# Supplementary material for: Chromatin landscape at cis-regulatory elements orchestrates cell fate decisions in early embryogenesis
Source: Nat Commun. 2025 Mar 27;16:3007. doi: 10.1038/s41467-025-57719-4 (PMC11950382; doi:10.1038/s41467-025-57719-4)
Supplement: Supplementary file 3 — Supplementary Data 1 [file 41467_2025_57719_MOESM3_ESM.xlsx]

## Sheet: bfc9 annotated peaks
seqnames	start	end	width	strand	peakid	name	annotation	geneChr	geneStart	geneEnd	geneLength	geneStrand	geneId	distanceToTSS	ENTREZID	SYMBOL	GENENAME
chr2L	210	5003	4794	*	peak1	ac_me3	Promoter (2-3kb)	1	7529	9484	1956	1	FBgn0031208	-2526	33155	CR11023	pseudo
chr2L	12411	12793	383	*	peak3	me3	Exon (FBtr0078170/FBgn0002121, exon 6 of 9)	1	7529	9484	1956	1	FBgn0031208	4882	33155	CR11023	pseudo
chr2L	17584	18646	1063	*	peak4	ac_	Promoter (2-3kb)	1	9839	21376	11538	2	FBgn0002121	2730	33156	l(2)gl	lethal (2) giant larvae
chr2L	26658	29046	2389	*	peak6	ac_	Promoter (1-2kb)	1	21823	25155	3333	2	FBgn0031209	-1503	33157	Ir21a	Ionotropic receptor 21a
chr2L	47814	52158	4345	*	peak10	ac_me3	Promoter (2-3kb)	1	54817	55767	951	1	FBgn0267987	-2659	26067564	lncRNA:CR46254	long non-coding RNA:CR46254
chr2L	66727	67306	580	*	peak13	ac_	Promoter (<=1kb)	1	66482	71390	4909	1	FBgn0067779	245	33161	dbr	debra
chr2L	90947	91922	976	*	peak16	ac_	Promoter (2-3kb)	1	94739	102086	7348	1	FBgn0031216	-2817	33165	Zir	Zizimin-related
chr2L	124279	124877	599	*	peak20	ac_	Promoter (1-2kb)	1	122837	124031	1195	1	FBgn0266304	1442	19835409	asRNA:CR44969	antisense RNA:CR44969
chr2L	182365	183753	1389	*	peak30	ac_	5' UTR	1	203779	204782	1004	1	FBgn0031231	-20026	33182	mRpL10	mitochondrial ribosomal protein L10
chr2L	199225	199797	573	*	peak31	ac_	Exon (FBtr0078122/FBgn0016977, exon 6 of 12)	1	203779	204782	1004	1	FBgn0031231	-3982	33182	mRpL10	mitochondrial ribosomal protein L10
chr2L	244228	244513	286	*	peak35	ac_	Promoter (1-2kb)	1	243035	243141	107	2	FBgn0262252	-1087	12797869	mir-965	mir-965 stem loop
chr2L	270442	272014	1573	*	peak38	ac_	Promoter (<=1kb)	1	252589	271744	19156	2	FBgn0031238	0	33190	CG3645	uncharacterized protein
chr2L	281935	282896	962	*	peak42	ac_	Promoter (<=1kb)	1	281670	283269	1600	2	FBgn0031244	373	33197	CG11601	uncharacterized protein
chr2L	322737	323549	813	*	peak45	ac_	Promoter (<=1kb)	1	322101	323091	991	1	FBgn0053127	636	318893	CG33127	uncharacterized protein
chr2L	348044	348344	301	*	peak47	ac_	Intron (FBtr0078049/FBgn0004611, intron 17 of 17)	1	355663	356891	1229	1	FBgn0266907	-7319	19835000	asRNA:CR45367	antisense RNA:CR45367
chr2L	355942	357822	1881	*	peak50	ac_	Promoter (<=1kb)	1	357329	358174	846	1	FBgn0266906	0	19835501	asRNA:CR45366	antisense RNA:CR45366
chr2L	376328	377220	893	*	peak53	me3	Promoter (<=1kb)	1	378112	387439	9328	1	FBgn0000061	-892	33208	al	aristaless
chr2L	414514	415694	1181	*	peak56	ac_	Promoter (<=1kb)	1	415067	418536	3470	1	FBgn0263933	0	33212	ebi	ebi
chr2L	422570	423622	1053	*	peak59	ac_	Promoter (<=1kb)	1	422873	425321	2449	1	FBgn0031255	0	33217	BBS8	Bardet-Biedl syndrome 8
chr2L	441486	442664	1179	*	peak61	ac_	Promoter (1-2kb)	1	439539	440104	566	1	FBgn0263870	1947	14462653	lncRNA:CR43717	long non-coding RNA:CR43717
chr2L	517977	518775	799	*	peak65	ac_me3	Intron (FBtr0333012/FBgn0003963, intron 1 of 7)	1	500873	502236	1364	2	FBgn0267992	-15741	26067569	lncRNA:CR46259	long non-coding RNA:CR46259
chr2L	543248	544805	1558	*	peak67	ac_me3	Promoter (<=1kb)	1	542786	544653	1868	2	FBgn0031260	0	33227	Spp	Signal peptide peptidase
chr2L	555258	555633	376	*	peak68	ac_	Promoter (2-3kb)	1	544925	552923	7999	2	FBgn0005660	-2335	33229	Ets21C	Ets at 21C
chr2L	589887	590387	501	*	peak71	ac_me3	Promoter (1-2kb)	1	588048	588784	737	1	FBgn0267827	1839	26067463	lncRNA:CR46148	long non-coding RNA:CR46148
chr2L	594584	595301	718	*	peak72	me3	Promoter (<=1kb)	1	583540	594685	11146	2	FBgn0010323	0	33240	Gsc	Goosecoid
chr2L	600567	600918	352	*	peak74	ac_	Promoter (1-2kb)	1	602813	604430	1618	1	FBgn0031270	-1895	33241	CG13689	uncharacterized protein
chr2L	601471	602062	592	*	peak75	ac_	Promoter (<=1kb)	1	602813	604430	1618	1	FBgn0031270	-751	33241	CG13689	uncharacterized protein
chr2L	671135	671796	662	*	peak78	ac_	Intron (FBtr0078045/FBgn0284247, intron 2 of 11)	1	710568	715307	4740	1	FBgn0266323	-38772	19836079	lncRNA:CR44988	long non-coding RNA:CR44988
chr2L	691187	691434	248	*	peak81	me3	Intron (FBtr0078045/FBgn0284247, intron 2 of 11)	1	710568	715307	4740	1	FBgn0266323	-19134	19836079	lncRNA:CR44988	long non-coding RNA:CR44988
chr2L	801127	801966	840	*	peak86	ac_	Promoter (1-2kb)	1	799856	800323	468	1	FBgn0266797	1271	19835966	lncRNA:CR45259	long non-coding RNA:CR45259
chr2L	825692	826885	1194	*	peak89	ac_	Promoter (<=1kb)	1	825969	833241	7273	1	FBgn0010583	0	33262	dock	dreadlocks
chr2L	849463	850541	1079	*	peak91	ac_	Promoter (<=1kb)	1	850702	851163	462	1	FBgn0264869	-161	14462656	lncRNA:CR44060	long non-coding RNA:CR44060
chr2L	855795	857445	1651	*	peak92	ac_	Promoter (<=1kb)	1	857403	860079	2677	1	FBgn0266884	0	19835464	lncRNA:CR45345	long non-coding RNA:CR45345
chr2L	881468	881728	261	*	peak96	ac_	Exon (FBtr0345634/FBgn0031292, exon 10 of 15)	1	877172	885141	7970	2	FBgn0031292	3413	33272	CG15824	uncharacterized protein
chr2L	900902	901823	922	*	peak97	ac_	Promoter (<=1kb)	1	901491	901654	164	2	FBgn0003916	0	3772520	snRNA:U1:21D	small nuclear RNA U1 at 21D
chr2L	1052186	1052492	307	*	peak100	ac_	Exon (FBtr0077993/FBgn0003310, exon 4 of 5)	1	1008378	1048053	39676	2	FBgn0031294	-4133	33277	IA-2	IA-2 protein tyrosine phosphatase
chr2L	1076925	1078047	1123	*	peak104	ac_	Promoter (<=1kb)	1	1049674	1077815	28142	2	FBgn0003310	0	33281	S	Star
chr2L	1105222	1105612	391	*	peak106	ac_	Promoter (2-3kb)	1	1083091	1102504	19414	2	FBgn0031299	-2718	33284	CG4629	uncharacterized protein
chr2L	1117462	1118230	769	*	peak107	ac_	5' UTR	1	1112941	1114138	1198	1	FBgn0031302	4521	33287	CG14340	uncharacterized protein
chr2L	1119447	1120190	744	*	peak108	ac_	Intron (FBtr0077987/FBgn0016926, intron 2 of 4)	1	1112941	1114138	1198	1	FBgn0031302	6506	33287	CG14340	uncharacterized protein
chr2L	1130544	1130748	205	*	peak110	ac_	Promoter (1-2kb)	1	1129316	1132411	3096	1	FBgn0031304	1228	33289	TBC1D23	TBC1 domain family member 23
chr2L	1157936	1159322	1387	*	peak112	ac_	Promoter (<=1kb)	1	1158661	1160220	1560	1	FBgn0031312	0	33298	Tango14	Transport and Golgi organization 14
chr2L	1177731	1178955	1225	*	peak114	ac_	Promoter (<=1kb)	1	1177690	1182454	4765	1	FBgn0031319	41	33305	CG4896	uncharacterized protein
chr2L	1220351	1221547	1197	*	peak115	ac_	Promoter (1-2kb)	1	1219293	1229802	10510	1	FBgn0259229	1058	33312	CG42329	uncharacterized protein
chr2L	1222613	1223693	1081	*	peak116	ac_	Intron (FBtr0299796/FBgn0259229, intron 2 of 7)	1	1219293	1229802	10510	1	FBgn0259229	3320	33312	CG42329	uncharacterized protein
chr2L	1301947	1302194	248	*	peak118	me3	Distal Intergenic	1	1329161	1329993	833	1	FBgn0011294	-26967	33317	a5	antennal protein 5
chr2L	1409262	1412233	2972	*	peak123	ac_me3	Intron (FBtr0077941/FBgn0002543, intron 1 of 13)	1	1380086	1420453	40368	2	FBgn0002543	8220	44522	robo2	roundabout 2
chr2L	1421382	1422429	1048	*	peak125	ac_me3	Promoter (<=1kb)	1	1380086	1420453	40368	2	FBgn0002543	-929	44522	robo2	roundabout 2
chr2L	1462973	1464643	1671	*	peak128	ac_	Distal Intergenic	1	1442627	1443832	1206	1	FBgn0263321	20346	12797876	CG43402	uncharacterized protein
chr2L	1507676	1508431	756	*	peak130	ac_	Distal Intergenic	1	1500784	1502904	2121	2	FBgn0031344	-4772	33332	CG7420	uncharacterized protein
chr2L	1517159	1519108	1950	*	peak132	ac_	Promoter (<=1kb)	1	1517533	1518148	616	2	FBgn0001174	0	33334	halo	halo
chr2L	1524624	1525957	1334	*	peak133	ac_	Promoter (1-2kb)	1	1522697	1524257	1561	1	FBgn0026397	1927	33336	Or22b	Odorant receptor 22b
chr2L	1571848	1573247	1400	*	peak134	ac_me3	Intron (FBtr0310017/FBgn0261509, intron 2 of 9)	1	1584866	1587155	2290	2	FBgn0031347	13908	33337	CG10869	uncharacterized protein
chr2L	1609688	1610246	559	*	peak135	ac_	Promoter (<=1kb)	1	1594822	1611157	16336	2	FBgn0051935	911	33338	CG31935	uncharacterized protein
chr2L	1679429	1680431	1003	*	peak137	ac_	Intron (FBtr0077877/FBgn0086758, intron 2 of 6)	1	1704902	1706962	2061	1	FBgn0011570	-24471	33346	cpb	capping protein beta
chr2L	1680859	1682238	1380	*	peak138	ac_	Intron (FBtr0077877/FBgn0086758, intron 2 of 6)	1	1704902	1706962	2061	1	FBgn0011570	-22664	33346	cpb	capping protein beta
chr2L	1710183	1710890	708	*	peak142	ac_	Promoter (<=1kb)	1	1707132	1710421	3290	2	FBgn0031356	0	33347	CG17660	uncharacterized protein
chr2L	1954327	1955326	1000	*	peak151	me3	5' UTR	1	1945815	1946728	914	2	FBgn0053673	-7599	3772423	CG33673	uncharacterized protein
chr2L	1960855	1961184	330	*	peak152	ac_	Intron (FBtr0330200/FBgn0031375, intron 1 of 1)	1	1965426	1965498	73	1	FBgn0051942	-4242	3772425	tRNA:Arg-TCT-2-1	transfer RNA:Arginine-TCT 2-1
chr2L	1964716	1965183	468	*	peak153	me3	Promoter (<=1kb)	1	1965426	1965498	73	1	FBgn0051942	-243	3772425	tRNA:Arg-TCT-2-1	transfer RNA:Arginine-TCT 2-1
chr2L	1970353	1973249	2897	*	peak154	me3	Promoter (<=1kb)	1	1950239	1970362	20124	2	FBgn0031375	0	326152	erm	earmuff
chr2L	1995308	1995945	638	*	peak158	ac_	Distal Intergenic	1	1991381	1992160	780	2	FBgn0043539	-3148	246672	Obp22a	Odorant-binding protein 22a
chr2L	2013808	2014302	495	*	peak160	ac_me3	Promoter (<=1kb)	1	2014449	2014575	127	2	FBgn0286732	273	39877416	snoRNA:Or-CD14	snoRNA:Orphan C/D box 14
chr2L	2037773	2038477	705	*	peak162	ac_	Promoter (<=1kb)	1	2037714	2044372	6659	1	FBgn0003557	59	33379	Su(dx)	Suppressor of deltex
chr2L	2115482	2115789	308	*	peak168	ac_	Distal Intergenic	1	2058790	2109878	51089	2	FBgn0053516	-5604	3346208	dpr3	defective proboscis extension response 3
chr2L	2116718	2118891	2174	*	peak169	ac_	Distal Intergenic	1	2058790	2109878	51089	2	FBgn0053516	-6840	3346208	dpr3	defective proboscis extension response 3
chr2L	2153251	2155104	1854	*	peak173	ac_	Promoter (<=1kb)	1	2155753	2156790	1038	1	FBgn0031393	-649	33391	CG15382	uncharacterized protein
chr2L	2155560	2156079	520	*	peak174	ac_	Promoter (<=1kb)	1	2155753	2156790	1038	1	FBgn0031393	0	33391	CG15382	uncharacterized protein
chr2L	2164703	2165568	866	*	peak176	ac_	Intron (FBtr0077850/FBgn0000097, intron 1 of 3)	1	2155753	2156790	1038	1	FBgn0031393	8950	33391	CG15382	uncharacterized protein
chr2L	2172442	2173065	624	*	peak177	ac_	Intron (FBtr0077850/FBgn0000097, intron 1 of 3)	1	2156484	2178754	22271	2	FBgn0000097	5689	33392	aop	anterior open
chr2L	2181656	2182661	1006	*	peak179	ac_me3	Promoter (<=1kb)	1	2181962	2185495	3534	1	FBgn0265017	0	14462666	lncRNA:CR43751	long non-coding RNA:CR43751
chr2L	2380527	2381064	538	*	peak192	ac_	Promoter (<=1kb)	1	2381097	2383073	1977	1	FBgn0264672	-33	33424	Eogt	EGF-domain O-GlcNAc transferase
chr2L	2454419	2455165	747	*	peak195	ac_	5' UTR	1	2459924	2460044	121	2	FBgn0012017	4879	3772347	tRNA:Tyr-GTA-1-2	transfer RNA:Tyrosine-GTA 1-2
chr2L	2456377	2457542	1166	*	peak196	ac_	Promoter (2-3kb)	1	2459924	2460044	121	2	FBgn0012017	2502	3772347	tRNA:Tyr-GTA-1-2	transfer RNA:Tyrosine-GTA 1-2
chr2L	2572184	2572528	345	*	peak200	me3	Promoter (<=1kb)	1	2564886	2573037	8152	2	FBgn0041337	509	33439	Cyp309a2	Cyp309a2
chr2L	2575697	2577253	1557	*	peak201	ac_	Promoter (<=1kb)	1	2575280	2576997	1718	2	FBgn0031434	0	33441	insv	insensitive
chr2L	2577462	2578883	1422	*	peak202	ac_	Promoter (<=1kb)	1	2577687	2579179	1493	1	FBgn0031435	0	33442	Elba2	Early boundary activity 2
chr2L	2606521	2607211	691	*	peak203	ac_me3	Promoter (2-3kb)	1	2609994	2611283	1290	1	FBgn0031440	-2783	33447	CG15395	uncharacterized protein
chr2L	2611962	2612355	394	*	peak204	me3	Promoter (1-2kb)	1	2609994	2611283	1290	1	FBgn0031440	1968	33447	CG15395	uncharacterized protein
chr2L	2641113	2641307	195	*	peak205	me3	Promoter (1-2kb)	1	2639185	2640081	897	1	FBgn0284413	1928	36786378	lncRNA:TS4	long noncoding RNA: testis-specific 4
chr2L	2655799	2656533	735	*	peak208	me3	Promoter (<=1kb)	1	2655394	2657102	1709	1	FBgn0031443	405	33451	Prosbeta4R2	Proteasome beta4 subunit-related 2
chr2L	2702668	2703892	1225	*	peak211	ac_	Intron (FBtr0301682/FBgn0051690, intron 2 of 7)	1	2695330	2696437	1108	2	FBgn0031446	-6231	33454	Trf5	TBP-related factor 5
chr2L	2749415	2751400	1986	*	peak214	ac_	Promoter (1-2kb)	1	2752445	2757975	5531	1	FBgn0031453	-1045	33462	Bacc	Bacchus
chr2L	2779378	2780519	1142	*	peak220	ac_me3	3' UTR	1	2770884	2771776	893	2	FBgn0031460	-7602	33472	CG15399	uncharacterized protein
chr2L	2808088	2808527	440	*	peak222	me3	Promoter (2-3kb)	1	2805261	2812376	7116	1	FBgn0031461	2827	33474	daw	dawdle
chr2L	2814548	2815524	977	*	peak223	ac_	Promoter (<=1kb)	1	2814336	2815760	1425	2	FBgn0031463	236	33476	G6P	Glucose-6-Phosphatase
chr2L	2820839	2821081	243	*	peak224	ac_	Exon (FBtr0300382/FBgn0283531, exon 4 of 10)	1	2823546	2825506	1961	2	FBgn0031465	4425	33478	CG3123	uncharacterized protein
chr2L	2843488	2844388	901	*	peak225	ac_	Promoter (<=1kb)	1	2842589	2844513	1925	2	FBgn0031469	125	33482	CG18558	uncharacterized protein
chr2L	2870523	2870745	223	*	peak229	ac_	Promoter (<=1kb)	1	2869652	2870649	998	1	FBgn0031476	871	33490	CG8813	uncharacterized protein
chr2L	2873081	2876061	2981	*	peak230	ac_	Promoter (<=1kb)	1	2874890	2877168	2279	1	FBgn0031478	0	33492	CG8814	uncharacterized protein
chr2L	2968699	2968963	265	*	peak234	ac_	Promoter (<=1kb)	1	2968293	2969638	1346	2	FBgn0024920	675	33499	Ts	Thymidylate synthase
chr2L	2979939	2981033	1095	*	peak236	ac_	Promoter (<=1kb)	1	2978411	2979288	878	2	FBgn0031485	-651	33504	CG9643	uncharacterized protein
chr2L	2987349	2989007	1659	*	peak237	ac_	Promoter (<=1kb)	1	2988116	2990075	1960	1	FBgn0025109	0	44441	Bem46	Bem46
chr2L	3070630	3072902	2273	*	peak246	ac_	5' UTR	1	3056598	3068177	11580	1	FBgn0283427	14032	33524	FASN1	Fatty acid synthase 1
chr2L	3079432	3080788	1357	*	peak247	ac_	Exon (FBtr0329906/FBgn0015600, exon 3 of 6)	1	3056598	3068177	11580	1	FBgn0283427	22834	33524	FASN1	Fatty acid synthase 1
chr2L	3083587	3083973	387	*	peak248	ac_	Intron (FBtr0329906/FBgn0015600, intron 1 of 5)	1	3109672	3110998	1327	1	FBgn0005779	-25699	49780	PpD6	Protein phosphatase D6
chr2L	3167138	3167333	196	*	peak253	ac_	Promoter (2-3kb)	1	3169582	3169663	82	1	FBgn0011985	-2249	3772233	tRNA:Ser-AGA-2-3	transfer RNA:Serine-AGA 2-3
chr2L	3172343	3173256	914	*	peak255	ac_me3	Promoter (<=1kb)	1	3173003	3173084	82	2	FBgn0011984	0	3772357	tRNA:Ser-AGA-2-4	transfer RNA:Serine-AGA 2-4
chr2L	3198800	3199692	893	*	peak256	ac_	Promoter (<=1kb)	1	3175112	3200496	25385	2	FBgn0085422	804	33534	CG34393	uncharacterized protein
chr2L	3233685	3234125	441	*	peak258	ac_	Distal Intergenic	1	3210515	3211156	642	1	FBgn0266875	23170	19835786	lncRNA:CR45336	long non-coding RNA:CR45336
chr2L	3237783	3237987	205	*	peak259	me3	Distal Intergenic	1	3260973	3261281	309	2	FBgn0266876	23294	19836256	lncRNA:CR45337	long non-coding RNA:CR45337
chr2L	3255165	3255475	311	*	peak260	ac_	Distal Intergenic	1	3260973	3261281	309	2	FBgn0266876	5806	19836256	lncRNA:CR45337	long non-coding RNA:CR45337
chr2L	3257936	3258944	1009	*	peak261	ac_	Promoter (2-3kb)	1	3260973	3261281	309	2	FBgn0266876	2337	19836256	lncRNA:CR45337	long non-coding RNA:CR45337
chr2L	3276167	3276430	264	*	peak262	me3	Exon (FBtr0077609/FBgn0031514, exon 6 of 6)	1	3275800	3280534	4735	2	FBgn0031514	4104	33539	OtopLb	Otopetrin-like b
chr2L	3317027	3317222	196	*	peak263	ac_	Promoter (2-3kb)	1	3316794	3319872	3079	2	FBgn0031519	2650	33544	Fign	Fidgetin
chr2L	3426193	3426373	181	*	peak266	me3	Promoter (<=1kb)	1	3404460	3426719	22260	2	FBgn0031530	346	33556	Pgant2	Polypeptide N-Acetylgalactosaminyltransferase 2
chr2L	3453184	3453526	343	*	peak268	ac_	Promoter (<=1kb)	1	3452466	3453755	1290	1	FBgn0031535	718	33561	CG12795	uncharacterized protein
chr2L	3464622	3466753	2132	*	peak270	ac_	Promoter (<=1kb)	1	3462218	3466112	3895	2	FBgn0005616	0	33565	msl-2	male-specific lethal 2
chr2L	3476165	3477144	980	*	peak271	ac_	Promoter (<=1kb)	1	3476343	3477648	1306	1	FBgn0264549	0	14462683	lncRNA:CR43928	long non-coding RNA:CR43928
chr2L	3538698	3540193	1496	*	peak274	ac_me3	Promoter (<=1kb)	1	3539247	3548423	9177	1	FBgn0024244	0	49638	drm	drumstick
chr2L	3542231	3542732	502	*	peak275	ac_	Promoter (2-3kb)	1	3539247	3548423	9177	1	FBgn0024244	2984	49638	drm	drumstick
chr2L	3552915	3553224	310	*	peak279	me3	Distal Intergenic	1	3562038	3563118	1081	1	FBgn0265368	-8814	19835843	lncRNA:CR44309	long non-coding RNA:CR44309
chr2L	3606433	3607295	863	*	peak284	ac_me3	Promoter (<=1kb)	1	3604224	3606756	2533	2	FBgn0002985	0	33583	odd	odd skipped
chr2L	3610546	3611295	750	*	peak286	ac_	Distal Intergenic	1	3604224	3606756	2533	2	FBgn0002985	-3790	33583	odd	odd skipped
chr2L	3662232	3663314	1083	*	peak291	me3	Promoter (<=1kb)	1	3662745	3692114	29370	1	FBgn0085369	0	5740176	Drgx	Dorsal root ganglia homeobox
chr2L	3693221	3693526	306	*	peak293	me3	Promoter (<=1kb)	1	3692699	3693182	484	2	FBgn0031559	-39	33590	CG3513	uncharacterized protein
chr2L	3770571	3771809	1239	*	peak295	ac_me3	Promoter (<=1kb)	1	3771700	3784121	12422	1	FBgn0004893	0	33602	bowl	brother of odd with entrails limited
chr2L	3795684	3795880	197	*	peak299	me3	Exon (FBtr0077496/FBgn0031571, exon 4 of 12)	1	3803545	3810671	7127	1	FBgn0021800	-7665	47399	Reph	Regulator of eph expression
chr2L	3821370	3822863	1494	*	peak303	ac_	Promoter (2-3kb)	1	3825675	3827099	1425	1	FBgn0003430	-2812	33607	slp1	sloppy paired 1
chr2L	3824537	3825819	1283	*	peak304	ac_	Promoter (<=1kb)	1	3825675	3827099	1425	1	FBgn0003430	0	33607	slp1	sloppy paired 1
chr2L	3833678	3834346	669	*	peak306	ac_	Promoter (2-3kb)	1	3836840	3839185	2346	1	FBgn0004567	-2494	33608	slp2	sloppy paired 2
chr2L	3918549	3919392	844	*	peak311	me3	Exon (FBtr0308125/FBgn0051774, exon 6 of 9)	1	3911796	3914288	2493	2	FBgn0051773	-4261	326159	CG31773	uncharacterized protein
chr2L	4008777	4009069	293	*	peak312	me3	Promoter (<=1kb)	1	4008653	4009090	438	1	FBgn0264296	124	14462693	CG43774	uncharacterized protein
chr2L	4023509	4023733	225	*	peak313	ac_	Distal Intergenic	1	4031377	4115749	84373	1	FBgn0000547	-7644	33619	ed	echinoid
chr2L	4028255	4029081	827	*	peak314	ac_	Promoter (2-3kb)	1	4031377	4115749	84373	1	FBgn0000547	-2296	33619	ed	echinoid
chr2L	4030161	4030655	495	*	peak315	ac_	Promoter (<=1kb)	1	4031377	4115749	84373	1	FBgn0000547	-722	33619	ed	echinoid
chr2L	4031315	4032189	875	*	peak316	ac_	Promoter (<=1kb)	1	4031377	4115749	84373	1	FBgn0000547	0	33619	ed	echinoid
chr2L	4098874	4099095	222	*	peak322	me3	Exon (FBtr0077465/FBgn0000547, exon 6 of 9)	1	4085890	4086005	116	1	FBgn0086032	12984	5740382	snoRNA:Me28S-C437	ncRNA
chr2L	4122966	4124076	1111	*	peak323	ac_	Promoter (1-2kb)	1	4121702	4124153	2452	1	FBgn0014033	1264	33621	Sr-CI	Scavenger receptor class C, type I
chr2L	4190090	4190424	335	*	peak326	ac_	Promoter (1-2kb)	1	4188123	4189284	1162	1	FBgn0040102	1967	53550	lectin-24Db	lectin-24Db
chr2L	4194768	4195829	1062	*	peak327	ac_	Promoter (2-3kb)	1	4189340	4198071	8732	2	FBgn0031589	2242	33626	Naprt	Nicotinate phosphoribosyltransferase
chr2L	4221352	4222460	1109	*	peak328	ac_me3	Promoter (<=1kb)	1	4198404	4221796	23393	2	FBgn0001075	0	33627	ft	fat
chr2L	4241250	4242421	1172	*	peak331	ac_	Promoter (<=1kb)	1	4241070	4242397	1328	1	FBgn0264867	180	14462695	lncRNA:CR44058	long non-coding RNA:CR44058
chr2L	4278312	4278919	608	*	peak334	ac_	Promoter (2-3kb)	1	4277696	4281324	3629	2	FBgn0031592	2405	33631	Art2	Arginine methyltransferase 2
chr2L	4281171	4283194	2024	*	peak335	ac_	Promoter (<=1kb)	1	4283148	4323781	40634	1	FBgn0010473	0	46015	tutl	turtle
chr2L	4301873	4303634	1762	*	peak337	ac_	Exon (FBtr0089268/FBgn0010473, exon 5 of 7)	1	4283148	4323781	40634	1	FBgn0010473	18725	46015	tutl	turtle
chr2L	4368338	4368968	631	*	peak343	ac_	Promoter (2-3kb)	1	4361689	4371303	9615	2	FBgn0266903	2335	19834826	lncRNA:CR45363	long non-coding RNA:CR45363
chr2L	4377926	4378831	906	*	peak345	ac_	Intron (FBtr0334401/FBgn0026319, intron 2 of 2)	1	4380722	4382735	2014	2	FBgn0031597	3904	33639	CG17612	uncharacterized protein
chr2L	4405642	4405848	207	*	peak349	me3	Promoter (2-3kb)	1	4403251	4403955	705	1	FBgn0031601	2391	33645	Dim1	Dim1
chr2L	4512879	4513618	740	*	peak355	ac_	Exon (FBtr0332345/FBgn0053196, exon 39 of 82)	1	4468000	4477022	9023	2	FBgn0011603	-35857	33659	ine	inebriated
chr2L	4526785	4527351	567	*	peak356	me3	Exon (FBtr0332345/FBgn0053196, exon 23 of 82)	1	4468000	4477022	9023	2	FBgn0011603	-49763	33659	ine	inebriated
chr2L	4527789	4528178	390	*	peak357	ac_	Exon (FBtr0332345/FBgn0053196, exon 23 of 82)	1	4577719	4578218	500	2	FBgn0031613	50040	33661	HP6	Heterochromatin protein 6
chr2L	4536478	4537837	1360	*	peak358	ac_me3	Exon (FBtr0332345/FBgn0053196, exon 15 of 82)	1	4577719	4578218	500	2	FBgn0031613	40381	33661	HP6	Heterochromatin protein 6
chr2L	4543416	4544170	755	*	peak359	me3	Exon (FBtr0332345/FBgn0053196, exon 13 of 82)	1	4577719	4578218	500	2	FBgn0031613	34048	33661	HP6	Heterochromatin protein 6
chr2L	4545374	4545888	515	*	peak360	ac_me3	Exon (FBtr0332345/FBgn0053196, exon 13 of 82)	1	4577719	4578218	500	2	FBgn0031613	32330	33661	HP6	Heterochromatin protein 6
chr2L	4553526	4554214	689	*	peak362	ac_	Exon (FBtr0332345/FBgn0053196, exon 10 of 82)	1	4577719	4578218	500	2	FBgn0031613	24004	33661	HP6	Heterochromatin protein 6
chr2L	4570324	4571448	1125	*	peak363	ac_	Exon (FBtr0332345/FBgn0053196, exon 3 of 82)	1	4577719	4578218	500	2	FBgn0031613	6770	33661	HP6	Heterochromatin protein 6
chr2L	4591959	4592648	690	*	peak364	ac_	5' UTR	1	4582250	4582968	719	2	FBgn0263869	-8991	14462698	lncRNA:CR43716	long non-coding RNA:CR43716
chr2L	4640195	4640484	290	*	peak366	me3	Promoter (<=1kb)	1	4641296	4642872	1577	1	FBgn0083938	-812	4379888	BG642163	BG642163
chr2L	4645089	4646259	1171	*	peak367	ac_me3	Promoter (<=1kb)	1	4647051	4647920	870	1	FBgn0264342	-792	14462699	CG43798	uncharacterized protein
chr2L	4662184	4662757	574	*	peak368	ac_	Distal Intergenic	1	4655478	4656209	732	2	FBgn0284415	-5975	36786380	lncRNA:TS6	long noncoding RNA: testis-specific 6
chr2L	4665514	4665906	393	*	peak369	ac_	Distal Intergenic	1	4655478	4656209	732	2	FBgn0284415	-9305	36786380	lncRNA:TS6	long noncoding RNA: testis-specific 6
chr2L	4666457	4668314	1858	*	peak370	ac_me3	Distal Intergenic	1	4655478	4656209	732	2	FBgn0284415	-10248	36786380	lncRNA:TS6	long noncoding RNA: testis-specific 6
chr2L	4683422	4684708	1287	*	peak371	ac_	Promoter (<=1kb)	1	4683052	4684461	1410	2	FBgn0000227	0	33669	Bsg25A	Blastoderm-specific gene 25A
chr2L	4686331	4688266	1936	*	peak372	ac_	Promoter (<=1kb)	1	4687511	4688956	1446	1	FBgn0031621	0	33670	Elba3	Early boundary activity 3
chr2L	4738105	4738577	473	*	peak373	me3	Exon (FBtr0077418/FBgn0031627, exon 2 of 7)	1	4732413	4734458	2046	2	FBgn0031626	-3647	33675	CG15631	uncharacterized protein
chr2L	4823451	4824326	876	*	peak376	ac_	Promoter (1-2kb)	1	4821774	4828945	7172	1	FBgn0031632	1677	33681	CG15628	uncharacterized protein
chr2L	4837758	4839305	1548	*	peak379	ac_	Promoter (<=1kb)	1	4835335	4837999	2665	2	FBgn0031635	0	33684	tank	tank
chr2L	4840286	4840978	693	*	peak380	ac_	Promoter (1-2kb)	1	4838347	4841465	3119	1	FBgn0031636	1939	33685	CG12194	uncharacterized protein
chr2L	4889348	4890824	1477	*	peak383	ac_	Promoter (<=1kb)	1	4889995	4891277	1283	1	FBgn0031644	0	33694	CG15625	uncharacterized protein
chr2L	4901387	4903247	1861	*	peak385	ac_	3' UTR	1	4903865	4906762	2898	2	FBgn0031646	3515	33696	snsl	snustorr snarlik
chr2L	4918558	4919695	1138	*	peak386	ac_	Intron (FBtr0077396/FBgn0041150, intron 1 of 9)	1	4903865	4906762	2898	2	FBgn0031646	-11796	33696	snsl	snustorr snarlik
chr2L	4920317	4921522	1206	*	peak387	ac_	Intron (FBtr0077396/FBgn0041150, intron 1 of 9)	1	4908581	4932384	23804	2	FBgn0041150	10862	249663	hoe1	hoepel1
chr2L	4922014	4922831	818	*	peak388	ac_me3	Intron (FBtr0077396/FBgn0041150, intron 1 of 9)	1	4908581	4932384	23804	2	FBgn0041150	9553	249663	hoe1	hoepel1
chr2L	4999636	5001409	1774	*	peak395	ac_	5' UTR	1	4992808	5009720	16913	2	FBgn0053113	8311	33721	Rtnl1	Reticulon-like1
chr2L	5009662	5009857	196	*	peak396	ac_	Promoter (<=1kb)	1	4992808	5009720	16913	2	FBgn0053113	0	33721	Rtnl1	Reticulon-like1
chr2L	5029378	5029625	248	*	peak398	me3	Promoter (<=1kb)	1	5029609	5037279	7671	1	FBgn0000299	0	33727	Col4a1	Collagen type IV alpha 1
chr2L	5043105	5044618	1514	*	peak399	ac_	Promoter (<=1kb)	1	5043270	5048365	5096	1	FBgn0053995	0	3885607	CG33995	uncharacterized protein
chr2L	5073385	5074219	835	*	peak404	ac_	Promoter (2-3kb)	1	5070887	5071109	223	2	FBgn0266843	-2276	19835276	asRNA:CR45305	antisense RNA:CR45305
chr2L	5092848	5093588	741	*	peak405	ac_	Promoter (<=1kb)	1	5072170	5093592	21423	2	FBgn0031681	4	326151	Pgant5	Polypeptide N-Acetylgalactosaminyltransferase 5
chr2L	5094626	5095173	548	*	peak406	ac_	Promoter (<=1kb)	1	5093976	5095910	1935	1	FBgn0031682	650	33742	CG5828	uncharacterized protein
chr2L	5166154	5166843	690	*	peak407	ac_me3	Exon (FBtr0303384/FBgn0261836, exon 6 of 6)	1	5187778	5187922	145	1	FBgn0082990	-20935	5740157	snoRNA:Psi28S-2263	ncRNA
chr2L	5200963	5203724	2762	*	peak409	ac_me3	Promoter (<=1kb)	1	5202383	5202522	140	1	FBgn0083028	0	5740871	snoRNA:Psi18S-525k	ncRNA
chr2L	5212677	5214627	1951	*	peak410	ac_	Promoter (<=1kb)	1	5212395	5215081	2687	2	FBgn0031690	454	33750	CG7742	uncharacterized protein
chr2L	5233421	5234322	902	*	peak411	ac_	Intron (FBtr0079089/FBgn0003716, intron 1 of 2)	1	5240766	5240837	72	1	FBgn0051971	-6444	3772550	tRNA:Asp-GTC-2-1	transfer RNA:Aspartic acid-GTC 2-1
chr2L	5237436	5238226	791	*	peak412	ac_	Promoter (2-3kb)	1	5240766	5240837	72	1	FBgn0051971	-2540	3772550	tRNA:Asp-GTC-2-1	transfer RNA:Aspartic acid-GTC 2-1
chr2L	5276534	5279242	2709	*	peak418	ac_	Promoter (<=1kb)	1	5271728	5278548	6821	2	FBgn0000228	0	33757	Bsg25D	Blastoderm-specific gene 25D
chr2L	5361975	5364455	2481	*	peak422	ac_	Exon (FBtr0304843/FBgn0016920, exon 13 of 16)	1	5346200	5365760	19561	1	FBgn0016920	15775	33768	nompC	no mechanoreceptor potential C
chr2L	5390531	5390912	382	*	peak425	ac_	Promoter (2-3kb)	1	5387551	5388632	1082	1	FBgn0265958	2980	19835606	lncRNA:CR44745	long non-coding RNA:CR44745
chr2L	5403393	5404113	721	*	peak427	me3	Promoter (<=1kb)	1	5404280	5416593	12314	1	FBgn0016660	-167	33769	H15	H15
chr2L	5412159	5412815	657	*	peak429	ac_	Intron (FBtr0079076/FBgn0016660, intron 3 of 5)	1	5404280	5416593	12314	1	FBgn0016660	7879	33769	H15	H15
chr2L	5450076	5450432	357	*	peak431	me3	Distal Intergenic	1	5435582	5439277	3696	2	FBgn0051647	-10799	12798562	lncRNA:CR31647	long non-coding RNA:CR31647
chr2L	5460968	5462209	1242	*	peak433	me3	Promoter (<=1kb)	1	5461639	5467610	5972	1	FBgn0261963	0	33770	mid	midline
chr2L	5549836	5551074	1239	*	peak443	ac_	Promoter (<=1kb)	1	5549709	5550835	1127	2	FBgn0031718	0	33784	CG14014	uncharacterized protein
chr2L	5551667	5553665	1999	*	peak444	ac_	Promoter (<=1kb)	1	5551838	5552756	919	1	FBgn0031719	0	33785	CG18269	uncharacterized protein
chr2L	5595469	5595806	338	*	peak449	ac_	Promoter (1-2kb)	1	5596833	5598636	1804	1	FBgn0031724	-1027	33792	CG18266	uncharacterized protein
chr2L	5602364	5603139	776	*	peak450	ac_	3' UTR	1	5596833	5598636	1804	1	FBgn0031724	5531	33792	CG18266	uncharacterized protein
chr2L	5608031	5609065	1035	*	peak451	ac_	Exon (FBtr0302933/FBgn0031725, exon 6 of 12)	1	5615230	5615661	432	1	FBgn0266030	-6165	19835033	lncRNA:CR44795	long non-coding RNA:CR44795
chr2L	5653770	5654477	708	*	peak453	ac_	Intron (FBtr0079114/FBgn0051646, intron 1 of 12)	1	5626291	5658560	32270	2	FBgn0051646	4083	33795	DIP-theta	Dpr-interacting protein theta
chr2L	5658194	5658834	641	*	peak454	me3	Promoter (<=1kb)	1	5626291	5658560	32270	2	FBgn0051646	0	33795	DIP-theta	Dpr-interacting protein theta
chr2L	5668608	5669032	425	*	peak455	me3	5' UTR	1	5662849	5670838	7990	1	FBgn0031728	5759	33796	Hsp60C	Heat shock protein 60C
chr2L	5678600	5678903	304	*	peak457	ac_	Promoter (<=1kb)	1	5678582	5679499	918	1	FBgn0031729	18	33797	CG12511	uncharacterized protein
chr2L	5684110	5684298	189	*	peak458	me3	Distal Intergenic	1	5678582	5679499	918	1	FBgn0031729	5528	33797	CG12511	uncharacterized protein
chr2L	5763802	5764110	309	*	peak460	me3	Promoter (2-3kb)	1	5762553	5766142	3590	2	FBgn0031737	2032	33806	obst-E	obstructor-E
chr2L	5801098	5802852	1755	*	peak463	ac_	Promoter (<=1kb)	1	5800517	5801975	1459	2	FBgn0031739	0	33808	CG14005	uncharacterized protein
chr2L	5828543	5829536	994	*	peak465	ac_me3	Intron (FBtr0330222/FBgn0085410, intron 1 of 9)	1	5824004	5856767	32764	1	FBgn0085410	4539	33812	TrissinR	Trissin receptor
chr2L	5846001	5846249	249	*	peak466	me3	Intron (FBtr0330222/FBgn0085410, intron 2 of 9)	1	5824004	5856767	32764	1	FBgn0085410	21997	33812	TrissinR	Trissin receptor
chr2L	5870584	5871674	1091	*	peak467	ac_me3	Intron (FBtr0079158/FBgn0031745, intron 1 of 3)	1	5859769	5879498	19730	2	FBgn0031745	7824	33814	rau	rau
chr2L	5877353	5878128	776	*	peak468	ac_	Promoter (1-2kb)	1	5859769	5879498	19730	2	FBgn0031745	1370	33814	rau	rau
chr2L	5890577	5891111	535	*	peak470	ac_	Promoter (1-2kb)	1	5892298	5892862	565	2	FBgn0002856	1751	33816	Acp26Ab	Accessory gland protein 26Ab
chr2L	5891744	5893252	1509	*	peak471	ac_	Promoter (<=1kb)	1	5892298	5892862	565	2	FBgn0002856	0	33816	Acp26Ab	Accessory gland protein 26Ab
chr2L	5997036	5998701	1666	*	peak481	ac_	Promoter (<=1kb)	1	5989400	5999501	10102	2	FBgn0031759	800	33837	lid	little imaginal discs
chr2L	6003869	6005288	1420	*	peak482	ac_	Promoter (<=1kb)	1	6004167	6006333	2167	1	FBgn0264448	0	14462709	asRNA:CR43866	antisense RNA:CR43866
chr2L	6018823	6019593	771	*	peak484	me3	Promoter (<=1kb)	1	6013059	6019402	6344	2	FBgn0001170	0	33841	H2.0	Homeodomain protein 2.0
chr2L	6078984	6079326	343	*	peak490	me3	Promoter (<=1kb)	1	6079764	6080128	365	1	FBgn0265999	-438	19835663	lncRNA:CR44773	long non-coding RNA:CR44773
chr2L	6152338	6153272	935	*	peak493	ac_me3	Promoter (<=1kb)	1	6151969	6153701	1733	1	FBgn0040950	369	50424	Muc26B	Mucin 26B
chr2L	6229257	6230119	863	*	peak499	ac_	Promoter (1-2kb)	1	6231807	6232160	354	1	FBgn0266070	-1688	19834998	lncRNA:CR44823	long non-coding RNA:CR44823
chr2L	6371183	6371930	748	*	peak505	ac_	Promoter (<=1kb)	1	6372388	6377284	4897	1	FBgn0043854	-458	33890	slam	slow as molasses
chr2L	6373296	6374375	1080	*	peak507	ac_me3	Promoter (<=1kb)	1	6372388	6377284	4897	1	FBgn0043854	908	33890	slam	slow as molasses
chr2L	6390214	6390796	583	*	peak509	ac_	Intron (FBtr0299967/FBgn0259714, intron 4 of 9)	1	6383435	6385512	2078	2	FBgn0259716	-4702	33893	Nepl6	Neprilysin-like 6
chr2L	6396263	6396611	349	*	peak510	ac_	Promoter (<=1kb)	1	6395853	6397249	1397	2	FBgn0259715	638	33894	CG42369	uncharacterized protein
chr2L	6425280	6425942	663	*	peak513	ac_	Promoter (<=1kb)	1	6424336	6426371	2036	1	FBgn0263278	944	33897	Fic	Fic domain-containing protein
chr2L	6529866	6530207	342	*	peak523	me3	5' UTR	1	6527447	6546976	19530	2	FBgn0000320	16769	33916	eya	eyes absent
chr2L	6535680	6537067	1388	*	peak524	me3	5' UTR	1	6527447	6546976	19530	2	FBgn0000320	9909	33916	eya	eyes absent
chr2L	6617679	6617967	289	*	peak529	ac_	Promoter (1-2kb)	1	6619080	6619446	367	1	FBgn0266218	-1113	19835190	lncRNA:CR44913	long non-coding RNA:CR44913
chr2L	6716315	6716697	383	*	peak541	ac_	Promoter (<=1kb)	1	6711286	6716186	4901	2	FBgn0025595	-129	33942	AkhR	Adipokinetic hormone receptor
chr2L	6722200	6724396	2197	*	peak542	ac_	Promoter (<=1kb)	1	6719394	6723359	3966	2	FBgn0025777	0	33944	homer	homer
chr2L	6737253	6738272	1020	*	peak543	ac_	Promoter (1-2kb)	1	6736364	6740188	3825	2	FBgn0031854	1916	33947	TTLL3A	Tubulin tyrosine ligase-like 3A
chr2L	6818997	6819398	402	*	peak548	me3	Promoter (2-3kb)	1	6821934	6838995	17062	1	FBgn0051632	-2536	33957	sens-2	senseless-2
chr2L	6833723	6834103	381	*	peak550	me3	Intron (FBtr0345446/FBgn0051632, intron 4 of 4)	1	6821934	6838995	17062	1	FBgn0051632	11789	33957	sens-2	senseless-2
chr2L	6912536	6912890	355	*	peak556	ac_	Promoter (1-2kb)	1	6911090	6914138	3049	2	FBgn0011737	1248	33965	Wee1	Wee1 kinase
chr2L	6918841	6921501	2661	*	peak557	ac_	Promoter (<=1kb)	1	6920704	6932057	11354	1	FBgn0004838	0	33968	Hrb27C	Heterogeneous nuclear ribonucleoprotein at 27C
chr2L	6974802	6975375	574	*	peak564	ac_	Promoter (2-3kb)	1	6972243	6972796	554	1	FBgn0262616	2559	NA	NA	NA
chr2L	6992691	6994021	1331	*	peak566	me3	Intron (FBtr0290119/FBgn0031879, intron 3 of 12)	1	6985961	6986750	790	1	FBgn0265414	6730	19835512	lncRNA:CR44326	long non-coding RNA:CR44326
chr2L	6996452	6996956	505	*	peak567	ac_	Intron (FBtr0290119/FBgn0031879, intron 3 of 12)	1	6985961	6986750	790	1	FBgn0265414	10491	19835512	lncRNA:CR44326	long non-coding RNA:CR44326
chr2L	7006713	7006915	203	*	peak568	ac_	Intron (FBtr0290119/FBgn0031879, intron 2 of 12)	1	6972828	7010359	37532	2	FBgn0031879	3444	33983	uif	uninflatable
chr2L	7009449	7010722	1274	*	peak569	ac_me3	Promoter (<=1kb)	1	6972828	7010359	37532	2	FBgn0031879	0	33983	uif	uninflatable
chr2L	7048517	7049416	900	*	peak575	ac_	5' UTR	1	7056301	7063586	7286	1	FBgn0031885	-6885	33991	Mnn1	Menin 1
chr2L	7133977	7134687	711	*	peak579	me3	5' UTR	1	7142304	7145263	2960	1	FBgn0265823	-7617	19836012	lncRNA:CR44612	long non-coding RNA:CR44612
chr2L	7138135	7138900	766	*	peak581	ac_	Intron (FBtr0342658/FBgn0085407, intron 1 of 4)	1	7142304	7145263	2960	1	FBgn0265823	-3404	19836012	lncRNA:CR44612	long non-coding RNA:CR44612
chr2L	7148456	7148689	234	*	peak582	me3	Intron (FBtr0342658/FBgn0085407, intron 1 of 4)	1	7142304	7145263	2960	1	FBgn0265823	6152	19836012	lncRNA:CR44612	long non-coding RNA:CR44612
chr2L	7217763	7219662	1900	*	peak584	ac_	Promoter (<=1kb)	1	7204538	7220033	15496	2	FBgn0031897	371	34003	CG13784	uncharacterized protein
chr2L	7246904	7248301	1398	*	peak586	ac_	Promoter (1-2kb)	1	7223328	7249343	26016	2	FBgn0259111	1042	34005	Ndae1	Na[+]-driven anion exchanger 1
chr2L	7306697	7307541	845	*	peak590	me3	Promoter (<=1kb)	1	7307159	7316265	9107	1	FBgn0284084	0	34009	wg	wingless
chr2L	7319110	7319351	242	*	peak593	me3	Distal Intergenic	1	7328944	7329519	576	2	FBgn0266842	10168	19835977	lncRNA:CR45304	long non-coding RNA:CR45304
chr2L	7340216	7340552	337	*	peak594	me3	Intron (FBtr0334800/FBgn0031902, intron 1 of 3)	1	7333714	7352542	18829	1	FBgn0031902	6502	34010	Wnt6	Wnt oncogene analog 6
chr2L	7382205	7382450	246	*	peak598	me3	3' UTR	1	7377702	7384344	6643	1	FBgn0002938	4503	34012	ninaC	neither inactivation nor afterpotential C
chr2L	7400181	7400818	638	*	peak599	ac_	Promoter (<=1kb)	1	7401335	7404727	3393	1	FBgn0031907	-517	34016	CG5171	uncharacterized protein
chr2L	7401796	7403928	2133	*	peak600	ac_	Promoter (<=1kb)	1	7401335	7404727	3393	1	FBgn0031907	461	34016	CG5171	uncharacterized protein
chr2L	7425714	7426058	345	*	peak602	ac_	Promoter (<=1kb)	1	7425795	7425892	98	1	FBgn0262453	0	12798299	mir-275	mir-275 stem loop
chr2L	7516510	7516904	395	*	peak606	ac_	Promoter (2-3kb)	1	7519679	7520082	404	1	FBgn0264891	-2775	14462719	lncRNA:CR44082	long non-coding RNA:CR44082
chr2L	7519259	7520418	1160	*	peak607	ac_	Promoter (<=1kb)	1	7519679	7520082	404	1	FBgn0264891	0	14462719	lncRNA:CR44082	long non-coding RNA:CR44082
chr2L	7543013	7545694	2682	*	peak610	ac_	5' UTR	1	7567929	7568438	510	1	FBgn0267732	-22235	26067380	lncRNA:CR46063	long non-coding RNA:CR46063
chr2L	7627232	7627451	220	*	peak615	me3	Distal Intergenic	1	7636113	7636608	496	1	FBgn0266034	-8662	19835166	lncRNA:CR44799	long non-coding RNA:CR44799
chr2L	7825834	7826103	270	*	peak623	ac_	Promoter (1-2kb)	1	7825347	7827315	1969	2	FBgn0020618	1212	34070	Rack1	Receptor of activated protein kinase C 1
chr2L	7928776	7929659	884	*	peak630	ac_	Intron (FBtr0112718/FBgn0085450, intron 2 of 2)	1	7889288	7890704	1417	2	FBgn0053121	-38072	326261	Spn28Db	Serpin 28Db
chr2L	8037512	8038081	570	*	peak635	ac_	Promoter (1-2kb)	1	8026914	8039788	12875	2	FBgn0031976	1707	34094	CG7367	uncharacterized protein
chr2L	8038923	8039318	396	*	peak636	ac_	Promoter (<=1kb)	1	8026914	8039788	12875	2	FBgn0031976	470	34094	CG7367	uncharacterized protein
chr2L	8135783	8136605	823	*	peak645	ac_	Exon (FBtr0344863/FBgn0031990, exon 4 of 7)	1	8141540	8141662	123	2	FBgn0263561	5057	12798303	mir-4984	mir-4984 stem loop
chr2L	8144026	8145895	1870	*	peak646	ac_	Promoter (<=1kb)	1	8143401	8144047	647	2	FBgn0261830	0	10178795	CG42762	uncharacterized protein
chr2L	8157887	8158788	902	*	peak649	ac_	Promoter (<=1kb)	1	8134247	8159638	25392	2	FBgn0031990	850	34109	PAPLA1	Phosphatidic Acid Phospholipase A1
chr2L	8165518	8166722	1205	*	peak651	ac_	Promoter (2-3kb)	1	8163073	8190137	27065	1	FBgn0264953	2445	34112	Piezo	piezo
chr2L	8250291	8250975	685	*	peak659	ac_	Exon (FBtr0306391/FBgn0032010, exon 4 of 14)	1	8243323	8244003	681	2	FBgn0262359	-6288	12798305	CG43057	uncharacterized protein
chr2L	8274632	8275207	576	*	peak661	ac_	Intron (FBtr0112836/FBgn0003502, intron 5 of 12)	1	8290727	8290799	73	1	FBgn0011902	-15520	3772008	tRNA:Lys-TTT-1-1	transfer RNA:Lysine-TTT 1-1
chr2L	8275943	8276688	746	*	peak662	ac_	Intron (FBtr0112836/FBgn0003502, intron 5 of 12)	1	8290727	8290799	73	1	FBgn0011902	-14039	3772008	tRNA:Lys-TTT-1-1	transfer RNA:Lysine-TTT 1-1
chr2L	8297093	8297338	246	*	peak664	ac_	Promoter (1-2kb)	1	8295158	8295666	509	1	FBgn0264083	1935	14462725	lncRNA:CR43752	long non-coding RNA:CR43752
chr2L	8386679	8388125	1447	*	peak669	ac_	Promoter (1-2kb)	1	8388728	8389331	604	2	FBgn0262001	1206	10178852	CG42819	uncharacterized protein
chr2L	8413610	8414155	546	*	peak671	ac_	Promoter (1-2kb)	1	8412144	8415256	3113	2	FBgn0032042	1101	34169	CG13398	uncharacterized protein
chr2L	8415816	8417092	1277	*	peak673	ac_	Promoter (<=1kb)	1	8415690	8431297	15608	1	FBgn0027932	126	34170	Akap200	A kinase anchor protein 200
chr2L	8459781	8460417	637	*	peak678	me3	Intron (FBtr0079703/FBgn0026718, intron 1 of 2)	1	8449691	8463994	14304	2	FBgn0026718	3577	34176	Agpat2	1-Acylglycerol-3-phosphate O-acyltransferase 2
chr2L	8509509	8511295	1787	*	peak680	ac_	Promoter (<=1kb)	1	8509069	8511866	2798	2	FBgn0032050	571	34183	CG13096	uncharacterized protein
chr2L	8562326	8562596	271	*	peak684	me3	Intron (FBtr0303877/FBgn0011259, intron 3 of 22)	1	8570888	8570960	73	1	FBgn0051895	-8292	3771750	tRNA:Phe-GAA-1-3	transfer RNA:Phenylalanine-GAA 1-3
chr2L	8624823	8625381	559	*	peak686	ac_	Intron (FBtr0303877/FBgn0011259, intron 4 of 22)	1	8620028	8620099	72	1	FBgn0051602	4795	3772028	tRNA:Asp-GTC-1-6	transfer RNA:Aspartic acid-GTC 1-6
chr2L	8706216	8707174	959	*	peak688	ac_	Promoter (<=1kb)	1	8705572	8707527	1956	1	FBgn0032061	644	34198	CG9314	uncharacterized protein
chr2L	8800030	8800332	303	*	peak690	ac_	Distal Intergenic	1	8781799	8782500	702	2	FBgn0261627	-17530	10178945	CG42710	uncharacterized protein
chr2L	8809208	8810645	1438	*	peak691	ac_	Distal Intergenic	1	8825645	8829670	4026	1	FBgn0029123	-15000	44275	SoxN	SoxNeuro
chr2L	8822019	8822468	450	*	peak693	me3	Distal Intergenic	1	8825645	8829670	4026	1	FBgn0029123	-3177	44275	SoxN	SoxNeuro
chr2L	8824591	8825977	1387	*	peak695	me3	Promoter (<=1kb)	1	8825645	8829670	4026	1	FBgn0029123	0	44275	SoxN	SoxNeuro
chr2L	8831901	8834032	2132	*	peak696	ac_me3	Distal Intergenic	1	8825645	8829670	4026	1	FBgn0029123	6256	44275	SoxN	SoxNeuro
chr2L	8841437	8842466	1030	*	peak697	ac_me3	Distal Intergenic	1	8852009	8852664	656	2	FBgn0266905	10198	19835934	lncRNA:CR45365	long non-coding RNA:CR45365
chr2L	8845973	8847280	1308	*	peak698	ac_	Distal Intergenic	1	8852009	8852664	656	2	FBgn0266905	5384	19835934	lncRNA:CR45365	long non-coding RNA:CR45365
chr2L	8875898	8876273	376	*	peak704	me3	Distal Intergenic	1	8867875	8868747	873	1	FBgn0265587	8023	19835174	lncRNA:CR44414	long non-coding RNA:CR44414
chr2L	8978728	8979237	510	*	peak707	me3	Promoter (1-2kb)	1	8980659	8981432	774	1	FBgn0040963	-1422	50437	CG18662	uncharacterized protein
chr2L	9112485	9112938	454	*	peak712	me3	Promoter (<=1kb)	1	9111814	9113285	1472	1	FBgn0032096	671	34236	Or30a	Odorant receptor 30a
chr2L	9128180	9129402	1223	*	peak713	ac_	Promoter (2-3kb)	1	9125737	9163721	37985	1	FBgn0052982	2443	34237	CG32982	uncharacterized protein
chr2L	9145681	9146967	1287	*	peak715	ac_me3	Intron (FBtr0079771/FBgn0052982, intron 2 of 8)	1	9164235	9165426	1192	1	FBgn0032100	-17268	34240	CG13108	uncharacterized protein
chr2L	9350551	9350833	283	*	peak722	me3	Promoter (<=1kb)	1	9350470	9350996	527	1	FBgn0032111	81	34253	CG13110	uncharacterized protein
chr2L	9393806	9396360	2555	*	peak723	ac_me3	Promoter (1-2kb)	1	9396999	9397988	990	2	FBgn0032115	1628	34257	CG4438	uncharacterized protein
chr2L	9421260	9421879	620	*	peak725	ac_	Intron (FBtr0079807/FBgn0032116, intron 2 of 4)	1	9416588	9426342	9755	1	FBgn0032116	4672	34258	Mco1	Multicopper oxidase 1
chr2L	9430581	9433323	2743	*	peak727	ac_	Promoter (<=1kb)	1	9431405	9435341	3937	1	FBgn0011232	0	47942	scat	scattered
chr2L	9448202	9448615	414	*	peak728	ac_	Intron (FBtr0079821/FBgn0002973, intron 2 of 3)	1	9440011	9440740	730	2	FBgn0053723	-7462	3772451	CG33723	uncharacterized protein
chr2L	9449132	9450100	969	*	peak729	ac_	5' UTR	1	9440011	9440740	730	2	FBgn0053723	-8392	3772451	CG33723	uncharacterized protein
chr2L	9454415	9455263	849	*	peak730	ac_	Intron (FBtr0079821/FBgn0002973, intron 2 of 3)	1	9440011	9440740	730	2	FBgn0053723	-13675	3772451	CG33723	uncharacterized protein
chr2L	9496352	9498841	2490	*	peak731	ac_	Promoter (<=1kb)	1	9495474	9520696	25223	1	FBgn0032120	878	2768929	CG33298	uncharacterized protein
chr2L	9567824	9568944	1121	*	peak732	ac_	Promoter (<=1kb)	1	9568890	9573572	4683	1	FBgn0032130	0	34275	brwl	brickwall
chr2L	9569794	9570925	1132	*	peak733	ac_	Promoter (<=1kb)	1	9568890	9573572	4683	1	FBgn0032130	904	34275	brwl	brickwall
chr2L	9575061	9575530	470	*	peak734	ac_	Promoter (1-2kb)	1	9573563	9576769	3207	2	FBgn0028479	1239	34276	Mtpalpha	Mitochondrial trifunctional protein alpha subunit
chr2L	9581411	9582284	874	*	peak735	me3	Promoter (<=1kb)	1	9579498	9581745	2248	2	FBgn0014179	0	34277	gcm	glial cells missing
chr2L	9637518	9637862	345	*	peak737	ac_	Intron (FBtr0303874/FBgn0032136, intron 1 of 19)	1	9634179	9656026	21848	1	FBgn0032136	3339	34283	Apoltp	Apolipoprotein lipid transfer particle
chr2L	9731247	9731640	394	*	peak745	me3	Promoter (1-2kb)	1	9729940	9730945	1006	1	FBgn0032139	1307	34288	CG13116	uncharacterized protein
chr2L	9769644	9770509	866	*	peak748	ac_	Promoter (<=1kb)	1	9765357	9770996	5640	2	FBgn0265001	487	34295	ppk18	pickpocket 18
chr2L	9900404	9901241	838	*	peak753	me3	Promoter (1-2kb)	1	9897820	9903128	5309	2	FBgn0053300	1887	2768931	Muc30E	Mucin 30E
chr2L	9901707	9902410	704	*	peak754	ac_me3	Promoter (<=1kb)	1	9897820	9903128	5309	2	FBgn0053300	718	2768931	Muc30E	Mucin 30E
chr2L	9941788	9942200	413	*	peak761	ac_	Promoter (2-3kb)	1	9938863	9943058	4196	1	FBgn0032166	2925	34321	CG4619	uncharacterized protein
chr2L	9962664	9963275	612	*	peak766	ac_	Promoter (<=1kb)	1	9959248	9963949	4702	2	FBgn0032172	674	34327	CG5850	uncharacterized protein
chr2L	9975430	9975966	537	*	peak769	ac_	Distal Intergenic	1	9967313	9968645	1333	1	FBgn0011272	8117	34329	RpL13	Ribosomal protein L13
chr2L	9976347	9977017	671	*	peak770	ac_me3	Distal Intergenic	1	9984645	9995538	10894	1	FBgn0000180	-7628	34330	bib	big brain
chr2L	9977220	9977450	231	*	peak771	ac_	Distal Intergenic	1	9984645	9995538	10894	1	FBgn0000180	-7195	34330	bib	big brain
chr2L	9987816	9989092	1277	*	peak775	ac_	Intron (FBtr0079929/FBgn0000180, intron 3 of 4)	1	9983671	9984743	1073	2	FBgn0040965	-3073	19836190	lncRNA:CR13130	long non-coding RNA:CR13130
chr2L	10000947	10001239	293	*	peak777	ac_	Promoter (1-2kb)	1	9996706	10002736	6031	2	FBgn0051755	1497	34331	SoYb	Sister of Yb
chr2L	10020812	10021232	421	*	peak780	me3	Distal Intergenic	1	10013227	10017463	4237	2	FBgn0032175	-3349	34334	CG13131	uncharacterized protein
chr2L	10057634	10060013	2380	*	peak783	ac_	Promoter (<=1kb)	1	10056900	10060095	3196	1	FBgn0267727	734	34338	Pen	Pendulin
chr2L	10138444	10140165	1722	*	peak784	me3	Intron (FBtr0335510/FBgn0265002, intron 2 of 20)	1	10144776	10156407	11632	1	FBgn0032187	-4611	34348	CG4839	uncharacterized protein
chr2L	10140865	10142704	1840	*	peak785	ac_me3	Promoter (2-3kb)	1	10144776	10156407	11632	1	FBgn0032187	-2072	34348	CG4839	uncharacterized protein
chr2L	10160209	10161839	1631	*	peak787	ac_	Intron (FBtr0335510/FBgn0265002, intron 2 of 20)	1	10172702	10174090	1389	1	FBgn0032188	-10863	34349	CG13137	uncharacterized protein
chr2L	10162331	10163598	1268	*	peak788	ac_me3	Intron (FBtr0335510/FBgn0265002, intron 2 of 20)	1	10172702	10174090	1389	1	FBgn0032188	-9104	34349	CG13137	uncharacterized protein
chr2L	10259794	10261011	1218	*	peak800	ac_	Promoter (<=1kb)	1	10256319	10261049	4731	2	FBgn0026379	38	43991	Pten	Phosphatase and tensin homolog
chr2L	10334570	10335366	797	*	peak811	ac_	Promoter (<=1kb)	1	10333734	10339185	5452	1	FBgn0032223	836	34395	GATAd	GATAd
chr2L	10353466	10354682	1217	*	peak814	me3	Promoter (<=1kb)	1	10347851	10353905	6055	2	FBgn0085396	0	5740879	CG34367	uncharacterized protein
chr2L	10396751	10398748	1998	*	peak823	ac_	Promoter (<=1kb)	1	10396716	10403206	6491	1	FBgn0051716	35	34416	Cnot4	CCR4-NOT transcription complex subunit 4
chr2L	10427434	10427815	382	*	peak829	ac_	Promoter (<=1kb)	1	10426887	10428632	1746	1	FBgn0267330	547	34427	KdelR	KDEL receptor
chr2L	10443942	10444454	513	*	peak831	me3	Promoter (1-2kb)	1	10442534	10450080	7547	1	FBgn0032252	1408	34435	loh	lonely heart
chr2L	10457294	10457978	685	*	peak832	ac_	Promoter (<=1kb)	1	10457658	10462472	4815	1	FBgn0027611	0	34437	LManII	Lysosomal alpha-mannosidase II
chr2L	10548159	10549398	1240	*	peak838	ac_	Intron (FBtr0080096/FBgn0051721, intron 1 of 8)	1	10544883	10628054	83172	1	FBgn0051721	3276	34453	Trim9	Tripartite motif containing 9
chr2L	10596714	10599287	2574	*	peak841	ac_me3	Intron (FBtr0080096/FBgn0051721, intron 1 of 8)	1	10580957	10581702	746	2	FBgn0085190	-15012	5740441	CG34161	uncharacterized protein
chr2L	10644147	10644980	834	*	peak842	ac_me3	Promoter (<=1kb)	1	10643971	10645891	1921	1	FBgn0043825	176	34460	CG18284	uncharacterized protein
chr2L	10840813	10842516	1704	*	peak850	ac_	Promoter (<=1kb)	1	10837732	10842597	4866	2	FBgn0032305	81	34496	CG6700	uncharacterized protein
chr2L	10848392	10848716	325	*	peak851	ac_	Promoter (1-2kb)	1	10845788	10847044	1257	2	FBgn0069354	-1348	34499	Porin2	Porin2
chr2L	10863059	10864252	1194	*	peak854	ac_me3	Promoter (<=1kb)	1	10862194	10864697	2504	2	FBgn0264351	445	14462739	lncRNA:CR43807	long non-coding RNA:CR43807
chr2L	10974564	10975145	582	*	peak861	ac_	Promoter (<=1kb)	1	10973443	10975293	1851	2	FBgn0000018	148	44793	abo	abnormal oocyte
chr2L	11006356	11006826	471	*	peak866	ac_	Promoter (1-2kb)	1	11004820	11010921	6102	1	FBgn0021761	1536	34527	Nup154	Nucleoporin 154kD
chr2L	11070352	11071286	935	*	peak870	ac_	Promoter (<=1kb)	1	11071027	11071532	506	1	FBgn0032335	0	34536	CG14915	uncharacterized protein
chr2L	11074574	11075649	1076	*	peak871	ac_	Promoter (<=1kb)	1	11075513	11075962	450	1	FBgn0263971	0	14462740	CG43725	uncharacterized protein
chr2L	11127945	11128697	753	*	peak879	ac_	Promoter (1-2kb)	1	11128932	11130645	1714	2	FBgn0028700	1948	34550	RfC38	Replication factor C 38kD subunit
chr2L	11185013	11185206	194	*	peak884	me3	Intron (FBtr0310280/FBgn0259822, intron 2 of 11)	1	11179032	11180430	1399	1	FBgn0032354	5981	34559	CG4788	uncharacterized protein
chr2L	11204229	11204482	254	*	peak888	me3	Promoter (<=1kb)	1	11156118	11203544	47427	2	FBgn0259822	-685	34557	Ca-beta	Ca2+-channel-protein-beta-subunit
chr2L	11206549	11207205	657	*	peak889	me3	Promoter (<=1kb)	1	11205528	11206092	565	2	FBgn0264441	-457	14462741	lncRNA:CR43859	long non-coding RNA:CR43859
chr2L	11225051	11225708	658	*	peak891	ac_	5' UTR	1	11234835	11234912	78	1	FBgn0086035	-9127	5740292	snoRNA:Me18S-G642	ncRNA
chr2L	11247834	11248173	340	*	peak892	me3	Intron (FBtr0332557/FBgn0264442, intron 7 of 8)	1	11234835	11234912	78	1	FBgn0086035	12999	5740292	snoRNA:Me18S-G642	ncRNA
chr2L	11259315	11260534	1220	*	peak893	ac_	3' UTR	1	11261026	11269002	7977	2	FBgn0040232	8468	53561	cmet	CENP-meta
chr2L	11353655	11353889	235	*	peak898	me3	Promoter (<=1kb)	1	11354001	11354329	329	1	FBgn0265797	-112	19836239	lncRNA:CR44586	long non-coding RNA:CR44586
chr2L	11445540	11446387	848	*	peak904	ac_me3	Promoter (<=1kb)	1	11434311	11445614	11304	2	FBgn0261648	0	34569	salm	spalt major
chr2L	11447489	11448286	798	*	peak905	me3	Promoter (1-2kb)	1	11434311	11445614	11304	2	FBgn0261648	-1875	34569	salm	spalt major
chr2L	11452417	11453366	950	*	peak906	ac_me3	Distal Intergenic	1	11434311	11445614	11304	2	FBgn0261648	-6803	34569	salm	spalt major
chr2L	11455107	11455890	784	*	peak907	ac_	Distal Intergenic	1	11434311	11445614	11304	2	FBgn0261648	-9493	34569	salm	spalt major
chr2L	11482531	11482711	181	*	peak909	me3	Promoter (1-2kb)	1	11484707	11486949	2243	1	FBgn0003313	-1996	34570	sala	spalt-adjacent
chr2L	11485261	11487026	1766	*	peak910	ac_	Promoter (<=1kb)	1	11484707	11486949	2243	1	FBgn0263087	554	13084068	CG43355	uncharacterized protein
chr2L	11491551	11491772	222	*	peak911	me3	Distal Intergenic	1	11484707	11486949	2243	1	FBgn0263087	6844	13084068	CG43355	uncharacterized protein
chr2L	11496774	11497852	1079	*	peak912	ac_	Promoter (1-2kb)	1	11496804	11498948	2145	2	FBgn0032361	1096	NA	NA	NA
chr2L	11506885	11507236	352	*	peak913	me3	Exon (FBtr0305261/FBgn0032362, exon 2 of 3)	1	11501715	11508649	6935	1	FBgn0032362	5170	34572	spz4	spatzle 4
chr2L	11546722	11547826	1105	*	peak917	ac_me3	Promoter (2-3kb)	1	11548640	11550035	1396	2	FBgn0265687	2209	19835008	lncRNA:CR44494	long non-coding RNA:CR44494
chr2L	11614200	11615431	1232	*	peak918	ac_me3	Promoter (2-3kb)	1	11610510	11611772	1263	2	FBgn0032368	-2428	34581	spag4	sperm-associated antigen 4
chr2L	11622658	11623046	389	*	peak919	me3	Exon (FBtr0080252/FBgn0015400, exon 4 of 4)	1	11610510	11611772	1263	2	FBgn0032368	-10886	34581	spag4	sperm-associated antigen 4
chr2L	11713711	11715023	1313	*	peak920	ac_	Distal Intergenic	1	11721286	11722098	813	1	FBgn0264992	-6263	14462745	lncRNA:CR44143	long non-coding RNA:CR44143
chr2L	11715387	11717156	1770	*	peak921	ac_	Distal Intergenic	1	11721286	11722098	813	1	FBgn0264992	-4130	14462745	lncRNA:CR44143	long non-coding RNA:CR44143
chr2L	11793164	11795002	1839	*	peak923	ac_	Promoter (<=1kb)	1	11792412	11794086	1675	2	FBgn0032377	0	34591	CG14937	uncharacterized protein
chr2L	11938433	11938748	316	*	peak927	me3	Promoter (<=1kb)	1	11937969	11939202	1234	1	FBgn0026390	464	34603	Or33c	Odorant receptor 33c
chr2L	11970692	11971870	1179	*	peak929	ac_me3	Promoter (<=1kb)	1	11952200	11971094	18895	2	FBgn0263019	0	12798160	lncRNA:CR43314	long non-coding RNA::CR43314
chr2L	11980305	11981115	811	*	peak930	ac_	Promoter (<=1kb)	1	11981591	11984380	2790	1	FBgn0032387	-476	34607	CG16965	uncharacterized protein
chr2L	12080963	12081745	783	*	peak944	ac_me3	Promoter (<=1kb)	1	12080805	12082074	1270	2	FBgn0265801	329	19835178	lncRNA:CR44590	long non-coding RNA:CR44590
chr2L	12085417	12086681	1265	*	peak945	me3	Promoter (<=1kb)	1	12082995	12085827	2833	2	FBgn0003145	0	34629	prd	paired
chr2L	12089294	12089795	502	*	peak946	ac_	Promoter (2-3kb)	1	12091822	12095250	3429	1	FBgn0032407	-2027	34630	Pex19	Peroxin 19
chr2L	12191108	12191497	390	*	peak949	me3	Intron (FBtr0331998/FBgn0000114, intron 1 of 8)	1	12175451	12177886	2436	2	FBgn0032422	-13222	34647	atilla	atilla
chr2L	12345796	12346232	437	*	peak950	me3	Promoter (1-2kb)	1	12343643	12344266	624	2	FBgn0264361	-1530	14462751	CG43813	uncharacterized protein
chr2L	12350712	12351125	414	*	peak951	me3	Intron (FBtr0304856/FBgn0262475, intron 1 of 9)	1	12356441	12357906	1466	1	FBgn0032424	-5316	34650	CG17010	uncharacterized protein
chr2L	12359582	12360113	532	*	peak952	ac_	Exon (FBtr0304856/FBgn0262475, exon 4 of 10)	1	12356441	12357906	1466	1	FBgn0032424	3141	34650	CG17010	uncharacterized protein
chr2L	12432943	12435851	2909	*	peak953	ac_	Promoter (<=1kb)	1	12434452	12441279	6828	1	FBgn0020443	0	34658	eRF3	eukaryotic translation release factor 3
chr2L	12457232	12458013	782	*	peak955	ac_	Promoter (2-3kb)	1	12460004	12460100	97	2	FBgn0262203	2087	12798167	mir-967	mir-967 stem loop
chr2L	12459515	12460221	707	*	peak956	ac_	Promoter (<=1kb)	1	12460004	12460100	97	2	FBgn0262203	0	12798167	mir-967	mir-967 stem loop
chr2L	12466352	12467042	691	*	peak958	ac_	Intron (FBtr0299652/FBgn0259176, intron 2 of 2)	1	12460004	12460100	97	2	FBgn0262203	-6252	12798167	mir-967	mir-967 stem loop
chr2L	12516496	12516932	437	*	peak962	me3	Exon (FBtr0299658/FBgn0259176, exon 6 of 8)	1	12508108	12508254	147	1	FBgn0263458	8388	12798169	snoRNA:CG43051-a	ncRNA
chr2L	12559497	12560796	1300	*	peak965	me3	Distal Intergenic	1	12570672	12571157	486	2	FBgn0265809	10361	19834982	lncRNA:CR44598	long non-coding RNA:CR44598
chr2L	12561679	12563839	2161	*	peak966	ac_me3	Distal Intergenic	1	12570672	12571157	486	2	FBgn0265809	7318	19834982	lncRNA:CR44598	long non-coding RNA:CR44598
chr2L	12591752	12592202	451	*	peak967	me3	Intron (FBtr0112642/FBgn0085424, intron 1 of 5)	1	12587625	12628135	40511	1	FBgn0085424	4127	34669	nub	nubbin
chr2L	12614720	12615375	656	*	peak969	ac_	Intron (FBtr0112642/FBgn0085424, intron 3 of 5)	1	12587625	12628135	40511	1	FBgn0085424	27095	34669	nub	nubbin
chr2L	12632638	12633496	859	*	peak972	me3	Intron (FBtr0308800/FBgn0032439, intron 2 of 2)	1	12610517	12646356	35840	2	FBgn0032439	12860	34667	Ref2	RNA and export factor binding protein 2
chr2L	12662732	12663666	935	*	peak973	ac_	Intron (FBtr0340540/FBgn0004394, intron 2 of 4)	1	12657165	12686306	29142	1	FBgn0004394	5567	34673	pdm2	POU domain protein 2
chr2L	12677604	12678602	999	*	peak975	ac_me3	Intron (FBtr0340540/FBgn0004394, intron 3 of 4)	1	12667248	12669714	2467	2	FBgn0032442	-7890	34671	Nepl7	Neprilysin-like 7
chr2L	12679576	12679929	354	*	peak976	ac_	Intron (FBtr0340540/FBgn0004394, intron 3 of 4)	1	12667248	12669714	2467	2	FBgn0032442	-9862	34671	Nepl7	Neprilysin-like 7
chr2L	12685546	12686029	484	*	peak978	ac_	3' UTR	1	12690336	12692934	2599	2	FBgn0032444	6905	34674	CCT4	Chaperonin containing TCP1 subunit 4
chr2L	12699621	12700485	865	*	peak980	ac_	Promoter (<=1kb)	1	12698918	12700746	1829	2	FBgn0032449	261	34679	CG17036	uncharacterized protein
chr2L	12721939	12723084	1146	*	peak984	ac_	Promoter (<=1kb)	1	12713276	12721843	8568	2	FBgn0032455	-96	34685	Pih1D1	PIH1 domain containing 1
chr2L	12729790	12730896	1107	*	peak986	ac_	Exon (FBtr0090015/FBgn0032456, exon 9 of 13)	1	12724957	12725025	69	1	FBgn0283550	4833	30522415	mir-9382	mir-9382 stem loop
chr2L	12734223	12735324	1102	*	peak987	ac_me3	Intron (FBtr0090015/FBgn0032456, intron 9 of 12)	1	12724957	12725025	69	1	FBgn0283550	9266	30522415	mir-9382	mir-9382 stem loop
chr2L	12740025	12740644	620	*	peak988	me3	Intron (FBtr0090015/FBgn0032456, intron 12 of 12)	1	12724957	12725025	69	1	FBgn0283550	15068	30522415	mir-9382	mir-9382 stem loop
chr2L	12792121	12792942	822	*	peak991	me3	Distal Intergenic	1	12807643	12808340	698	2	FBgn0264366	15398	14462754	lncRNA:CR43818	long non-coding RNA:CR43818
chr2L	12810814	12811238	425	*	peak993	ac_	Promoter (2-3kb)	1	12807643	12808340	698	2	FBgn0264366	-2474	14462754	lncRNA:CR43818	long non-coding RNA:CR43818
chr2L	12834956	12835234	279	*	peak994	ac_	Distal Intergenic	1	12840895	12841323	429	1	FBgn0266305	-5661	19835536	lncRNA:CR44970	long non-coding RNA:CR44970
chr2L	12861717	12863140	1424	*	peak996	ac_me3	Distal Intergenic	1	12841517	12841895	379	1	FBgn0266306	20200	19836180	lncRNA:CR44971	long non-coding RNA:CR44971
chr2L	12894042	12895455	1414	*	peak997	ac_me3	Distal Intergenic	1	12912530	12916774	4245	1	FBgn0040508	-17075	34689	ACXC	Adenylyl cyclase X C
chr2L	12937641	12939400	1760	*	peak999	ac_	Distal Intergenic	1	12931551	12932340	790	1	FBgn0265072	6090	14462755	lncRNA:CR44183	long non-coding RNA:CR44183
chr2L	12939913	12941154	1242	*	peak1000	ac_me3	Distal Intergenic	1	12931551	12932340	790	1	FBgn0265072	8362	14462755	lncRNA:CR44183	long non-coding RNA:CR44183
chr2L	13032111	13033169	1059	*	peak1005	ac_	Intron (FBtr0310277/FBgn0262160, intron 2 of 6)	1	13019575	13021312	1738	2	FBgn0028965	-10799	34700	A16	A16
chr2L	13213414	13214745	1332	*	peak1015	ac_	Promoter (<=1kb)	1	13212335	13215350	3016	2	FBgn0032484	605	34718	kek4	kekkon 4
chr2L	13225155	13225966	812	*	peak1017	ac_	Promoter (<=1kb)	1	13224620	13225275	656	2	FBgn0032489	0	34723	CG15480	uncharacterized protein
chr2L	13226898	13228337	1440	*	peak1018	ac_	Promoter (<=1kb)	1	13227529	13228521	993	1	FBgn0032490	0	34724	CG16813	uncharacterized protein
chr2L	13229538	13230294	757	*	peak1019	ac_	Promoter (<=1kb)	1	13229832	13230549	718	1	FBgn0032491	0	34725	CG16815	uncharacterized protein
chr2L	13234131	13235253	1123	*	peak1021	ac_	Promoter (<=1kb)	1	13233798	13234660	863	2	FBgn0032493	0	34727	Mabi	Mabiki
chr2L	13243167	13244940	1774	*	peak1022	ac_me3	Promoter (<=1kb)	1	13244848	13244974	127	1	FBgn0003935	0	3772634	snRNA:U5:34A	small nuclear RNA U5 at 34A
chr2L	13265186	13265464	279	*	peak1023	me3	Promoter (<=1kb)	1	13264996	13265876	881	2	FBgn0051848	412	318980	CG31848	uncharacterized protein
chr2L	13308026	13308265	240	*	peak1025	ac_me3	Promoter (1-2kb)	1	13305920	13306755	836	2	FBgn0264301	-1271	14462761	CG43779	uncharacterized protein
chr2L	13455393	13456056	664	*	peak1032	me3	Promoter (1-2kb)	1	13457497	13458073	577	1	FBgn0261991	-1441	10178894	CG42809	uncharacterized protein
chr2L	13486063	13486301	239	*	peak1033	me3	Intron (FBtr0308949/FBgn0263354, intron 4 of 8)	1	13461774	13500427	38654	1	FBgn0284224	24289	30522397	CG46308	uncharacterized protein
chr2L	13522422	13522909	488	*	peak1036	ac_	Intron (FBtr0332509/FBgn0023407, intron 3 of 6)	1	13527841	13528537	697	1	FBgn0053640	-4932	3772680	CG33640	uncharacterized protein
chr2L	13563715	13565044	1330	*	peak1039	ac_me3	Intron (FBtr0342903/FBgn0259984, intron 3 of 10)	1	13550139	13639411	89273	1	FBgn0259984	13576	34772	kuz	kuzbanian
chr2L	13680412	13680667	256	*	peak1043	ac_	Intron (FBtr0080580/FBgn0051814, intron 12 of 12)	1	13665525	13672967	7443	1	FBgn0028527	14887	34775	CG18507	uncharacterized protein
chr2L	13708800	13709282	483	*	peak1044	me3	Promoter (<=1kb)	1	13708215	13710583	2369	1	FBgn0028848	585	34776	Gpo3	Glycerophosphate oxidase 3
chr2L	13770954	13773391	2438	*	peak1046	ac_	Promoter (<=1kb)	1	13773997	13774355	359	1	FBgn0263206	-606	12798198	CG43376	uncharacterized protein
chr2L	13854301	13854937	637	*	peak1051	ac_	Intron (FBtr0080546/FBgn0028509, intron 1 of 7)	1	13849400	13850329	930	1	FBgn0028532	4901	34802	CG7968	uncharacterized protein
chr2L	13865576	13865901	326	*	peak1052	me3	Promoter (<=1kb)	1	13865992	13866690	699	2	FBgn0266142	789	19835034	lncRNA:CR44848	long non-coding RNA:CR44848
chr2L	13867534	13868003	470	*	peak1053	ac_	Promoter (<=1kb)	1	13865992	13866690	699	2	FBgn0266142	-844	19835034	lncRNA:CR44848	long non-coding RNA:CR44848
chr2L	13902630	13904697	2068	*	peak1057	ac_	Promoter (<=1kb)	1	13898828	13904661	5834	2	FBgn0019890	0	34804	Smg5	Smg5 nonsense mediated mRNA decay factor
chr2L	13913031	13913278	248	*	peak1058	ac_	Promoter (<=1kb)	1	13912083	13912652	570	1	FBgn0025115	948	34807	Acyp	Acylphosphatase
chr2L	13969303	13969524	222	*	peak1062	me3	Promoter (<=1kb)	1	13968280	13969976	1697	2	FBgn0028542	452	34814	NimB4	Nimrod B4
chr2L	13976197	13976724	528	*	peak1063	me3	Promoter (<=1kb)	1	13973158	13976769	3612	2	FBgn0259896	45	34816	NimC1	Nimrod C1
chr2L	14025840	14027026	1187	*	peak1065	ac_	Promoter (<=1kb)	1	14027001	14029368	2368	1	FBgn0286723	0	34822	hll	heimdall
chr2L	14031094	14031586	493	*	peak1066	ac_	Promoter (<=1kb)	1	14029262	14031539	2278	2	FBgn0028872	0	34823	CG18095	uncharacterized protein
chr2L	14039817	14040706	890	*	peak1068	ac_me3	Promoter (<=1kb)	1	14040170	14094401	54232	1	FBgn0028875	0	34826	nAChRalpha5	nicotinic Acetylcholine Receptor alpha5
chr2L	14045832	14046381	550	*	peak1069	ac_	Promoter (1-2kb)	1	14047582	14048863	1282	1	FBgn0260011	-1201	34824	NimC4	Nimrod C4
chr2L	14047048	14047918	871	*	peak1070	ac_	Promoter (<=1kb)	1	14047582	14048863	1282	1	FBgn0260011	0	34824	NimC4	Nimrod C4
chr2L	14048079	14048602	524	*	peak1071	ac_me3	Promoter (<=1kb)	1	14047582	14048863	1282	1	FBgn0260011	497	34824	NimC4	Nimrod C4
chr2L	14253898	14254382	485	*	peak1076	ac_	Distal Intergenic	1	14263027	14328262	65236	1	FBgn0261563	-8645	43946	wb	wing blister
chr2L	14261067	14263029	1963	*	peak1077	ac_	Promoter (<=1kb)	1	14263027	14328262	65236	1	FBgn0261563	0	43946	wb	wing blister
chr2L	14267820	14268205	386	*	peak1078	me3	Intron (FBtr0305063/FBgn0261563, intron 1 of 12)	1	14263027	14328262	65236	1	FBgn0261563	4793	43946	wb	wing blister
chr2L	14268790	14269060	271	*	peak1079	ac_	Intron (FBtr0305063/FBgn0261563, intron 1 of 12)	1	14273721	14274454	734	2	FBgn0265942	5394	19835318	lncRNA:CR44729	long non-coding RNA:CR44729
chr2L	14288150	14288359	210	*	peak1080	ac_	Promoter (2-3kb)	1	14291201	14291817	617	1	FBgn0263648	-2842	14462764	lncRNA:CR43639	long non-coding RNA:CR43639
chr2L	14324594	14324813	220	*	peak1081	ac_	Exon (FBtr0305063/FBgn0261563, exon 10 of 13)	1	14328429	14333860	5432	1	FBgn0261529	-3616	34833	ms(2)34Fe	male sterile (2) 34Fe
chr2L	14343674	14343961	288	*	peak1083	ac_	Promoter (2-3kb)	1	14345915	14346688	774	2	FBgn0264253	2727	34836	Send2	Spermathecal endopeptidase 2
chr2L	14431236	14431550	315	*	peak1090	ac_	Promoter (<=1kb)	1	14428612	14430822	2211	2	FBgn0265945	-414	19835519	lncRNA:CR44732	long non-coding RNA:CR44732
chr2L	14439679	14440467	789	*	peak1093	ac_	Distal Intergenic	1	14448409	14449009	601	2	FBgn0267290	8542	19836223	lncRNA:CR45726	long non-coding RNA:CR45726
chr2L	14459510	14459950	441	*	peak1098	me3	Promoter (2-3kb)	1	14457113	14457338	226	1	FBgn0265943	2397	19835600	lncRNA:CR44730	long non-coding RNA:CR44730
chr2L	14467092	14467346	255	*	peak1100	ac_	Distal Intergenic	1	14457113	14457338	226	1	FBgn0265943	9979	19835600	lncRNA:CR44730	long non-coding RNA:CR44730
chr2L	14483520	14484018	499	*	peak1102	ac_	Promoter (2-3kb)	1	14486040	14486752	713	1	FBgn0265944	-2022	19836201	lncRNA:CR44731	long non-coding RNA:CR44731
chr2L	14490254	14491162	909	*	peak1105	ac_	Promoter (<=1kb)	1	14490859	14494019	3161	1	FBgn0005771	0	34847	noc	no ocelli
chr2L	14492380	14492882	503	*	peak1106	ac_	Promoter (1-2kb)	1	14490859	14494019	3161	1	FBgn0005771	1521	34847	noc	no ocelli
chr2L	14508620	14509246	627	*	peak1108	ac_	Promoter (2-3kb)	1	14509913	14512083	2171	2	FBgn0267257	2837	19835142	lncRNA:CR45693	long non-coding RNA:CR45693
chr2L	14683419	14683934	516	*	peak1115	ac_	Intron (FBtr0301496/FBgn0003016, intron 1 of 11)	1	14599196	14689340	90145	2	FBgn0003016	5406	34850	osp	outspread
chr2L	14727474	14727881	408	*	peak1118	me3	Promoter (2-3kb)	1	14724617	14730177	5561	2	FBgn0261571	2296	34854	CG42685	uncharacterized protein
chr2L	14845603	14846096	494	*	peak1120	me3	Exon (FBtr0080686/FBgn0028886, exon 4 of 6)	1	14842358	14843108	751	1	FBgn0261568	3245	10178926	CG42682	uncharacterized protein
chr2L	14976992	14977460	469	*	peak1122	me3	Promoter (2-3kb)	1	14974468	14975001	534	1	FBgn0266870	2524	19835096	lncRNA:CR45331	long non-coding RNA:CR45331
chr2L	14985597	14987464	1868	*	peak1123	ac_me3	Intron (FBtr0080676/FBgn0086711, intron 3 of 7)	1	14975747	14997559	21813	2	FBgn0086711	10095	34872	mol	moladietz
chr2L	14988062	14988524	463	*	peak1124	ac_	Intron (FBtr0080676/FBgn0086711, intron 3 of 7)	1	14975747	14997559	21813	2	FBgn0086711	9035	34872	mol	moladietz
chr2L	15012178	15013874	1697	*	peak1129	ac_me3	Promoter (<=1kb)	1	15011815	15012667	853	2	FBgn0264438	0	14462767	lncRNA:CR43856	long non-coding RNA:CR43856
chr2L	15041262	15042761	1500	*	peak1132	ac_	Promoter (1-2kb)	1	15039488	15043334	3847	1	FBgn0004837	1774	34881	Su(H)	Suppressor of Hairless
chr2L	15093711	15094112	402	*	peak1136	me3	Intron (FBtr0080702/FBgn0028879, intron 13 of 16)	1	15109405	15113092	3688	1	FBgn0028878	-15293	34887	CG15269	uncharacterized protein
chr2L	15108796	15109773	978	*	peak1137	me3	Promoter (<=1kb)	1	15109405	15113092	3688	1	FBgn0028878	0	34887	CG15269	uncharacterized protein
chr2L	15268761	15269239	479	*	peak1142	ac_	Promoter (2-3kb)	1	15265245	15272024	6780	2	FBgn0261268	2785	34896	Cul3	Cullin 3
chr2L	15310992	15311619	628	*	peak1145	ac_	Distal Intergenic	1	15317954	15318901	948	2	FBgn0041103	7282	34902	nht	no hitter
chr2L	15313618	15313993	376	*	peak1146	ac_	Distal Intergenic	1	15317954	15318901	948	2	FBgn0041103	4908	34902	nht	no hitter
chr2L	15319602	15320419	818	*	peak1147	ac_me3	Promoter (<=1kb)	1	15317954	15318901	948	2	FBgn0041103	-701	34902	nht	no hitter
chr2L	15324581	15326430	1850	*	peak1148	ac_	Distal Intergenic	1	15317954	15318901	948	2	FBgn0041103	-5680	34902	nht	no hitter
chr2L	15333107	15334772	1666	*	peak1149	ac_me3	Promoter (<=1kb)	1	15333866	15336138	2273	1	FBgn0001981	0	34903	esg	escargot
chr2L	15339666	15340095	430	*	peak1151	ac_me3	Distal Intergenic	1	15333866	15336138	2273	1	FBgn0001981	5800	34903	esg	escargot
chr2L	15426597	15427194	598	*	peak1157	ac_	Promoter (1-2kb)	1	15423297	15425580	2284	2	FBgn0001983	-1017	34906	wor	worniu
chr2L	15441967	15442164	198	*	peak1159	me3	Promoter (<=1kb)	1	15441601	15442314	714	1	FBgn0266156	366	19835570	lncRNA:CR44862	long non-coding RNA:CR44862
chr2L	15446366	15447459	1094	*	peak1160	ac_me3	Distal Intergenic	1	15441601	15442314	714	1	FBgn0266156	4765	19835570	lncRNA:CR44862	long non-coding RNA:CR44862
chr2L	15448028	15449676	1649	*	peak1161	ac_	Distal Intergenic	1	15441601	15442314	714	1	FBgn0266156	6427	19835570	lncRNA:CR44862	long non-coding RNA:CR44862
chr2L	15478076	15478993	918	*	peak1163	ac_me3	Promoter (<=1kb)	1	15476593	15478260	1668	2	FBgn0003448	0	34908	sna	snail
chr2L	15479769	15480338	570	*	peak1164	ac_	Promoter (1-2kb)	1	15476593	15478260	1668	2	FBgn0003448	-1509	34908	sna	snail
chr2L	15485205	15486519	1315	*	peak1165	ac_	Promoter (<=1kb)	1	15485697	15485951	255	2	FBgn0266831	0	19835054	lncRNA:CR45293	long non-coding RNA:CR45293
chr2L	15537387	15538315	929	*	peak1169	ac_	Distal Intergenic	1	15547519	15548243	725	1	FBgn0259922	-9204	8673966	Skadu	skadu
chr2L	15621989	15623556	1568	*	peak1173	ac_	Promoter (<=1kb)	1	15622068	15623558	1491	2	FBgn0028946	2	34918	Or35a	Odorant receptor 35a
chr2L	15630159	15630763	605	*	peak1174	ac_	Promoter (<=1kb)	1	15630002	15634987	4986	1	FBgn0028518	157	34920	CG18480	uncharacterized protein
chr2L	15653179	15654571	1393	*	peak1175	ac_me3	Intron (FBtr0344777/FBgn0028863, intron 4 of 15)	1	15659041	15659474	434	2	FBgn0264990	4903	14462774	CG44141	uncharacterized protein
chr2L	15686773	15688161	1389	*	peak1177	ac_me3	Intron (FBtr0344778/FBgn0028863, intron 4 of 15)	1	15694038	15694471	434	2	FBgn0264989	6310	14462774	CG44141	uncharacterized protein
chr2L	15721796	15723164	1369	*	peak1178	ac_me3	Distal Intergenic	1	15644183	15718272	74090	2	FBgn0028863	-3524	34921	CG4587	uncharacterized protein
chr2L	15726709	15727110	402	*	peak1179	me3	Distal Intergenic	1	15644183	15718272	74090	2	FBgn0028863	-8437	34921	CG4587	uncharacterized protein
chr2L	15729210	15729461	252	*	peak1180	ac_	Exon (FBtr0080777/FBgn0010382, exon 3 of 4)	1	15644183	15718272	74090	2	FBgn0028863	-10938	34921	CG4587	uncharacterized protein
chr2L	15741518	15741805	288	*	peak1184	ac_	Intron (FBtr0080776/FBgn0010382, intron 2 of 6)	1	15746257	15747000	744	1	FBgn0266309	-4452	19835770	lncRNA:CR44974	long non-coding RNA:CR44974
chr2L	15742706	15744298	1593	*	peak1185	ac_	Promoter (1-2kb)	1	15746257	15747000	744	1	FBgn0266309	-1959	19835770	lncRNA:CR44974	long non-coding RNA:CR44974
chr2L	15750445	15751397	953	*	peak1186	ac_	Promoter (<=1kb)	1	15749319	15751078	1760	2	FBgn0001989	0	34925	ND-B17	NADH dehydrogenase (ubiquinone) B17 subunit
chr2L	15764760	15765147	388	*	peak1189	ac_	Promoter (<=1kb)	1	15764220	15766267	2048	1	FBgn0028507	540	34928	CG3793	uncharacterized protein
chr2L	15826964	15828211	1248	*	peak1192	me3	Distal Intergenic	1	15822296	15822942	647	2	FBgn0265812	-4022	19835527	lncRNA:CR44601	long non-coding RNA:CR44601
chr2L	15838525	15839909	1385	*	peak1193	ac_me3	Promoter (1-2kb)	1	15836725	15837444	720	2	FBgn0051822	-1081	NA	NA	NA
chr2L	15878040	15879820	1781	*	peak1195	ac_me3	Promoter (<=1kb)	1	15876938	15880156	3219	2	FBgn0028935	336	34935	CG7653	uncharacterized protein
chr2L	15901283	15901922	640	*	peak1196	me3	Promoter (<=1kb)	1	15900935	15902410	1476	2	FBgn0051821	488	34938	CG31821	uncharacterized protein
chr2L	15956070	15957472	1403	*	peak1197	ac_me3	Promoter (<=1kb)	1	15957858	15959431	1574	1	FBgn0028856	-386	34943	CG18063	uncharacterized protein
chr2L	15973782	15974087	306	*	peak1198	ac_	Distal Intergenic	1	15979486	15981455	1970	1	FBgn0028858	-5399	34944	CG10839	uncharacterized protein
chr2L	16024470	16024925	456	*	peak1199	ac_	Intron (FBtr0343726/FBgn0028644, intron 2 of 7)	1	16042047	16048757	6711	1	FBgn0000182	-17122	34946	BicC	Bicaudal C
chr2L	16323078	16323963	886	*	peak1215	ac_	Promoter (2-3kb)	1	16313036	16326207	13172	2	FBgn0000250	2244	34969	cact	cactus
chr2L	16328507	16330042	1536	*	peak1216	ac_	Promoter (<=1kb)	1	16328059	16329132	1074	2	FBgn0001995	0	49425	mRpL4	mitochondrial ribosomal protein L4
chr2L	16352656	16354117	1462	*	peak1220	ac_	Promoter (<=1kb)	1	16352934	16354539	1606	1	FBgn0028506	0	34975	CG4455	uncharacterized protein
chr2L	16404701	16407268	2568	*	peak1221	ac_	5' UTR	1	16417750	16417884	135	2	FBgn0086037	10616	5740327	snoRNA:Me28S-A2958	ncRNA
chr2L	16485518	16487174	1657	*	peak1226	me3	Promoter (<=1kb)	1	16466512	16485998	19487	2	FBgn0005677	0	34982	dac	dachshund
chr2L	16514458	16515590	1133	*	peak1229	ac_me3	Intron (FBtr0337091/FBgn0032587, intron 2 of 2)	1	16528375	16528491	117	2	FBgn0263555	12901	12798234	mir-4943	mir-4943 stem loop
chr2L	16516822	16518145	1324	*	peak1231	ac_	Intron (FBtr0337091/FBgn0032587, intron 2 of 2)	1	16528375	16528491	117	2	FBgn0263555	10346	12798234	mir-4943	mir-4943 stem loop
chr2L	16722182	16723034	853	*	peak1235	ac_	Promoter (1-2kb)	1	16724795	16724858	64	2	FBgn0262438	1824	12798247	mir-1006	mir-1006 stem loop
chr2L	16746118	16746562	445	*	peak1237	ac_	Promoter (2-3kb)	1	16743405	16753704	10300	1	FBgn0032600	2713	35004	BuGZ	Bub3 interacting GLEBS and Zinc finger domain protein
chr2L	16759971	16760330	360	*	peak1239	ac_	Promoter (<=1kb)	1	16758184	16760554	2371	2	FBgn0032602	224	35006	ppk17	pickpocket 17
chr2L	16779689	16779890	202	*	peak1241	me3	Exon (FBtr0080895/FBgn0264695, exon 11 of 18)	1	16788774	16790721	1948	2	FBgn0000406	10831	35008	Cyt-b5-r	Cytochrome b5-related
chr2L	16780264	16780813	550	*	peak1242	ac_	Exon (FBtr0080906/FBgn0264695, exon 12 of 19)	1	16788774	16790721	1948	2	FBgn0000406	9908	35008	Cyt-b5-r	Cytochrome b5-related
chr2L	17148908	17150686	1779	*	peak1247	ac_me3	Intron (FBtr0303301/FBgn0265607, intron 2 of 6)	1	17131024	17173118	42095	1	FBgn0265607	17884	35035	beat-IIIa	beaten path IIIa
chr2L	17199263	17200656	1394	*	peak1248	ac_me3	Intron (FBtr0080972/FBgn0032629, intron 2 of 6)	1	17181938	17183654	1717	1	FBgn0046888	17325	170887	CG31750	uncharacterized protein
chr2L	17221167	17222990	1824	*	peak1250	ac_	Intron (FBtr0080972/FBgn0032629, intron 2 of 6)	1	17245856	17246617	762	2	FBgn0265546	23627	19835555	lncRNA:CR44396	long non-coding RNA:CR44396
chr2L	17233079	17233380	302	*	peak1251	ac_	Intron (FBtr0080972/FBgn0032629, intron 2 of 6)	1	17245856	17246617	762	2	FBgn0265546	13237	19835555	lncRNA:CR44396	long non-coding RNA:CR44396
chr2L	17263361	17263798	438	*	peak1254	ac_	Promoter (2-3kb)	1	17187637	17260734	73098	2	FBgn0032629	-2627	35037	beat-IIIc	beaten path IIIc
chr2L	17273688	17274370	683	*	peak1256	ac_me3	Distal Intergenic	1	17280235	17280536	302	1	FBgn0267293	-5865	19835119	lncRNA:CR45729	long non-coding RNA:CR45729
chr2L	17326378	17327183	806	*	peak1258	ac_	Distal Intergenic	1	17320250	17320712	463	2	FBgn0267255	-5666	19834845	CG45691	uncharacterized protein
chr2L	17497254	17498709	1456	*	peak1264	ac_	Promoter (<=1kb)	1	17486806	17497208	10403	2	FBgn0003187	-46	35058	qua	quail
chr2L	17574539	17574776	238	*	peak1268	me3	Promoter (<=1kb)	1	17574610	17574702	93	1	FBgn0262400	0	12797996	mir-287	mir-287 stem loop
chr2L	17575470	17575673	204	*	peak1269	me3	Promoter (<=1kb)	1	17575152	17575490	339	2	FBgn0266898	0	19835191	lncRNA:CR45358	long non-coding RNA:CR45358
chr2L	17626032	17626212	181	*	peak1270	me3	Promoter (<=1kb)	1	17625746	17626381	636	2	FBgn0032654	169	35069	CG15147	uncharacterized protein
chr2L	17690645	17691824	1180	*	peak1271	ac_me3	Intron (FBtr0081016/FBgn0015609, intron 11 of 21)	1	17704681	17706142	1462	1	FBgn0262876	-12857	12797998	CG43231	uncharacterized protein
chr2L	17727901	17729310	1410	*	peak1273	ac_me3	Intron (FBtr0081016/FBgn0015609, intron 2 of 21)	1	17704681	17706142	1462	1	FBgn0262876	23220	12797998	CG43231	uncharacterized protein
chr2L	17734673	17734971	299	*	peak1274	ac_	Intron (FBtr0081016/FBgn0015609, intron 2 of 21)	1	17704681	17706142	1462	1	FBgn0262876	29992	12797998	CG43231	uncharacterized protein
chr2L	17739194	17739841	648	*	peak1275	ac_	5' UTR	1	17704681	17706142	1462	1	FBgn0262876	34513	12797998	CG43231	uncharacterized protein
chr2L	17740338	17740959	622	*	peak1276	ac_	Intron (FBtr0081016/FBgn0015609, intron 1 of 21)	1	17704681	17706142	1462	1	FBgn0262876	35657	12797998	CG43231	uncharacterized protein
chr2L	17952006	17953452	1447	*	peak1284	ac_me3	Promoter (<=1kb)	1	17948147	17951740	3594	2	FBgn0265548	-266	19834769	lncRNA:CR44398	long non-coding RNA:CR44398
chr2L	17986857	17987149	293	*	peak1286	me3	Promoter (<=1kb)	1	17986399	17988619	2221	1	FBgn0032658	458	35074	CG5681	uncharacterized protein
chr2L	17990551	17991197	647	*	peak1288	me3	Promoter (<=1kb)	1	17990418	17991951	1534	1	FBgn0051742	133	318924	Prosbeta5R2	Proteasome beta5 subunit-related 2
chr2L	18084857	18085410	554	*	peak1292	ac_	Promoter (<=1kb)	1	18084256	18086714	2459	1	FBgn0051741	601	35079	CG31741	uncharacterized protein
chr2L	18110798	18111696	899	*	peak1293	ac_	Promoter (1-2kb)	1	18112830	18113179	350	2	FBgn0265669	1483	19835307	CG44476	uncharacterized protein
chr2L	18135642	18136065	424	*	peak1295	ac_	Promoter (2-3kb)	1	18129884	18138083	8200	2	FBgn0001301	2018	35084	kel	kelch
chr2L	18136858	18138055	1198	*	peak1296	ac_	Promoter (<=1kb)	1	18129884	18138083	8200	2	FBgn0001301	28	35084	kel	kelch
chr2L	18150043	18151844	1802	*	peak1300	ac_	Promoter (<=1kb)	1	18138675	18152417	13743	2	FBgn0041184	573	35085	Socs36E	Suppressor of cytokine signaling at 36E
chr2L	18181722	18183059	1338	*	peak1302	ac_me3	Promoter (1-2kb)	1	18180884	18185007	4124	2	FBgn0267486	1948	35091	Ptp36E	Protein tyrosine phosphatase 36E
chr2L	18311904	18312103	200	*	peak1306	me3	Promoter (1-2kb)	1	18310879	18311356	478	1	FBgn0267285	1025	19835562	lncRNA:CR45721	long non-coding RNA:CR45721
chr2L	18369284	18369861	578	*	peak1307	ac_	Intron (FBtr0112804/FBgn0000636, intron 1 of 4)	1	18378591	18379909	1319	1	FBgn0085200	-8730	5740474	CG34171	uncharacterized protein
chr2L	18383463	18384022	560	*	peak1308	me3	Exon (FBtr0112804/FBgn0000636, exon 2 of 5)	1	18378591	18379909	1319	1	FBgn0085200	4872	5740474	CG34171	uncharacterized protein
chr2L	18486669	18487280	612	*	peak1311	ac_me3	Promoter (1-2kb)	1	18485417	18488021	2605	1	FBgn0032682	1252	35103	grnd	grindelwald
chr2L	18488855	18489297	443	*	peak1312	me3	Exon (FBtr0332323/FBgn0032683, exon 11 of 11)	1	18485417	18488021	2605	1	FBgn0032682	3438	35103	grnd	grindelwald
chr2L	18596229	18598363	2135	*	peak1319	ac_me3	Promoter (<=1kb)	1	18596136	18596921	786	2	FBgn0003270	0	35110	amos	absent MD neurons and olfactory sensilla
chr2L	18599176	18599646	471	*	peak1320	ac_	Promoter (2-3kb)	1	18596136	18596921	786	2	FBgn0003270	-2255	35110	amos	absent MD neurons and olfactory sensilla
chr2L	18651529	18653658	2130	*	peak1325	ac_	Promoter (<=1kb)	1	18651058	18653010	1953	2	FBgn0032693	0	35115	Cyp310a1	Cyp310a1
chr2L	18736868	18737834	967	*	peak1334	me3	Promoter (1-2kb)	1	18735748	18736130	383	1	FBgn0265994	1120	19836042	lncRNA:CR44769	long non-coding RNA:CR44769
chr2L	18782879	18784184	1306	*	peak1337	me3	Intron (FBtr0305620/FBgn0045852, intron 1 of 7)	1	18762874	18792906	30033	2	FBgn0045852	8722	35135	ham	hamlet
chr2L	18798713	18799773	1061	*	peak1338	ac_	Promoter (2-3kb)	1	18795824	18796180	357	2	FBgn0266209	-2533	19835616	lncRNA:CR44904	long non-coding RNA:CR44904
chr2L	18801701	18802902	1202	*	peak1339	me3	Promoter (2-3kb)	1	18804491	18805347	857	2	FBgn0264362	2445	14462795	CG43814	uncharacterized protein
chr2L	18827383	18828018	636	*	peak1340	me3	Promoter (<=1kb)	1	18826770	18829059	2290	1	FBgn0027070	613	35139	Ugt36E1	UDP-glycosyltransferase family 36 member E1
chr2L	18843113	18843391	279	*	peak1343	me3	Promoter (1-2kb)	1	18841400	18844579	3180	2	FBgn0053120	1188	326260	CG33120	uncharacterized protein
chr2L	18874836	18876021	1186	*	peak1345	ac_me3	Intron (FBtr0081111/FBgn0003896, intron 1 of 8)	1	18859507	18881261	21755	2	FBgn0003896	5240	35147	tup	tailup
chr2L	18876982	18877293	312	*	peak1346	ac_	Intron (FBtr0081111/FBgn0003896, intron 1 of 8)	1	18859507	18881261	21755	2	FBgn0003896	3968	35147	tup	tailup
chr2L	18880644	18881699	1056	*	peak1347	me3	Promoter (<=1kb)	1	18859507	18881261	21755	2	FBgn0003896	0	35147	tup	tailup
chr2L	18894722	18895814	1093	*	peak1349	ac_	Promoter (1-2kb)	1	18893611	18896798	3188	1	FBgn0265950	1111	19835510	lncRNA:CR44737	long non-coding RNA:CR44737
chr2L	18968097	18969336	1240	*	peak1353	ac_	Promoter (<=1kb)	1	18957732	18968744	11013	2	FBgn0015772	0	35154	Nak	Numb-associated kinase
chr2L	18997987	18998848	862	*	peak1356	ac_	Promoter (<=1kb)	1	18997448	19002713	5266	1	FBgn0051792	539	35163	CG31792	uncharacterized protein
chr2L	19134959	19135863	905	*	peak1367	ac_	Promoter (<=1kb)	1	19133023	19135233	2211	2	FBgn0086447	0	35196	l(2)37Cg	lethal (2) 37Cg
chr2L	19162549	19163521	973	*	peak1371	ac_	Intron (FBtr0081158/FBgn0010300, intron 2 of 3)	1	19157868	19159299	1432	2	FBgn0266312	-3250	19836046	lncRNA:CR44977	long non-coding RNA:CR44977
chr2L	19186510	19186812	303	*	peak1374	ac_	Promoter (<=1kb)	1	19186043	19189938	3896	1	FBgn0010309	467	35200	pigeon	pigeon
chr2L	19191962	19192269	308	*	peak1375	ac_	Promoter (1-2kb)	1	19190342	19208621	18280	1	FBgn0015380	1620	44355	drl	derailed
chr2L	19208733	19209376	644	*	peak1376	ac_	Downstream (<=300bp)	1	19215451	19215967	517	1	FBgn0267928	-6075	26067520	lncRNA:CR46209	long non-coding RNA:CR46209
chr2L	19235749	19236354	606	*	peak1379	me3	Distal Intergenic	1	19217407	19218135	729	1	FBgn0265078	18342	14462801	lncRNA:CR44189	long non-coding RNA:CR44189
chr2L	19313427	19313692	266	*	peak1382	ac_	Distal Intergenic	1	19322938	19326106	3169	1	FBgn0267264	-9246	19835140	lncRNA:CR45700	long non-coding RNA:CR45700
chr2L	19314140	19314608	469	*	peak1383	ac_	Distal Intergenic	1	19322938	19326106	3169	1	FBgn0267264	-8330	19835140	lncRNA:CR45700	long non-coding RNA:CR45700
chr2L	19322871	19324092	1222	*	peak1384	ac_	Promoter (<=1kb)	1	19322938	19326106	3169	1	FBgn0267264	0	19835140	lncRNA:CR45700	long non-coding RNA:CR45700
chr2L	19324867	19325453	587	*	peak1385	ac_	Promoter (1-2kb)	1	19327367	19327963	597	1	FBgn0266796	-1914	19835692	lncRNA:CR45258	long non-coding RNA:CR45258
chr2L	19337772	19339534	1763	*	peak1388	ac_	3' UTR	1	19327367	19327963	597	1	FBgn0266796	10405	19835692	lncRNA:CR45258	long non-coding RNA:CR45258
chr2L	19341287	19342604	1318	*	peak1389	ac_	Intron (FBtr0336820/FBgn0024245, intron 1 of 3)	1	19327367	19327963	597	1	FBgn0266796	13920	19835692	lncRNA:CR45258	long non-coding RNA:CR45258
chr2L	19348466	19349163	698	*	peak1390	ac_	Intron (FBtr0336820/FBgn0024245, intron 1 of 3)	1	19338669	19363227	24559	2	FBgn0024245	14064	35207	dnt	doughnut on 2
chr2L	19349459	19351038	1580	*	peak1391	ac_	Intron (FBtr0336820/FBgn0024245, intron 1 of 3)	1	19338669	19363227	24559	2	FBgn0024245	12189	35207	dnt	doughnut on 2
chr2L	19357837	19359087	1251	*	peak1393	ac_	Intron (FBtr0336820/FBgn0024245, intron 1 of 3)	1	19338669	19363227	24559	2	FBgn0024245	4140	35207	dnt	doughnut on 2
chr2L	19568351	19568715	365	*	peak1406	ac_	Promoter (<=1kb)	1	19569490	19569561	72	2	FBgn0262460	846	12798016	mir-2a-2	mir-2a-2 stem loop
chr2L	19620293	19620816	524	*	peak1409	ac_me3	Intron (FBtr0331242/FBgn0000464, intron 3 of 18)	1	19606569	19731561	124993	1	FBgn0267964	13724	26067072	CG46244	uncharacterized protein
chr2L	19640384	19641643	1260	*	peak1411	ac_	Promoter (<=1kb)	1	19642330	19642601	272	2	FBgn0266314	958	19834906	lncRNA:CR44979	long non-coding RNA:CR44979
chr2L	19661208	19663663	2456	*	peak1414	ac_me3	Intron (FBtr0331242/FBgn0000464, intron 6 of 18)	1	19642330	19642601	272	2	FBgn0266314	-18607	19834906	lncRNA:CR44979	long non-coding RNA:CR44979
chr2L	19699832	19702268	2437	*	peak1416	ac_	Promoter (<=1kb)	1	19699379	19700968	1590	2	FBgn0005590	0	46000	scw	screw
chr2L	19702678	19703439	762	*	peak1417	ac_	Promoter (1-2kb)	1	19699379	19700968	1590	2	FBgn0005590	-1710	46000	scw	screw
chr2L	19712883	19713702	820	*	peak1419	ac_	Intron (FBtr0331242/FBgn0000464, intron 10 of 18)	1	19699379	19700968	1590	2	FBgn0005590	-11915	46000	scw	screw
chr2L	19717204	19718451	1248	*	peak1420	ac_me3	3' UTR	1	19699379	19700968	1590	2	FBgn0005590	-16236	46000	scw	screw
chr2L	19719730	19720037	308	*	peak1421	ac_	Exon (FBtr0331239/FBgn0000464, exon 15 of 20)	1	19732080	19735980	3901	2	FBgn0032815	15943	35260	CG10462	uncharacterized protein
chr2L	19722542	19722968	427	*	peak1422	me3	Intron (FBtr0331242/FBgn0000464, intron 14 of 18)	1	19732080	19735980	3901	2	FBgn0032815	13012	35260	CG10462	uncharacterized protein
chr2L	19735350	19736633	1284	*	peak1424	ac_	Promoter (<=1kb)	1	19732080	19735980	3901	2	FBgn0032815	0	35260	CG10462	uncharacterized protein
chr2L	19752850	19753604	755	*	peak1426	ac_	Exon (FBtr0081324/FBgn0032817, exon 4 of 8)	1	19742817	19756904	14088	2	FBgn0032817	3300	35262	CG10631	uncharacterized protein
chr2L	19804977	19805417	441	*	peak1430	me3	Intron (FBtr0329838/FBgn0263873, intron 1 of 15)	1	19810734	19810875	142	1	FBgn0003931	-5317	3772477	snRNA:U4:38AB	small nuclear RNA U4 at 38AB
chr2L	19815573	19816975	1403	*	peak1432	ac_me3	Promoter (<=1kb)	1	19815614	19815805	192	2	FBgn0003922	0	3772126	snRNA:U2:38ABa	small nuclear RNA U2 at 38AB a
chr2L	19865444	19865955	512	*	peak1433	ac_me3	Intron (FBtr0329838/FBgn0263873, intron 3 of 15)	1	19890201	19892550	2350	2	FBgn0032827	26595	35273	CG10481	uncharacterized protein
chr2L	19866477	19867511	1035	*	peak1434	ac_me3	5' UTR	1	19890201	19892550	2350	2	FBgn0032827	25039	35273	CG10481	uncharacterized protein
chr2L	19873308	19874138	831	*	peak1435	ac_	Intron (FBtr0329838/FBgn0263873, intron 3 of 15)	1	19890201	19892550	2350	2	FBgn0032827	18412	35273	CG10481	uncharacterized protein
chr2L	19874979	19875509	531	*	peak1436	ac_	Intron (FBtr0329838/FBgn0263873, intron 3 of 15)	1	19890201	19892550	2350	2	FBgn0032827	17041	35273	CG10481	uncharacterized protein
chr2L	19937807	19938848	1042	*	peak1438	ac_me3	Intron (FBtr0329838/FBgn0263873, intron 12 of 15)	1	19933636	19934317	682	2	FBgn0266693	-3490	19835039	lncRNA:CR45183	long non-coding RNA:CR45183
chr2L	19974084	19974738	655	*	peak1440	ac_	Intron (FBtr0345432/FBgn0264443, intron 3 of 5)	1	19978829	19979723	895	1	FBgn0263611	-4091	12798020	lncRNA:CR43620	long non-coding RNA:CR43620
chr2L	20007517	20008416	900	*	peak1441	ac_me3	Intron (FBtr0345432/FBgn0264443, intron 1 of 5)	1	20000122	20000448	327	2	FBgn0266213	-7069	19835257	lncRNA:CR44908	long non-coding RNA:CR44908
chr2L	20062483	20063080	598	*	peak1443	ac_	Promoter (1-2kb)	1	20061422	20064381	2960	1	FBgn0019686	1061	35288	lok	loki
chr2L	20071809	20072562	754	*	peak1444	ac_	Promoter (<=1kb)	1	20070081	20072195	2115	2	FBgn0032843	0	35291	CG10730	uncharacterized protein
chr2L	20093949	20094939	991	*	peak1447	ac_	Promoter (<=1kb)	1	20093972	20096253	2282	1	FBgn0032848	0	35298	nesd	nessun dorma
chr2L	20099320	20099515	196	*	peak1448	ac_	Promoter (1-2kb)	1	20097581	20103375	5795	1	FBgn0032850	1739	35300	Kua	Kua
chr2L	20125186	20125907	722	*	peak1453	me3	Distal Intergenic	1	20133755	20134923	1169	2	FBgn0032853	9016	35303	CG10651	uncharacterized protein
chr2L	20164507	20166268	1762	*	peak1457	ac_	Distal Intergenic	1	20133755	20134923	1169	2	FBgn0032853	-29584	35303	CG10651	uncharacterized protein
chr2L	20199278	20200674	1397	*	peak1459	ac_me3	Distal Intergenic	1	20248039	20248872	834	1	FBgn0259996	-47365	19835155	lncRNA:CR40341	long non-coding RNA:CR40341
chr2L	20206936	20207822	887	*	peak1462	me3	Distal Intergenic	1	20248039	20248872	834	1	FBgn0259996	-40217	19835155	lncRNA:CR40341	long non-coding RNA:CR40341
chr2L	20215285	20216371	1087	*	peak1463	ac_me3	Distal Intergenic	1	20248039	20248872	834	1	FBgn0259996	-31668	19835155	lncRNA:CR40341	long non-coding RNA:CR40341
chr2L	20240246	20241496	1251	*	peak1465	ac_	Distal Intergenic	1	20248039	20248872	834	1	FBgn0259996	-6543	19835155	lncRNA:CR40341	long non-coding RNA:CR40341
chr2L	20259308	20259633	326	*	peak1466	ac_	Promoter (2-3kb)	1	20255988	20257192	1205	2	FBgn0259998	-2116	35409	CG17571	uncharacterized protein
chr2L	20270717	20271058	342	*	peak1469	ac_	Distal Intergenic	1	20263419	20264424	1006	2	FBgn0260000	-6293	35410	CG17570	uncharacterized protein
chr2L	20282964	20284264	1301	*	peak1471	ac_	Distal Intergenic	1	20294693	20295804	1112	1	FBgn0040996	-10429	50470	CG12617	uncharacterized protein
chr2L	20292454	20292649	196	*	peak1473	ac_	Promoter (2-3kb)	1	20294693	20295804	1112	1	FBgn0040996	-2044	50470	CG12617	uncharacterized protein
chr2L	20307249	20308731	1483	*	peak1475	ac_	Promoter (2-3kb)	1	20311219	20348386	37168	1	FBgn0003475	-2488	45931	spir	spire
chr2L	20309226	20310450	1225	*	peak1476	ac_	Promoter (<=1kb)	1	20311219	20348386	37168	1	FBgn0003475	-769	45931	spir	spire
chr2L	20322501	20323239	739	*	peak1477	me3	Intron (FBtr0307894/FBgn0003475, intron 2 of 7)	1	20316005	20317623	1619	2	FBgn0263581	-4878	12798022	lncRNA:CR43606	long non-coding RNA:CR43606
chr2L	20348628	20350317	1690	*	peak1480	ac_	Promoter (<=1kb)	1	20348393	20350012	1620	2	FBgn0011638	0	35305	La	La autoantigen-like
chr2L	20356049	20356408	360	*	peak1481	ac_	Promoter (2-3kb)	1	20353482	20353582	101	1	FBgn0086040	2567	5740352	snoRNA:Me28S-A3365	ncRNA
chr2L	20494397	20495621	1225	*	peak1488	ac_	Promoter (<=1kb)	1	20495030	20495758	729	1	FBgn0054007	0	3885610	CG34007	uncharacterized protein
chr2L	20512248	20512803	556	*	peak1489	ac_	Promoter (1-2kb)	1	20513832	20514546	715	1	FBgn0267266	-1029	19836005	lncRNA:CR45702	long non-coding RNA:CR45702
chr2L	20525717	20526057	341	*	peak1490	ac_me3	Distal Intergenic	1	20531066	20531833	768	1	FBgn0265256	-5009	19835022	CG44270	uncharacterized protein
chr2L	20576443	20577671	1229	*	peak1492	ac_	Distal Intergenic	1	20562298	20562448	151	1	FBgn0263533	14145	12798027	mir-4973	mir-4973 stem loop
chr2L	20578478	20579097	620	*	peak1493	ac_	Distal Intergenic	1	20562298	20562448	151	1	FBgn0263533	16180	12798027	mir-4973	mir-4973 stem loop
chr2L	20682431	20683283	853	*	peak1498	ac_	Promoter (<=1kb)	1	20682368	20683629	1262	1	FBgn0032877	63	35331	CG2617	uncharacterized protein
chr2L	20733720	20735518	1799	*	peak1499	ac_	Promoter (<=1kb)	1	20730416	20734309	3894	2	FBgn0032880	0	35335	TM9SF2	Transmembrane 9 superfamily protein member 2
chr2L	20750034	20750688	655	*	peak1502	ac_	Promoter (1-2kb)	1	20750934	20752341	1408	2	FBgn0032881	1653	35337	Amacr	Alpha-methylacyl-CoA racemase
chr2L	20768382	20769249	868	*	peak1505	ac_	Promoter (1-2kb)	1	20770731	20783135	12405	1	FBgn0000251	-1482	35341	cad	caudal
chr2L	20770067	20771247	1181	*	peak1506	ac_me3	Promoter (<=1kb)	1	20770731	20783135	12405	1	FBgn0000251	0	35341	cad	caudal
chr2L	20798542	20799424	883	*	peak1510	ac_	Promoter (<=1kb)	1	20797715	20814331	16617	1	FBgn0032886	827	35344	CG9328	uncharacterized protein
chr2L	20881460	20883001	1542	*	peak1512	ac_	3' UTR	1	20874114	20875540	1427	1	FBgn0266316	7346	19836125	asRNA:CR44981	antisense RNA:CR44981
chr2L	20891959	20894983	3025	*	peak1513	ac_me3	Intron (FBtr0081442/FBgn0032901, intron 2 of 10)	1	20901134	20901524	391	1	FBgn0053317	-6151	NA	NA	NA
chr2L	20895422	20896249	828	*	peak1514	ac_me3	Intron (FBtr0081442/FBgn0032901, intron 2 of 10)	1	20901134	20901524	391	1	FBgn0053317	-4885	NA	NA	NA
chr2L	20935490	20935748	259	*	peak1519	ac_	Promoter (1-2kb)	1	20929456	20934113	4658	2	FBgn0032908	-1377	35366	CG9270	uncharacterized protein
chr2L	20977422	20978145	724	*	peak1523	ac_	Intron (FBtr0290305/FBgn0250867, intron 1 of 1)	1	20947135	20948170	1036	2	FBgn0265817	-29252	19835751	lncRNA:CR44606	long non-coding RNA:CR44606
chr2L	20995932	20996346	415	*	peak1525	ac_	Intron (FBtr0290305/FBgn0250867, intron 1 of 1)	1	21034775	21034923	149	1	FBgn0286733	-38429	39877417	snoRNA:Me28S-C2789	ncRNA
chr2L	20998326	20998701	376	*	peak1526	ac_	Intron (FBtr0290305/FBgn0250867, intron 1 of 1)	1	21034775	21034923	149	1	FBgn0286733	-36074	39877417	snoRNA:Me28S-C2789	ncRNA
chr2L	21024215	21026871	2657	*	peak1528	ac_	Intron (FBtr0290305/FBgn0250867, intron 1 of 1)	1	21034775	21034923	149	1	FBgn0286733	-7904	39877417	snoRNA:Me28S-C2789	ncRNA
chr2L	21041358	21042726	1369	*	peak1532	ac_me3	Intron (FBtr0290305/FBgn0250867, intron 1 of 1)	1	21034775	21034923	149	1	FBgn0286733	6583	39877417	snoRNA:Me28S-C2789	ncRNA
chr2L	21043361	21044251	891	*	peak1533	ac_	Intron (FBtr0290305/FBgn0250867, intron 1 of 1)	1	20965520	21052164	86645	2	FBgn0250867	7913	7354398	CG42238	uncharacterized protein
chr2L	21108877	21110341	1465	*	peak1541	ac_	Promoter (1-2kb)	1	21106805	21107306	502	2	FBgn0264865	-1571	14462812	lncRNA:CR44056	long non-coding RNA:CR44056
chr2L	21134854	21136010	1157	*	peak1545	ac_	3' UTR	1	21134439	21142347	7909	2	FBgn0023388	6337	35378	Dap160	Dynamin associated protein 160
chr2L	21161233	21162286	1054	*	peak1549	ac_	Promoter (<=1kb)	1	21160636	21163083	2448	2	FBgn0032924	797	35385	Nbr	Nibbler
chr2L	21170224	21170710	487	*	peak1551	ac_	Promoter (1-2kb)	1	21166046	21168581	2536	2	FBgn0263051	-1643	13084069	CG43346	uncharacterized protein
chr2L	21175187	21175580	394	*	peak1552	ac_	Promoter (1-2kb)	1	21177040	21177176	137	2	FBgn0263474	1596	12798032	scaRNA:PsiU2-38.40.42	small Cajal body-specific RNA : PsiU2-38.40.42
chr2L	21190805	21191296	492	*	peak1555	ac_	Intron (FBtr0081493/FBgn0011829, intron 2 of 6)	1	21182446	21198762	16317	2	FBgn0011829	7466	43875	Ret	Ret oncogene
chr2L	21203669	21203941	273	*	peak1558	ac_	Promoter (<=1kb)	1	21201493	21202802	1310	2	FBgn0051988	-867	326182	CG31988	uncharacterized protein
chr2L	21268723	21270463	1741	*	peak1567	ac_	Intron (FBtr0081483/FBgn0032938, intron 2 of 10)	1	21263933	21264034	102	1	FBgn0263536	4790	12798033	mir-4974	mir-4974 stem loop
chr2L	21303835	21304243	409	*	peak1573	ac_	5' UTR	1	21286078	21310050	23973	2	FBgn0032940	5807	35402	Mondo	mondo
chr2L	21314022	21314295	274	*	peak1575	ac_	Promoter (<=1kb)	1	21314360	21319527	5168	1	FBgn0284230	-65	30522403	CG46314	uncharacterized protein
chr2L	21336488	21336847	360	*	peak1577	me3	Intron (FBtr0333354/FBgn0023091, intron 1 of 2)	1	21331756	21342155	10400	1	FBgn0023091	4732	35404	dimm	dimmed
chr2L	21349736	21350975	1240	*	peak1581	ac_	Intron (FBtr0273404/FBgn0032943, intron 1 of 3)	1	21344607	21358271	13665	1	FBgn0032943	5129	35405	Tsp39D	Tetraspanin 39D
chr2L	21359091	21359993	903	*	peak1583	ac_	Promoter (1-2kb)	1	21361216	21367288	6073	1	FBgn0023090	-1223	318856	dtr	defective transmitter release
chr2L	21370617	21371445	829	*	peak1585	ac_	Promoter (<=1kb)	1	21371227	21377995	6769	1	FBgn0032945	0	35407	CG8665	uncharacterized protein
chr2L	21374281	21374697	417	*	peak1586	ac_	Exon (FBtr0081517/FBgn0032945, exon 2 of 3)	1	21371227	21377995	6769	1	FBgn0032945	3054	35407	CG8665	uncharacterized protein
chr2L	21405665	21405995	331	*	peak1590	ac_	Promoter (<=1kb)	1	21405668	21405970	303	1	FBgn0051754	0	NA	NA	NA
chr2L	21409301	21410442	1142	*	peak1591	ac_me3	Distal Intergenic	1	21405668	21405970	303	1	FBgn0051754	3633	NA	NA	NA
chr2L	21414237	21414446	210	*	peak1592	me3	Promoter (2-3kb)	1	21416953	21417975	1023	1	FBgn0053801	-2507	3772056	His1:CG33801	histone H1
chr2L	21417886	21420486	2601	*	peak1593	ac_me3	Promoter (<=1kb)	1	21418835	21419167	333	1	FBgn0053802	0	NA	NA	NA
chr2L	21423574	21425561	1988	*	peak1594	ac_me3	Promoter (<=1kb)	1	21424593	21425005	413	2	FBgn0051611	0	41773	His4r	Histone H4 replacement
chr2L	21426658	21427147	490	*	peak1595	me3	Promoter (<=1kb)	1	21426916	21427938	1023	1	FBgn0053804	0	318854	His1:CG31617	histone H1
chr2L	21428006	21428451	446	*	peak1596	ac_	Promoter (<=1kb)	1	21428075	21428669	595	2	FBgn0053908	218	326273	His2B:CG17949	histone H2B
chr2L	21429532	21429874	343	*	peak1597	ac_	Promoter (<=1kb)	1	21429655	21430066	412	2	FBgn0053907	192	41773	His4r	Histone H4 replacement
chr2L	21430315	21430954	640	*	peak1598	ac_me3	Promoter (<=1kb)	1	21430255	21430783	529	1	FBgn0053806	60	318847	His3:CG31613	histone H3
chr2L	21433430	21435655	2226	*	peak1599	ac_me3	Promoter (<=1kb)	1	21433984	21434019	36	1	FBgn0053728	0	3772606	snmRNA:430b	small non-messenger RNA 430b
chr2L	21438462	21440708	2247	*	peak1600	ac_me3	Promoter (<=1kb)	1	21438893	21439225	333	1	FBgn0053811	0	NA	NA	NA
chr2L	21450950	21451826	877	*	peak1601	ac_	Promoter (<=1kb)	1	21451052	21452074	1023	1	FBgn0053813	0	318854	His1:CG31617	histone H1
chr2L	21452417	21454743	2327	*	peak1602	ac_me3	Promoter (<=1kb)	1	21453073	21453108	36	1	FBgn0053729	0	3772699	snmRNA:430c	small non-messenger RNA 430c
chr2L	21457496	21459623	2128	*	peak1603	ac_me3	Promoter (<=1kb)	1	21458134	21458169	36	1	FBgn0053730	0	3772647	snmRNA:430d	small non-messenger RNA 430d
chr2L	21462695	21464863	2169	*	peak1604	ac_me3	Promoter (<=1kb)	1	21463194	21463229	36	1	FBgn0053731	0	3771837	snmRNA:430e	small non-messenger RNA 430e
chr2L	21467638	21469806	2169	*	peak1605	ac_me3	Promoter (<=1kb)	1	21468237	21468272	36	1	FBgn0053732	0	3772066	snmRNA:430f	small non-messenger RNA 430f
chr2L	21472693	21474954	2262	*	peak1606	ac_me3	Promoter (<=1kb)	1	21473280	21473315	36	1	FBgn0053733	0	3772071	snmRNA:430g	small non-messenger RNA 430g
chr2L	21477744	21479861	2118	*	peak1607	ac_me3	Promoter (<=1kb)	1	21478323	21478358	36	1	FBgn0053734	0	3772217	snmRNA:430h	small non-messenger RNA 430h
chr2L	21482772	21485227	2456	*	peak1608	ac_me3	Promoter (<=1kb)	1	21483366	21483401	36	1	FBgn0053735	0	3771994	snmRNA:430i	small non-messenger RNA 430i
chr2L	21489134	21490191	1058	*	peak1610	ac_	Promoter (<=1kb)	1	21489830	21490358	529	1	FBgn0053836	0	318847	His3:CG31613	histone H3
chr2L	21494116	21495242	1127	*	peak1612	ac_me3	Promoter (<=1kb)	1	21494875	21495403	529	1	FBgn0053839	0	318847	His3:CG31613	histone H3
chr2L	21499217	21500304	1088	*	peak1614	ac_me3	Promoter (<=1kb)	1	21499920	21500448	529	1	FBgn0053842	0	318847	His3:CG31613	histone H3
chr2L	21508108	21508911	804	*	peak1617	ac_	Promoter (<=1kb)	1	21508705	21508740	36	1	FBgn0053740	0	3772061	snmRNA:430n	small non-messenger RNA 430n
chr2L	21509666	21510389	724	*	peak1618	ac_	Promoter (<=1kb)	1	21510018	21510546	529	1	FBgn0053848	0	318847	His3:CG31613	histone H3
chr2L	21513183	21513939	757	*	peak1619	ac_	Promoter (<=1kb)	1	21513749	21513784	36	1	FBgn0053741	0	3772440	snmRNA:430o	small non-messenger RNA 430o
chr2L	21518956	21520781	1826	*	peak1621	ac_me3	Promoter (<=1kb)	1	21520109	21520637	529	1	FBgn0053854	0	318847	His3:CG31613	histone H3
chr2L	21524199	21525600	1402	*	peak1623	ac_me3	Promoter (<=1kb)	1	21524952	21525480	529	1	FBgn0053857	0	318847	His3:CG31613	histone H3
chr2L	21529051	21530531	1481	*	peak1624	ac_me3	Promoter (<=1kb)	1	21529795	21530323	529	1	FBgn0053860	0	318847	His3:CG31613	histone H3
chr2L	21532584	21533454	871	*	peak1625	ac_	Promoter (<=1kb)	1	21533323	21533358	36	1	FBgn0053745	0	3772631	snmRNA:430s	small non-messenger RNA 430s
chr2L	21536541	21536839	299	*	peak1627	ac_	Promoter (<=1kb)	1	21536346	21537368	1023	1	FBgn0053864	195	318854	His1:CG31617	histone H1
chr2L	21537648	21539377	1730	*	peak1628	ac_me3	Promoter (<=1kb)	1	21538367	21538402	36	1	FBgn0053746	0	3771842	snmRNA:430t	small non-messenger RNA 430t
chr2L	21540976	21541679	704	*	peak1629	ac_me3	Promoter (<=1kb)	1	21541153	21541681	529	1	FBgn0053866	0	318847	His3:CG31613	histone H3
chr2L	21553458	21554078	621	*	peak1632	ac_	Distal Intergenic	1	21542864	21543688	825	1	FBgn0051614	10594	NA	NA	NA
chr2L	21601128	21602054	927	*	peak1640	me3	Distal Intergenic	1	21589784	21590593	810	2	FBgn0260719	-10535	NA	NA	NA
chr2L	21609887	21610358	472	*	peak1643	ac_	Distal Intergenic	1	21614232	21624080	9849	2	FBgn0032955	13722	35417	CG2201	uncharacterized protein
chr2L	21617372	21617588	217	*	peak1645	ac_	Exon (FBtr0305503/FBgn0032955, exon 3 of 8)	1	21614232	21624080	9849	2	FBgn0032955	6492	35417	CG2201	uncharacterized protein
chr2L	21618645	21619333	689	*	peak1646	ac_	5' UTR	1	21614232	21624080	9849	2	FBgn0032955	4747	35417	CG2201	uncharacterized protein
chr2L	21621271	21622004	734	*	peak1647	ac_	Promoter (2-3kb)	1	21614232	21624080	9849	2	FBgn0032955	2076	35417	CG2201	uncharacterized protein
chr2L	21627757	21628108	352	*	peak1648	ac_	Promoter (<=1kb)	1	21628462	21628976	515	1	FBgn0266328	-354	19835215	lncRNA:CR44993	long non-coding RNA:CR44993
chr2L	21628813	21629481	669	*	peak1649	ac_	Promoter (<=1kb)	1	21628462	21628976	515	1	FBgn0266328	351	19835215	lncRNA:CR44993	long non-coding RNA:CR44993
chr2L	21629884	21630820	937	*	peak1650	ac_	Promoter (<=1kb)	1	21626309	21629932	3624	2	FBgn0022893	0	35418	Df31	Decondensation factor 31
chr2L	21650482	21651196	715	*	peak1652	ac_	Distal Intergenic	1	21657625	21658249	625	1	FBgn0262620	-6429	19834780	lncRNA:CR43144	long non-coding RNA:CR43144
chr2L	21756606	21757436	831	*	peak1668	ac_	Promoter (<=1kb)	1	21740041	21757466	17426	2	FBgn0086779	30	35425	step	steppke
chr2L	21777925	21778582	658	*	peak1670	ac_	Intron (FBtr0085908/FBgn0051612, intron 1 of 3)	1	21782046	21784065	2020	2	FBgn0032964	5483	35429	CG11630	uncharacterized protein
chr2L	21782128	21782755	628	*	peak1671	ac_me3	Promoter (1-2kb)	1	21782046	21784065	2020	2	FBgn0032964	1310	35429	CG11630	uncharacterized protein
chr2L	21797539	21797871	333	*	peak1674	ac_	Promoter (1-2kb)	1	21798043	21799112	1070	2	FBgn0265255	1241	19835478	lncRNA:CR44269	long non-coding RNA:CR44269
chr2L	21846841	21848004	1164	*	peak1676	ac_	Distal Intergenic	1	21855094	21869759	14666	1	FBgn0266222	-7090	19835662	lncRNA:CR44917	long non-coding RNA:CR44917
chr2L	21855440	21856261	822	*	peak1677	ac_	Promoter (<=1kb)	1	21855094	21869759	14666	1	FBgn0266222	346	19835662	lncRNA:CR44917	long non-coding RNA:CR44917
chr2L	21860697	21861050	354	*	peak1678	me3	Intron (FBtr0343879/FBgn0266222, intron 1 of 3)	1	21864946	21866291	1346	2	FBgn0266223	5241	19836161	lncRNA:CR44918	long non-coding RNA:CR44918
chr2L	21868375	21869380	1006	*	peak1679	ac_me3	Promoter (<=1kb)	1	21866854	21868020	1167	2	FBgn0266224	-355	19835223	lncRNA:CR44919	long non-coding RNA:CR44919
chr2L	21876936	21877799	864	*	peak1680	ac_me3	Distal Intergenic	1	21869956	21870652	697	2	FBgn0266225	-6284	19835731	lncRNA:CR44920	long non-coding RNA:CR44920
chr2L	21898832	21900001	1170	*	peak1681	ac_	Promoter (<=1kb)	1	21896666	21898289	1624	2	FBgn0032965	-543	35431	CG11629	uncharacterized protein
chr2L	21973498	21974043	546	*	peak1688	ac_me3	Distal Intergenic	1	21959599	21959980	382	2	FBgn0266039	-13518	19835004	lncRNA:CR44804	long non-coding RNA:CR44804
chr2L	21983946	21984336	391	*	peak1691	ac_	Intron (FBtr0347504/FBgn0032969, intron 1 of 3)	1	21974749	21992933	18185	2	FBgn0032969	8597	35435	CG2528	uncharacterized protein
chr2L	21997626	21998535	910	*	peak1692	ac_	Promoter (1-2kb)	1	21999734	22000420	687	2	FBgn0266221	1885	19836108	lncRNA:CR44916	long non-coding RNA:CR44916
chr2R	6014546	6015875	1330	*	peak1694	ac_	Promoter (<=1kb)	2	6013910	6015689	1780	2	FBgn0000043	0	35526	Act42A	Actin 42A
chr2R	6027069	6027509	441	*	peak1695	ac_	Exon (FBtr0086027/FBgn0033052, exon 5 of 7)	2	6020311	6023144	2834	2	FBgn0033051	-3925	35528	Strica	Ser/Thr-rich caspase
chr2R	6036232	6037784	1553	*	peak1697	ac_	Promoter (<=1kb)	2	6026273	6036388	10116	2	FBgn0033052	0	35529	SCAP	SREBP cleavage activating protein
chr2R	6075918	6077812	1895	*	peak1699	ac_	Promoter (<=1kb)	2	6076910	6078088	1179	1	FBgn0033060	0	35537	CG7849	uncharacterized protein
chr2R	6084973	6086207	1235	*	peak1700	ac_	Promoter (<=1kb)	2	6080828	6085625	4798	2	FBgn0033062	0	35539	Ars2	Arsenic resistance protein 2
chr2R	6099740	6101575	1836	*	peak1701	ac_	Intron (FBtr0302439/FBgn0000546, intron 2 of 5)	2	6080828	6085625	4798	2	FBgn0033062	-14115	35539	Ars2	Arsenic resistance protein 2
chr2R	6122196	6122592	397	*	peak1702	me3	Intron (FBtr0302439/FBgn0000546, intron 2 of 5)	2	6137303	6138411	1109	1	FBgn0033063	-14711	35541	CG14589	uncharacterized protein
chr2R	6174457	6175053	597	*	peak1709	me3	Promoter (<=1kb)	2	6173684	6176195	2512	1	FBgn0033065	773	35543	Cyp6w1	Cyp6w1
chr2R	6183092	6183587	496	*	peak1711	ac_	Promoter (1-2kb)	2	6180926	6181626	701	2	FBgn0033067	-1466	35545	CG11211	uncharacterized protein
chr2R	6193894	6194614	721	*	peak1712	ac_	Promoter (1-2kb)	2	6181748	6196320	14573	2	FBgn0262867	1706	35546	Ptr	Patched-related
chr2R	6201139	6201584	446	*	peak1715	ac_	Promoter (<=1kb)	2	6200853	6201956	1104	1	FBgn0033069	286	35547	eIF3f2	eukaryotic translation initiation factor 3 subunit f2
chr2R	6239129	6239606	478	*	peak1720	ac_	Promoter (2-3kb)	2	6242004	6255266	13263	1	FBgn0286511	-2398	35554	Pld	Phospholipase D
chr2R	6257802	6258355	554	*	peak1723	ac_	Distal Intergenic	2	6242004	6255266	13263	1	FBgn0286511	15798	35554	Pld	Phospholipase D
chr2R	6262696	6263340	645	*	peak1724	ac_me3	Distal Intergenic	2	6242004	6255266	13263	1	FBgn0286511	20692	35554	Pld	Phospholipase D
chr2R	6273634	6275265	1632	*	peak1726	ac_me3	Distal Intergenic	2	6242004	6255266	13263	1	FBgn0286511	31630	35554	Pld	Phospholipase D
chr2R	6289166	6290148	983	*	peak1728	ac_	Distal Intergenic	2	6242004	6255266	13263	1	FBgn0286511	47162	35554	Pld	Phospholipase D
chr2R	6292666	6292891	226	*	peak1730	ac_	Distal Intergenic	2	6242004	6255266	13263	1	FBgn0286511	50662	35554	Pld	Phospholipase D
chr2R	6296453	6296966	514	*	peak1731	ac_	Distal Intergenic	2	6242004	6255266	13263	1	FBgn0286511	54449	35554	Pld	Phospholipase D
chr2R	6307280	6308695	1416	*	peak1732	ac_	Distal Intergenic	2	6242004	6255266	13263	1	FBgn0286511	65276	35554	Pld	Phospholipase D
chr2R	6315894	6316913	1020	*	peak1733	ac_me3	Distal Intergenic	2	6242004	6255266	13263	1	FBgn0286511	73890	35554	Pld	Phospholipase D
chr2R	6321311	6321882	572	*	peak1734	ac_	Distal Intergenic	2	6242004	6255266	13263	1	FBgn0286511	79307	35554	Pld	Phospholipase D
chr2R	6342389	6344333	1945	*	peak1736	ac_me3	Distal Intergenic	2	6242004	6255266	13263	1	FBgn0286511	100385	35554	Pld	Phospholipase D
chr2R	6347194	6348470	1277	*	peak1737	ac_	Distal Intergenic	2	6242004	6255266	13263	1	FBgn0286511	105190	35554	Pld	Phospholipase D
chr2R	6349444	6351487	2044	*	peak1738	ac_me3	Distal Intergenic	2	6242004	6255266	13263	1	FBgn0286511	107440	35554	Pld	Phospholipase D
chr2R	6384866	6386702	1837	*	peak1744	ac_me3	Distal Intergenic	2	6501032	6501772	741	2	FBgn0267744	115070	26067392	lncRNA:CR46075	long non-coding RNA:CR46075
chr2R	6392503	6392850	348	*	peak1745	me3	Distal Intergenic	2	6501032	6501772	741	2	FBgn0267744	108922	26067392	lncRNA:CR46075	long non-coding RNA:CR46075
chr2R	6398768	6400990	2223	*	peak1748	me3	Distal Intergenic	2	6501032	6501772	741	2	FBgn0267744	100782	26067392	lncRNA:CR46075	long non-coding RNA:CR46075
chr2R	6401302	6402222	921	*	peak1749	ac_	Distal Intergenic	2	6501032	6501772	741	2	FBgn0267744	99550	26067392	lncRNA:CR46075	long non-coding RNA:CR46075
chr2R	6430471	6431204	734	*	peak1753	ac_me3	Distal Intergenic	2	6501032	6501772	741	2	FBgn0267744	70568	26067392	lncRNA:CR46075	long non-coding RNA:CR46075
chr2R	6431744	6432638	895	*	peak1754	ac_	Distal Intergenic	2	6501032	6501772	741	2	FBgn0267744	69134	26067392	lncRNA:CR46075	long non-coding RNA:CR46075
chr2R	6452407	6453490	1084	*	peak1757	ac_	Distal Intergenic	2	6501032	6501772	741	2	FBgn0267744	48282	26067392	lncRNA:CR46075	long non-coding RNA:CR46075
chr2R	6456405	6456858	454	*	peak1758	ac_	Distal Intergenic	2	6501032	6501772	741	2	FBgn0267744	44914	26067392	lncRNA:CR46075	long non-coding RNA:CR46075
chr2R	6457586	6460836	3251	*	peak1759	ac_	Distal Intergenic	2	6501032	6501772	741	2	FBgn0267744	40936	26067392	lncRNA:CR46075	long non-coding RNA:CR46075
chr2R	6482398	6483707	1310	*	peak1761	ac_me3	Distal Intergenic	2	6501032	6501772	741	2	FBgn0267744	18065	26067392	lncRNA:CR46075	long non-coding RNA:CR46075
chr2R	6489455	6490575	1121	*	peak1762	me3	Distal Intergenic	2	6501032	6501772	741	2	FBgn0267744	11197	26067392	lncRNA:CR46075	long non-coding RNA:CR46075
chr2R	6514004	6515514	1511	*	peak1766	ac_me3	Intron (FBtr0114365/FBgn0086655, intron 1 of 6)	2	6508895	6510295	1401	2	FBgn0266620	-3709	19835862	lncRNA:CR45127	long non-coding RNA:CR45127
chr2R	6527794	6528442	649	*	peak1769	ac_	Intron (FBtr0114365/FBgn0086655, intron 1 of 6)	2	6532595	6533595	1001	2	FBgn0264506	5153	14462549	lncRNA:CR43905	long non-coding RNA:CR43905
chr2R	6572865	6574286	1422	*	peak1771	ac_	Intron (FBtr0114365/FBgn0086655, intron 1 of 6)	2	6600044	6600978	935	2	FBgn0033076	26692	35556	CG15233	uncharacterized protein
chr2R	6585710	6587017	1308	*	peak1774	ac_	Intron (FBtr0114365/FBgn0086655, intron 1 of 6)	2	6600044	6600978	935	2	FBgn0033076	13961	35556	CG15233	uncharacterized protein
chr2R	6599858	6601142	1285	*	peak1776	ac_	Promoter (<=1kb)	2	6600044	6600978	935	2	FBgn0033076	0	35556	CG15233	uncharacterized protein
chr2R	6607380	6607714	335	*	peak1779	ac_	Intron (FBtr0114365/FBgn0086655, intron 1 of 6)	2	6600044	6600978	935	2	FBgn0033076	-6402	35556	CG15233	uncharacterized protein
chr2R	6618710	6619303	594	*	peak1781	ac_	Promoter (2-3kb)	2	6615752	6615923	172	1	FBgn0286039	2958	39877403	sisRNA:CR46361	stable intronic sequence RNA CR46361
chr2R	6620759	6621615	857	*	peak1782	ac_	Promoter (2-3kb)	2	6623832	6624577	746	2	FBgn0053919	2962	3772720	CG33919	uncharacterized protein
chr2R	6635768	6637035	1268	*	peak1784	ac_	Promoter (<=1kb)	2	6633647	6636262	2616	2	FBgn0026761	0	35559	Trap1	Trap1
chr2R	6637534	6637731	198	*	peak1785	ac_	Promoter (1-2kb)	2	6636512	6642358	5847	1	FBgn0042085	1022	35560	Bap170	Brahma associated protein 170kD
chr2R	6638800	6639128	329	*	peak1786	ac_	Promoter (2-3kb)	2	6636512	6642358	5847	1	FBgn0042085	2288	35560	Bap170	Brahma associated protein 170kD
chr2R	6661461	6663860	2400	*	peak1789	ac_	Promoter (<=1kb)	2	6660645	6662118	1474	2	FBgn0266518	0	35565	Dpit47	DNA polymerase interacting tpr containing protein of 47kD
chr2R	6668412	6669766	1355	*	peak1790	ac_	Promoter (<=1kb)	2	6669024	6670076	1053	1	FBgn0033086	0	35568	CG9410	uncharacterized protein
chr2R	6762555	6763139	585	*	peak1797	me3	3' UTR	2	6757601	6758903	1303	2	FBgn0033101	-3652	35586	CG9436	uncharacterized protein
chr2R	6779531	6780769	1239	*	peak1798	ac_	Promoter (<=1kb)	2	6779749	6781491	1743	2	FBgn0000473	722	35587	Cyp6a2	Cytochrome P450-6a2
chr2R	6795230	6795410	181	*	peak1800	me3	Intron (FBtr0329849/FBgn0085421, intron 2 of 19)	2	6759715	6798941	39227	2	FBgn0085421	3531	35588	Epac	Exchange protein directly activated by cAMP
chr2R	6807044	6807520	477	*	peak1801	ac_	Promoter (<=1kb)	2	6807626	6809172	1547	1	FBgn0014028	-106	35590	SdhB	Succinate dehydrogenase, subunit B (iron-sulfur)
chr2R	6812920	6815512	2593	*	peak1802	ac_	Promoter (1-2kb)	2	6811019	6818199	7181	1	FBgn0265003	1901	35594	koi	klaroid
chr2R	6862471	6864886	2416	*	peak1805	ac_	3' UTR	2	6862001	6872718	10718	2	FBgn0265935	7832	35596	coro	Coronin
chr2R	6910276	6910456	181	*	peak1807	me3	Intron (FBtr0086165/FBgn0050158, intron 4 of 7)	2	6923366	6924929	1564	1	FBgn0033117	-12910	35604	CG3358	uncharacterized protein
chr2R	6953385	6955229	1845	*	peak1809	ac_me3	Promoter (2-3kb)	2	6950385	6952158	1774	1	FBgn0053349	3000	2768722	ppk25	pickpocket 25
chr2R	6955687	6956290	604	*	peak1810	ac_	Intron (FBtr0332942/FBgn0053558, intron 2 of 18)	2	6950385	6952158	1774	1	FBgn0053349	5302	2768722	ppk25	pickpocket 25
chr2R	7105825	7106764	940	*	peak1820	ac_me3	5' UTR	2	7086316	7127868	41553	1	FBgn0263934	19509	53557	esn	espinas
chr2R	7140358	7141241	884	*	peak1821	ac_me3	Distal Intergenic	2	7134495	7135095	601	1	FBgn0265636	5863	19835165	lncRNA:CR44443	long non-coding RNA:CR44443
chr2R	7197100	7197794	695	*	peak1822	ac_	Intron (FBtr0089042/FBgn0003090, intron 1 of 5)	2	7182997	7185298	2302	1	FBgn0050384	14103	246584	CG30384	uncharacterized protein
chr2R	7212726	7213527	802	*	peak1824	ac_me3	Intron (FBtr0089042/FBgn0003090, intron 2 of 5)	2	7232840	7234913	2074	2	FBgn0026389	21386	35644	Or43a	Odorant receptor 43a
chr2R	7236176	7236878	703	*	peak1825	ac_me3	Promoter (1-2kb)	2	7232840	7234913	2074	2	FBgn0026389	-1263	35644	Or43a	Odorant receptor 43a
chr2R	7237572	7238532	961	*	peak1826	ac_me3	Promoter (2-3kb)	2	7232840	7234913	2074	2	FBgn0026389	-2659	35644	Or43a	Odorant receptor 43a
chr2R	7239463	7240456	994	*	peak1827	ac_me3	Distal Intergenic	2	7232840	7234913	2074	2	FBgn0026389	-4550	35644	Or43a	Odorant receptor 43a
chr2R	7290598	7290778	181	*	peak1830	me3	Intron (FBtr0332461/FBgn0003174, intron 2 of 8)	2	7282572	7300806	18235	1	FBgn0003174	8026	44011	pwn	pawn
chr2R	7299020	7299676	657	*	peak1831	ac_	Exon (FBtr0332461/FBgn0003174, exon 6 of 9)	2	7311395	7313495	2101	1	FBgn0033158	-11719	35651	CG12164	uncharacterized protein
chr2R	7303370	7303619	250	*	peak1832	ac_	Distal Intergenic	2	7311395	7313495	2101	1	FBgn0033158	-7776	35651	CG12164	uncharacterized protein
chr2R	7323560	7323891	332	*	peak1833	ac_	Promoter (2-3kb)	2	7325896	7335195	9300	1	FBgn0266622	-2005	19836137	asRNA:CR45129	antisense RNA:CR45129
chr2R	7326451	7327020	570	*	peak1835	me3	Promoter (<=1kb)	2	7325896	7335195	9300	1	FBgn0266622	555	19836137	asRNA:CR45129	antisense RNA:CR45129
chr2R	7359604	7360462	859	*	peak1838	ac_	Exon (FBtr0334801/FBgn0033159, exon 6 of 22)	2	7343345	7343695	351	1	FBgn0264880	16259	14462560	asRNA:CR44071	antisense RNA:CR44071
chr2R	7417898	7419310	1413	*	peak1846	me3	Promoter (<=1kb)	2	7419350	7434872	15523	1	FBgn0003460	-40	35662	so	sine oculis
chr2R	7427507	7427882	376	*	peak1847	ac_	Promoter (<=1kb)	2	7427905	7428593	689	2	FBgn0033168	711	35663	CG11145	uncharacterized protein
chr2R	7439295	7440152	858	*	peak1849	ac_	Promoter (<=1kb)	2	7440706	7442885	2180	1	FBgn0033169	-554	35664	CG11123	uncharacterized protein
chr2R	7444720	7445308	589	*	peak1850	ac_	Promoter (<=1kb)	2	7443824	7445792	1969	2	FBgn0040513	484	35667	kappaB-Ras	kappaB-Ras
chr2R	7478845	7479783	939	*	peak1853	ac_	Promoter (1-2kb)	2	7466879	7477162	10284	2	FBgn0010548	-1683	45398	Aldh-III	Aldehyde dehydrogenase type III
chr2R	7485437	7486031	595	*	peak1854	ac_	Exon (FBtr0300082/FBgn0259745, exon 2 of 5)	2	7478853	7489823	10971	2	FBgn0259745	3792	44653	wech	wech
chr2R	7490524	7491408	885	*	peak1857	ac_	Promoter (<=1kb)	2	7478853	7489823	10971	2	FBgn0259745	-701	44653	wech	wech
chr2R	7514514	7514982	469	*	peak1860	ac_	Promoter (1-2kb)	2	7513846	7516390	2545	2	FBgn0033185	1408	35683	CG1603	uncharacterized protein
chr2R	7537977	7538899	923	*	peak1863	ac_	Promoter (<=1kb)	2	7538232	7539696	1465	2	FBgn0033191	797	35690	CG1598	uncharacterized protein
chr2R	7546555	7547396	842	*	peak1864	ac_	Intron (FBtr0336996/FBgn0033192, intron 1 of 13)	2	7540111	7564435	24325	1	FBgn0033192	6444	35691	Corin	corin
chr2R	7604913	7605431	519	*	peak1871	ac_	Intron (FBtr0303287/FBgn0033196, intron 3 of 10)	2	7590119	7595242	5124	1	FBgn0261385	14794	35696	scra	scraps
chr2R	7608702	7609064	363	*	peak1872	ac_	Intron (FBtr0303287/FBgn0033196, intron 2 of 10)	2	7595265	7620711	25447	2	FBgn0033196	11647	35697	CG1358	uncharacterized protein
chr2R	7610910	7612743	1834	*	peak1873	ac_me3	Intron (FBtr0303287/FBgn0033196, intron 2 of 10)	2	7595265	7620711	25447	2	FBgn0033196	7968	35697	CG1358	uncharacterized protein
chr2R	7834674	7834873	200	*	peak1882	ac_	Promoter (2-3kb)	2	7832171	7835518	3348	1	FBgn0040780	2503	50253	Atg10	Autophagy-related 10
chr2R	7943763	7944426	664	*	peak1887	ac_	Promoter (<=1kb)	2	7944526	7947076	2551	1	FBgn0085460	-100	5740655	CG34431	uncharacterized protein
chr2R	7947606	7948176	571	*	peak1888	ac_	Promoter (1-2kb)	2	7949839	7950465	627	1	FBgn0033238	-1663	35751	azot	ahuizotl
chr2R	7960811	7962342	1532	*	peak1891	ac_	Promoter (<=1kb)	2	7960133	7961921	1789	2	FBgn0026361	0	43990	2005-09-01	Septin 5
chr2R	7989059	7990049	991	*	peak1893	ac_	Promoter (<=1kb)	2	7988462	7991283	2822	1	FBgn0033247	597	35762	Nup44A	Nucleoporin at 44A
chr2R	8018449	8019636	1188	*	peak1895	ac_me3	Promoter (<=1kb)	2	8019176	8026595	7420	1	FBgn0266805	0	19835108	lncRNA:CR45267	long non-coding RNA:CR45267
chr2R	8029143	8030094	952	*	peak1896	me3	Promoter (<=1kb)	2	8028929	8029935	1007	2	FBgn0263970	0	14462567	lncRNA:CR43724	long non-coding RNA:CR43724
chr2R	8030604	8031676	1073	*	peak1897	me3	Promoter (<=1kb)	2	8031283	8042529	11247	1	FBgn0025360	0	44108	Optix	optix
chr2R	8053395	8054248	854	*	peak1900	ac_	3' UTR	2	8052080	8065554	13475	2	FBgn0033252	11306	35770	CG12769	uncharacterized protein
chr2R	8067709	8069299	1591	*	peak1902	ac_	Promoter (<=1kb)	2	8067977	8078815	10839	1	FBgn0020279	0	35771	lig	lingerer
chr2R	8075939	8076572	634	*	peak1903	ac_	3' UTR	2	8078869	8080041	1173	2	FBgn0021814	3469	47408	Vps28	Vacuolar protein sorting 28
chr2R	8096246	8098196	1951	*	peak1907	ac_	Promoter (<=1kb)	2	8096792	8098484	1693	2	FBgn0033258	288	35778	CG8712	uncharacterized protein
chr2R	8121821	8123242	1422	*	peak1911	ac_	Promoter (<=1kb)	2	8123036	8125058	2023	1	FBgn0033264	0	35784	Nup50	Nucleoporin 50kD
chr2R	8128834	8130968	2135	*	peak1912	ac_	Promoter (<=1kb)	2	8129354	8131323	1970	2	FBgn0260390	355	8674068	CG42516	uncharacterized protein
chr2R	8203103	8203809	707	*	peak1919	ac_	Promoter (1-2kb)	2	8204888	8205706	819	2	FBgn0033275	1897	35798	CG14756	uncharacterized protein
chr2R	8231983	8232755	773	*	peak1920	ac_me3	Promoter (<=1kb)	2	8228971	8232330	3360	2	FBgn0010109	0	35800	dpn	deadpan
chr2R	8233401	8234385	985	*	peak1921	ac_	Promoter (1-2kb)	2	8228971	8232330	3360	2	FBgn0010109	-1071	35800	dpn	deadpan
chr2R	8250655	8250906	252	*	peak1925	ac_	Promoter (1-2kb)	2	8249096	8249595	500	2	FBgn0265632	-1060	19835138	CG44439	uncharacterized protein
chr2R	8342100	8342730	631	*	peak1931	me3	Intron (FBtr0302919/FBgn0261588, intron 1 of 10)	2	8327490	8396280	68791	1	FBgn0261588	14610	35813	pdm3	pou domain motif 3
chr2R	8350515	8350805	291	*	peak1932	me3	Intron (FBtr0302919/FBgn0261588, intron 2 of 10)	2	8358538	8359472	935	1	FBgn0033283	-7733	35808	CG11635	uncharacterized protein
chr2R	8375492	8376402	911	*	peak1933	ac_me3	Intron (FBtr0302919/FBgn0261588, intron 2 of 10)	2	8371073	8372142	1070	1	FBgn0033287	4419	35812	CG8701	uncharacterized protein
chr2R	8395520	8395712	193	*	peak1934	me3	3' UTR	2	8396397	8411767	15371	2	FBgn0033289	16055	35814	CG2121	uncharacterized protein
chr2R	8430372	8431000	629	*	peak1936	ac_	Promoter (<=1kb)	2	8430115	8431243	1129	2	FBgn0002531	243	35817	Lcp1	Larval cuticle protein 1
chr2R	8490806	8492208	1403	*	peak1937	ac_me3	Intron (FBtr0273327/FBgn0050361, intron 1 of 16)	2	8471954	8473961	2008	1	FBgn0033297	18852	35830	Mal-A8	Maltase A8
chr2R	8643284	8643998	715	*	peak1943	ac_	Distal Intergenic	2	8649649	8665223	15575	1	FBgn0003892	-5651	35851	ptc	patched
chr2R	8654712	8656319	1608	*	peak1945	ac_me3	Intron (FBtr0089427/FBgn0003892, intron 1 of 5)	2	8650697	8651496	800	2	FBgn0265308	-3216	19835420	lncRNA:CR44281	long non-coding RNA:CR44281
chr2R	8656893	8657225	333	*	peak1946	ac_	Intron (FBtr0089427/FBgn0003892, intron 1 of 5)	2	8650697	8651496	800	2	FBgn0265308	-5397	19835420	lncRNA:CR44281	long non-coding RNA:CR44281
chr2R	8662883	8663148	266	*	peak1948	me3	Promoter (2-3kb)	2	8665813	8683022	17210	1	FBgn0263120	-2665	46068	Acsl	Acyl-CoA synthetase long-chain
chr2R	8719176	8719882	707	*	peak1952	ac_	Promoter (1-2kb)	2	8720100	8721624	1525	2	FBgn0050357	1742	246563	CG30357	uncharacterized protein
chr2R	8726854	8727441	588	*	peak1955	ac_	Promoter (1-2kb)	2	8724905	8725065	161	1	FBgn0263463	1949	12798382	snoRNA:gcl-a	ncRNA
chr2R	8831706	8833630	1925	*	peak1959	ac_	Exon (FBtr0088635/FBgn0024189, exon 14 of 21)	2	8826391	8827755	1365	1	FBgn0050350	5315	246556	CG30350	uncharacterized protein
chr2R	8915502	8916021	520	*	peak1967	ac_	Promoter (<=1kb)	2	8914524	8918234	3711	1	FBgn0002552	978	45325	lin	lines
chr2R	8994188	8994543	356	*	peak1973	me3	Exon (FBtr0112560/FBgn0265011, exon 6 of 9)	2	8969346	8985900	16555	2	FBgn0286782	-8288	35902	flz	filzig
chr2R	9007591	9008029	439	*	peak1974	me3	Promoter (1-2kb)	2	8992945	9006587	13643	2	FBgn0265011	-1004	35904	Np	Notopleural
chr2R	9040471	9040799	329	*	peak1975	me3	Promoter (1-2kb)	2	9039728	9042142	2415	2	FBgn0033366	1343	35909	Ance-4	Ance-4
chr2R	9050483	9051335	853	*	peak1977	ac_	Exon (FBtr0088662/FBgn0033368, exon 4 of 11)	2	9042261	9044709	2449	2	FBgn0033367	-5774	35910	PPO2	Prophenoloxidase 2
chr2R	9053724	9054290	567	*	peak1979	ac_	Intron (FBtr0088662/FBgn0033368, intron 3 of 10)	2	9044850	9060608	15759	2	FBgn0033368	6318	35911	CG13743	uncharacterized protein
chr2R	9128421	9128647	227	*	peak1983	ac_	Exon (FBtr0088626/FBgn0027561, exon 3 of 10)	2	9123304	9132030	8727	2	FBgn0027561	3383	35929	CG18659	uncharacterized protein
chr2R	9132496	9134217	1722	*	peak1984	ac_	Promoter (<=1kb)	2	9132480	9135453	2974	1	FBgn0033382	16	35930	Hydr1	alpha/beta hydrolase 1
chr2R	9141347	9141716	370	*	peak1986	ac_	Promoter (2-3kb)	2	9142146	9143914	1769	2	FBgn0086656	2198	35933	shrb	shrub
chr2R	9150649	9151231	583	*	peak1989	ac_	Promoter (1-2kb)	2	9148689	9151892	3204	1	FBgn0050345	1960	246553	CG30345	uncharacterized protein
chr2R	9163976	9164524	549	*	peak1990	ac_me3	Promoter (<=1kb)	2	9162037	9164967	2931	2	FBgn0033388	443	35936	CG8046	uncharacterized protein
chr2R	9171933	9173209	1277	*	peak1991	ac_	Exon (FBtr0088618/FBgn0015477, exon 13 of 22)	2	9167763	9177261	9499	2	FBgn0015477	4052	35939	Rme-8	Receptor mediated endocytosis 8
chr2R	9193793	9195284	1492	*	peak1994	me3	Promoter (<=1kb)	2	9195205	9199870	4666	1	FBgn0015561	0	35942	unpg	unplugged
chr2R	9228327	9229239	913	*	peak1997	ac_	3' UTR	2	9237512	9239831	2320	1	FBgn0033395	-8273	35946	Cyp4p2	Cyp4p2
chr2R	9405045	9405788	744	*	peak2004	ac_	Intron (FBtr0088553/FBgn0016078, intron 1 of 5)	2	9399753	9400329	577	2	FBgn0053774	-4716	3772288	CG33774	uncharacterized protein
chr2R	9406241	9406906	666	*	peak2005	ac_	Intron (FBtr0088553/FBgn0016078, intron 1 of 5)	2	9399753	9400329	577	2	FBgn0053774	-5912	3772288	CG33774	uncharacterized protein
chr2R	9481721	9483136	1416	*	peak2009	ac_me3	Distal Intergenic	2	9494166	9503188	9023	1	FBgn0004360	-11030	35975	Wnt2	Wnt oncogene analog 2
chr2R	9502601	9502978	378	*	peak2012	me3	Promoter (<=1kb)	2	9503765	9541565	37801	1	FBgn0259246	-787	35977	brp	bruchpilot
chr2R	9546338	9547652	1315	*	peak2014	ac_	Promoter (<=1kb)	2	9541947	9548135	6189	2	FBgn0033421	483	35979	CG1888	uncharacterized protein
chr2R	9560406	9560836	431	*	peak2015	me3	Promoter (<=1kb)	2	9561638	9563871	2234	1	FBgn0033423	-802	35981	Alp6	Alkaline phosphatase 6
chr2R	9584893	9586229	1337	*	peak2017	ac_	Promoter (<=1kb)	2	9584643	9586126	1484	1	FBgn0033428	250	35986	Urod	Uroporphyrinogen decarboxylase
chr2R	9679811	9681233	1423	*	peak2021	ac_	Promoter (2-3kb)	2	9611139	9683858	72720	2	FBgn0033438	2625	35997	Mmp2	Matrix metalloproteinase 2
chr2R	9729237	9729931	695	*	peak2027	ac_me3	Intron (FBtr0299930/FBgn0259678, intron 1 of 8)	2	9712321	9716256	3936	1	FBgn0010316	16916	36001	dap	dacapo
chr2R	9739895	9740213	319	*	peak2030	me3	Intron (FBtr0299930/FBgn0259678, intron 1 of 8)	2	9716348	9748121	31774	2	FBgn0259678	7908	36002	sqa	spaghetti-squash activator
chr2R	9826885	9827875	991	*	peak2032	ac_	Promoter (<=1kb)	2	9823082	9827206	4125	2	FBgn0033447	0	36010	dila	dilatory
chr2R	9869730	9870910	1181	*	peak2035	ac_	Promoter (<=1kb)	2	9871470	9873646	2177	1	FBgn0033458	-560	36023	Lime	Linking immunity and metabolism
chr2R	9891236	9892198	963	*	peak2038	ac_	Promoter (<=1kb)	2	9882572	9891689	9118	2	FBgn0033463	0	36028	CG1513	uncharacterized protein
chr2R	9959780	9961183	1404	*	peak2040	ac_	Promoter (<=1kb)	2	9959119	9959732	614	2	FBgn0033467	-48	36034	Pdrg1	Pdrg1 prefoldin-like subunit
chr2R	9967353	9967678	326	*	peak2041	ac_	Promoter (<=1kb)	2	9967231	9968388	1158	1	FBgn0033469	122	36036	CG12133	uncharacterized protein
chr2R	9973426	9974775	1350	*	peak2042	me3	Promoter (2-3kb)	2	9971143	9972780	1638	1	FBgn0033471	2283	36038	CG12134	uncharacterized protein
chr2R	9977278	9978315	1038	*	peak2043	ac_	Promoter (1-2kb)	2	9979319	9980795	1477	1	FBgn0000606	-1004	36039	eve	even skipped
chr2R	9978939	9979655	717	*	peak2044	ac_me3	Promoter (<=1kb)	2	9979319	9980795	1477	1	FBgn0000606	0	36039	eve	even skipped
chr2R	9984840	9985424	585	*	peak2045	ac_	Distal Intergenic	2	9989159	9993559	4401	1	FBgn0286784	-3735	36040	TER94	TER94
chr2R	9985703	9986650	948	*	peak2046	ac_	Promoter (2-3kb)	2	9989159	9993559	4401	1	FBgn0286784	-2509	36040	TER94	TER94
chr2R	10037440	10038607	1168	*	peak2049	ac_	Exon (FBtr0345630/FBgn0033476, exon 5 of 7)	2	10033304	10034698	1395	1	FBgn0033475	4136	36044	CG12129	uncharacterized protein
chr2R	10047916	10048719	804	*	peak2051	ac_	Promoter (<=1kb)	2	10034595	10048619	14025	2	FBgn0033476	0	36045	oys	oysgedart
chr2R	10076301	10077587	1287	*	peak2054	ac_	Promoter (<=1kb)	2	10070981	10075645	4665	2	FBgn0033482	-656	36053	CG1371	uncharacterized protein
chr2R	10118216	10120124	1909	*	peak2059	ac_	Promoter (<=1kb)	2	10117694	10121451	3758	1	FBgn0033486	522	36061	dmpd	dampened
chr2R	10185353	10185887	535	*	peak2063	ac_me3	Intron (FBtr0299833/FBgn0033494, intron 1 of 16)	2	10145897	10192394	46498	2	FBgn0033494	6507	36071	KCNQ	KCNQ potassium channel
chr2R	10248692	10249033	342	*	peak2066	ac_	Promoter (<=1kb)	2	10249220	10255495	6276	1	FBgn0033500	-187	36079	CG12913	uncharacterized protein
chr2R	10259105	10259707	603	*	peak2069	me3	Promoter (2-3kb)	2	10256686	10261276	4591	1	FBgn0033501	2419	36081	CG12911	uncharacterized protein
chr2R	10418912	10419481	570	*	peak2075	ac_	Promoter (<=1kb)	2	10418718	10419761	1044	1	FBgn0033518	194	36098	Prx2540-2	Peroxiredoxin 2540-2
chr2R	10465633	10468485	2853	*	peak2082	ac_	Promoter (<=1kb)	2	10466001	10468540	2540	2	FBgn0033526	55	36107	Caf1-105	Chromatin assembly factor 1, p105 subunit
chr2R	10485200	10485592	393	*	peak2084	ac_	Promoter (<=1kb)	2	10481894	10485252	3359	2	FBgn0264817	0	14462577	pre-lola-G	pre-lola-G
chr2R	10486370	10487060	691	*	peak2085	ac_	Promoter (1-2kb)	2	10481894	10485252	3359	2	FBgn0264817	-1118	14462577	pre-lola-G	pre-lola-G
chr2R	10534388	10536678	2291	*	peak2094	ac_	Promoter (<=1kb)	2	10536495	10536660	166	2	FBgn0263466	0	12798397	snoRNA:lola-a	ncRNA
chr2R	10574280	10574690	411	*	peak2099	ac_	Intron (FBtr0088275/FBgn0263102, intron 3 of 9)	2	10557888	10617280	59393	1	FBgn0263102	16392	36118	psq	pipsqueak
chr2R	10581360	10583741	2382	*	peak2100	ac_me3	5' UTR	2	10557888	10617280	59393	1	FBgn0263102	23472	36118	psq	pipsqueak
chr2R	10584227	10584790	564	*	peak2101	ac_	Intron (FBtr0088275/FBgn0263102, intron 3 of 9)	2	10557888	10617280	59393	1	FBgn0263102	26339	36118	psq	pipsqueak
chr2R	10594681	10595031	351	*	peak2102	ac_	Intron (FBtr0088275/FBgn0263102, intron 3 of 9)	2	10617662	10641807	24146	1	FBgn0033538	-22631	36121	CG11883	uncharacterized protein
chr2R	10595672	10597028	1357	*	peak2103	ac_	Intron (FBtr0088275/FBgn0263102, intron 3 of 9)	2	10617662	10641807	24146	1	FBgn0033538	-20634	36121	CG11883	uncharacterized protein
chr2R	10600950	10601431	482	*	peak2104	me3	Intron (FBtr0088275/FBgn0263102, intron 3 of 9)	2	10617662	10641807	24146	1	FBgn0033538	-16231	36121	CG11883	uncharacterized protein
chr2R	10843727	10845108	1382	*	peak2114	ac_	5' UTR	2	10836570	10838727	2158	2	FBgn0027525	-5000	36146	LTV1	LTV1 ribosome biogenesis factor
chr2R	10898351	10899255	905	*	peak2120	ac_	Promoter (<=1kb)	2	10898031	10899060	1030	2	FBgn0033571	0	36160	Rpb5	Rpb5
chr2R	11020271	11021818	1548	*	peak2126	ac_me3	Intron (FBtr0333066/FBgn0040765, intron 2 of 4)	2	11085586	11088300	2715	1	FBgn0262817	-63768	12798403	CG43188	uncharacterized protein
chr2R	11022647	11023653	1007	*	peak2127	ac_me3	Intron (FBtr0333066/FBgn0040765, intron 2 of 4)	2	11085586	11088300	2715	1	FBgn0262817	-61933	12798403	CG43188	uncharacterized protein
chr2R	11024130	11024557	428	*	peak2128	ac_me3	Intron (FBtr0333066/FBgn0040765, intron 2 of 4)	2	11085586	11088300	2715	1	FBgn0262817	-61029	12798403	CG43188	uncharacterized protein
chr2R	11033935	11034318	384	*	peak2129	me3	Intron (FBtr0333066/FBgn0040765, intron 2 of 4)	2	11085586	11088300	2715	1	FBgn0262817	-51268	12798403	CG43188	uncharacterized protein
chr2R	11094232	11094722	491	*	peak2130	me3	Intron (FBtr0333066/FBgn0040765, intron 2 of 4)	2	11086294	11086898	605	1	FBgn0286890	7938	NA	NA	NA
chr2R	11181644	11183582	1939	*	peak2133	ac_me3	5' UTR	2	11139304	11172206	32903	2	FBgn0033579	-9438	36168	CG13229	uncharacterized protein
chr2R	11187189	11187373	185	*	peak2135	me3	Intron (FBtr0330619/FBgn0003396, intron 1 of 7)	2	11139304	11172206	32903	2	FBgn0033579	-14983	36168	CG13229	uncharacterized protein
chr2R	11190788	11191728	941	*	peak2136	ac_	Intron (FBtr0330619/FBgn0003396, intron 2 of 7)	2	11139304	11172206	32903	2	FBgn0033579	-18582	36168	CG13229	uncharacterized protein
chr2R	11197040	11199953	2914	*	peak2137	ac_	5' UTR	2	11219539	11222480	2942	1	FBgn0037084	-19586	40373	Syx6	Syntaxin 6
chr2R	11237213	11238884	1672	*	peak2140	ac_me3	Promoter (<=1kb)	2	11237172	11237644	473	2	FBgn0085253	0	5740585	CG34224	uncharacterized protein
chr2R	11289272	11290052	781	*	peak2145	ac_	Promoter (<=1kb)	2	11285148	11289772	4625	2	FBgn0033609	0	36201	Fbl6	F-box and leucine-rich repeat protein 6
chr2R	11306198	11307469	1272	*	peak2147	ac_	Promoter (<=1kb)	2	11305511	11307528	2018	2	FBgn0025373	59	36209	Fpps	Farnesyl pyrophosphate synthase
chr2R	11366972	11367418	447	*	peak2149	ac_	Promoter (<=1kb)	2	11366710	11370287	3578	1	FBgn0033627	262	36227	CG13204	uncharacterized protein
chr2R	11380668	11381424	757	*	peak2151	ac_	Promoter (1-2kb)	2	11377193	11379177	1985	2	FBgn0033629	-1491	36230	Tsp47F	Tetraspanin 47F
chr2R	11394145	11394553	409	*	peak2152	me3	Promoter (<=1kb)	2	11394353	11394424	72	1	FBgn0050257	0	3771937	tRNA:Thr-TGT-2-1	transfer RNA:Threonine-TGT 2-1
chr2R	11407364	11407785	422	*	peak2156	me3	Promoter (1-2kb)	2	11408576	11409449	874	2	FBgn0050026	1664	246399	CG30026	uncharacterized protein
chr2R	11416371	11416997	627	*	peak2157	ac_me3	Promoter (1-2kb)	2	11414510	11415462	953	1	FBgn0040503	1861	36235	CG7763	uncharacterized protein
chr2R	11417654	11418445	792	*	peak2158	ac_	Intron (FBtr0331390/FBgn0015872, intron 2 of 5)	2	11414510	11415462	953	1	FBgn0040503	3144	36235	CG7763	uncharacterized protein
chr2R	11441252	11441690	439	*	peak2159	me3	Promoter (<=1kb)	2	11442505	11451604	9100	1	FBgn0260499	-815	2768718	qvr	quiver
chr2R	11447202	11447970	769	*	peak2160	ac_	3' UTR	2	11452043	11465270	13228	1	FBgn0000581	-4073	36238	E(Pc)	Enhancer of Polycomb
chr2R	11454242	11456072	1831	*	peak2162	ac_	Promoter (2-3kb)	2	11452043	11465270	13228	1	FBgn0000581	2199	36238	E(Pc)	Enhancer of Polycomb
chr2R	11474945	11476200	1256	*	peak2164	me3	Promoter (<=1kb)	2	11474465	11509695	35231	1	FBgn0001269	480	36239	inv	invected
chr2R	11512036	11512676	641	*	peak2167	ac_	Distal Intergenic	2	11524006	11528210	4205	2	FBgn0000577	15534	36240	en	engrailed
chr2R	11527742	11528452	711	*	peak2168	me3	Promoter (<=1kb)	2	11524006	11528210	4205	2	FBgn0000577	0	36240	en	engrailed
chr2R	11546715	11547102	388	*	peak2172	me3	Distal Intergenic	2	11524006	11528210	4205	2	FBgn0000577	-18505	36240	en	engrailed
chr2R	11565568	11567635	2068	*	peak2174	ac_me3	Distal Intergenic	2	11588183	11588331	149	2	FBgn0082993	20696	5740332	snoRNA:Psi28S-1936	ncRNA
chr2R	11597722	11599020	1299	*	peak2175	ac_	Intron (FBtr0333071/FBgn0033636, intron 2 of 15)	2	11591341	11591485	145	2	FBgn0086658	-6237	3771901	snoRNA:Psi28S-1180	ncRNA
chr2R	11632559	11632838	280	*	peak2178	ac_	Intron (FBtr0306029/FBgn0033638, intron 1 of 7)	2	11619479	11640941	21463	2	FBgn0033638	8103	36243	CG9005	uncharacterized protein
chr2R	11643516	11645187	1672	*	peak2181	ac_	Promoter (2-3kb)	2	11619479	11640941	21463	2	FBgn0033638	-2575	36243	CG9005	uncharacterized protein
chr2R	11704978	11705208	231	*	peak2186	me3	Promoter (1-2kb)	2	11704755	11706222	1468	2	FBgn0266926	1014	19835959	lncRNA:CR45377	long non-coding RNA:CR45377
chr2R	11732911	11733867	957	*	peak2187	ac_me3	Distal Intergenic	2	11712263	11726345	14083	1	FBgn0033649	20648	36255	pyr	pyramus
chr2R	11794242	11796525	2284	*	peak2193	ac_	Intron (FBtr0304622/FBgn0033652, intron 3 of 4)	2	11787808	11789493	1686	2	FBgn0033651	-4749	36257	Ir48c	Ionotropic receptor 48c
chr2R	11811450	11811743	294	*	peak2196	me3	Exon (FBtr0304622/FBgn0033652, exon 5 of 5)	2	11825345	11827097	1753	1	FBgn0033653	-13602	36259	CG13192	uncharacterized protein
chr2R	11868141	11868876	736	*	peak2198	ac_	Promoter (1-2kb)	2	11866943	11867579	637	1	FBgn0260437	1198	NA	NA	NA
chr2R	11921962	11922211	250	*	peak2204	ac_	Distal Intergenic	2	11917875	11919096	1222	1	FBgn0265364	4087	19835238	lncRNA:CR44305	long non-coding RNA:CR44305
chr2R	11922355	11922810	456	*	peak2205	me3	Distal Intergenic	2	11917875	11919096	1222	1	FBgn0265364	4480	19835238	lncRNA:CR44305	long non-coding RNA:CR44305
chr2R	11981344	11982672	1329	*	peak2212	ac_	Promoter (<=1kb)	2	11980577	11982956	2380	2	FBgn0053145	284	36279	GalT1	beta1,3-galactosyltransferase 1
chr2R	11989628	11990121	494	*	peak2215	ac_	Promoter (<=1kb)	2	11989131	11992350	3220	1	FBgn0033673	497	36282	CG8298	uncharacterized protein
chr2R	12005969	12006269	301	*	peak2216	me3	Exon (FBtr0088028/FBgn0004839, exon 4 of 7)	2	12015095	12015895	801	1	FBgn0265365	-8826	19835644	lncRNA:CR44306	long non-coding RNA:CR44306
chr2R	12026704	12028223	1520	*	peak2218	ac_	Promoter (<=1kb)	2	12025614	12027707	2094	2	FBgn0259985	0	36285	Mppe	Metallophosphoesterase
chr2R	12123663	12123904	242	*	peak2221	me3	Distal Intergenic	2	12085194	12119340	34147	2	FBgn0086677	-4323	36295	jeb	jelly belly
chr2R	12179673	12180921	1249	*	peak2226	ac_	Promoter (<=1kb)	2	12179483	12179902	420	2	FBgn0033691	0	36310	CG8860	uncharacterized protein
chr2R	12199539	12201398	1860	*	peak2228	ac_	Promoter (<=1kb)	2	12199024	12200815	1792	2	FBgn0033699	0	36321	RpS11	Ribosomal protein S11
chr2R	12201657	12202123	467	*	peak2229	ac_	Promoter (<=1kb)	2	12199024	12200815	1792	2	FBgn0033699	-842	36321	RpS11	Ribosomal protein S11
chr2R	12208566	12211125	2560	*	peak2230	ac_	Promoter (1-2kb)	2	12208893	12212155	3263	2	FBgn0020377	1030	44219	Sr-CII	Scavenger receptor class C, type II
chr2R	12352035	12352714	680	*	peak2238	ac_	Promoter (<=1kb)	2	12351793	12355413	3621	1	FBgn0050047	242	246414	CG30047	uncharacterized protein
chr2R	12360563	12360951	389	*	peak2239	me3	Promoter (1-2kb)	2	12359436	12363165	3730	1	FBgn0050043	1127	246412	CG30043	uncharacterized protein
chr2R	12370305	12370515	211	*	peak2240	me3	Promoter (1-2kb)	2	12371594	12375081	3488	1	FBgn0033720	-1079	36343	CG13160	uncharacterized protein
chr2R	12379995	12380299	305	*	peak2242	ac_	Promoter (<=1kb)	2	12379614	12380426	813	2	FBgn0033723	127	36346	CG13155	uncharacterized protein
chr2R	12391186	12391500	315	*	peak2243	ac_	Promoter (<=1kb)	2	12390896	12391699	804	2	FBgn0033726	199	36349	Cpr49Ad	Cuticular protein 49Ad
chr2R	12393604	12394537	934	*	peak2244	ac_	Promoter (<=1kb)	2	12393483	12394842	1360	1	FBgn0033727	121	36350	Or49a	Odorant receptor 49a
chr2R	12404348	12404773	426	*	peak2245	ac_	Promoter (1-2kb)	2	12405932	12407045	1114	1	FBgn0033729	-1159	36352	Cpr49Af	Cuticular protein 49Af
chr2R	12435412	12436232	821	*	peak2247	ac_	Promoter (<=1kb)	2	12436120	12436990	871	1	FBgn0050051	0	246418	Tmem18	Transmembrane protein 18
chr2R	12443114	12443475	362	*	peak2248	ac_	Promoter (1-2kb)	2	12440633	12441320	688	2	FBgn0050334	-1794	246545	CG30334	uncharacterized protein
chr2R	12443880	12444460	581	*	peak2249	ac_	Promoter (2-3kb)	2	12440633	12441320	688	2	FBgn0050334	-2560	246545	CG30334	uncharacterized protein
chr2R	12451090	12451736	647	*	peak2250	ac_	Promoter (1-2kb)	2	12453190	12465630	12441	1	FBgn0010238	-1454	36363	Lac	Lachesin
chr2R	12455000	12456001	1002	*	peak2252	ac_	Promoter (1-2kb)	2	12453190	12465630	12441	1	FBgn0010238	1810	36363	Lac	Lachesin
chr2R	12484891	12486024	1134	*	peak2255	ac_	Promoter (1-2kb)	2	12486719	12487391	673	2	FBgn0085263	1367	5740861	CG34234	uncharacterized protein
chr2R	12488914	12489254	341	*	peak2256	ac_	Promoter (1-2kb)	2	12486719	12487391	673	2	FBgn0085263	-1523	5740861	CG34234	uncharacterized protein
chr2R	12501987	12503841	1855	*	peak2257	ac_me3	Intron (FBtr0346633/FBgn0045063, intron 1 of 5)	2	12487451	12507333	19883	2	FBgn0045063	3492	250735	fdl	fused lobes
chr2R	12512414	12512948	535	*	peak2259	me3	Promoter (1-2kb)	2	12507896	12510615	2720	2	FBgn0033748	-1799	36372	vis	vismay
chr2R	12522965	12523339	375	*	peak2261	ac_	Promoter (<=1kb)	2	12522023	12522731	709	1	FBgn0053632	942	3885590	CG33632	uncharacterized protein
chr2R	12530416	12532401	1986	*	peak2263	ac_	Promoter (1-2kb)	2	12529053	12564184	35132	1	FBgn0011592	1363	36377	fra	frazzled
chr2R	12589421	12590050	630	*	peak2268	ac_	Promoter (<=1kb)	2	12589239	12591395	2157	1	FBgn0050055	182	10178803	lncRNA:CR30055	long non-coding RNA:CR30055
chr2R	12713339	12713667	329	*	peak2276	ac_	Intron (FBtr0302644/FBgn0261545, intron 1 of 7)	2	12705172	12751545	46374	1	FBgn0261545	8167	36403	CG42663	uncharacterized protein
chr2R	12714075	12714323	249	*	peak2277	ac_	Intron (FBtr0302644/FBgn0261545, intron 1 of 7)	2	12705172	12751545	46374	1	FBgn0261545	8903	36403	CG42663	uncharacterized protein
chr2R	12762505	12763510	1006	*	peak2280	me3	Promoter (<=1kb)	2	12762113	12763825	1713	1	FBgn0033774	392	36410	CG12374	uncharacterized protein
chr2R	12775872	12778570	2699	*	peak2281	ac_me3	Promoter (<=1kb)	2	12777324	12778995	1672	1	FBgn0266804	0	19835608	lncRNA:CR45266	long non-coding RNA:CR45266
chr2R	12819925	12822658	2734	*	peak2286	ac_me3	Distal Intergenic	2	12806614	12807811	1198	1	FBgn0040755	13311	50228	CG17580	uncharacterized protein
chr2R	12823082	12824227	1146	*	peak2287	ac_me3	Distal Intergenic	2	12839233	12839850	618	2	FBgn0265646	15623	19834741	lncRNA:CR44453	long non-coding RNA:CR44453
chr2R	12865585	12866082	498	*	peak2290	me3	Promoter (1-2kb)	2	12867609	12869783	2175	1	FBgn0266633	-1527	19835896	asRNA:CR45140	antisense RNA:CR45140
chr2R	12897885	12898312	428	*	peak2296	ac_me3	Promoter (2-3kb)	2	12900881	12901613	733	1	FBgn0267957	-2569	26067548	lncRNA:CR46237	long non-coding RNA:CR46237
chr2R	12903902	12904942	1041	*	peak2297	me3	Promoter (<=1kb)	2	12903794	12906236	2443	1	FBgn0285940	108	36786386	lncRNA:CR46336	long non-coding RNA:CR46336
chr2R	12914339	12915155	817	*	peak2299	me3	Promoter (<=1kb)	2	12915994	12923734	7741	1	FBgn0010488	-839	46020	NAT1	NAT1
chr2R	12953875	12956812	2938	*	peak2302	me3	Promoter (<=1kb)	2	12953112	12955712	2601	1	FBgn0033787	763	36430	CG13321	uncharacterized protein
chr2R	12958585	12960208	1624	*	peak2304	ac_me3	Distal Intergenic	2	12953112	12955712	2601	1	FBgn0033787	5473	36430	CG13321	uncharacterized protein
chr2R	12984838	12986119	1282	*	peak2307	me3	Promoter (<=1kb)	2	12985367	12985995	629	1	FBgn0265427	0	19835910	lncRNA:CR44339	long non-coding RNA:CR44339
chr2R	12991684	12992090	407	*	peak2308	me3	Promoter (1-2kb)	2	12993897	12994622	726	1	FBgn0053798	-1807	3772108	CG33798	uncharacterized protein
chr2R	12996200	12997117	918	*	peak2309	me3	Promoter (<=1kb)	2	12996501	13007911	11411	1	FBgn0265623	0	36432	Su(z)2	Suppressor of zeste 2
chr2R	13012602	13013179	578	*	peak2311	me3	Distal Intergenic	2	12996501	13007911	11411	1	FBgn0265623	16101	36432	Su(z)2	Suppressor of zeste 2
chr2R	13019096	13019755	660	*	peak2312	me3	Distal Intergenic	2	12996501	13007911	11411	1	FBgn0265623	22595	36432	Su(z)2	Suppressor of zeste 2
chr2R	13028202	13029408	1207	*	peak2313	me3	Distal Intergenic	2	13044695	13047256	2562	2	FBgn0033788	17848	36433	CG13323	uncharacterized protein
chr2R	13040573	13043039	2467	*	peak2314	me3	Distal Intergenic	2	13044695	13047256	2562	2	FBgn0033788	4217	36433	CG13323	uncharacterized protein
chr2R	13067643	13067851	209	*	peak2315	me3	Exon (FBtr0339747/FBgn0033791, exon 4 of 11)	2	13055246	13079539	24294	2	FBgn0033791	11688	36436	Drl-2	Derailed 2
chr2R	13124586	13125310	725	*	peak2317	me3	Exon (FBtr0339748/FBgn0033792, exon 8 of 11)	2	13127915	13129052	1138	2	FBgn0033793	3742	36438	CG3955	uncharacterized protein
chr2R	13187404	13187936	533	*	peak2322	ac_	Promoter (2-3kb)	2	13176553	13190086	13534	2	FBgn0028991	2150	3772396	seq	sequoia
chr2R	13195940	13196791	852	*	peak2325	ac_	Promoter (1-2kb)	2	13176553	13198337	21785	2	FBgn0053182	1546	318918	Kdm4B	Lysine (K)-specific demethylase 4B
chr2R	13223628	13224382	755	*	peak2328	ac_	Promoter (<=1kb)	2	13224175	13224462	288	2	FBgn0264539	80	14462583	lncRNA:CR43918	long non-coding RNA:CR43918
chr2R	13225158	13225848	691	*	peak2329	ac_	Promoter (<=1kb)	2	13224175	13224462	288	2	FBgn0264539	-696	14462583	lncRNA:CR43918	long non-coding RNA:CR43918
chr2R	13239269	13241350	2082	*	peak2330	ac_	Promoter (<=1kb)	2	13237256	13239468	2213	2	FBgn0033816	0	36466	CG4679	uncharacterized protein
chr2R	13409028	13410147	1120	*	peak2335	ac_	Promoter (<=1kb)	2	13408042	13409887	1846	2	FBgn0033836	0	36487	CG18278	uncharacterized protein
chr2R	13416157	13416808	652	*	peak2336	ac_	Promoter (1-2kb)	2	13412769	13414620	1852	2	FBgn0260475	-1537	246425	CG30059	uncharacterized protein
chr2R	13430812	13432307	1496	*	peak2337	me3	Promoter (<=1kb)	2	13430984	13431057	74	1	FBgn0011882	0	3772486	tRNA:Ile-AAT-1-4	transfer RNA:Isoleucine-AAT 1-4
chr2R	13447185	13449453	2269	*	peak2339	ac_	Promoter (<=1kb)	2	13445700	13446309	610	2	FBgn0050062	-876	246428	CG30062	uncharacterized protein
chr2R	13540908	13541230	323	*	peak2349	ac_	Intron (FBtr0087686/FBgn0033853, intron 2 of 4)	2	13536045	13536117	73	2	FBgn0011896	-4791	3772444	tRNA:Lys-CTT-1-10	transfer RNA:Lysine-CTT 1-10
chr2R	13549206	13549700	495	*	peak2351	ac_	Promoter (1-2kb)	2	13537371	13547577	10207	2	FBgn0033853	-1629	36506	CG6145	uncharacterized protein
chr2R	13555042	13557086	2045	*	peak2353	ac_	Promoter (<=1kb)	2	13555949	13557342	1394	1	FBgn0033855	0	36509	link	link
chr2R	13561362	13561637	276	*	peak2354	ac_	Promoter (2-3kb)	2	13558545	13560768	2224	1	FBgn0033856	2817	36510	CG13334	uncharacterized protein
chr2R	13563159	13564609	1451	*	peak2355	ac_	Distal Intergenic	2	13558545	13560768	2224	1	FBgn0033856	4614	36510	CG13334	uncharacterized protein
chr2R	13571735	13572417	683	*	peak2358	ac_	Promoter (<=1kb)	2	13570595	13572759	2165	2	FBgn0261989	342	36511	CG42807	uncharacterized protein
chr2R	13579682	13580258	577	*	peak2359	ac_	Promoter (1-2kb)	2	13578036	13579626	1591	1	FBgn0265497	1646	19836178	lncRNA:CR44366	long non-coding RNA:CR44366
chr2R	13592726	13595018	2293	*	peak2360	ac_	Promoter (<=1kb)	2	13580313	13593339	13027	2	FBgn0027581	0	36513	CG6191	uncharacterized protein
chr2R	13617598	13617973	376	*	peak2361	ac_	Distal Intergenic	2	13623044	13749367	126324	1	FBgn0000633	-5071	36521	CG17716	uncharacterized protein
chr2R	13720924	13721805	882	*	peak2367	ac_	Intron (FBtr0087625/FBgn0000633, intron 9 of 12)	2	13691707	13693369	1663	2	FBgn0033865	-27555	36520	CG6220	uncharacterized protein
chr2R	13728334	13729238	905	*	peak2369	ac_	Intron (FBtr0087625/FBgn0000633, intron 11 of 12)	2	13753964	13758971	5008	1	FBgn0033866	-24726	36522	CG6280	uncharacterized protein
chr2R	13729827	13731105	1279	*	peak2370	ac_me3	Intron (FBtr0087625/FBgn0000633, intron 11 of 12)	2	13753964	13758971	5008	1	FBgn0033866	-22859	36522	CG6280	uncharacterized protein
chr2R	13731874	13732367	494	*	peak2371	ac_	Intron (FBtr0087625/FBgn0000633, intron 11 of 12)	2	13753964	13758971	5008	1	FBgn0033866	-21597	36522	CG6280	uncharacterized protein
chr2R	13735107	13735639	533	*	peak2373	me3	Intron (FBtr0087625/FBgn0000633, intron 11 of 12)	2	13753964	13758971	5008	1	FBgn0033866	-18325	36522	CG6280	uncharacterized protein
chr2R	13746466	13747066	601	*	peak2374	me3	3' UTR	2	13753964	13758971	5008	1	FBgn0033866	-6898	36522	CG6280	uncharacterized protein
chr2R	13906824	13907212	389	*	peak2381	me3	Intron (FBtr0087620/FBgn0013733, intron 2 of 23)	2	13864237	13942110	77874	2	FBgn0013733	34898	36542	shot	short stop
chr2R	13939704	13940747	1044	*	peak2384	ac_	Promoter (1-2kb)	2	13864237	13942110	77874	2	FBgn0013733	1363	36542	shot	short stop
chr2R	13940784	13942141	1358	*	peak2385	ac_	Promoter (<=1kb)	2	13864237	13942110	77874	2	FBgn0013733	0	36542	shot	short stop
chr2R	13965231	13967185	1955	*	peak2388	ac_	Promoter (<=1kb)	2	13964653	13965455	803	1	FBgn0261975	578	10178814	CG42806	uncharacterized protein
chr2R	13975542	13976306	765	*	peak2389	ac_	Promoter (2-3kb)	2	13971325	13972834	1510	2	FBgn0033888	-2708	36549	CG18568	uncharacterized protein
chr2R	13995506	13996116	611	*	peak2395	ac_	Intron (FBtr0087596/FBgn0002643, intron 2 of 6)	2	13991203	14060356	69154	1	FBgn0002643	4303	36555	mam	mastermind
chr2R	14105619	14107162	1544	*	peak2402	ac_me3	Intron (FBtr0339764/FBgn0040752, intron 2 of 10)	2	14091031	14091814	784	1	FBgn0259184	14588	36559	CG42288	uncharacterized protein
chr2R	14173641	14175764	2124	*	peak2408	ac_	Promoter (<=1kb)	2	14173693	14182838	9146	1	FBgn0000289	0	36571	cg	combgap
chr2R	14189109	14190232	1124	*	peak2409	ac_me3	Exon (FBtr0087530/FBgn0050069, exon 5 of 5)	2	14185204	14198368	13165	1	FBgn0050069	3905	36573	CG30069	uncharacterized protein
chr2R	14207529	14208853	1325	*	peak2410	ac_me3	Intron (FBtr0087576/FBgn0005613, intron 1 of 2)	2	14201390	14212413	11024	2	FBgn0005613	3560	36575	Sox15	Sox box protein 15
chr2R	14263108	14263750	643	*	peak2415	me3	Exon (FBtr0301204/FBgn0033919, exon 4 of 7)	2	14259030	14261150	2121	1	FBgn0027538	4078	36585	beta4GalNAcTA	beta1,4-N-acetylgalactosaminyltransferase A
chr2R	14307185	14308156	972	*	peak2418	ac_	Promoter (<=1kb)	2	14308142	14351802	43661	1	FBgn0085408	0	36592	Shrm	Shroom
chr2R	14311513	14313071	1559	*	peak2419	ac_	Intron (FBtr0112614/FBgn0085408, intron 1 of 9)	2	14308142	14351802	43661	1	FBgn0085408	3371	36592	Shrm	Shroom
chr2R	14428306	14432655	4350	*	peak2425	ac_	Promoter (<=1kb)	2	14427336	14432337	5002	2	FBgn0013725	0	36606	phyl	phyllopod
chr2R	14453812	14454339	528	*	peak2427	ac_	Intron (FBtr0302927/FBgn0284250, intron 3 of 5)	2	14435899	14465881	29983	1	FBgn0284250	17913	36609	Oaz	O/E-associated zinc finger protein
chr2R	14454847	14455233	387	*	peak2428	ac_	Intron (FBtr0302927/FBgn0284250, intron 3 of 5)	2	14435899	14465881	29983	1	FBgn0284250	18948	36609	Oaz	O/E-associated zinc finger protein
chr2R	14458017	14458583	567	*	peak2430	me3	5' UTR	2	14476391	14477895	1505	1	FBgn0265655	-17808	19834979	lncRNA:CR44462	long non-coding RNA:CR44462
chr2R	14477083	14478139	1057	*	peak2435	me3	Promoter (<=1kb)	2	14476391	14477895	1505	1	FBgn0265655	692	19834979	lncRNA:CR44462	long non-coding RNA:CR44462
chr2R	14619877	14621690	1814	*	peak2445	ac_	Promoter (<=1kb)	2	14619798	14621320	1523	2	FBgn0033948	0	36623	CG12863	uncharacterized protein
chr2R	14755629	14755997	369	*	peak2447	ac_	Promoter (<=1kb)	2	14753337	14756288	2952	2	FBgn0033960	291	36639	CG10151	uncharacterized protein
chr2R	14782964	14783312	349	*	peak2450	me3	Intron (FBtr0329882/FBgn0001319, intron 5 of 10)	2	14769599	14771295	1697	2	FBgn0259112	-11669	26067094	asRNA:CR42254	antisense RNA:CR42254
chr2R	14787449	14788920	1472	*	peak2451	ac_	Exon (FBtr0329882/FBgn0001319, exon 4 of 11)	2	14769599	14771295	1697	2	FBgn0259112	-16154	26067094	asRNA:CR42254	antisense RNA:CR42254
chr2R	14799092	14799647	556	*	peak2453	me3	Intron (FBtr0112810/FBgn0001319, intron 1 of 11)	2	14772650	14807061	34412	2	FBgn0001319	7414	45318	kn	knot
chr2R	14819085	14819559	475	*	peak2454	me3	Promoter (<=1kb)	2	14817857	14819987	2131	2	FBgn0033969	428	36649	Pgm2b	Phosphoglucomutase 2b
chr2R	14880061	14880359	299	*	peak2457	ac_	Promoter (1-2kb)	2	14879356	14881372	2017	2	FBgn0013771	1013	36663	Cyp6a9	Cytochrome P450-6a9
chr2R	14889875	14890645	771	*	peak2458	me3	Promoter (<=1kb)	2	14887171	14889010	1840	2	FBgn0013772	-865	36666	Cyp6a8	Cytochrome P450-6a8
chr2R	14891055	14892518	1464	*	peak2459	ac_me3	Promoter (2-3kb)	2	14887171	14889010	1840	2	FBgn0013772	-2045	36666	Cyp6a8	Cytochrome P450-6a8
chr2R	14894076	14894674	599	*	peak2460	ac_me3	Distal Intergenic	2	14898312	14903095	4784	1	FBgn0033982	-3638	36667	Cyp317a1	Cyp317a1
chr2R	14896927	14897476	550	*	peak2462	ac_	Promoter (<=1kb)	2	14898312	14903095	4784	1	FBgn0033982	-836	36667	Cyp317a1	Cyp317a1
chr2R	14947770	14948019	250	*	peak2467	ac_	Exon (FBtr0303434/FBgn0261854, exon 6 of 11)	2	14942398	14944469	2072	1	FBgn0033985	5372	36671	CG10257	uncharacterized protein
chr2R	14981043	14982956	1914	*	peak2471	ac_	Promoter (<=1kb)	2	14981263	14991336	10074	1	FBgn0033988	0	36674	pcs	parcas
chr2R	15002530	15003203	674	*	peak2474	ac_	Distal Intergenic	2	14994559	14995195	637	1	FBgn0264378	7971	14462589	lncRNA:CR43830	long non-coding RNA:CR43830
chr2R	15029875	15030284	410	*	peak2478	ac_	Intron (FBtr0087413/FBgn0029082, intron 1 of 11)	2	15025104	15025665	562	1	FBgn0266791	4771	19834868	lncRNA:CR45256	long non-coding RNA:CR45256
chr2R	15099382	15100988	1607	*	peak2481	ac_me3	Distal Intergenic	2	15091945	15092445	501	1	FBgn0265650	7437	19834972	lncRNA:CR44457	long non-coding RNA:CR44457
chr2R	15117197	15119331	2135	*	peak2483	ac_	Promoter (1-2kb)	2	15115236	15144783	29548	1	FBgn0015371	1961	36678	chn	charlatan
chr2R	15129166	15129973	808	*	peak2485	ac_	5' UTR	2	15115236	15144783	29548	1	FBgn0015371	13930	36678	chn	charlatan
chr2R	15130544	15132723	2180	*	peak2486	ac_	Intron (FBtr0087416/FBgn0015371, intron 1 of 4)	2	15144968	15145519	552	2	FBgn0262954	12796	5740790	Rpb12	Rpb12
chr2R	15169770	15170039	270	*	peak2487	me3	Intron (FBtr0087361/FBgn0013467, intron 1 of 2)	2	15159196	15159545	350	2	FBgn0264379	-10225	14462590	lncRNA:CR43831	long non-coding RNA:CR43831
chr2R	15212965	15213739	775	*	peak2490	ac_	Promoter (<=1kb)	2	15206527	15213634	7108	2	FBgn0033998	0	36685	row	relative of woc
chr2R	15215067	15215459	393	*	peak2491	ac_	Promoter (<=1kb)	2	15214060	15215686	1627	2	FBgn0033999	227	36686	CG8093	uncharacterized protein
chr2R	15328778	15329894	1117	*	peak2495	me3	Promoter (<=1kb)	2	15327143	15328271	1129	2	FBgn0034011	-507	36701	CG8160	uncharacterized protein
chr2R	15350251	15350922	672	*	peak2496	ac_	5' UTR	2	15340472	15368300	27829	1	FBgn0034013	9779	36703	unc-5	unc-5
chr2R	15352018	15352975	958	*	peak2497	ac_me3	Intron (FBtr0339998/FBgn0034013, intron 2 of 10)	2	15340472	15368300	27829	1	FBgn0034013	11546	36703	unc-5	unc-5
chr2R	15355741	15356087	347	*	peak2498	ac_	Intron (FBtr0339998/FBgn0034013, intron 2 of 10)	2	15340472	15368300	27829	1	FBgn0034013	15269	36703	unc-5	unc-5
chr2R	15378670	15380991	2322	*	peak2501	ac_	Promoter (<=1kb)	2	15376619	15380988	4370	2	FBgn0000996	0	47121	dup	double parked
chr2R	15471169	15471869	701	*	peak2502	ac_	3' UTR	2	15472175	15482834	10660	2	FBgn0034021	10965	36713	CG8180	uncharacterized protein
chr2R	15500278	15500748	471	*	peak2503	ac_	Promoter (<=1kb)	2	15499632	15501431	1800	1	FBgn0034023	646	36715	Ir52a	Ionotropic receptor 52a
chr2R	15560203	15560802	600	*	peak2508	me3	5' UTR	2	15555446	15562436	6991	1	FBgn0034031	4757	36724	CG12963	uncharacterized protein
chr2R	15626289	15627842	1554	*	peak2512	ac_	Intron (FBtr0300853/FBgn0260429, intron 1 of 3)	2	15613854	15657214	43361	1	FBgn0260429	12435	8674084	CG42524	uncharacterized protein
chr2R	15628279	15629346	1068	*	peak2513	ac_	Intron (FBtr0300853/FBgn0260429, intron 1 of 3)	2	15613854	15657214	43361	1	FBgn0260429	14425	8674084	CG42524	uncharacterized protein
chr2R	15661602	15662927	1326	*	peak2514	ac_	3' UTR	2	15657066	15657163	98	1	FBgn0262403	4536	12798482	mir-278	mir-278 stem loop
chr2R	15675846	15676605	760	*	peak2516	ac_	Promoter (<=1kb)	2	15676441	15676845	405	1	FBgn0266636	0	19835114	asRNA:CR45143	antisense RNA:CR45143
chr2R	15683200	15683467	268	*	peak2519	ac_	Promoter (<=1kb)	2	15682719	15687415	4697	1	FBgn0284254	481	36732	Impbeta11	Importin beta11
chr2R	15685436	15685631	196	*	peak2520	ac_	Promoter (<=1kb)	2	15685004	15686082	1079	2	FBgn0050082	451	246443	CG30082	uncharacterized protein
chr2R	15693000	15693679	680	*	peak2521	ac_	Promoter (<=1kb)	2	15691054	15693887	2834	2	FBgn0265510	208	19835460	asRNA:CR44372	antisense RNA:CR44372
chr2R	15699035	15701487	2453	*	peak2522	ac_	Promoter (<=1kb)	2	15698726	15701696	2971	2	FBgn0050080	209	246441	CG30080	uncharacterized protein
chr2R	15755983	15757265	1283	*	peak2526	ac_	Exon (FBtr0087285/FBgn0050089, exon 4 of 7)	2	15727381	15762044	34664	1	FBgn0050089	28602	36736	CG30089	uncharacterized protein
chr2R	15762068	15762344	277	*	peak2528	ac_	Downstream (<=300bp)	2	15794000	15855645	61646	1	FBgn0034046	-31656	36743	tun	tungus
chr2R	15785769	15786137	369	*	peak2530	me3	Intron (FBtr0100387/FBgn0265991, intron 2 of 14)	2	15794000	15855645	61646	1	FBgn0034046	-7863	36743	tun	tungus
chr2R	15797367	15798429	1063	*	peak2534	ac_	Intron (FBtr0340013/FBgn0034046, intron 1 of 5)	2	15794000	15855645	61646	1	FBgn0034046	3367	36743	tun	tungus
chr2R	15829689	15830034	346	*	peak2536	me3	Intron (FBtr0340013/FBgn0034046, intron 1 of 5)	2	15826693	15835055	8363	2	FBgn0003130	5021	36741	Poxn	Pox neuro
chr2R	15834798	15836146	1349	*	peak2537	me3	Promoter (<=1kb)	2	15826693	15835055	8363	2	FBgn0003130	0	36741	Poxn	Pox neuro
chr2R	15851956	15852939	984	*	peak2538	ac_	Exon (FBtr0340013/FBgn0034046, exon 3 of 6)	2	15855961	15857522	1562	1	FBgn0034047	-3022	36744	CG12970	uncharacterized protein
chr2R	15864940	15866749	1810	*	peak2540	ac_	Promoter (2-3kb)	2	15857752	15862755	5004	2	FBgn0022160	-2185	47611	Gpo1	Glycerophosphate oxidase 1
chr2R	15886660	15887037	378	*	peak2542	ac_	Intron (FBtr0330732/FBgn0264089, intron 2 of 19)	2	15895829	15896427	599	2	FBgn0053463	9390	2768844	CG33463	uncharacterized protein
chr2R	15890485	15891621	1137	*	peak2544	ac_	5' UTR	2	15895829	15896427	599	2	FBgn0053463	4806	2768844	CG33463	uncharacterized protein
chr2R	15897408	15898522	1115	*	peak2546	ac_me3	Promoter (<=1kb)	2	15895829	15896427	599	2	FBgn0053463	-981	2768844	CG33463	uncharacterized protein
chr2R	15899430	15900368	939	*	peak2547	ac_	Intron (FBtr0330732/FBgn0264089, intron 1 of 19)	2	15895829	15896427	599	2	FBgn0053463	-3003	2768844	CG33463	uncharacterized protein
chr2R	15911715	15912378	664	*	peak2549	me3	Intron (FBtr0330732/FBgn0264089, intron 1 of 19)	2	15915995	15916795	801	1	FBgn0265511	-3617	19835349	lncRNA:CR44373	long non-coding RNA:CR44373
chr2R	16009332	16010325	994	*	peak2559	ac_	Promoter (<=1kb)	2	16008339	16013815	5477	1	FBgn0034063	993	36764	CG8389	uncharacterized protein
chr2R	16011056	16011395	340	*	peak2560	ac_	Promoter (<=1kb)	2	16009401	16011438	2038	2	FBgn0034062	43	36763	CG8388	uncharacterized protein
chr2R	16047666	16049540	1875	*	peak2562	ac_	Promoter (<=1kb)	2	16047648	16060835	13188	1	FBgn0034071	18	36772	CG8405	uncharacterized protein
chr2R	16122129	16122428	300	*	peak2568	ac_	Promoter (1-2kb)	2	16123484	16124577	1094	1	FBgn0050095	-1056	246453	CG30095	uncharacterized protein
chr2R	16154479	16155671	1193	*	peak2570	ac_me3	Promoter (<=1kb)	2	16153906	16154551	646	1	FBgn0267656	573	26067315	lncRNA:CR45994	long non-coding RNA:CR45994
chr2R	16201729	16202744	1016	*	peak2576	ac_	Promoter (<=1kb)	2	16199426	16202884	3459	2	FBgn0015295	140	44353	Shark	SH2 ankyrin repeat kinase
chr2R	16293913	16296979	3067	*	peak2578	ac_	Promoter (<=1kb)	2	16292264	16294130	1867	2	FBgn0034109	0	36820	CG7747	uncharacterized protein
chr2R	16298283	16298463	181	*	peak2579	me3	Exon (FBtr0347228/FBgn0267793, exon 1 of 1)	2	16294400	16297232	2833	1	FBgn0034110	3883	36821	Atg9	Autophagy-related 9
chr2R	16434872	16435432	561	*	peak2585	me3	Promoter (<=1kb)	2	16433852	16435954	2103	2	FBgn0034127	522	36839	CG7848	uncharacterized protein
chr2R	16454048	16454319	272	*	peak2586	me3	Distal Intergenic	2	16445986	16447512	1527	1	FBgn0034129	8062	36841	Parp16	Poly(ADP-ribose) polymerase family member 16
chr2R	16469733	16469913	181	*	peak2587	me3	Promoter (1-2kb)	2	16468209	16468934	726	1	FBgn0261293	1524	3346204	CheB53b	Chemosensory protein B 53b
chr2R	16473568	16474088	521	*	peak2588	ac_	Distal Intergenic	2	16468209	16468934	726	1	FBgn0261293	5359	3346204	CheB53b	Chemosensory protein B 53b
chr2R	16536030	16536695	666	*	peak2593	me3	Promoter (1-2kb)	2	16534943	16537086	2144	1	FBgn0259795	1087	36847	loopin-1	loopin-1
chr2R	16667914	16668951	1038	*	peak2603	ac_	Promoter (<=1kb)	2	16655323	16667675	12353	2	FBgn0024315	-239	36865	Picot	picot
chr2R	16669622	16670381	760	*	peak2604	ac_	Promoter (<=1kb)	2	16670326	16671836	1511	1	FBgn0085486	0	5740661	CG34457	uncharacterized protein
chr2R	16755396	16757307	1912	*	peak2605	ac_	Promoter (<=1kb)	2	16755073	16755823	751	1	FBgn0034154	323	36875	CG5267	uncharacterized protein
chr2R	16784698	16786021	1324	*	peak2607	ac_	Promoter (1-2kb)	2	16783671	16792472	8802	1	FBgn0034158	1027	36881	CG5522	uncharacterized protein
chr2R	16839122	16839569	448	*	peak2612	ac_	Exon (FBtr0310102/FBgn0263659, exon 1 of 1)	2	16843296	16845038	1743	2	FBgn0026754	5469	53583	Ugt37C1	UDP-glycosyltransferase family 37 member C1
chr2R	16950763	16951985	1223	*	peak2616	ac_	Promoter (<=1kb)	2	16951837	16952581	745	1	FBgn0085220	0	5740715	Ufm1	Ubiquitin-fold modifier 1
chr2R	17026066	17027115	1050	*	peak2623	ac_	Promoter (<=1kb)	2	17023652	17026993	3342	2	FBgn0265540	0	19835224	asRNA:CR44390	antisense RNA:CR44390
chr2R	17094230	17095034	805	*	peak2626	ac_	Promoter (2-3kb)	2	17091984	17093070	1087	1	FBgn0034191	2246	36926	CG6984	uncharacterized protein
chr2R	17147531	17148682	1152	*	peak2628	ac_	Promoter (1-2kb)	2	17145654	17145826	173	1	FBgn0065047	1877	3772551	snoRNA:U3:54Ab	ncRNA
chr2R	17149704	17151805	2102	*	peak2629	ac_me3	Promoter (2-3kb)	2	17154589	17157125	2537	1	FBgn0034201	-2784	36938	CG17290	uncharacterized protein
chr2R	17278426	17278778	353	*	peak2630	me3	Intron (FBtr0310346/FBgn0265487, intron 3 of 9)	2	17262339	17262748	410	1	FBgn0267659	16087	26067318	lncRNA:CR45997	long non-coding RNA:CR45997
chr2R	17362969	17363779	811	*	peak2631	ac_me3	Exon (FBtr0306601/FBgn0265487, exon 8 of 8)	2	17386841	17389081	2241	2	FBgn0265444	25302	19835058	lncRNA:CR44344	long non-coding RNA:CR44344
chr2R	17409309	17409876	568	*	peak2639	ac_	Promoter (<=1kb)	2	17408258	17410204	1947	2	FBgn0050101	328	36950	Vajk4	Vajk4
chr2R	17458123	17458897	775	*	peak2643	ac_	Promoter (<=1kb)	2	17457663	17465795	8133	1	FBgn0028953	460	36964	CG14478	uncharacterized protein
chr2R	17461741	17462673	933	*	peak2644	ac_	5' UTR	2	17457663	17465795	8133	1	FBgn0028953	4078	36964	CG14478	uncharacterized protein
chr2R	17472725	17473054	330	*	peak2645	ac_	3' UTR	2	17469624	17475129	5506	1	FBgn0022987	3101	36966	qkr54B	quaking related 54B
chr2R	17489423	17490233	811	*	peak2648	ac_me3	Intron (FBtr0086927/FBgn0050104, intron 1 of 6)	2	17477565	17486220	8656	2	FBgn0262570	-3203	12798330	CG43110	uncharacterized protein
chr2R	17501756	17502466	711	*	peak2650	me3	Promoter (<=1kb)	2	17502354	17508645	6292	1	FBgn0283508	0	3772015	nw	narrow
chr2R	17504621	17505194	574	*	peak2651	ac_	Promoter (2-3kb)	2	17502354	17508645	6292	1	FBgn0283508	2267	3772015	nw	narrow
chr2R	17591550	17593695	2146	*	peak2659	ac_	Promoter (<=1kb)	2	17592791	17604461	11671	1	FBgn0029006	0	36999	Smurf	SMAD specific E3 ubiquitin protein ligase
chr2R	17667468	17668525	1058	*	peak2663	ac_	Promoter (<=1kb)	2	17669395	17670000	606	1	FBgn0050108	-870	246460	CG30108	uncharacterized protein
chr2R	17670450	17670780	331	*	peak2664	ac_	Promoter (<=1kb)	2	17671068	17671295	228	1	FBgn0265577	-288	19835457	IBIN	Induced by Infection
chr2R	17676278	17676528	251	*	peak2666	ac_	Exon (FBtr0086891/FBgn0016059, exon 4 of 7)	2	17671309	17672640	1332	2	FBgn0034259	-3638	37006	P32	P32
chr2R	17680198	17680827	630	*	peak2667	ac_	Promoter (2-3kb)	2	17672839	17683499	10661	2	FBgn0016059	2672	37007	Sema1b	Semaphorin 1b
chr2R	17682872	17683804	933	*	peak2668	ac_	Promoter (<=1kb)	2	17672839	17683499	10661	2	FBgn0016059	0	37007	Sema1b	Semaphorin 1b
chr2R	17739104	17739761	658	*	peak2673	ac_	Promoter (<=1kb)	2	17737622	17739685	2064	2	FBgn0034270	0	37020	PIG-A	Phosphatidylinositol glycan anchor biosynthesis class A
chr2R	17750776	17751212	437	*	peak2675	me3	Promoter (<=1kb)	2	17750293	17753214	2922	1	FBgn0034275	483	37025	CG5002	uncharacterized protein
chr2R	17784382	17784980	599	*	peak2679	ac_	Promoter (<=1kb)	2	17783795	17783886	92	2	FBgn0262416	-496	12798333	mir-31a	mir-31a stem loop
chr2R	17801009	17802509	1501	*	peak2682	ac_	Promoter (<=1kb)	2	17801132	17842820	41689	1	FBgn0259211	0	37038	grh	grainy head
chr2R	17822024	17822743	720	*	peak2686	me3	Intron (FBtr0345791/FBgn0259211, intron 4 of 13)	2	17800685	17801707	1023	2	FBgn0266808	-20317	NA	NA	NA
chr2R	17888223	17888839	617	*	peak2689	me3	Promoter (1-2kb)	2	17887220	17889973	2754	2	FBgn0283437	1134	37044	PPO1	Prophenoloxidase 1
chr2R	17892313	17894017	1705	*	peak2690	ac_	Promoter (<=1kb)	2	17893682	17894342	661	2	FBgn0034283	325	37045	CG14492	uncharacterized protein
chr2R	18046717	18047183	467	*	peak2692	ac_	Promoter (<=1kb)	2	18046386	18047484	1099	2	FBgn0034292	301	37055	CG5767	uncharacterized protein
chr2R	18050930	18051247	318	*	peak2693	me3	Promoter (<=1kb)	2	18050019	18052107	2089	2	FBgn0034294	860	37057	Muc55B	Mucin 55B
chr2R	18092701	18095501	2801	*	peak2694	ac_	Promoter (<=1kb)	2	18093723	18094900	1178	2	FBgn0034299	0	37062	CG5757	uncharacterized protein
chr2R	18112980	18115195	2216	*	peak2695	ac_	Promoter (2-3kb)	2	18109985	18110494	510	1	FBgn0085225	2995	5740437	CG34196	uncharacterized protein
chr2R	18143886	18144703	818	*	peak2701	ac_	Promoter (<=1kb)	2	18143179	18143324	146	1	FBgn0086600	707	3772585	snoRNA:Psi18S-1347c	ncRNA
chr2R	18155245	18155682	438	*	peak2704	ac_	Promoter (2-3kb)	2	18154095	18158192	4098	2	FBgn0022238	2510	44703	lolal	lola like
chr2R	18255094	18255540	447	*	peak2711	me3	Promoter (1-2kb)	2	18257096	18257595	500	1	FBgn0265594	-1556	19835417	lncRNA:CR44421	long non-coding RNA:CR44421
chr2R	18291541	18291993	453	*	peak2717	ac_	Promoter (2-3kb)	2	18294759	18295658	900	1	FBgn0034322	-2766	37093	CG18536	uncharacterized protein
chr2R	18299521	18300308	788	*	peak2718	ac_	Promoter (<=1kb)	2	18299317	18300072	756	1	FBgn0034326	204	37097	CG18540	uncharacterized protein
chr2R	18305971	18306905	935	*	peak2720	ac_	Promoter (1-2kb)	2	18302945	18303977	1033	2	FBgn0034327	-1994	37098	CG14505	uncharacterized protein
chr2R	18358712	18359897	1186	*	peak2726	ac_me3	Promoter (1-2kb)	2	18278198	18357296	79099	2	FBgn0285917	-1416	44027	sbb	scribbler
chr2R	18360357	18361645	1289	*	peak2727	ac_me3	Distal Intergenic	2	18278198	18357296	79099	2	FBgn0285917	-3061	44027	sbb	scribbler
chr2R	18371377	18372418	1042	*	peak2729	ac_me3	Distal Intergenic	2	18377487	18378196	710	1	FBgn0261700	-5069	19835508	lncRNA:CR42736	long non-coding RNA:CR42736
chr2R	18413358	18413685	328	*	peak2730	ac_	Promoter (<=1kb)	2	18409796	18413599	3804	2	FBgn0013983	0	44339	imd	immune deficiency
chr2R	18437366	18438154	789	*	peak2731	ac_	Promoter (2-3kb)	2	18430315	18440475	10161	2	FBgn0284257	2321	37119	Ttd14	TRPL translocation defect 14
chr2R	18488067	18489200	1134	*	peak2732	ac_	Intron (FBtr0086719/FBgn0028496, intron 2 of 18)	2	18456602	18498026	41425	2	FBgn0028496	8826	37126	CG30116	uncharacterized protein
chr2R	18489695	18491553	1859	*	peak2733	ac_	Intron (FBtr0086719/FBgn0028496, intron 2 of 18)	2	18456602	18498026	41425	2	FBgn0028496	6473	37126	CG30116	uncharacterized protein
chr2R	18498841	18499166	326	*	peak2735	me3	Promoter (<=1kb)	2	18456602	18498026	41425	2	FBgn0028496	-815	37126	CG30116	uncharacterized protein
chr2R	18527845	18528110	266	*	peak2736	me3	Promoter (<=1kb)	2	18527430	18535749	8320	1	FBgn0034356	415	37130	Pepck2	Phosphoenolpyruvate carboxykinase 2
chr2R	18531334	18533466	2133	*	peak2737	ac_	5' UTR	2	18536767	18539416	2650	1	FBgn0003067	-3301	37131	Pepck1	Phosphoenolpyruvate carboxykinase 1
chr2R	18567253	18567834	582	*	peak2739	me3	Intron (FBtr0340387/FBgn0050115, intron 1 of 7)	2	18541144	18542454	1311	1	FBgn0283428	26109	26067580	lncRNA:CR46271	long non-coding RNA:CR46271
chr2R	18576053	18578213	2161	*	peak2741	ac_me3	Intron (FBtr0340387/FBgn0050115, intron 1 of 7)	2	18554119	18611777	57659	2	FBgn0050115	33564	37134	GEFmeso	Guanine nucleotide exchange factor in mesoderm
chr2R	18580551	18581780	1230	*	peak2742	ac_me3	Intron (FBtr0340387/FBgn0050115, intron 1 of 7)	2	18554119	18611777	57659	2	FBgn0050115	29997	37134	GEFmeso	Guanine nucleotide exchange factor in mesoderm
chr2R	18582320	18582771	452	*	peak2743	ac_	5' UTR	2	18554119	18611777	57659	2	FBgn0050115	29006	37134	GEFmeso	Guanine nucleotide exchange factor in mesoderm
chr2R	18635078	18636736	1659	*	peak2749	ac_	Promoter (2-3kb)	2	18632328	18639270	6943	2	FBgn0050122	2534	37146	CG30122	uncharacterized protein
chr2R	18757700	18757918	219	*	peak2753	ac_	Promoter (2-3kb)	2	18754995	18757083	2089	1	FBgn0034387	2705	37163	Cyp12b2	Cyp12b2
chr2R	18799179	18800126	948	*	peak2754	ac_	Promoter (2-3kb)	2	18794618	18796678	2061	2	FBgn0034392	-2501	37168	MFS15	Major Facilitator Superfamily Transporter 15
chr2R	18834065	18834471	407	*	peak2757	ac_	Promoter (<=1kb)	2	18833372	18834775	1404	2	FBgn0034398	304	37174	CG15098	uncharacterized protein
chr2R	18878809	18879216	408	*	peak2760	ac_	Promoter (<=1kb)	2	18878391	18959500	81110	1	FBgn0034408	418	37185	sano	serrano
chr2R	18909193	18909831	639	*	peak2761	me3	Promoter (2-3kb)	2	18908961	18911895	2935	2	FBgn0028669	2064	246543	Vha100-3	Vacuolar H[+] ATPase 100kD subunit 3
chr2R	18978432	18978723	292	*	peak2766	ac_	Promoter (<=1kb)	2	18977514	18979279	1766	1	FBgn0034411	918	37189	CG18605	uncharacterized protein
chr2R	19004824	19006857	2034	*	peak2767	ac_	Exon (FBtr0086572/FBgn0265356, exon 8 of 13)	2	18994696	18994842	147	1	FBgn0263473	10128	12798342	snoRNA:abba-a	ncRNA
chr2R	19015122	19015661	540	*	peak2768	ac_me3	Distal Intergenic	2	19030009	19030250	242	1	FBgn0263083	-14348	12798343	CG43351	uncharacterized protein
chr2R	19258270	19259254	985	*	peak2776	ac_	Promoter (<=1kb)	2	19258895	19259745	851	2	FBgn0265614	491	19835891	lncRNA:CR44432	long non-coding RNA:CR44432
chr2R	19272564	19274135	1572	*	peak2777	ac_	Promoter (2-3kb)	2	19270078	19281396	11319	1	FBgn0003254	2486	44855	rib	ribbon
chr2R	19378056	19378587	532	*	peak2782	me3	Promoter (1-2kb)	2	19380543	19384965	4423	1	FBgn0034440	-1956	37225	CG10073	uncharacterized protein
chr2R	19392514	19392856	343	*	peak2784	ac_	Promoter (2-3kb)	2	19390128	19391900	1773	1	FBgn0034442	2386	37227	CG11257	uncharacterized protein
chr2R	19393373	19394267	895	*	peak2785	ac_	Promoter (1-2kb)	2	19391863	19395971	4109	2	FBgn0261439	1704	37228	SdhA	Succinate dehydrogenase, subunit A (flavoprotein)
chr2R	19414413	19414764	352	*	peak2789	ac_	Promoter (<=1kb)	2	19414598	19414679	82	1	FBgn0028981	0	3772085	tRNA:Ser-CGA-1-4	transfer RNA:Serine-CGA 1-4
chr2R	19438861	19439369	509	*	peak2792	ac_	Promoter (1-2kb)	2	19437483	19441898	4416	1	FBgn0040273	1378	53442	Spt5	Spt5
chr2R	19470975	19471686	712	*	peak2798	ac_	Exon (FBtr0330243/FBgn0260934, exon 4 of 14)	2	19456170	19485686	29517	1	FBgn0260934	14805	2768852	par-1	par-1
chr2R	19519278	19519741	464	*	peak2800	me3	3' UTR	2	19511673	19513571	1899	2	FBgn0034458	-5707	37252	Ir56d	Ionotropic receptor 56d
chr2R	19569176	19570427	1252	*	peak2802	ac_	Intron (FBtr0310331/FBgn0003435, intron 5 of 10)	2	19564873	19564944	72	2	FBgn0053535	-4232	3772259	tRNA:Glu-TTC-1-3	transfer RNA:Glutamic acid-TTC 1-3
chr2R	19632648	19633220	573	*	peak2804	me3	Promoter (<=1kb)	2	19633195	19634595	1401	1	FBgn0265696	0	19834730	lncRNA:CR44503	long non-coding RNA:CR44503
chr2R	19643790	19644150	361	*	peak2805	ac_	Promoter (<=1kb)	2	19642947	19643698	752	1	FBgn0034461	843	37256	CG15124	uncharacterized protein
chr2R	19661613	19663459	1847	*	peak2808	ac_	Promoter (<=1kb)	2	19662436	19663738	1303	1	FBgn0034464	0	37259	CG11018	uncharacterized protein
chr2R	19668836	19671914	3079	*	peak2809	ac_	Promoter (<=1kb)	2	19663919	19669832	5914	2	FBgn0015949	0	49636	hrg	hiiragi
chr2R	19685767	19687630	1864	*	peak2813	ac_me3	Promoter (<=1kb)	2	19685614	19688078	2465	2	FBgn0034467	448	37263	CG15128	uncharacterized protein
chr2R	19697189	19698379	1191	*	peak2814	ac_	Promoter (<=1kb)	2	19697723	19698508	786	1	FBgn0034468	0	37264	Obp56a	Odorant-binding protein 56a
chr2R	19700334	19700809	476	*	peak2815	ac_me3	Promoter (<=1kb)	2	19699995	19701124	1130	2	FBgn0046879	315	170882	Obp56c	Odorant-binding protein 56c
chr2R	19703499	19704125	627	*	peak2816	ac_	Promoter (<=1kb)	2	19702924	19703915	992	2	FBgn0034470	0	37266	Obp56d	Odorant-binding protein 56d
chr2R	19716102	19717141	1040	*	peak2817	ac_	Promoter (<=1kb)	2	19715565	19715638	74	1	FBgn0050215	537	3772168	tRNA:Ile-AAT-1-9	transfer RNA:Isoleucine-AAT 1-9
chr2R	19717865	19718543	679	*	peak2818	ac_	Promoter (2-3kb)	2	19715565	19715638	74	1	FBgn0050215	2300	3772168	tRNA:Ile-AAT-1-9	transfer RNA:Isoleucine-AAT 1-9
chr2R	19729728	19730375	648	*	peak2821	ac_me3	Promoter (<=1kb)	2	19729921	19730055	135	2	FBgn0053451	0	3772455	5SrRNA:CR33451	5S ribosomal RNA
chr2R	19730788	19732000	1213	*	peak2822	ac_me3	Promoter (<=1kb)	2	19731768	19731902	135	2	FBgn0053446	0	3772272	5SrRNA:CR33446	5S ribosomal RNA
chr2R	19733492	19734314	823	*	peak2823	ac_me3	Promoter (<=1kb)	2	19734037	19734171	135	2	FBgn0053440	0	3772377	5SrRNA:CR33440	5S ribosomal RNA
chr2R	19738938	19739589	652	*	peak2825	ac_me3	Promoter (<=1kb)	2	19739194	19739328	135	2	FBgn0053426	0	3772667	5SrRNA:CR33426	5S ribosomal RNA
chr2R	19744552	19744841	290	*	peak2826	ac_	Promoter (<=1kb)	2	19744720	19744854	135	2	FBgn0053411	13	3771878	5SrRNA:CR33411	5S ribosomal RNA
chr2R	19745129	19746568	1440	*	peak2827	ac_me3	Promoter (<=1kb)	2	19746201	19746335	135	2	FBgn0053407	0	3772705	5SrRNA:CR33407	5S ribosomal RNA
chr2R	19749011	19749372	362	*	peak2828	ac_	Promoter (<=1kb)	2	19749143	19749277	135	2	FBgn0053399	0	3772534	5SrRNA:CR33399	5S ribosomal RNA
chr2R	19752366	19753352	987	*	peak2829	ac_me3	Promoter (<=1kb)	2	19753189	19753323	135	2	FBgn0053388	0	3772414	5SrRNA:CR33388	5S ribosomal RNA
chr2R	19757073	19757261	189	*	peak2830	me3	Promoter (<=1kb)	2	19756879	19757013	135	2	FBgn0053378	-60	3772386	5SrRNA:CR33378	5S ribosomal RNA
chr2R	19758521	19759165	645	*	peak2831	ac_	Promoter (<=1kb)	2	19758735	19758869	135	2	FBgn0053373	0	3772417	5SrRNA:CR33373	5S ribosomal RNA
chr2R	19759994	19760375	382	*	peak2832	ac_	Promoter (<=1kb)	2	19760215	19760349	135	2	FBgn0053369	0	3771831	5SrRNA:CR33369	5S ribosomal RNA
chr2R	19765227	19766219	993	*	peak2835	ac_	Promoter (<=1kb)	2	19765775	19765909	135	2	FBgn0053354	0	3772306	5SrRNA:CR33354	5S ribosomal RNA
chr2R	19776791	19779552	2762	*	peak2836	ac_me3	Distal Intergenic	2	19783484	19784043	560	2	FBgn0034474	4491	37270	Obp56g	Odorant-binding protein 56g
chr2R	19796519	19796745	227	*	peak2837	me3	Distal Intergenic	2	19802591	19802663	73	1	FBgn0011897	-5846	3772368	tRNA:Lys-CTT-1-11	transfer RNA:Lysine-CTT 1-11
chr2R	19846730	19847083	354	*	peak2841	me3	Distal Intergenic	2	19842495	19843668	1174	2	FBgn0265762	-3062	19836082	CG44569	uncharacterized protein
chr2R	19855270	19855715	446	*	peak2842	me3	Distal Intergenic	2	19859695	19860095	401	2	FBgn0265763	4380	19835260	lncRNA:CR44570	long non-coding RNA:CR44570
chr2R	19869833	19870337	505	*	peak2844	ac_me3	Promoter (1-2kb)	2	19868745	19869495	751	1	FBgn0265653	1088	19835235	lncRNA:CR44460	long non-coding RNA:CR44460
chr2R	19883861	19884402	542	*	peak2846	me3	Promoter (2-3kb)	2	19878836	19880920	2085	2	FBgn0034477	-2941	37273	CG13872	uncharacterized protein
chr2R	19941406	19941977	572	*	peak2849	me3	Promoter (<=1kb)	2	19939882	19940544	663	2	FBgn0263340	-862	12798123	lncRNA:CR43421	long non-coding RNA:CR43421
chr2R	19977370	19978063	694	*	peak2851	ac_	Promoter (1-2kb)	2	19979242	19984895	5654	1	FBgn0034479	-1179	37275	CG8654	uncharacterized protein
chr2R	19978674	19980069	1396	*	peak2852	ac_	Promoter (<=1kb)	2	19979242	19984895	5654	1	FBgn0034479	0	37275	CG8654	uncharacterized protein
chr2R	20030743	20031462	720	*	peak2854	ac_	Distal Intergenic	2	20016495	20017095	601	2	FBgn0265841	-13648	19835251	lncRNA:CR44630	long non-coding RNA:CR44630
chr2R	20040976	20041779	804	*	peak2856	ac_	Distal Intergenic	2	20058095	20058795	701	1	FBgn0265842	-16316	19835850	lncRNA:CR44631	long non-coding RNA:CR44631
chr2R	20049280	20049713	434	*	peak2858	ac_me3	Distal Intergenic	2	20058095	20058795	701	1	FBgn0265842	-8382	19835850	lncRNA:CR44631	long non-coding RNA:CR44631
chr2R	20065573	20066947	1375	*	peak2861	ac_	Distal Intergenic	2	20058095	20058795	701	1	FBgn0265842	7478	19835850	lncRNA:CR44631	long non-coding RNA:CR44631
chr2R	20072082	20073079	998	*	peak2863	ac_	Distal Intergenic	2	20084960	20086695	1736	1	FBgn0265843	-11881	19836164	lncRNA:CR44632	long non-coding RNA:CR44632
chr2R	20080825	20082004	1180	*	peak2864	ac_	Promoter (2-3kb)	2	20084960	20086695	1736	1	FBgn0265843	-2956	19836164	lncRNA:CR44632	long non-coding RNA:CR44632
chr2R	20106295	20106945	651	*	peak2866	ac_me3	Distal Intergenic	2	20111511	20116932	5422	1	FBgn0004364	-4566	37277	18w	18 wheeler
chr2R	20110444	20111586	1143	*	peak2867	ac_	Promoter (<=1kb)	2	20111511	20116932	5422	1	FBgn0004364	0	37277	18w	18 wheeler
chr2R	20118793	20120162	1370	*	peak2868	ac_	Distal Intergenic	2	20111511	20116932	5422	1	FBgn0004364	7282	37277	18w	18 wheeler
chr2R	20126551	20127368	818	*	peak2869	ac_	Distal Intergenic	2	20136959	20137162	204	2	FBgn0265845	9794	19834791	lncRNA:CR44634	long non-coding RNA:CR44634
chr2R	20144855	20145685	831	*	peak2870	me3	Promoter (<=1kb)	2	20146118	20146824	707	1	FBgn0034481	-433	37278	CG11041	uncharacterized protein
chr2R	20168376	20169421	1046	*	peak2872	ac_me3	Distal Intergenic	2	20150683	20150945	263	1	FBgn0266764	17693	19835466	lncRNA:CR45229	long non-coding RNA:CR45229
chr2R	20170193	20170639	447	*	peak2873	ac_	Distal Intergenic	2	20150683	20150945	263	1	FBgn0266764	19510	19835466	lncRNA:CR45229	long non-coding RNA:CR45229
chr2R	20243773	20246193	2421	*	peak2875	ac_	Promoter (<=1kb)	2	20242752	20245388	2637	2	FBgn0034488	0	37285	Hacl	2-hydroxyacyl-CoA lyase
chr2R	20252254	20252549	296	*	peak2876	ac_	Promoter (2-3kb)	2	20248130	20254670	6541	2	FBgn0034490	2121	37287	CG9864	uncharacterized protein
chr2R	20261287	20262981	1695	*	peak2877	ac_	Promoter (<=1kb)	2	20261754	20262883	1130	2	FBgn0005655	0	37290	PCNA	Proliferating cell nuclear antigen
chr2R	20303966	20304601	636	*	peak2880	ac_	Promoter (<=1kb)	2	20303195	20303595	401	1	FBgn0265852	771	19835660	lncRNA:CR44641	long non-coding RNA:CR44641
chr2R	20309457	20312561	3105	*	peak2881	ac_	Promoter (<=1kb)	2	20304517	20308671	4155	2	FBgn0034500	-786	37301	CG11200	Carbonyl reductase
chr2R	20326607	20329328	2722	*	peak2883	ac_	Promoter (<=1kb)	2	20325844	20326806	963	2	FBgn0034503	0	37305	MED8	Mediator complex subunit 8
chr2R	20464514	20464909	396	*	peak2886	me3	Exon (FBtr0112774/FBgn0086604, exon 7 of 16)	2	20490896	20492295	1400	2	FBgn0265854	27386	19834963	lncRNA:CR44643	long non-coding RNA:CR44643
chr2R	20538539	20540916	2378	*	peak2887	ac_me3	Promoter (<=1kb)	2	20538877	20539316	440	2	FBgn0034514	0	37316	CG13427	uncharacterized protein
chr2R	20559921	20561108	1188	*	peak2889	ac_	Promoter (1-2kb)	2	20562245	20562695	451	1	FBgn0265864	-1137	19835112	asRNA:CR44653	antisense RNA:CR44653
chr2R	20597819	20598275	457	*	peak2891	ac_	Intron (FBtr0086219/FBgn0267791, intron 3 of 7)	2	20606067	20606154	88	1	FBgn0262370	-7792	12798133	mir-7	mir-7 stem loop
chr2R	20600697	20601280	584	*	peak2892	ac_	Intron (FBtr0086219/FBgn0267791, intron 5 of 7)	2	20606067	20606154	88	1	FBgn0262370	-4787	12798133	mir-7	mir-7 stem loop
chr2R	20646098	20647142	1045	*	peak2900	ac_	Promoter (<=1kb)	2	20646360	20661070	14711	1	FBgn0034540	0	37342	Lrt	Leucine-rich tendon-specific protein
chr2R	20685788	20686005	218	*	peak2902	me3	Promoter (<=1kb)	2	20685605	20686910	1306	2	FBgn0041240	905	37347	Gr57a	Gustatory receptor 57a
chr2R	20742991	20743992	1002	*	peak2904	me3	Intron (FBtr0344877/FBgn0040726, intron 4 of 7)	2	20750914	20752135	1222	1	FBgn0085230	-6922	5740368	CG34201	uncharacterized protein
chr2R	20780331	20780730	400	*	peak2905	ac_me3	Promoter (<=1kb)	2	20778249	20779487	1239	2	FBgn0263850	-844	14462613	CG43711	uncharacterized protein
chr2R	20851270	20851602	333	*	peak2912	me3	Promoter (<=1kb)	2	20850146	20852125	1980	2	FBgn0034553	523	37358	CG9993	uncharacterized protein
chr2R	20858274	20860227	1954	*	peak2913	ac_me3	Distal Intergenic	2	20863781	20867076	3296	1	FBgn0034554	-3554	37359	CAH14	Carbonic anhydrase 14
chr2R	20902964	20903922	959	*	peak2914	me3	Promoter (<=1kb)	2	20883625	20903414	19790	2	FBgn0015524	0	37364	otp	orthopedia
chr2R	20907364	20907624	261	*	peak2915	me3	Promoter (2-3kb)	2	20909704	20910801	1098	1	FBgn0034560	-2080	37366	CAH15	Carbonic anhydrase 15
chr2R	20913773	20914373	601	*	peak2917	me3	Promoter (2-3kb)	2	20916753	20937030	20278	1	FBgn0020617	-2380	37367	Rx	Retinal Homeobox
chr2R	20916298	20916929	632	*	peak2918	me3	Promoter (<=1kb)	2	20916753	20937030	20278	1	FBgn0020617	0	37367	Rx	Retinal Homeobox
chr2R	20943578	20943902	325	*	peak2920	me3	Promoter (<=1kb)	2	20944021	20946431	2411	1	FBgn0000044	-119	37368	Act57B	Actin 57B
chr2R	20960828	20961702	875	*	peak2922	ac_me3	Promoter (<=1kb)	2	20954668	20960909	6242	2	FBgn0008636	0	47894	hbn	homeobrain
chr2R	21047158	21048637	1480	*	peak2930	ac_	Distal Intergenic	2	21049654	21057197	7544	2	FBgn0003391	8560	37386	shg	shotgun
chr2R	21104083	21104286	204	*	peak2934	me3	Promoter (2-3kb)	2	21101928	21123704	21777	1	FBgn0015721	2155	37400	ktub	king tubby
chr2R	21152636	21153533	898	*	peak2939	me3	Intron (FBtr0310423/FBgn0050389, intron 7 of 10)	2	21147478	21148153	676	2	FBgn0034595	-4483	37408	CG15657	uncharacterized protein
chr2R	21173540	21173897	358	*	peak2944	ac_	Promoter (1-2kb)	2	21175315	21182608	7294	1	FBgn0003162	-1418	37415	Pu	Punch
chr2R	21191368	21192207	840	*	peak2947	ac_	Promoter (1-2kb)	2	21193571	21199431	5861	1	FBgn0034602	-1364	37418	Lapsyn	Leucine-rich repeat activity-regulated protein at synapses
chr2R	21192708	21194259	1552	*	peak2948	ac_	Promoter (<=1kb)	2	21193571	21199431	5861	1	FBgn0034602	0	37418	Lapsyn	Leucine-rich repeat activity-regulated protein at synapses
chr2R	21213085	21213304	220	*	peak2950	ac_	Promoter (1-2kb)	2	21212880	21214972	2093	2	FBgn0027073	1668	37420	Ugt49B1	UDP-glycosyltransferase family 49 member B1
chr2R	21216504	21216894	391	*	peak2951	ac_	Promoter (<=1kb)	2	21215435	21217779	2345	2	FBgn0034605	885	37421	Ugt49C1	UDP-glycosyltransferase family 49 member C1
chr2R	21250231	21251742	1512	*	peak2953	ac_	Promoter (<=1kb)	2	21217856	21251150	33295	2	FBgn0034606	0	37422	ASPP	Ankyrin-repeat, SH3-domain, and Proline-rich-region containing Protein
chr2R	21282353	21283922	1570	*	peak2956	ac_	Promoter (<=1kb)	2	21282298	21285679	3382	1	FBgn0034611	55	37427	MFS16	Major Facilitator Superfamily Transporter 16
chr2R	21316089	21316322	234	*	peak2959	ac_	Exon (FBtr0310327/FBgn0034618, exon 4 of 8)	2	21312399	21319569	7171	1	FBgn0034618	3690	37435	CG9485	uncharacterized protein
chr2R	21339859	21341190	1332	*	peak2961	ac_	Promoter (<=1kb)	2	21341972	21345608	3637	1	FBgn0034622	-782	37439	BBS9	Bardet-Biedl syndrome 9
chr2R	21357640	21358289	650	*	peak2962	ac_	Exon (FBtr0071610/FBgn0000395, exon 6 of 7)	2	21348945	21350578	1634	2	FBgn0034624	-7062	37441	CG17974	uncharacterized protein
chr2R	21363953	21364771	819	*	peak2964	ac_	Intron (FBtr0071610/FBgn0000395, intron 2 of 6)	2	21348945	21350578	1634	2	FBgn0034624	-13375	37441	CG17974	uncharacterized protein
chr2R	21366658	21368283	1626	*	peak2965	ac_	5' UTR	2	21355015	21379464	24450	2	FBgn0000395	11181	45280	cv-2	crossveinless 2
chr2R	21383106	21384226	1121	*	peak2967	ac_	Promoter (<=1kb)	2	21383227	21384391	1165	2	FBgn0034626	165	37443	CG10795	uncharacterized protein
chr2R	21426314	21426509	196	*	peak2968	ac_	Intron (FBtr0342893/FBgn0010415, intron 2 of 6)	2	21389405	21392439	3035	1	FBgn0034629	36909	37446	Acox57D-d	acyl-Coenzyme A oxidase at 57D distal
chr2R	21428476	21428985	510	*	peak2969	ac_me3	Intron (FBtr0342893/FBgn0010415, intron 2 of 6)	2	21389405	21392439	3035	1	FBgn0034629	39071	37446	Acox57D-d	acyl-Coenzyme A oxidase at 57D distal
chr2R	21453460	21453699	240	*	peak2970	ac_	Intron (FBtr0342893/FBgn0010415, intron 2 of 6)	2	21392402	21481176	88775	2	FBgn0010415	27477	37447	Sdc	Syndecan
chr2R	21474792	21475452	661	*	peak2971	ac_	Intron (FBtr0342893/FBgn0010415, intron 2 of 6)	2	21392402	21481176	88775	2	FBgn0010415	5724	37447	Sdc	Syndecan
chr2R	21523467	21524695	1229	*	peak2978	ac_me3	Promoter (1-2kb)	2	21522420	21559977	37558	1	FBgn0003731	1047	37455	Egfr	Epidermal growth factor receptor
chr2R	21529791	21530439	649	*	peak2979	ac_	Promoter (1-2kb)	2	21531595	21532195	601	2	FBgn0265938	1756	19835497	lncRNA:CR44725	long non-coding RNA:CR44725
chr2R	21536945	21537447	503	*	peak2980	me3	Promoter (<=1kb)	2	21535716	21536795	1080	2	FBgn0050286	-150	246529	CG30286	uncharacterized protein
chr2R	21544335	21546976	2642	*	peak2982	ac_	5' UTR	2	21539584	21540573	990	2	FBgn0260477	-3762	37454	CG30283	uncharacterized protein
chr2R	21555827	21556388	562	*	peak2983	ac_	Exon (FBtr0071653/FBgn0003731, exon 3 of 5)	2	21539584	21540573	990	2	FBgn0260477	-15254	37454	CG30283	uncharacterized protein
chr2R	21642916	21643620	705	*	peak2989	ac_	Promoter (2-3kb)	2	21646177	21657935	11759	1	FBgn0034644	-2557	37465	CG10082	uncharacterized protein
chr2R	21644323	21645172	850	*	peak2990	ac_	Promoter (1-2kb)	2	21646177	21657935	11759	1	FBgn0034644	-1005	37465	CG10082	uncharacterized protein
chr2R	21667912	21668720	809	*	peak2993	ac_	Promoter (1-2kb)	2	21667541	21669916	2376	2	FBgn0034649	1196	37470	PIG-M	Phosphatidylinositol glycan anchor biosynthesis class M
chr2R	21677366	21677601	236	*	peak2995	me3	Promoter (2-3kb)	2	21674901	21685000	10100	1	FBgn0050263	2465	37473	stum	stumble
chr2R	21702674	21703350	677	*	peak2998	ac_me3	Promoter (1-2kb)	2	21701458	21716727	15270	1	FBgn0004362	1216	37481	HmgD	High mobility group protein D
chr2R	21704120	21704992	873	*	peak2999	ac_me3	Promoter (2-3kb)	2	21701458	21716727	15270	1	FBgn0004362	2662	37481	HmgD	High mobility group protein D
chr2R	21707410	21707957	548	*	peak3001	me3	Promoter (<=1kb)	2	21697488	21707861	10374	2	FBgn0010228	0	37480	HmgZ	HMG protein Z
chr2R	21710204	21710432	229	*	peak3002	ac_	Promoter (<=1kb)	2	21708945	21709595	651	2	FBgn0265962	-609	19835280	lncRNA:CR44749	long non-coding RNA:CR44749
chr2R	21727882	21728445	564	*	peak3006	ac_	Promoter (<=1kb)	2	21727495	21728195	701	2	FBgn0265963	0	19834740	lncRNA:CR44750	long non-coding RNA:CR44750
chr2R	21738505	21739103	599	*	peak3007	ac_	Distal Intergenic	2	21727495	21728195	701	2	FBgn0265963	-10310	19834740	lncRNA:CR44750	long non-coding RNA:CR44750
chr2R	21881547	21881959	413	*	peak3015	me3	Promoter (<=1kb)	2	21881352	21882533	1182	2	FBgn0025573	574	37493	PpN58A	Protein phosphatase N at 58A
chr2R	21992316	21992725	410	*	peak3018	me3	Intron (FBtr0332252/FBgn0085399, intron 8 of 8)	2	21985626	21986938	1313	2	FBgn0050401	-5378	246593	dany	distal antenna-young
chr2R	22091327	22091584	258	*	peak3019	me3	Promoter (<=1kb)	2	22090795	22091395	601	2	FBgn0265046	0	14462623	CG44163	uncharacterized protein
chr2R	22190451	22190641	191	*	peak3027	me3	Exon (FBtr0071785/FBgn0034709, exon 3 of 4)	2	22185972	22189886	3915	1	FBgn0034708	4479	37536	Vps35	Vacuolar protein sorting 35
chr2R	22256282	22256907	626	*	peak3036	ac_	Intron (FBtr0071775/FBgn0020307, intron 1 of 5)	2	22243963	22286469	42507	1	FBgn0020307	12319	37546	dve	defective proventriculus
chr2R	22270514	22270929	416	*	peak3039	me3	5' UTR	2	22291717	22292395	679	1	FBgn0263341	-20788	12798139	lncRNA:CR43422	long non-coding RNA:CR43422
chr2R	22289155	22289568	414	*	peak3041	ac_	Promoter (2-3kb)	2	22291717	22292395	679	1	FBgn0263341	-2149	12798139	lncRNA:CR43422	long non-coding RNA:CR43422
chr2R	22317514	22318786	1273	*	peak3042	ac_	Promoter (<=1kb)	2	22317662	22329416	11755	1	FBgn0013272	0	37549	Gp150	Gp150
chr2R	22322534	22323918	1385	*	peak3043	ac_	Promoter (1-2kb)	2	22318995	22320895	1901	2	FBgn0265977	-1639	19835980	lncRNA:CR44756	long non-coding RNA:CR44756
chr2R	22335699	22336247	549	*	peak3044	me3	Promoter (2-3kb)	2	22333126	22333505	380	1	FBgn0085237	2573	5740805	CG34208	uncharacterized protein
chr2R	22349986	22351207	1222	*	peak3045	ac_me3	Promoter (1-2kb)	2	22348307	22348875	569	1	FBgn0034721	1679	37553	CG11298	uncharacterized protein
chr2R	22379465	22379852	388	*	peak3047	me3	Promoter (<=1kb)	2	22379637	22382675	3039	1	FBgn0025878	0	37555	wrapper	wrapper
chr2R	22397298	22398189	892	*	peak3048	ac_	Intron (FBtr0339539/FBgn0034724, intron 1 of 2)	2	22393876	22402059	8184	2	FBgn0034724	3870	37557	babos	babos
chr2R	22474595	22476037	1443	*	peak3053	ac_	Promoter (<=1kb)	2	22472995	22476314	3320	2	FBgn0266432	277	19835139	CG45062	uncharacterized protein
chr2R	22507258	22508202	945	*	peak3055	ac_	Intron (FBtr0331942/FBgn0003175, intron 12 of 14)	2	22492197	22494295	2099	1	FBgn0034735	15061	37571	CG4610	uncharacterized protein
chr2R	22526115	22527131	1017	*	peak3058	ac_me3	Intron (FBtr0331942/FBgn0003175, intron 12 of 14)	2	22550094	22552113	2020	1	FBgn0034736	-22963	37572	gas	gasoline
chr2R	22527575	22529202	1628	*	peak3059	ac_me3	Intron (FBtr0331942/FBgn0003175, intron 12 of 14)	2	22550094	22552113	2020	1	FBgn0034736	-20892	37572	gas	gasoline
chr2R	22561335	22562026	692	*	peak3060	ac_	Promoter (<=1kb)	2	22494297	22562065	67769	2	FBgn0003175	39	37573	px	plexus
chr2R	22592197	22592418	222	*	peak3062	ac_	Promoter (<=1kb)	2	22563152	22592964	29813	2	FBgn0260866	546	37575	dnr1	defense repressor 1
chr2R	22681611	22682399	789	*	peak3068	ac_me3	Distal Intergenic	2	22684955	22688987	4033	2	FBgn0020257	6588	37602	Ppa	Partner of paired
chr2R	22689663	22691287	1625	*	peak3070	ac_	Promoter (<=1kb)	2	22690495	22691895	1401	1	FBgn0265985	0	19835316	lncRNA:CR44764	long non-coding RNA:CR44764
chr2R	22728339	22729646	1308	*	peak3074	ac_	5' UTR	2	22717321	22740459	23139	2	FBgn0028371	10813	43997	jbug	jitterbug
chr2R	22730982	22731427	446	*	peak3075	me3	Exon (FBtr0301374/FBgn0028371, exon 6 of 16)	2	22717321	22740459	23139	2	FBgn0028371	9032	43997	jbug	jitterbug
chr2R	22758021	22758396	376	*	peak3077	ac_	Promoter (1-2kb)	2	22756165	22758995	2831	1	FBgn0050267	1856	12798141	asRNA:CR30267	antisense RNA:CR30267
chr2R	22802536	22803533	998	*	peak3079	ac_	3' UTR	2	22803521	22806948	3428	2	FBgn0000405	3415	37618	CycB	Cyclin B
chr2R	22860023	22860767	745	*	peak3084	me3	Promoter (1-2kb)	2	22855688	22858794	3107	2	FBgn0001263	-1229	37629	inaD	inactivation no afterpotential D
chr2R	22889331	22891172	1842	*	peak3087	ac_	Promoter (<=1kb)	2	22888928	22894425	5498	1	FBgn0034795	403	37639	MED23	Mediator complex subunit 23
chr2R	22911342	22912356	1015	*	peak3088	me3	Exon (FBtr0071942/FBgn0034797, exon 5 of 11)	2	22916843	22918790	1948	2	FBgn0050187	6434	246509	CG30187	uncharacterized protein
chr2R	22960568	22961331	764	*	peak3091	me3	Distal Intergenic	2	22957177	22957377	201	2	FBgn0266007	-3191	19835252	lncRNA:CR44780	long non-coding RNA:CR44780
chr2R	22982612	22983543	932	*	peak3092	ac_me3	Promoter (<=1kb)	2	22982542	22984293	1752	2	FBgn0052834	750	318238	CG32834	uncharacterized protein
chr2R	23007038	23007233	196	*	peak3093	ac_	Intron (FBtr0345653/FBgn0003900, intron 2 of 3)	2	22993669	22998884	5216	2	FBgn0034808	-8154	37652	CG9896	uncharacterized protein
chr2R	23044731	23045246	516	*	peak3095	ac_	Promoter (1-2kb)	2	23011078	23042943	31866	2	FBgn0261705	-1788	37654	CG42741	uncharacterized protein
chr2R	23046082	23048956	2875	*	peak3096	ac_me3	5' UTR	2	23011078	23042943	31866	2	FBgn0261705	-3139	37654	CG42741	uncharacterized protein
chr2R	23063542	23063752	211	*	peak3098	ac_	Promoter (<=1kb)	2	23062747	23064260	1514	2	FBgn0034814	508	37659	CG9890	uncharacterized protein
chr2R	23077093	23078649	1557	*	peak3100	ac_	Promoter (<=1kb)	2	23076688	23079038	2351	2	FBgn0034817	389	37664	Art7	Arginine methyltransferase 7
chr2R	23102892	23103784	893	*	peak3103	me3	Promoter (<=1kb)	2	23102477	23103733	1257	2	FBgn0041235	0	192481	Gr59c	Gustatory receptor 59c
chr2R	23104487	23105182	696	*	peak3104	me3	Promoter (<=1kb)	2	23103941	23105169	1229	2	FBgn0041236	0	117343	Gr59d	Gustatory receptor 59d
chr2R	23206477	23207545	1069	*	peak3110	ac_	Promoter (2-3kb)	2	23163012	23203973	40962	2	FBgn0085400	-2504	37679	side-V	sidestep V
chr2R	23210281	23210873	593	*	peak3111	ac_	Promoter (<=1kb)	2	23210130	23211539	1410	2	FBgn0034834	666	37681	LS2	Large Subunit 2
chr2R	23328957	23329279	323	*	peak3112	ac_	Promoter (<=1kb)	2	23329543	23330068	526	2	FBgn0050413	789	246601	CG30413	uncharacterized protein
chr2R	23344698	23345205	508	*	peak3113	ac_	Promoter (1-2kb)	2	23346635	23347768	1134	1	FBgn0034846	-1430	37694	CG9863	uncharacterized protein
chr2R	23345665	23346947	1283	*	peak3114	ac_	Promoter (<=1kb)	2	23346635	23347768	1134	1	FBgn0034846	0	37694	CG9863	uncharacterized protein
chr2R	23356931	23357391	461	*	peak3116	ac_	Promoter (<=1kb)	2	23356372	23357565	1194	2	FBgn0034849	174	37697	CG3500	uncharacterized protein
chr2R	23359797	23360140	344	*	peak3117	ac_	Promoter (<=1kb)	2	23359215	23360266	1052	1	FBgn0085453	582	37699	Mthfs	Methenyltetrahydrofolate synthetase
chr2R	23399501	23399838	338	*	peak3120	ac_	Promoter (2-3kb)	2	23396770	23402309	5540	2	FBgn0034859	2471	37708	CG3520	uncharacterized protein
chr2R	23415488	23416828	1341	*	peak3123	ac_	Promoter (<=1kb)	2	23415939	23417238	1300	1	FBgn0050411	0	246600	CG30411	uncharacterized protein
chr2R	23471104	23471357	254	*	peak3126	me3	Promoter (<=1kb)	2	23470165	23471775	1611	2	FBgn0034865	418	37715	Or59b	Odorant receptor 59b
chr2R	23472868	23473359	492	*	peak3127	me3	Promoter (<=1kb)	2	23472300	23473753	1454	2	FBgn0034866	394	37716	Or59c	Odorant receptor 59c
chr2R	23511346	23511783	438	*	peak3128	me3	Promoter (<=1kb)	2	23511286	23512225	940	2	FBgn0034871	442	37721	CG3906	uncharacterized protein
chr2R	23526154	23527706	1553	*	peak3130	ac_	Promoter (2-3kb)	2	23523856	23528260	4405	1	FBgn0261786	2298	37723	mi	minus
chr2R	23530758	23530970	213	*	peak3132	me3	Intron (FBtr0072117/FBgn0000241, intron 3 of 8)	2	23523856	23528260	4405	1	FBgn0261786	6902	37723	mi	minus
chr2R	23533916	23534421	506	*	peak3133	ac_me3	Intron (FBtr0072117/FBgn0000241, intron 3 of 8)	2	23527805	23538499	10695	2	FBgn0000241	4078	37724	bw	brown
chr2R	23544370	23544626	257	*	peak3136	ac_	Promoter (<=1kb)	2	23544024	23544901	878	1	FBgn0050185	346	246507	AIMP3	aaRS-interacting multifunctional protein 3
chr2R	23573085	23574686	1602	*	peak3138	ac_me3	Intron (FBtr0072066/FBgn0015903, intron 1 of 4)	2	23564891	23599526	34636	1	FBgn0015903	8194	37734	apt	apontic
chr2R	23621428	23621987	560	*	peak3142	me3	Distal Intergenic	2	23603722	23616754	13033	2	FBgn0034883	-4674	37737	Eglp2	Entomoglyceroporin 2
chr2R	23632270	23633200	931	*	peak3144	me3	Promoter (<=1kb)	2	23632610	23654820	22211	1	FBgn0004795	0	45976	retn	retained
chr2R	23645327	23647101	1775	*	peak3147	ac_	5' UTR	2	23638377	23639094	718	2	FBgn0266646	-6233	19836105	lncRNA:CR45153	long non-coding RNA:CR45153
chr2R	23669345	23669808	464	*	peak3149	ac_	Exon (FBtr0344177/FBgn0266377, exon 1 of 17)	2	23657567	23680844	23278	1	FBgn0266377	11778	37741	Pde8	Phosphodiesterase 8
chr2R	23745909	23746904	996	*	peak3154	ac_	Promoter (<=1kb)	2	23734904	23746829	11926	2	FBgn0000562	0	37757	egl	egalitarian
chr2R	23839979	23840330	352	*	peak3156	me3	Promoter (<=1kb)	2	23839911	23840064	154	2	FBgn0086659	0	3772657	snoRNA:Psi18S-176	ncRNA
chr2R	23918546	23919229	684	*	peak3163	ac_me3	Intron (FBtr0343299/FBgn0261794, intron 14 of 21)	2	23925236	23926911	1676	1	FBgn0034931	-6007	37801	CG2812	uncharacterized protein
chr2R	23942299	23943788	1490	*	peak3167	ac_	Promoter (<=1kb)	2	23942538	23946936	4399	1	FBgn0001123	0	37805	Galphas	G protein alpha s subunit
chr2R	23977815	23979956	2142	*	peak3170	ac_	Promoter (<=1kb)	2	23978801	23985177	6377	1	FBgn0005612	0	37822	Sox14	Sox box protein 14
chr2R	23999779	24000333	555	*	peak3172	ac_	Exon (FBtr0343285/FBgn0053519, exon 25 of 34)	2	23992138	23995055	2918	2	FBgn0034951	-4724	37825	CG3860	uncharacterized protein
chr2R	24015360	24015691	332	*	peak3173	ac_	Promoter (1-2kb)	2	23995543	24014254	18712	2	FBgn0053519	-1106	3346201	Unc-89	Unc-89
chr2R	24052579	24053968	1390	*	peak3179	ac_	Promoter (1-2kb)	2	24055306	24057599	2294	1	FBgn0034966	-1338	37845	CG13563	uncharacterized protein
chr2R	24063170	24064171	1002	*	peak3181	ac_	Promoter (<=1kb)	2	24063051	24065405	2355	1	FBgn0283666	119	37850	Rap2l	Ras-associated protein 2-like
chr2R	24066239	24066623	385	*	peak3182	ac_	Promoter (1-2kb)	2	24065975	24068485	2511	2	FBgn0034970	1862	37851	yki	yorkie
chr2R	24080120	24080688	569	*	peak3184	ac_	Promoter (<=1kb)	2	24078234	24080527	2294	2	FBgn0034972	0	37854	CG10339	uncharacterized protein
chr2R	24113330	24115031	1702	*	peak3189	ac_	Promoter (<=1kb)	2	24107087	24114292	7206	2	FBgn0034976	0	37860	CG4049	uncharacterized protein
chr2R	24173864	24175954	2091	*	peak3195	ac_	Promoter (<=1kb)	2	24173665	24174441	777	2	FBgn0034986	0	37872	mRpS17	mitochondrial ribosomal protein S17
chr2R	24181404	24182027	624	*	peak3196	ac_	Promoter (2-3kb)	2	24184840	24184923	84	1	FBgn0082935	-2813	5740470	snoRNA:Me28S-G1083a	ncRNA
chr2R	24183848	24184564	717	*	peak3197	me3	Promoter (<=1kb)	2	24184840	24184923	84	1	FBgn0082935	-276	5740470	snoRNA:Me28S-G1083a	ncRNA
chr2R	24189220	24191664	2445	*	peak3199	ac_	Promoter (2-3kb)	2	24186703	24195290	8588	1	FBgn0266083	2517	37874	ocm	over compensating males
chr2R	24253664	24254665	1002	*	peak3201	ac_me3	Promoter (<=1kb)	2	24255327	24257414	2088	1	FBgn0034996	-662	37883	CG13575	uncharacterized protein
chr2R	24274995	24276819	1825	*	peak3202	ac_me3	Promoter (<=1kb)	2	24275734	24291084	15351	1	FBgn0005636	0	37886	nvy	nervy
chr2R	24285529	24286121	593	*	peak3203	ac_	Intron (FBtr0072267/FBgn0005636, intron 2 of 5)	2	24294097	24298111	4015	1	FBgn0034999	-7976	37887	Fatp3	Fatty acid transport protein 3
chr2R	24332355	24332578	224	*	peak3204	me3	Promoter (1-2kb)	2	24331522	24334307	2786	2	FBgn0005638	1729	37889	slbo	slow border cells
chr2R	24369131	24369924	794	*	peak3207	me3	Promoter (<=1kb)	2	24351477	24369689	18213	2	FBgn0266046	0	19835734	lncRNA:CR44811	long non-coding RNA:CR44811
chr2R	24376145	24376648	504	*	peak3208	ac_	Promoter (1-2kb)	2	24377831	24378740	910	1	FBgn0035000	-1183	37891	CG13578	uncharacterized protein
chr2R	24379041	24379421	381	*	peak3209	ac_	Promoter (1-2kb)	2	24377831	24378740	910	1	FBgn0035000	1210	37891	CG13578	uncharacterized protein
chr2R	24429799	24430126	328	*	peak3212	me3	Promoter (<=1kb)	2	24429578	24430699	1122	2	FBgn0035003	573	37898	CG15873	uncharacterized protein
chr2R	24529710	24530290	581	*	peak3215	ac_me3	Promoter (<=1kb)	2	24529554	24531272	1719	2	FBgn0035019	982	37917	Ir60e	Ionotropic receptor 60e
chr2R	24567257	24567713	457	*	peak3218	ac_	Promoter (1-2kb)	2	24565554	24568082	2529	1	FBgn0035025	1703	37924	uri	unconventional prefoldin RPB5 interactor
chr2R	24612521	24613240	720	*	peak3222	ac_	Promoter (<=1kb)	2	24611703	24613906	2204	1	FBgn0035039	818	37938	Adck1	aarF domain containing kinase 1
chr2R	24663935	24667385	3451	*	peak3224	ac_	Promoter (<=1kb)	2	24664398	24665439	1042	1	FBgn0035046	0	37946	ND-19	NADH dehydrogenase (ubiquinone) 19 kDa subunit
chr2R	24676419	24676830	412	*	peak3226	ac_	Exon (FBtr0304005/FBgn0035049, exon 3 of 7)	2	24669397	24671577	2181	1	FBgn0035047	7022	37947	Pof	Painting of fourth
chr2R	24701688	24702044	357	*	peak3229	ac_	Intron (FBtr0331983/FBgn0053988, intron 3 of 5)	2	24691422	24694386	2965	2	FBgn0035050	-7302	37950	SiaT	Sialyltransferase
chr2R	24736632	24736836	205	*	peak3231	me3	Promoter (<=1kb)	2	24695378	24736657	41280	2	FBgn0053988	0	37953	Mid1	Mid1
chr2R	24777637	24778138	502	*	peak3237	ac_me3	Promoter (1-2kb)	2	24775534	24779901	4368	2	FBgn0086908	1763	37962	egg	eggless
chr2R	24800363	24801305	943	*	peak3241	ac_	Promoter (1-2kb)	2	24798798	24800776	1979	1	FBgn0035069	1565	37972	CG3611	uncharacterized protein
chr2R	24808108	24808519	412	*	peak3243	ac_	Promoter (<=1kb)	2	24809325	24810107	783	1	FBgn0262098	-806	10178927	CG42851	uncharacterized protein
chr2R	24813108	24814027	920	*	peak3246	ac_me3	Promoter (<=1kb)	2	24814822	24835667	20846	1	FBgn0000157	-795	37973	Dll	Distal-less
chr2R	24976936	24978297	1362	*	peak3261	ac_	Promoter (1-2kb)	2	24975377	24975887	511	1	FBgn0266787	1559	19834764	lncRNA:CR45252	long non-coding RNA:CR45252
chr2R	24988297	24990328	2032	*	peak3263	ac_me3	Promoter (2-3kb)	2	24976456	24986070	9615	2	FBgn0010435	-2227	37999	emp	epithelial membrane protein
chr2R	25018003	25018712	710	*	peak3267	ac_	Intron (FBtr0072397/FBgn0004055, intron 2 of 4)	2	25012062	25031737	19676	1	FBgn0004055	5941	38002	uzip	unzipped
chr2R	25061325	25062000	676	*	peak3271	me3	Promoter (<=1kb)	2	25061964	25064643	2680	1	FBgn0001148	0	38005	gsb	gooseberry
chr2R	25098171	25098707	537	*	peak3276	ac_	5' UTR	2	25072627	25084347	11721	2	FBgn0004919	-13824	38006	gol	goliath
chr2R	25107241	25108418	1178	*	peak3279	ac_	Intron (FBtr0343605/FBgn0266129, intron 2 of 4)	2	25129432	25129985	554	1	FBgn0050430	-21014	246610	CG30430	uncharacterized protein
chr2R	25125799	25127538	1740	*	peak3280	ac_	Promoter (1-2kb)	2	25129432	25129985	554	1	FBgn0050430	-1894	246610	CG30430	uncharacterized protein
chr2R	25157408	25158321	914	*	peak3283	ac_me3	Distal Intergenic	2	25167659	25169855	2197	1	FBgn0054038	-9338	3885596	CG34038	uncharacterized protein
chr2R	25169272	25169452	181	*	peak3284	me3	Promoter (1-2kb)	2	25167659	25169855	2197	1	FBgn0054038	1613	3885596	CG34038	uncharacterized protein
chr2R	25222664	25223371	708	*	peak3291	ac_	Intron (FBtr0333172/FBgn0035094, intron 2 of 8)	2	25226611	25231394	4784	1	FBgn0001325	-3240	38012	Kr	Kruppel
chr2R	25262582	25263138	557	*	peak3296	ac_me3	Distal Intergenic	2	25183628	25255318	71691	2	FBgn0035094	-7264	38011	CG9380	uncharacterized protein
chr2R	25268778	25269814	1037	*	peak3297	ac_me3	Distal Intergenic	2	25183628	25255318	71691	2	FBgn0035094	-13460	38011	CG9380	uncharacterized protein
chr2R	25270267	25271814	1548	*	peak3298	ac_	Distal Intergenic	2	25183628	25255318	71691	2	FBgn0035094	-14949	38011	CG9380	uncharacterized protein
chr2R	25274532	25275021	490	*	peak3300	ac_me3	Distal Intergenic	2	25183628	25255318	71691	2	FBgn0035094	-19214	38011	CG9380	uncharacterized protein
chr2R	25281086	25284845	3760	*	peak3301	ac_me3	Distal Intergenic	2	25183628	25255318	71691	2	FBgn0035094	-25768	38011	CG9380	uncharacterized protein
chr3L	195	4268	4074	*	peak3302	me3	Distal Intergenic	3	22428	26308	3881	1	FBgn0052475	-18160	38013	mthl8	methuselah-like 8
chr3L	15972	19544	3573	*	peak3305	ac_me3	Promoter (2-3kb)	3	22428	26308	3881	1	FBgn0052475	-2884	38013	mthl8	methuselah-like 8
chr3L	47759	50147	2389	*	peak3308	ac_	Distal Intergenic	3	53873	54751	879	2	FBgn0262679	4604	12798539	CG43149	uncharacterized protein
chr3L	67080	68626	1547	*	peak3311	ac_	Promoter (<=1kb)	3	69138	69894	757	1	FBgn0265703	-512	19835532	lncRNA:CR44510	long non-coding RNA:CR44510
chr3L	112029	112493	465	*	peak3313	me3	Distal Intergenic	3	125009	125420	412	2	FBgn0266950	12927	19834790	lncRNA:CR45401	long non-coding RNA:CR45401
chr3L	122750	124558	1809	*	peak3315	ac_me3	Promoter (<=1kb)	3	125009	125420	412	2	FBgn0266950	862	19834790	lncRNA:CR45401	long non-coding RNA:CR45401
chr3L	151420	152080	661	*	peak3320	me3	Promoter (<=1kb)	3	149679	152589	2911	2	FBgn0263988	509	38020	Dic61B	Dynein intermediate chain at 61B
chr3L	153549	153838	290	*	peak3321	ac_	Promoter (<=1kb)	3	152884	174517	21634	1	FBgn0035101	665	38021	p130CAS	p130CAS
chr3L	182467	183240	774	*	peak3322	ac_	Promoter (1-2kb)	3	182522	184424	1903	2	FBgn0083976	1184	4379908	CG34140	uncharacterized protein
chr3L	189440	190663	1224	*	peak3324	ac_	Exon (FBtr0072532/FBgn0035106, exon 8 of 8)	3	184626	186310	1685	1	FBgn0027786	4814	38026	Mtch	Mitochondrial carrier homolog 1
chr3L	276847	277346	500	*	peak3337	ac_	Promoter (<=1kb)	3	277437	305292	27856	1	FBgn0264707	-91	38050	RhoGEF3	Rho guanine nucleotide exchange factor 3
chr3L	296647	298791	2145	*	peak3339	ac_	5' UTR	3	317084	317789	706	1	FBgn0284444	-18293	5740226	ddbt	deadbeat
chr3L	321070	322155	1086	*	peak3341	ac_	Promoter (1-2kb)	3	305393	319884	14492	2	FBgn0004373	-1186	45374	fwd	four wheel drive
chr3L	377144	378623	1480	*	peak3347	ac_me3	5' UTR	3	365664	366437	774	2	FBgn0035138	-10707	38064	CG13884	uncharacterized protein
chr3L	416274	416693	420	*	peak3350	ac_	Distal Intergenic	3	433146	433906	761	2	FBgn0035139	17213	38066	CG13891	uncharacterized protein
chr3L	432408	433101	694	*	peak3351	me3	Promoter (<=1kb)	3	433146	433906	761	2	FBgn0035139	805	38066	CG13891	uncharacterized protein
chr3L	434950	435389	440	*	peak3352	ac_	Promoter (<=1kb)	3	434855	434918	64	2	FBgn0065092	-32	3771973	snmRNA:438	small non-messenger RNA 438
chr3L	507722	508090	369	*	peak3355	ac_	Promoter (1-2kb)	3	509297	509890	594	1	FBgn0267664	-1207	26067323	lncRNA:CR46002	long non-coding RNA:CR46002
chr3L	509213	509408	196	*	peak3356	ac_	Promoter (<=1kb)	3	509297	509890	594	1	FBgn0267664	0	26067323	lncRNA:CR46002	long non-coding RNA:CR46002
chr3L	542717	543541	825	*	peak3359	ac_	Promoter (<=1kb)	3	542122	542931	810	2	FBgn0035141	0	38069	Cypl	Cyclophilin-like
chr3L	623462	624277	816	*	peak3366	me3	Promoter (1-2kb)	3	620695	622316	1622	2	FBgn0263042	-1146	12798544	CG43337	uncharacterized protein
chr3L	679432	680533	1102	*	peak3370	ac_	Promoter (<=1kb)	3	677879	680326	2448	2	FBgn0035151	0	38080	CG17129	uncharacterized protein
chr3L	695761	697928	2168	*	peak3371	ac_	Promoter (1-2kb)	3	693083	699144	6062	2	FBgn0035157	1216	38086	CG13894	uncharacterized protein
chr3L	704782	705193	412	*	peak3373	me3	Promoter (<=1kb)	3	705330	705723	394	1	FBgn0265707	-137	19834856	lncRNA:CR44514	long non-coding RNA:CR44514
chr3L	753603	754250	648	*	peak3379	ac_	Promoter (1-2kb)	3	737680	755489	17810	2	FBgn0035160	1239	38090	hng3	hinge3
chr3L	754925	755317	393	*	peak3380	ac_	Promoter (<=1kb)	3	737680	755489	17810	2	FBgn0035160	172	38090	hng3	hinge3
chr3L	802690	803026	337	*	peak3387	ac_	Promoter (1-2kb)	3	803427	804051	625	2	FBgn0035161	1025	38092	CG13898	uncharacterized protein
chr3L	897852	898131	280	*	peak3391	ac_	Promoter (<=1kb)	3	897380	898772	1393	1	FBgn0054057	472	3885645	CG34057	uncharacterized protein
chr3L	940095	940825	731	*	peak3394	ac_me3	Intron (FBtr0333506/FBgn0264574, intron 1 of 8)	3	961769	962471	703	1	FBgn0267459	-20944	26067139	lncRNA:CR45809	long non-coding RNA:CR45809
chr3L	1051761	1052353	593	*	peak3396	ac_	Intron (FBtr0072642/FBgn0004870, intron 1 of 3)	3	995982	1034875	38894	2	FBgn0024277	-16886	43974	trio	trio
chr3L	1198019	1198326	308	*	peak3402	me3	Promoter (1-2kb)	3	1196317	1199339	3023	1	FBgn0040281	1702	53472	Aplip1	APP-like protein interacting protein 1
chr3L	1222328	1223167	840	*	peak3403	ac_	Intron (FBtr0331393/FBgn0264272, intron 3 of 8)	3	1218082	1218696	615	2	FBgn0004429	-3632	38129	LysP	Lysozyme P
chr3L	1324768	1325535	768	*	peak3408	ac_	Promoter (<=1kb)	3	1322877	1324221	1345	2	FBgn0266676	-547	19834774	lncRNA:CR45166	long non-coding RNA:CR45166
chr3L	1364225	1365503	1279	*	peak3412	me3	Intron (FBtr0072716/FBgn0267487, intron 1 of 6)	3	1370628	1387437	16810	1	FBgn0003295	-5125	44856	ru	roughoid
chr3L	1379123	1379409	287	*	peak3413	me3	Promoter (<=1kb)	3	1379934	1380005	72	1	FBgn0052330	-525	3772582	tRNA:Glu-CTC-3-1	transfer RNA:Glutamic acid-CTC 3-1
chr3L	1426422	1427375	954	*	peak3420	ac_	Promoter (2-3kb)	3	1421199	1423471	2273	2	FBgn0035218	-2951	38165	CG9173	uncharacterized protein
chr3L	1446220	1446578	359	*	peak3423	ac_	Intron (FBtr0310161/FBgn0267487, intron 3 of 7)	3	1434336	1437872	3537	2	FBgn0043865	-8348	38167	SA-2	Stromalin-2
chr3L	1447399	1448516	1118	*	peak3424	ac_	Intron (FBtr0310161/FBgn0267487, intron 3 of 7)	3	1434336	1437872	3537	2	FBgn0043865	-9527	38167	SA-2	Stromalin-2
chr3L	1455622	1456928	1307	*	peak3425	me3	Intron (FBtr0310161/FBgn0267487, intron 3 of 7)	3	1460703	1462801	2099	2	FBgn0266116	5873	19835324	lncRNA:CR44842	long non-coding RNA:CR44842
chr3L	1461796	1462641	846	*	peak3426	ac_	Promoter (<=1kb)	3	1460703	1462801	2099	2	FBgn0266116	160	19835324	lncRNA:CR44842	long non-coding RNA:CR44842
chr3L	1501247	1502709	1463	*	peak3431	ac_	Promoter (<=1kb)	3	1496853	1502590	5738	2	FBgn0028577	0	38173	hfp	half pint
chr3L	1512617	1513248	632	*	peak3433	me3	Intron (FBtr0072697/FBgn0261243, intron 1 of 5)	3	1503226	1517271	14046	2	FBgn0011204	4023	38174	cue	cueball
chr3L	1530054	1530254	201	*	peak3435	ac_	Promoter (1-2kb)	3	1529439	1531259	1821	2	FBgn0053971	1005	3885628	Ir62a	Ionotropic receptor 62a
chr3L	1538633	1539858	1226	*	peak3437	ac_	Promoter (1-2kb)	3	1537137	1544823	7687	1	FBgn0035229	1496	38178	pns	pinstripe
chr3L	1572003	1573591	1589	*	peak3443	ac_	Promoter (2-3kb)	3	1569181	1576330	7150	1	FBgn0035236	2822	38185	CG12004	uncharacterized protein
chr3L	1645322	1646763	1442	*	peak3449	ac_	Promoter (<=1kb)	3	1645467	1645983	517	1	FBgn0035248	0	38200	CG13919	uncharacterized protein
chr3L	1647329	1648748	1420	*	peak3450	ac_	Promoter (<=1kb)	3	1647869	1648612	744	1	FBgn0013755	0	38202	Bro	Brother
chr3L	1660505	1660972	468	*	peak3452	ac_	3' UTR	3	1654247	1665064	10818	2	FBgn0035253	4092	38206	Srrm234	Serine-arginine repetitive matrix 2/3/4
chr3L	1746091	1747179	1089	*	peak3458	ac_	Promoter (<=1kb)	3	1746907	1752390	5484	1	FBgn0035267	0	38222	CG13921	uncharacterized protein
chr3L	1752824	1754053	1230	*	peak3459	ac_	Promoter (1-2kb)	3	1752328	1755934	3607	2	FBgn0022702	1881	38223	Cht2	Chitinase 2
chr3L	1772163	1773662	1500	*	peak3461	ac_me3	Promoter (<=1kb)	3	1773605	1775108	1504	1	FBgn0265451	0	19835996	asRNA:CR44351	antisense RNA:CR44351
chr3L	1802286	1802661	376	*	peak3464	ac_	Promoter (<=1kb)	3	1802008	1802856	849	2	FBgn0025820	195	38235	JTBR	JTBR
chr3L	1860734	1862139	1406	*	peak3465	ac_	Promoter (<=1kb)	3	1859115	1862239	3125	2	FBgn0004636	100	38244	Rap1	Rap1 GTPase
chr3L	1889834	1890787	954	*	peak3469	ac_	Exon (FBtr0072836/FBgn0262624, exon 2 of 6)	3	1885657	1891462	5806	1	FBgn0262624	4177	38251	Tmhs	Tetraspan membrane protein in hair cell stereocilia
chr3L	1894981	1895471	491	*	peak3470	me3	Exon (FBtr0310544/FBgn0035290, exon 4 of 7)	3	1885657	1891462	5806	1	FBgn0262624	9324	38251	Tmhs	Tetraspan membrane protein in hair cell stereocilia
chr3L	1920904	1921990	1087	*	peak3474	me3	Promoter (<=1kb)	3	1921307	1933602	12296	1	FBgn0261723	0	38254	Dbx	Dbx
chr3L	1935285	1935614	330	*	peak3475	me3	Exon (FBtr0072858/FBgn0035293, exon 2 of 7)	3	1933633	1939103	5471	2	FBgn0035293	3489	38255	CG5687	uncharacterized protein
chr3L	1946492	1946844	353	*	peak3476	ac_	Promoter (<=1kb)	3	1942734	1947475	4742	2	FBgn0002872	631	38257	mu2	mutator 2
chr3L	2064294	2066115	1822	*	peak3479	ac_me3	Exon (FBtr0332674/FBgn0086906, exon 26 of 41)	3	2088166	2089626	1461	1	FBgn0262107	-22051	10178962	asRNA:CR42860	antisense RNA:CR42860
chr3L	2067868	2069574	1707	*	peak3480	ac_me3	Exon (FBtr0332674/FBgn0086906, exon 26 of 41)	3	2088166	2089626	1461	1	FBgn0262107	-18592	10178962	asRNA:CR42860	antisense RNA:CR42860
chr3L	2111375	2111759	385	*	peak3482	me3	Intron (FBtr0332674/FBgn0086906, intron 2 of 40)	3	2039681	2115611	75931	2	FBgn0086906	3852	44013	sls	sallimus
chr3L	2123108	2123551	444	*	peak3484	ac_	Exon (FBtr0332114/FBgn0052311, exon 19 of 20)	3	2118498	2119567	1070	1	FBgn0267452	4610	26067132	asRNA:CR45802	antisense RNA:CR45802
chr3L	2170280	2170670	391	*	peak3486	ac_	Promoter (<=1kb)	3	2169553	2170971	1419	2	FBgn0026570	301	48613	CG5704	uncharacterized protein
chr3L	2186017	2186251	235	*	peak3487	ac_	Promoter (<=1kb)	3	2185930	2187676	1747	1	FBgn0035313	87	38278	CG13810	uncharacterized protein
chr3L	2189537	2190936	1400	*	peak3488	ac_	Promoter (1-2kb)	3	2189160	2192221	3062	2	FBgn0026593	1285	48422	CG5707	uncharacterized protein
chr3L	2196471	2197931	1461	*	peak3489	ac_me3	Promoter (<=1kb)	3	2197013	2198089	1077	1	FBgn0035315	0	38280	CG8960	uncharacterized protein
chr3L	2230155	2230997	843	*	peak3491	me3	Promoter (<=1kb)	3	2229646	2235253	5608	1	FBgn0035317	509	38282	Oseg2	Outer segment 2
chr3L	2239023	2240060	1038	*	peak3492	ac_	Promoter (1-2kb)	3	2237608	2243719	6112	1	FBgn0040507	1415	38284	ACXD	Adenylyl cyclase X D
chr3L	2248545	2249246	702	*	peak3493	ac_	Promoter (<=1kb)	3	2248635	2252729	4095	1	FBgn0052305	0	317967	CG32305	uncharacterized protein
chr3L	2298383	2298944	562	*	peak3495	me3	Exon (FBtr0330359/FBgn0264002, exon 3 of 4)	3	2282883	2300944	18062	1	FBgn0264002	15500	38296	MsR2	Myosuppressin receptor 2
chr3L	2384659	2386058	1400	*	peak3497	ac_	Intron (FBtr0345102/FBgn0266696, intron 1 of 9)	3	2389265	2389650	386	1	FBgn0261858	-3207	10178948	Mzt1	Mitotic spindle organizing protein 1
chr3L	2393090	2394201	1112	*	peak3498	ac_	Promoter (2-3kb)	3	2389583	2390989	1407	2	FBgn0052299	-2101	317964	CG32299	uncharacterized protein
chr3L	2438105	2440226	2122	*	peak3500	ac_	5' UTR	3	2474667	2475614	948	2	FBgn0035343	35388	38310	CG16762	uncharacterized protein
chr3L	2457946	2458344	399	*	peak3503	ac_	5' UTR	3	2474667	2475614	948	2	FBgn0035343	17270	38310	CG16762	uncharacterized protein
chr3L	2476471	2477793	1323	*	peak3506	ac_	Promoter (<=1kb)	3	2476259	2478448	2190	2	FBgn0035344	655	38311	Cyp4d20	Cyp4d20
chr3L	2481585	2483716	2132	*	peak3507	ac_	5' UTR	3	2476259	2478448	2190	2	FBgn0035344	-3137	38311	Cyp4d20	Cyp4d20
chr3L	2526507	2526727	221	*	peak3510	ac_	Promoter (<=1kb)	3	2525799	2526973	1175	2	FBgn0260480	246	317962	CG32295	uncharacterized protein
chr3L	2634829	2635695	867	*	peak3519	ac_me3	Intron (FBtr0072931/FBgn0035357, intron 3 of 8)	3	2631715	2641984	10270	1	FBgn0250911	3114	7354428	CG42245	uncharacterized protein
chr3L	2655681	2656147	467	*	peak3522	ac_	3' UTR	3	2659639	2661501	1863	1	FBgn0053233	-3492	2769005	CG33233	uncharacterized protein
chr3L	2670348	2670607	260	*	peak3523	me3	Intron (FBtr0333629/FBgn0264606, intron 12 of 17)	3	2661622	2663622	2001	1	FBgn0053234	8726	2769006	CG33234	uncharacterized protein
chr3L	2769527	2770289	763	*	peak3526	ac_	Promoter (2-3kb)	3	2768466	2772325	3860	2	FBgn0035371	2036	38342	AhcyL1	Adenosylhomocysteinase like 1
chr3L	2774109	2775470	1362	*	peak3527	ac_	Promoter (<=1kb)	3	2774338	2780677	6340	1	FBgn0044452	0	38344	Atg2	Autophagy-related 2
chr3L	2794053	2795064	1012	*	peak3529	ac_	Exon (FBtr0309120/FBgn0263392, exon 3 of 7)	3	2782255	2786010	3756	1	FBgn0035375	11798	38346	Pgant6	Polypeptide N-Acetylgalactosaminyltransferase 6
chr3L	2800400	2800875	476	*	peak3530	ac_	Intron (FBtr0309120/FBgn0263392, intron 1 of 6)	3	2782255	2786010	3756	1	FBgn0035375	18145	38346	Pgant6	Polypeptide N-Acetylgalactosaminyltransferase 6
chr3L	2807556	2808417	862	*	peak3531	ac_	Intron (FBtr0309120/FBgn0263392, intron 1 of 6)	3	2782255	2786010	3756	1	FBgn0035375	25301	38346	Pgant6	Polypeptide N-Acetylgalactosaminyltransferase 6
chr3L	2881368	2883047	1680	*	peak3536	ac_me3	Promoter (<=1kb)	3	2882814	2883400	587	1	FBgn0265724	0	19835534	lncRNA:CR44531	long non-coding RNA:CR44531
chr3L	2950800	2951183	384	*	peak3539	me3	Promoter (<=1kb)	3	2950174	2951618	1445	2	FBgn0052846	435	318244	CG32846	uncharacterized protein
chr3L	2961817	2962208	392	*	peak3541	ac_	Promoter (<=1kb)	3	2961534	2963788	2255	1	FBgn0035382	283	38354	Or63a	Odorant receptor 63a
chr3L	3009369	3009730	362	*	peak3543	me3	Exon (FBtr0340706/FBgn0035385, exon 2 of 2)	3	3014761	3016069	1309	2	FBgn0052488	6339	326220	CG32488	uncharacterized protein
chr3L	3036756	3039086	2331	*	peak3544	ac_	Promoter (1-2kb)	3	3035196	3040469	5274	1	FBgn0035388	1560	38360	CG2162	uncharacterized protein
chr3L	3045224	3045603	380	*	peak3547	ac_	Promoter (1-2kb)	3	3044113	3046812	2700	2	FBgn0035390	1209	38362	scramb2	scramblase 2
chr3L	3059831	3060866	1036	*	peak3550	ac_	Intron (FBtr0073004/FBgn0266918, intron 1 of 7)	3	3055079	3055842	764	1	FBgn0035393	4752	38365	CG16753	uncharacterized protein
chr3L	3073724	3074972	1249	*	peak3553	ac_	Promoter (2-3kb)	3	3071133	3090406	19274	1	FBgn0035397	2591	38369	PAN3	Poly(A) specific ribonuclease subunit PAN3
chr3L	3087220	3088348	1129	*	peak3555	ac_	Promoter (2-3kb)	3	3090801	3090923	123	1	FBgn0003938	-2453	3771995	snRNA:U5:63BC	small nuclear RNA U5 at 63BC
chr3L	3113128	3113315	188	*	peak3557	me3	Promoter (1-2kb)	3	3111233	3114467	3235	2	FBgn0266437	1152	38371	CG45067	uncharacterized protein
chr3L	3290252	3290591	340	*	peak3570	me3	Promoter (<=1kb)	3	3291459	3299000	7542	1	FBgn0035430	-868	38405	CG12009	uncharacterized protein
chr3L	3307096	3308874	1779	*	peak3572	ac_	5' UTR	3	3303708	3314009	10302	1	FBgn0035432	3388	38407	ZnT63C	Zinc transporter 63C
chr3L	3318592	3320440	1849	*	peak3573	ac_	Promoter (<=1kb)	3	3318028	3319232	1205	2	FBgn0035435	0	38410	PIG-C	Phosphatidylinositol glycan anchor biosynthesis class C
chr3L	3408846	3410420	1575	*	peak3580	ac_	Promoter (1-2kb)	3	3412145	3412251	107	2	FBgn0262260	1831	12798578	mir-2282	mir-2282 stem loop
chr3L	3410892	3411381	490	*	peak3581	me3	Promoter (<=1kb)	3	3412145	3412251	107	2	FBgn0262260	870	12798578	mir-2282	mir-2282 stem loop
chr3L	3624610	3626431	1822	*	peak3586	me3	Promoter (<=1kb)	3	3626352	3653442	27091	1	FBgn0263239	0	38436	dar1	dendritic arbor reduction 1
chr3L	3811783	3812821	1039	*	peak3591	ac_	Promoter (<=1kb)	3	3811263	3813958	2696	1	FBgn0035464	520	38446	PIG-B	Phosphatidylinositol glycan anchor biosynthesis class B
chr3L	3845706	3846264	559	*	peak3593	me3	Promoter (<=1kb)	3	3846206	3861692	15487	1	FBgn0013751	0	38451	Awh	Arrowhead
chr3L	3870110	3870505	396	*	peak3595	me3	Distal Intergenic	3	3863704	3864424	721	2	FBgn0266928	-5686	19835071	lncRNA:CR45379	long non-coding RNA:CR45379
chr3L	3900352	3901631	1280	*	peak3597	ac_me3	Promoter (1-2kb)	3	3897444	3899156	1713	2	FBgn0035470	-1196	38455	Ccz1	Caffeine, calcium, zinc sensitivity 1
chr3L	4036896	4037264	369	*	peak3606	me3	Promoter (1-2kb)	3	4035799	4037575	1777	1	FBgn0052255	1097	117477	Gr64f	Gustatory receptor 64f
chr3L	4061975	4063376	1402	*	peak3608	ac_	Promoter (<=1kb)	3	4062292	4064551	2260	1	FBgn0000449	0	45282	dib	disembodied
chr3L	4144931	4145507	577	*	peak3615	ac_	Promoter (2-3kb)	3	4142364	4145966	3603	1	FBgn0052260	2567	317943	CG32260	uncharacterized protein
chr3L	4167079	4168335	1257	*	peak3619	ac_me3	Promoter (<=1kb)	3	4161666	4167464	5799	2	FBgn0011653	0	38499	mas	masquerade
chr3L	4177248	4177773	526	*	peak3621	ac_	Promoter (<=1kb)	3	4174859	4178270	3412	2	FBgn0035504	497	38501	Teh4	tipE homolog 4
chr3L	4232203	4232686	484	*	peak3628	ac_	Intron (FBtr0073248/FBgn0001257, intron 1 of 2)	3	4224006	4236147	12142	2	FBgn0001257	3461	38513	ImpL2	Ecdysone-inducible gene L2
chr3L	4241236	4242963	1728	*	peak3629	ac_	Promoter (<=1kb)	3	4242734	4246233	3500	1	FBgn0011692	0	38515	pav	pavarotti
chr3L	4247987	4248747	761	*	peak3630	ac_	Exon (FBtr0073247/FBgn0041171, exon 2 of 7)	3	4242734	4246233	3500	1	FBgn0011692	5253	38515	pav	pavarotti
chr3L	4281755	4282375	621	*	peak3636	ac_	Promoter (<=1kb)	3	4281504	4282817	1314	2	FBgn0035524	442	326206	CG11583	uncharacterized protein
chr3L	4283180	4284214	1035	*	peak3637	ac_	Promoter (<=1kb)	3	4283851	4286865	3015	1	FBgn0035526	0	38526	CG1316	uncharacterized protein
chr3L	4298383	4298569	187	*	peak3639	me3	Exon (FBtr0073342/FBgn0066365, exon 2 of 3)	3	4292482	4293432	951	1	FBgn0035529	5901	38530	Fdx2	Ferredoxin 2
chr3L	4330934	4331905	972	*	peak3643	ac_me3	Intron (FBtr0306534/FBgn0035533, intron 4 of 10)	3	4321105	4322259	1155	2	FBgn0035532	-8675	38533	CG15014	uncharacterized protein
chr3L	4408476	4410121	1646	*	peak3650	ac_	Promoter (1-2kb)	3	4406943	4420648	13706	1	FBgn0035542	1533	38543	DOR	Diabetes and obesity regulated
chr3L	4452638	4453202	565	*	peak3651	me3	Distal Intergenic	3	4457177	4458163	987	2	FBgn0035546	4961	38548	CG11345	uncharacterized protein
chr3L	4459538	4460037	500	*	peak3652	ac_	Promoter (<=1kb)	3	4459193	4460317	1125	2	FBgn0035547	280	38549	CG15022	uncharacterized protein
chr3L	4479906	4481128	1223	*	peak3653	ac_me3	Promoter (<=1kb)	3	4480283	4481487	1205	1	FBgn0035551	0	38553	CG7465	uncharacterized protein
chr3L	4609214	4609821	608	*	peak3660	ac_	Intron (FBtr0304990/FBgn0262733, intron 3 of 7)	3	4621219	4622985	1767	1	FBgn0052246	-11398	317936	CG32246	uncharacterized protein
chr3L	4610556	4610989	434	*	peak3661	ac_	Intron (FBtr0304990/FBgn0262733, intron 3 of 7)	3	4621219	4622985	1767	1	FBgn0052246	-10230	317936	CG32246	uncharacterized protein
chr3L	4625896	4628610	2715	*	peak3665	ac_	Promoter (<=1kb)	3	4626734	4629467	2734	1	FBgn0015805	0	38565	HDAC1	Histone deacetylase 1
chr3L	4633727	4633975	249	*	peak3666	ac_	Promoter (<=1kb)	3	4634436	4634789	354	2	FBgn0035563	814	38567	CG13716	uncharacterized protein
chr3L	4634406	4635771	1366	*	peak3667	ac_	Promoter (<=1kb)	3	4634436	4634789	354	2	FBgn0035563	0	38567	CG13716	uncharacterized protein
chr3L	4643266	4644401	1136	*	peak3668	ac_me3	Exon (FBtr0306206/FBgn0262870, exon 17 of 21)	3	4648276	4650305	2030	1	FBgn0052238	-3875	326203	TTLL1B	Tubulin tyrosine ligase-like 1B
chr3L	4645247	4646297	1051	*	peak3669	ac_	Promoter (1-2kb)	3	4648276	4650305	2030	1	FBgn0052238	-1979	326203	TTLL1B	Tubulin tyrosine ligase-like 1B
chr3L	4676560	4678197	1638	*	peak3673	ac_	Promoter (<=1kb)	3	4677832	4678233	402	1	FBgn0085295	0	5740465	CG34266	uncharacterized protein
chr3L	4687296	4687729	434	*	peak3674	ac_	Promoter (<=1kb)	3	4629604	4687317	57714	2	FBgn0262870	0	43923	axo	axotactin
chr3L	4687979	4688356	378	*	peak3675	me3	Promoter (<=1kb)	3	4687587	4688774	1188	2	FBgn0035567	418	38571	CG7514	uncharacterized protein
chr3L	4694398	4695177	780	*	peak3677	ac_	Promoter (<=1kb)	3	4694205	4694845	641	2	FBgn0035569	0	38573	CG15876	uncharacterized protein
chr3L	4696108	4698538	2431	*	peak3678	ac_	Promoter (<=1kb)	3	4697601	4698058	458	1	FBgn0042199	0	59233	CG13713	uncharacterized protein
chr3L	4709442	4711193	1752	*	peak3680	ac_me3	Promoter (<=1kb)	3	4709209	4709890	682	2	FBgn0035570	0	38574	CG13712	uncharacterized protein
chr3L	4711975	4712170	196	*	peak3681	ac_	Promoter (2-3kb)	3	4709209	4709890	682	2	FBgn0035570	-2085	38574	CG13712	uncharacterized protein
chr3L	4757173	4758557	1385	*	peak3683	ac_	Promoter (<=1kb)	3	4757883	4758708	826	1	FBgn0035572	0	38576	CG13711	uncharacterized protein
chr3L	4842707	4843107	401	*	peak3687	me3	Promoter (2-3kb)	3	4837791	4840108	2318	2	FBgn0035578	-2599	38583	CG13707	uncharacterized protein
chr3L	4849661	4849990	330	*	peak3688	ac_me3	Promoter (2-3kb)	3	4849438	4852461	3024	2	FBgn0052237	2471	38584	CG32237	uncharacterized protein
chr3L	4850928	4851902	975	*	peak3689	me3	Promoter (<=1kb)	3	4849438	4852461	3024	2	FBgn0052237	559	38584	CG32237	uncharacterized protein
chr3L	4859441	4860169	729	*	peak3690	ac_	Promoter (<=1kb)	3	4859810	4860470	661	2	FBgn0047330	301	251916	CG32235	uncharacterized protein
chr3L	4895076	4895485	410	*	peak3691	ac_	Promoter (1-2kb)	3	4896864	4898470	1607	1	FBgn0035582	-1379	38587	CG13705	uncharacterized protein
chr3L	4897065	4898248	1184	*	peak3692	ac_me3	Promoter (<=1kb)	3	4896864	4898470	1607	1	FBgn0035582	201	38587	CG13705	uncharacterized protein
chr3L	4976313	4977127	815	*	peak3693	me3	Intron (FBtr0309972/FBgn0005775, intron 4 of 7)	3	4980003	4980769	767	2	FBgn0035584	3642	38591	CG17030	uncharacterized protein
chr3L	4999493	4999874	382	*	peak3695	me3	Promoter (2-3kb)	3	4993950	4996877	2928	2	FBgn0052232	-2616	317930	CG32232	uncharacterized protein
chr3L	5049054	5049550	497	*	peak3701	me3	Promoter (1-2kb)	3	5050838	5051438	601	2	FBgn0264476	1888	14462834	lncRNA:CR43884	long non-coding RNA:CR43884
chr3L	5104680	5107587	2908	*	peak3702	ac_me3	Distal Intergenic	3	5098376	5099795	1420	2	FBgn0054047	-4885	12798361	lncRNA:CR34047	long non-coding RNA:CR34047
chr3L	5116499	5118770	2272	*	peak3703	ac_me3	Distal Intergenic	3	5129674	5130240	567	1	FBgn0035594	-10904	38604	CG4597	uncharacterized protein
chr3L	5119595	5120380	786	*	peak3704	ac_	Distal Intergenic	3	5129674	5130240	567	1	FBgn0035594	-9294	38604	CG4597	uncharacterized protein
chr3L	5134633	5136295	1663	*	peak3706	ac_	Promoter (<=1kb)	3	5135748	5136292	545	2	FBgn0035592	0	38602	CG10674	uncharacterized protein
chr3L	5235241	5235791	551	*	peak3708	ac_	Promoter (<=1kb)	3	5234483	5236631	2149	1	FBgn0035598	758	38608	CG4669	uncharacterized protein
chr3L	5299652	5299951	300	*	peak3709	ac_	Distal Intergenic	3	5316213	5316451	239	2	FBgn0267305	16500	19835301	lncRNA:CR45741	long non-coding RNA:CR45741
chr3L	5306241	5306421	181	*	peak3711	me3	Distal Intergenic	3	5316213	5316451	239	2	FBgn0267305	10030	19835301	lncRNA:CR45741	long non-coding RNA:CR45741
chr3L	5463301	5464345	1045	*	peak3718	ac_me3	Distal Intergenic	3	5479790	5483663	3874	1	FBgn0035607	-15445	38619	CG4835	uncharacterized protein
chr3L	5464853	5465440	588	*	peak3719	ac_	Distal Intergenic	3	5479790	5483663	3874	1	FBgn0035607	-14350	38619	CG4835	uncharacterized protein
chr3L	5465446	5466092	647	*	peak3720	me3	Distal Intergenic	3	5479790	5483663	3874	1	FBgn0035607	-13698	38619	CG4835	uncharacterized protein
chr3L	5504403	5505527	1125	*	peak3724	ac_	Promoter (2-3kb)	3	5501102	5501469	368	2	FBgn0265712	-2934	19835208	lncRNA:CR44519	long non-coding RNA:CR44519
chr3L	5580725	5580920	196	*	peak3726	ac_	Promoter (2-3kb)	3	5583669	5590390	6722	1	FBgn0035617	-2749	38630	l(3)psg2	lethal (3) persistent salivary gland 2
chr3L	5589230	5589784	555	*	peak3728	ac_	Promoter (2-3kb)	3	5590083	5592571	2489	2	FBgn0003486	2787	38631	spo	spook
chr3L	5591147	5593459	2313	*	peak3729	ac_	Promoter (<=1kb)	3	5590083	5592571	2489	2	FBgn0003486	0	38631	spo	spook
chr3L	5605196	5606266	1071	*	peak3732	ac_me3	Promoter (<=1kb)	3	5604790	5607190	2401	1	FBgn0035623	406	38636	mthl2	methuselah-like 2
chr3L	5620832	5621947	1116	*	peak3733	ac_	Distal Intergenic	3	5630983	5652094	21112	1	FBgn0035625	-9036	38638	Blimp-1	Blimp-1
chr3L	5630472	5631185	714	*	peak3735	ac_me3	Promoter (<=1kb)	3	5630983	5652094	21112	1	FBgn0035625	0	38638	Blimp-1	Blimp-1
chr3L	5705767	5705952	186	*	peak3739	me3	Intron (FBtr0330122/FBgn0085447, intron 16 of 34)	3	5713331	5714029	699	1	FBgn0265714	-7379	19835398	CG44521	uncharacterized protein
chr3L	5760996	5761553	558	*	peak3743	ac_	Promoter (1-2kb)	3	5762860	5763000	141	2	FBgn0083044	1447	5740683	snoRNA:Psi18S-1397	ncRNA
chr3L	5793738	5794996	1259	*	peak3749	ac_	Promoter (<=1kb)	3	5789831	5794192	4362	2	FBgn0086694	0	38652	Bre1	Bre1
chr3L	5806336	5807943	1608	*	peak3750	ac_me3	Promoter (2-3kb)	3	5797549	5810931	13383	2	FBgn0283472	2988	38654	S6k	Ribosomal protein S6 kinase
chr3L	5817323	5818159	837	*	peak3751	ac_me3	Exon (FBtr0300010/FBgn0003984, exon 2 of 6)	3	5812135	5813093	959	2	FBgn0035640	-4230	38656	mad2	mad2
chr3L	5835418	5836833	1416	*	peak3752	ac_	Intron (FBtr0300010/FBgn0003984, intron 1 of 5)	3	5813338	5845664	32327	2	FBgn0003984	8831	38657	vn	vein
chr3L	5906011	5906296	286	*	peak3757	me3	Promoter (<=1kb)	3	5904211	5906699	2489	2	FBgn0035647	403	38664	CG10486	uncharacterized protein
chr3L	5928779	5930069	1291	*	peak3759	ac_	Promoter (2-3kb)	3	5930262	5932773	2512	2	FBgn0002638	2704	38669	Rcc1	Regulator of chromosome condensation 1
chr3L	5970058	5971136	1079	*	peak3765	ac_	Intron (FBtr0077070/FBgn0035656, intron 1 of 2)	3	5967545	5976007	8463	2	FBgn0035656	4871	38674	CG10479	uncharacterized protein
chr3L	5982972	5983722	751	*	peak3768	ac_	Promoter (<=1kb)	3	5983670	5983870	201	2	FBgn0266988	148	19835955	lncRNA:CR45439	long non-coding RNA:CR45439
chr3L	5993005	5993185	181	*	peak3769	me3	Distal Intergenic	3	5997208	6026317	29110	1	FBgn0052406	-4023	38677	PVRAP	PVR adaptor protein
chr3L	6001983	6004096	2114	*	peak3771	ac_me3	Intron (FBtr0077037/FBgn0052406, intron 1 of 6)	3	5997208	6026317	29110	1	FBgn0052406	4775	38677	PVRAP	PVR adaptor protein
chr3L	6035301	6035902	602	*	peak3772	me3	Promoter (<=1kb)	3	6035216	6036175	960	1	FBgn0040060	85	38680	yip7	yippee interacting protein 7
chr3L	6067910	6068580	671	*	peak3775	ac_	Promoter (1-2kb)	3	6066296	6071545	5250	1	FBgn0259164	1614	38689	CG42269	uncharacterized protein
chr3L	6175355	6176422	1068	*	peak3782	ac_	Promoter (1-2kb)	3	6174248	6178941	4694	1	FBgn0035689	1107	38715	CG7376	uncharacterized protein
chr3L	6258264	6258478	215	*	peak3787	me3	Promoter (<=1kb)	3	6257423	6258760	1338	2	FBgn0035697	282	38728	CG10163	uncharacterized protein
chr3L	6282716	6283330	615	*	peak3788	ac_	Distal Intergenic	3	6275787	6277035	1249	1	FBgn0262787	6929	12798364	CG43168	uncharacterized protein
chr3L	6343785	6344128	344	*	peak3789	me3	Intron (FBtr0077007/FBgn0035699, intron 1 of 3)	3	6350276	6350829	554	1	FBgn0259969	-6148	8674009	Sfp65A	Seminal fluid protein 65A
chr3L	6412621	6413340	720	*	peak3792	ac_	Intron (FBtr0303270/FBgn0261801, intron 1 of 6)	3	6400590	6485964	85375	1	FBgn0261801	12031	38732	CG42747	uncharacterized protein
chr3L	6431588	6431872	285	*	peak3796	ac_	Intron (FBtr0303270/FBgn0261801, intron 1 of 6)	3	6400590	6485964	85375	1	FBgn0261801	30998	38732	CG42747	uncharacterized protein
chr3L	6460959	6461879	921	*	peak3798	ac_	5' UTR	3	6486167	6488424	2258	2	FBgn0035702	26545	38733	CG10147	uncharacterized protein
chr3L	6467627	6468198	572	*	peak3799	ac_	Intron (FBtr0303270/FBgn0261801, intron 3 of 6)	3	6486167	6488424	2258	2	FBgn0035702	20226	38733	CG10147	uncharacterized protein
chr3L	6616407	6616921	515	*	peak3802	me3	Exon (FBtr0076978/FBgn0035708, exon 2 of 4)	3	6609325	6619113	9789	1	FBgn0035708	7082	38741	axed	axundead
chr3L	6679698	6680641	944	*	peak3804	ac_	Distal Intergenic	3	6666638	6667816	1179	2	FBgn0041232	-11882	117342	CG32395	uncharacterized protein
chr3L	6681778	6681975	198	*	peak3805	ac_	Distal Intergenic	3	6666638	6667816	1179	2	FBgn0041232	-13962	117342	CG32395	uncharacterized protein
chr3L	6746524	6747320	797	*	peak3808	ac_	5' UTR	3	6728800	6743164	14365	2	FBgn0261934	-3360	38747	dikar	dikar
chr3L	6752204	6753998	1795	*	peak3809	ac_	Promoter (<=1kb)	3	6744426	6752752	8327	2	FBgn0035713	0	38748	velo	veloren
chr3L	6766873	6767667	795	*	peak3810	me3	Distal Intergenic	3	6756629	6763246	6618	2	FBgn0052392	-3627	38751	Rsph3	Radial spoke head protein 3
chr3L	6789570	6790330	761	*	peak3812	me3	Promoter (<=1kb)	3	6790158	6794941	4784	1	FBgn0086680	0	38752	vvl	ventral veins lacking
chr3L	6813670	6814141	472	*	peak3813	ac_me3	Distal Intergenic	3	6790158	6794941	4784	1	FBgn0086680	23512	38752	vvl	ventral veins lacking
chr3L	6820987	6821493	507	*	peak3815	me3	Distal Intergenic	3	6790158	6794941	4784	1	FBgn0086680	30829	38752	vvl	ventral veins lacking
chr3L	6845522	6846122	601	*	peak3817	me3	Distal Intergenic	3	6865449	6866439	991	2	FBgn0266590	20317	19836102	lncRNA:CR45115	long non-coding RNA:CR45115
chr3L	6903902	6905673	1772	*	peak3822	me3	Distal Intergenic	3	6911999	6914876	2878	2	FBgn0041194	9203	38753	Prat2	Phosphoribosylamidotransferase 2
chr3L	6912777	6913073	297	*	peak3823	me3	Promoter (1-2kb)	3	6911999	6914876	2878	2	FBgn0041194	1803	38753	Prat2	Phosphoribosylamidotransferase 2
chr3L	6913884	6914533	650	*	peak3824	me3	Promoter (<=1kb)	3	6911999	6914876	2878	2	FBgn0041194	343	38753	Prat2	Phosphoribosylamidotransferase 2
chr3L	6937136	6937324	189	*	peak3825	me3	Promoter (<=1kb)	3	6936567	6937405	839	1	FBgn0266963	569	19836143	lncRNA:CR45414	long non-coding RNA:CR45414
chr3L	7068133	7068621	489	*	peak3833	me3	Promoter (<=1kb)	3	7068211	7069199	989	2	FBgn0052391	578	318007	CG32391	uncharacterized protein
chr3L	7166177	7166412	236	*	peak3839	me3	Exon (FBtr0299551/FBgn0265296, exon 16 of 21)	3	7158099	7158874	776	1	FBgn0040837	8078	50310	CG8620	uncharacterized protein
chr3L	7191052	7191286	235	*	peak3841	me3	Promoter (1-2kb)	3	7159199	7189931	30733	2	FBgn0265296	-1121	38788	Dscam2	Down syndrome cell adhesion molecule 2
chr3L	7248007	7249305	1299	*	peak3843	ac_	Promoter (<=1kb)	3	7245481	7249340	3860	2	FBgn0012058	35	38798	Cdc27	Cell division cycle 27
chr3L	7344842	7346011	1170	*	peak3847	ac_	Promoter (<=1kb)	3	7341884	7345183	3300	2	FBgn0035767	0	38813	Cln7	Cln7
chr3L	7402546	7403369	824	*	peak3858	ac_	Promoter (<=1kb)	3	7402332	7404181	1850	2	FBgn0035781	812	38830	CG8560	uncharacterized protein
chr3L	7439263	7439469	207	*	peak3862	me3	Promoter (<=1kb)	3	7438421	7439405	985	2	FBgn0052383	0	318005	sphinx1	sphinx1
chr3L	7457443	7457698	256	*	peak3863	me3	Promoter (1-2kb)	3	7456149	7458608	2460	1	FBgn0035785	1294	38835	ppk26	pickpocket 26
chr3L	7502029	7503123	1095	*	peak3864	ac_	Distal Intergenic	3	7505540	7506217	678	2	FBgn0035792	3094	38843	CG7548	uncharacterized protein
chr3L	7560536	7560898	363	*	peak3868	me3	Promoter (<=1kb)	3	7555780	7560037	4258	2	FBgn0035797	-499	38849	CG14837	uncharacterized protein
chr3L	7672379	7674479	2101	*	peak3871	ac_me3	Exon (FBtr0303125/FBgn0261788, exon 16 of 21)	3	7651866	7654752	2887	2	FBgn0035807	-17627	38859	CG7492	uncharacterized protein
chr3L	7676515	7677078	564	*	peak3872	ac_me3	Exon (FBtr0303125/FBgn0261788, exon 16 of 21)	3	7658409	7695654	37246	2	FBgn0265084	18576	14462837	CG44195	uncharacterized protein
chr3L	7681027	7681448	422	*	peak3873	ac_me3	Exon (FBtr0303125/FBgn0261788, exon 16 of 21)	3	7658409	7695654	37246	2	FBgn0265084	14206	14462837	CG44195	uncharacterized protein
chr3L	7684400	7684808	409	*	peak3874	ac_	Exon (FBtr0303125/FBgn0261788, exon 16 of 21)	3	7658409	7695654	37246	2	FBgn0265084	10846	14462837	CG44195	uncharacterized protein
chr3L	7685865	7686670	806	*	peak3875	ac_	Exon (FBtr0303125/FBgn0261788, exon 16 of 21)	3	7658409	7695654	37246	2	FBgn0265084	8984	14462837	CG44195	uncharacterized protein
chr3L	7729989	7730573	585	*	peak3878	me3	Promoter (1-2kb)	3	7727804	7732191	4388	2	FBgn0035813	1618	38866	CG8492	uncharacterized protein
chr3L	7887603	7888171	569	*	peak3880	ac_me3	Intron (FBtr0076746/FBgn0052365, intron 2 of 4)	3	7894880	7896009	1130	1	FBgn0035823	-6709	38878	eIF4E5	eukaryotic translation initiation factor 4E5
chr3L	7906726	7907455	730	*	peak3881	ac_	Exon (FBtr0112817/FBgn0003041, exon 2 of 11)	3	7896109	7911954	15846	2	FBgn0003041	4499	38879	pbl	pebble
chr3L	7908891	7910544	1654	*	peak3882	ac_	Promoter (1-2kb)	3	7896109	7911954	15846	2	FBgn0003041	1410	38879	pbl	pebble
chr3L	7910923	7912489	1567	*	peak3883	ac_	Promoter (<=1kb)	3	7896109	7911954	15846	2	FBgn0003041	0	38879	pbl	pebble
chr3L	7929511	7929818	308	*	peak3885	ac_	Exon (FBtr0345912/FBgn0024187, exon 10 of 14)	3	7916650	7936120	19471	2	FBgn0024187	6302	43905	syd	sunday driver
chr3L	7931320	7932647	1328	*	peak3886	ac_	Exon (FBtr0345912/FBgn0024187, exon 4 of 14)	3	7916650	7936120	19471	2	FBgn0024187	3473	43905	syd	sunday driver
chr3L	7943411	7943658	248	*	peak3888	me3	Promoter (2-3kb)	3	7945713	7946322	610	2	FBgn0264472	2664	14462838	CG43880	uncharacterized protein
chr3L	7946417	7948504	2088	*	peak3889	me3	Promoter (<=1kb)	3	7948186	7951563	3378	1	FBgn0041156	0	38884	exex	extra-extra
chr3L	7983552	7985206	1655	*	peak3891	ac_	Intron (FBtr0076755/FBgn0011817, intron 2 of 8)	3	7979046	8054147	75102	1	FBgn0011817	4506	38890	nmo	nemo
chr3L	7988017	7989365	1349	*	peak3892	ac_	Intron (FBtr0076755/FBgn0011817, intron 2 of 8)	3	7979046	8054147	75102	1	FBgn0011817	8971	38890	nmo	nemo
chr3L	8020453	8020984	532	*	peak3894	ac_	Intron (FBtr0076755/FBgn0011817, intron 2 of 8)	3	8028546	8028618	73	2	FBgn0052370	7634	3771884	tRNA:Ala-AGC-2-1	transfer RNA:Alanine-AGC 2-1
chr3L	8021837	8023668	1832	*	peak3895	ac_	Intron (FBtr0076755/FBgn0011817, intron 2 of 8)	3	8028546	8028618	73	2	FBgn0052370	4950	3771884	tRNA:Ala-AGC-2-1	transfer RNA:Alanine-AGC 2-1
chr3L	8060265	8060762	498	*	peak3896	me3	Promoter (<=1kb)	3	8060214	8060296	83	2	FBgn0052358	0	3772285	tRNA:Leu-CAG-1-2	transfer RNA:Leucine-CAG 1-2
chr3L	8090267	8091591	1325	*	peak3898	ac_	Promoter (<=1kb)	3	8087635	8091786	4152	2	FBgn0035833	195	38893	CG7565	uncharacterized protein
chr3L	8153658	8153939	282	*	peak3902	me3	Promoter (1-2kb)	3	8141868	8151813	9946	2	FBgn0035844	-1845	38906	CG13676	uncharacterized protein
chr3L	8188095	8188664	570	*	peak3904	ac_	Promoter (1-2kb)	3	8186857	8191118	4262	1	FBgn0035850	1238	38913	Atg18a	Autophagy-related 18a
chr3L	8189033	8190256	1224	*	peak3905	ac_	Promoter (1-2kb)	3	8191270	8196573	5304	1	FBgn0035851	-1014	38914	MED24	Mediator complex subunit 24
chr3L	8214126	8214638	513	*	peak3907	ac_	Promoter (<=1kb)	3	8215280	8216198	919	1	FBgn0040832	-642	50305	CG8012	uncharacterized protein
chr3L	8215390	8215637	248	*	peak3908	ac_	Promoter (<=1kb)	3	8215280	8216198	919	1	FBgn0040832	110	50305	CG8012	uncharacterized protein
chr3L	8225628	8226490	863	*	peak3910	ac_	Promoter (2-3kb)	3	8229224	8230568	1345	1	FBgn0265089	-2734	38923	eIF4E3	eukaryotic translation initiation factor 4E3
chr3L	8236707	8237250	544	*	peak3913	ac_me3	Promoter (1-2kb)	3	8238647	8282398	43752	1	FBgn0263219	-1397	2769008	Dscam4	Down syndrome cell adhesion molecule 4
chr3L	8306252	8306601	350	*	peak3915	ac_	Promoter (<=1kb)	3	8305336	8306980	1645	2	FBgn0035870	379	38935	Gr66a	Gustatory receptor 66a
chr3L	8308087	8308575	489	*	peak3916	ac_	Promoter (<=1kb)	3	8307145	8308941	1797	2	FBgn0035871	366	38936	BI-1	Bax Inhibitor-1
chr3L	8314136	8315638	1503	*	peak3917	ac_	Promoter (<=1kb)	3	8310493	8315502	5010	2	FBgn0035872	0	38937	Cpsf6	Cleavage and polyadenylation specific factor 6
chr3L	8343066	8343985	920	*	peak3919	ac_	Promoter (2-3kb)	3	8340785	8342876	2092	1	FBgn0035877	2281	38943	CG7083	uncharacterized protein
chr3L	8379104	8379362	259	*	peak3921	me3	Exon (FBtr0076607/FBgn0001253, exon 3 of 4)	3	8372405	8391171	18767	1	FBgn0001253	6699	45879	ImpE1	Ecdysone-inducible gene E1
chr3L	8391791	8391994	204	*	peak3922	ac_	Promoter (<=1kb)	3	8391540	8392377	838	1	FBgn0035886	251	38952	Jon66Ci	Jonah 66Ci
chr3L	8426644	8427221	578	*	peak3924	ac_	Promoter (1-2kb)	3	8424954	8432246	7293	1	FBgn0020224	1690	38961	Cbl	Cbl proto-oncogene
chr3L	8479986	8481706	1721	*	peak3934	ac_me3	Exon (FBtr0305700/FBgn0262719, exon 3 of 7)	3	8472807	8507146	34340	2	FBgn0262719	25440	38966	CG43163	uncharacterized protein
chr3L	8504456	8504950	495	*	peak3939	ac_	Promoter (2-3kb)	3	8472807	8507146	34340	2	FBgn0262719	2196	38966	CG43163	uncharacterized protein
chr3L	8525337	8527630	2294	*	peak3941	ac_	Promoter (<=1kb)	3	8525244	8534503	9260	1	FBgn0024236	93	38976	foi	fear-of-intimacy
chr3L	8531094	8531626	533	*	peak3942	ac_	Exon (FBtr0076624/FBgn0024236, exon 2 of 6)	3	8534977	8538013	3037	1	FBgn0035909	-3351	44679	ergic53	ergic53
chr3L	8575097	8575292	196	*	peak3948	ac_	Promoter (<=1kb)	3	8574407	8576078	1672	2	FBgn0035911	786	38979	CG6638	uncharacterized protein
chr3L	8653445	8653875	431	*	peak3952	ac_	Distal Intergenic	3	8647261	8648936	1676	2	FBgn0000121	-4509	38993	Arr2	Arrestin 2
chr3L	8669923	8670521	599	*	peak3956	ac_	Distal Intergenic	3	8675759	8679253	3495	1	FBgn0001168	-5238	38995	h	hairy
chr3L	8670855	8671613	759	*	peak3957	ac_me3	Distal Intergenic	3	8675759	8679253	3495	1	FBgn0001168	-4146	38995	h	hairy
chr3L	8675049	8675991	943	*	peak3958	ac_me3	Promoter (<=1kb)	3	8675759	8679253	3495	1	FBgn0001168	0	38995	h	hairy
chr3L	8691453	8691928	476	*	peak3961	me3	Promoter (<=1kb)	3	8692703	8693191	489	1	FBgn0265719	-775	19834941	lncRNA:CR44526	long non-coding RNA:CR44526
chr3L	8759883	8760352	470	*	peak3967	me3	Exon (FBtr0333888/FBgn0266084, exon 3 of 19)	3	8755989	8757167	1179	1	FBgn0035924	3894	39003	CG6576	uncharacterized protein
chr3L	8784182	8784514	333	*	peak3968	ac_	Intron (FBtr0333888/FBgn0266084, intron 5 of 18)	3	8788144	8788545	402	2	FBgn0035926	4031	39005	Acbp5	Acyl-CoA binding protein 5
chr3L	8792056	8794361	2306	*	peak3969	ac_me3	Intron (FBtr0333888/FBgn0266084, intron 17 of 18)	3	8788144	8788545	402	2	FBgn0035926	-3511	39005	Acbp5	Acyl-CoA binding protein 5
chr3L	8803033	8803228	196	*	peak3971	ac_	Promoter (<=1kb)	3	8802463	8803599	1137	1	FBgn0085455	570	5740622	CG34426	uncharacterized protein
chr3L	8808575	8809044	470	*	peak3972	ac_	Promoter (<=1kb)	3	8808544	8809307	764	1	FBgn0035932	31	39011	CG13308	uncharacterized protein
chr3L	8810618	8811073	456	*	peak3973	me3	Promoter (<=1kb)	3	8810395	8811265	871	1	FBgn0035933	223	39012	CG13309	uncharacterized protein
chr3L	8829456	8830888	1433	*	peak3974	ac_	Promoter (1-2kb)	3	8827505	8891192	63688	1	FBgn0263930	1951	39013	dally	division abnormally delayed
chr3L	8832763	8833893	1131	*	peak3975	ac_	Promoter (2-3kb)	3	8836462	8838843	2382	1	FBgn0052026	-2569	317829	CG32026	uncharacterized protein
chr3L	8837764	8838094	331	*	peak3976	me3	Promoter (1-2kb)	3	8836462	8838843	2382	1	FBgn0052026	1302	317829	CG32026	uncharacterized protein
chr3L	8929019	8929599	581	*	peak3977	ac_	Intron (FBtr0076506/FBgn0035936, intron 5 of 6)	3	8915233	8915668	436	1	FBgn0264701	13786	14462844	lncRNA:CR43970	long non-coding RNA:CR43970
chr3L	9004753	9005383	631	*	peak3981	me3	Promoter (<=1kb)	3	9005196	9007249	2054	1	FBgn0035954	0	39036	Doc3	Dorsocross3
chr3L	9011758	9012413	656	*	peak3983	me3	Promoter (1-2kb)	3	9008624	9009838	1215	2	FBgn0035955	-1920	39037	CG5194	uncharacterized protein
chr3L	9019003	9019775	773	*	peak3985	me3	Promoter (<=1kb)	3	9012686	9019246	6561	2	FBgn0035956	0	39038	Doc2	Dorsocross2
chr3L	9028907	9029723	817	*	peak3987	ac_	Distal Intergenic	3	9012686	9019246	6561	2	FBgn0035956	-9661	39038	Doc2	Dorsocross2
chr3L	9030814	9031697	884	*	peak3988	ac_	Distal Intergenic	3	9041375	9045042	3668	1	FBgn0028789	-9678	39039	Doc1	Dorsocross1
chr3L	9040613	9041592	980	*	peak3990	ac_me3	Promoter (<=1kb)	3	9041375	9045042	3668	1	FBgn0028789	0	39039	Doc1	Dorsocross1
chr3L	9079543	9079745	203	*	peak3994	ac_	Intron (FBtr0076525/FBgn0023479, intron 2 of 8)	3	9074643	9092131	17489	1	FBgn0023479	4900	39048	teq	Tequila
chr3L	9086728	9087909	1182	*	peak3995	ac_me3	Exon (FBtr0076525/FBgn0023479, exon 3 of 9)	3	9093053	9094856	1804	1	FBgn0043806	-5144	192535	CG32032	uncharacterized protein
chr3L	9164747	9166133	1387	*	peak4001	ac_me3	Intron (FBtr0076536/FBgn0004244, intron 4 of 9)	3	9145838	9182149	36312	2	FBgn0004244	16016	39054	Rdl	Resistant to dieldrin
chr3L	9219324	9219841	518	*	peak4002	ac_me3	Promoter (2-3kb)	3	9222024	9222433	410	1	FBgn0266957	-2183	19835826	lncRNA:CR45408	long non-coding RNA:CR45408
chr3L	9273498	9274333	836	*	peak4005	ac_	Intron (FBtr0330340/FBgn0264000, intron 10 of 16)	3	9251978	9288522	36545	1	FBgn0264000	21520	44484	GluRIB	Glutamate receptor IB
chr3L	9367893	9369241	1349	*	peak4008	ac_	Promoter (<=1kb)	3	9367377	9370300	2924	1	FBgn0035981	516	39069	CG4452	uncharacterized protein
chr3L	9390014	9390899	886	*	peak4013	ac_	Exon (FBtr0309506/FBgn0035983, exon 2 of 6)	3	9385646	9386112	467	2	FBgn0263494	-3902	NA	NA	NA
chr3L	9393260	9394645	1386	*	peak4015	me3	Intron (FBtr0309506/FBgn0035983, intron 1 of 5)	3	9386827	9399227	12401	2	FBgn0035983	4582	39079	CG4080	uncharacterized protein
chr3L	9421151	9421784	634	*	peak4019	ac_	Promoter (1-2kb)	3	9423253	9424781	1529	1	FBgn0023129	-1469	39085	aay	astray
chr3L	9430148	9430343	196	*	peak4021	ac_	Promoter (<=1kb)	3	9430312	9439490	9179	1	FBgn0040305	0	39089	MTF-1	Metal response element-binding Transcription Factor-1
chr3L	9460767	9462463	1697	*	peak4026	ac_	Promoter (<=1kb)	3	9459369	9460799	1431	2	FBgn0036000	0	39098	CG3434	uncharacterized protein
chr3L	9463498	9464013	516	*	peak4027	ac_	Promoter (2-3kb)	3	9461050	9475475	14426	1	FBgn0266101	2448	39099	CG44838	uncharacterized protein
chr3L	9491256	9492083	828	*	peak4032	ac_	Promoter (<=1kb)	3	9489502	9492215	2714	2	FBgn0052037	132	326183	CG32037	uncharacterized protein
chr3L	9536228	9537201	974	*	peak4036	ac_me3	Distal Intergenic	3	9542245	9543999	1755	2	FBgn0036010	6798	39110	Ir67a	Ionotropic receptor 67a
chr3L	9576676	9578100	1425	*	peak4037	ac_	Intron (FBtr0302709/FBgn0261555, intron 3 of 9)	3	9597764	9614001	16238	1	FBgn0267796	-19664	26067066	Tmc	Transmembrane channel-like
chr3L	9578389	9580637	2249	*	peak4038	ac_me3	Intron (FBtr0302709/FBgn0261555, intron 3 of 9)	3	9597764	9614001	16238	1	FBgn0267796	-17127	26067066	Tmc	Transmembrane channel-like
chr3L	9614627	9616182	1556	*	peak4039	ac_	Promoter (<=1kb)	3	9614914	9623980	9067	1	FBgn0267348	0	39118	LanB2	Laminin B2
chr3L	9722037	9723211	1175	*	peak4043	ac_	Promoter (<=1kb)	3	9720414	9723194	2781	2	FBgn0261530	0	44259	nbs	nbs
chr3L	9736756	9737364	609	*	peak4045	ac_	Promoter (2-3kb)	3	9731238	9733807	2570	2	FBgn0036040	-2949	39144	CG6749	uncharacterized protein
chr3L	9744588	9745018	431	*	peak4046	me3	Intron (FBtr0299607/FBgn0259163, intron 6 of 10)	3	9741403	9744403	3001	1	FBgn0265448	3185	19836255	lncRNA:CR44348	long non-coding RNA:CR44348
chr3L	9773524	9774730	1207	*	peak4048	ac_	5' UTR	3	9763544	9786466	22923	1	FBgn0036043	9980	39147	Ae2	Anion exchanger 2
chr3L	9780876	9781174	299	*	peak4050	me3	Exon (FBtr0076318/FBgn0036043, exon 7 of 13)	3	9787046	9808713	21668	1	FBgn0044328	-5872	326184	CG32052	uncharacterized protein
chr3L	9782163	9785513	3351	*	peak4051	ac_me3	Promoter (1-2kb)	3	9787046	9808713	21668	1	FBgn0044328	-1533	326184	CG32052	uncharacterized protein
chr3L	9798264	9799138	875	*	peak4052	me3	Promoter (<=1kb)	3	9798420	9799050	631	1	FBgn0044051	0	39149	Ilp1	Insulin-like peptide 1
chr3L	9801725	9802358	634	*	peak4053	ac_	Promoter (<=1kb)	3	9801298	9802120	823	2	FBgn0044050	0	39151	Ilp3	Insulin-like peptide 3
chr3L	9803758	9804897	1140	*	peak4054	ac_	Promoter (<=1kb)	3	9803399	9804263	865	2	FBgn0044049	0	39152	Ilp4	Insulin-like peptide 4
chr3L	9807390	9807675	286	*	peak4056	ac_	Intron (FBtr0347598/FBgn0044328, intron 5 of 5)	3	9803399	9804263	865	2	FBgn0044049	-3127	39152	Ilp4	Insulin-like peptide 4
chr3L	9906380	9906959	580	*	peak4068	ac_	Promoter (1-2kb)	3	9908120	9967298	59179	1	FBgn0085385	-1161	5740442	bma	black match
chr3L	9907580	9908891	1312	*	peak4069	ac_	Promoter (<=1kb)	3	9908120	9967298	59179	1	FBgn0085385	0	5740442	bma	black match
chr3L	10046996	10047195	200	*	peak4073	me3	Promoter (1-2kb)	3	10048302	10048927	626	1	FBgn0267538	-1107	26067206	lncRNA:CR45878	long non-coding RNA:CR45878
chr3L	10060517	10061203	687	*	peak4074	ac_me3	Intron (FBtr0331536/FBgn0040823, intron 6 of 6)	3	10048302	10048927	626	1	FBgn0267538	12215	26067206	lncRNA:CR45878	long non-coding RNA:CR45878
chr3L	10064221	10065115	895	*	peak4076	ac_	Intron (FBtr0331536/FBgn0040823, intron 6 of 6)	3	10048302	10048927	626	1	FBgn0267538	15919	26067206	lncRNA:CR45878	long non-coding RNA:CR45878
chr3L	10095880	10096275	396	*	peak4078	ac_	Promoter (1-2kb)	3	10092768	10094738	1971	2	FBgn0052054	-1142	326185	CG32054	uncharacterized protein
chr3L	10229709	10230388	680	*	peak4083	me3	Distal Intergenic	3	10220483	10225240	4758	2	FBgn0052056	-4469	326186	scramb1	scramblase 1
chr3L	10236799	10237093	295	*	peak4084	me3	Promoter (<=1kb)	3	10236609	10236936	328	1	FBgn0265735	190	19835471	lncRNA:CR44542	long non-coding RNA:CR44542
chr3L	10274163	10274468	306	*	peak4085	me3	Promoter (<=1kb)	3	10273204	10274624	1421	1	FBgn0036080	959	39191	Or67d	Odorant receptor 67d
chr3L	10281837	10282267	431	*	peak4086	me3	Distal Intergenic	3	10273204	10274624	1421	1	FBgn0036080	8633	39191	Or67d	Odorant receptor 67d
chr3L	10289457	10290153	697	*	peak4087	me3	Exon (FBtr0347130/FBgn0267665, exon 1 of 1)	3	10273204	10274624	1421	1	FBgn0036080	16253	39191	Or67d	Odorant receptor 67d
chr3L	10296420	10296902	483	*	peak4088	ac_me3	Exon (FBtr0347130/FBgn0267665, exon 1 of 1)	3	10306678	10320600	13923	1	FBgn0267666	-9776	26067325	lncRNA:CR46004	long non-coding RNA:CR46004
chr3L	10316740	10316921	182	*	peak4091	me3	Promoter (2-3kb)	3	10319785	10319883	99	1	FBgn0262381	-2864	12798170	mir-276b	mir-276b stem loop
chr3L	10335585	10335979	395	*	peak4095	me3	Intron (FBtr0347136/FBgn0267668, intron 1 of 2)	3	10323501	10367450	43950	1	FBgn0267668	12084	26067327	lncRNA:CR46006	long non-coding RNA:CR46006
chr3L	10337083	10338124	1042	*	peak4096	ac_me3	Intron (FBtr0347136/FBgn0267668, intron 1 of 2)	3	10323501	10367450	43950	1	FBgn0267668	13582	26067327	lncRNA:CR46006	long non-coding RNA:CR46006
chr3L	10401943	10402425	483	*	peak4098	ac_	Distal Intergenic	3	10410872	10411240	369	2	FBgn0265736	8815	19835233	lncRNA:CR44543	long non-coding RNA:CR44543
chr3L	10467536	10467872	337	*	peak4100	me3	Promoter (2-3kb)	3	10465187	10468974	3788	1	FBgn0045770	2349	326187	S-Lap3	Sperm-Leucylaminopeptidase 3
chr3L	10586476	10586683	208	*	peak4102	ac_	Intron (FBtr0305097/FBgn0052062, intron 9 of 13)	3	10603772	10604509	738	2	FBgn0267932	17826	26067523	lncRNA:CR46212	long non-coding RNA:CR46212
chr3L	10676704	10677883	1180	*	peak4110	ac_	Intron (FBtr0076262/FBgn0010762, intron 2 of 9)	3	10664739	10690734	25996	1	FBgn0010762	11965	39212	simj	simjang
chr3L	10811037	10811292	256	*	peak4115	me3	Distal Intergenic	3	10814819	10816084	1266	1	FBgn0262020	-3527	10178844	CG42831	uncharacterized protein
chr3L	10856638	10857103	466	*	peak4120	me3	Intron (FBtr0475045/FBgn0026160, intron 1 of 10)	3	10850070	10850690	621	2	FBgn0266679	-5948	19835654	lncRNA:CR45169	long non-coding RNA:CR45169
chr3L	10860140	10863025	2886	*	peak4121	ac_	Intron (FBtr0475045/FBgn0026160, intron 1 of 10)	3	10850070	10850690	621	2	FBgn0266679	-9450	19835654	lncRNA:CR45169	long non-coding RNA:CR45169
chr3L	10966247	10967514	1268	*	peak4124	ac_	Distal Intergenic	3	10961500	10962141	642	1	FBgn0266784	4747	19835422	lncRNA:CR45249	long non-coding RNA:CR45249
chr3L	10982606	10982854	249	*	peak4125	me3	Exon (FBtr0333361/FBgn0013469, exon 3 of 3)	3	10978011	10978302	292	2	FBgn0267309	-4304	19835060	lncRNA:CR45745	long non-coding RNA:CR45745
chr3L	11010243	11011185	943	*	peak4129	me3	Promoter (1-2kb)	3	10981171	11009188	28018	2	FBgn0013469	-1055	39228	klu	klumpfuss
chr3L	11021344	11021524	181	*	peak4130	me3	Promoter (2-3kb)	3	11023535	11024846	1312	1	FBgn0029172	-2011	44006	Fad2	Fad2
chr3L	11043156	11043524	369	*	peak4131	ac_	Intron (FBtr0310566/FBgn0263776, intron 1 of 5)	3	11050408	11050908	501	1	FBgn0266594	-6884	19836211	lncRNA:CR45119	long non-coding RNA:CR45119
chr3L	11199881	11200696	816	*	peak4143	ac_	Promoter (<=1kb)	3	11199620	11200587	968	1	FBgn0036145	261	39263	CG7607	uncharacterized protein
chr3L	11207985	11208331	347	*	peak4145	ac_	Promoter (1-2kb)	3	11198166	11206016	7851	2	FBgn0036147	-1969	39265	Plod	procollagen lysyl hydroxylase
chr3L	11235707	11237630	1924	*	peak4149	ac_me3	Promoter (<=1kb)	3	11232972	11236218	3247	2	FBgn0036150	0	39269	Ir68a	Ionotropic receptor 68a
chr3L	11242318	11244599	2282	*	peak4150	ac_	Promoter (2-3kb)	3	11246953	11247223	271	1	FBgn0265924	-2354	19835946	lncRNA:CR44713	long non-coding RNA:CR44713
chr3L	11253830	11254817	988	*	peak4152	ac_	Promoter (1-2kb)	3	11252307	11256172	3866	1	FBgn0041094	1523	39270	scyl	scylla
chr3L	11265950	11266906	957	*	peak4154	ac_	Distal Intergenic	3	11273960	11274562	603	2	FBgn0265931	7656	19835526	lncRNA:CR44720	long non-coding RNA:CR44720
chr3L	11268258	11268811	554	*	peak4155	ac_	Distal Intergenic	3	11273960	11274562	603	2	FBgn0265931	5751	19835526	lncRNA:CR44720	long non-coding RNA:CR44720
chr3L	11277615	11278698	1084	*	peak4156	ac_me3	Distal Intergenic	3	11273960	11274562	603	2	FBgn0265931	-3053	19835526	lncRNA:CR44720	long non-coding RNA:CR44720
chr3L	11324312	11325601	1290	*	peak4157	ac_	Promoter (<=1kb)	3	11324326	11325000	675	2	FBgn0265934	0	19835141	lncRNA:CR44723	long non-coding RNA:CR44723
chr3L	11330011	11331124	1114	*	peak4158	ac_me3	Distal Intergenic	3	11324326	11325000	675	2	FBgn0265934	-5011	19835141	lncRNA:CR44723	long non-coding RNA:CR44723
chr3L	11331176	11332760	1585	*	peak4159	ac_me3	Distal Intergenic	3	11324326	11325000	675	2	FBgn0265934	-6176	19835141	lncRNA:CR44723	long non-coding RNA:CR44723
chr3L	11342624	11345099	2476	*	peak4161	ac_	Promoter (<=1kb)	3	11342082	11342424	343	1	FBgn0266785	542	19835745	lncRNA:CR45250	long non-coding RNA:CR45250
chr3L	11349992	11350491	500	*	peak4162	ac_	Promoter (<=1kb)	3	11349395	11349743	349	2	FBgn0266786	-249	19834811	lncRNA:CR45251	long non-coding RNA:CR45251
chr3L	11414965	11415381	417	*	peak4165	ac_	Distal Intergenic	3	11405535	11406094	560	1	FBgn0265470	9430	19834955	lncRNA:CR44363	long non-coding RNA:CR44363
chr3L	11416358	11417157	800	*	peak4166	ac_	Distal Intergenic	3	11425158	11426395	1238	1	FBgn0036157	-8001	39276	CG7560	uncharacterized protein
chr3L	11567063	11568092	1030	*	peak4175	ac_me3	Promoter (2-3kb)	3	11564483	11572796	8314	1	FBgn0053267	2580	2768969	CG33267	uncharacterized protein
chr3L	11591834	11592081	248	*	peak4177	me3	Promoter (<=1kb)	3	11590872	11591231	360	2	FBgn0036177	-603	2768979	CG33268	uncharacterized protein
chr3L	11613139	11614131	993	*	peak4179	ac_me3	Exon (FBtr0076140/FBgn0036181, exon 1 of 1)	3	11610135	11610386	252	1	FBgn0262021	3004	10178785	CG42832	uncharacterized protein
chr3L	11616001	11617309	1309	*	peak4180	ac_me3	Promoter (2-3kb)	3	11610578	11620101	9524	2	FBgn0036181	2792	2768980	Muc68Ca	Mucin 68Ca
chr3L	11650918	11651234	317	*	peak4183	ac_	Promoter (2-3kb)	3	11648756	11650499	1744	1	FBgn0036188	2162	39310	CG7339	uncharacterized protein
chr3L	11691995	11693461	1467	*	peak4186	ac_	Promoter (<=1kb)	3	11693135	11693661	527	1	FBgn0264479	0	14462848	lncRNA:CR43887	long non-coding RNA:CR43887
chr3L	11769120	11769462	343	*	peak4191	me3	Promoter (2-3kb)	3	11767299	11772157	4859	2	FBgn0036203	2695	39326	Muc68D	Mucin 68D
chr3L	11770333	11770909	577	*	peak4193	me3	Promoter (1-2kb)	3	11767299	11772157	4859	2	FBgn0036203	1248	39326	Muc68D	Mucin 68D
chr3L	11803650	11804674	1025	*	peak4197	ac_	Promoter (2-3kb)	3	11801471	11801542	72	2	FBgn0052093	-2108	3772521	tRNA:Gln-TTG-1-1	transfer RNA:Glutamine-TTG 1-1
chr3L	11918147	11918542	396	*	peak4203	ac_	Promoter (2-3kb)	3	11921513	11922599	1087	1	FBgn0036221	-2971	39347	CG11588	uncharacterized protein
chr3L	11925212	11925951	740	*	peak4205	ac_	Promoter (<=1kb)	3	11922610	11924757	2148	2	FBgn0036222	-455	39348	SdhAL	Succinate dehydrogenase, subunit A (flavoprotein)-like
chr3L	11926979	11927906	928	*	peak4206	ac_me3	Promoter (<=1kb)	3	11927693	11935919	8227	1	FBgn0011723	0	39349	byn	brachyenteron
chr3L	11950328	11951681	1354	*	peak4210	ac_me3	Promoter (<=1kb)	3	11949839	11952225	2387	1	FBgn0036227	489	39354	CG17826	uncharacterized protein
chr3L	11968361	11968728	368	*	peak4211	ac_	Promoter (2-3kb)	3	11958872	11966131	7260	2	FBgn0028573	-2230	43930	prc	pericardin
chr3L	11970150	11972366	2217	*	peak4212	ac_me3	Promoter (<=1kb)	3	11967343	11972979	5637	2	FBgn0053265	613	2768990	Muc68E	Mucin 68E
chr3L	12151721	12153012	1292	*	peak4220	ac_	Promoter (2-3kb)	3	12149273	12150329	1057	1	FBgn0052099	2448	317852	CG32099	uncharacterized protein
chr3L	12181885	12182344	460	*	peak4221	me3	Promoter (2-3kb)	3	12184984	12187860	2877	1	FBgn0036262	-2640	39391	CG6910	uncharacterized protein
chr3L	12198251	12198682	432	*	peak4222	me3	Promoter (<=1kb)	3	12197791	12199030	1240	1	FBgn0036264	460	39395	CG11529	uncharacterized protein
chr3L	12291043	12291290	248	*	peak4226	me3	Promoter (<=1kb)	3	12289304	12290161	858	2	FBgn0267218	-882	19834891	lncRNA:CR45658	long non-coding RNA:CR45658
chr3L	12328441	12329230	790	*	peak4228	me3	Promoter (<=1kb)	3	12329232	12335901	6670	1	FBgn0052105	-2	39406	Lmx1a	LIM homeobox transcription factor 1 alpha
chr3L	12385937	12386395	459	*	peak4229	me3	Intron (FBtr0333841/FBgn0036279, intron 1 of 17)	3	12368646	12391444	22799	2	FBgn0036279	5049	39410	Ncc69	sodium chloride cotransporter 69
chr3L	12467670	12468508	839	*	peak4234	me3	Promoter (<=1kb)	3	12462537	12468021	5485	2	FBgn0000625	0	39419	eyg	eyegone
chr3L	12504319	12505186	868	*	peak4237	ac_	Promoter (<=1kb)	3	12504292	12505821	1530	1	FBgn0264848	27	44118	vih	vihar
chr3L	12505938	12506518	581	*	peak4238	ac_	Promoter (1-2kb)	3	12505374	12507840	2467	2	FBgn0036294	1322	39428	CG10654	uncharacterized protein
chr3L	12554542	12554952	411	*	peak4245	ac_	Intron (FBtr0300887/FBgn0036302, intron 3 of 12)	3	12541710	12542953	1244	1	FBgn0263587	12832	12798224	lncRNA:CR43612	long non-coding RNA:CR43612
chr3L	12609167	12610022	856	*	peak4251	me3	Promoter (<=1kb)	3	12609631	12621798	12168	1	FBgn0015919	0	39440	caup	caupolican
chr3L	12613771	12613979	209	*	peak4252	me3	Intron (FBtr0075909/FBgn0015919, intron 1 of 4)	3	12609631	12621798	12168	1	FBgn0015919	4140	39440	caup	caupolican
chr3L	12627821	12628216	396	*	peak4253	me3	Promoter (<=1kb)	3	12627934	12648280	20347	1	FBgn0052111	0	19835082	lncRNA:CR32111	long non-coding RNA:CR32111
chr3L	12647198	12647540	343	*	peak4254	ac_	Exon (FBtr0344477/FBgn0052111, exon 7 of 7)	3	12648907	12653090	4184	2	FBgn0263379	5550	12798225	lncRNA:CR43431	long non-coding RNA:CR43431
chr3L	12649112	12649966	855	*	peak4255	ac_me3	Exon (FBtr0309061/FBgn0263379, exon 4 of 4)	3	12648907	12653090	4184	2	FBgn0263379	3124	12798225	lncRNA:CR43431	long non-coding RNA:CR43431
chr3L	12654833	12655520	688	*	peak4257	me3	Promoter (1-2kb)	3	12648907	12653090	4184	2	FBgn0263379	-1743	12798225	lncRNA:CR43431	long non-coding RNA:CR43431
chr3L	12692630	12693719	1090	*	peak4262	me3	Promoter (<=1kb)	3	12693639	12710249	16611	1	FBgn0014343	0	39441	mirr	mirror
chr3L	12709997	12710177	181	*	peak4263	me3	3' UTR	3	12693639	12710249	16611	1	FBgn0014343	16358	39441	mirr	mirror
chr3L	12804405	12805120	716	*	peak4269	ac_	Promoter (<=1kb)	3	12784429	12805116	20688	2	FBgn0260945	0	39454	Atg1	Autophagy-related 1
chr3L	12875266	12877033	1768	*	peak4272	ac_me3	Distal Intergenic	3	12885039	12889244	4206	1	FBgn0036321	-8006	39463	CG14120	uncharacterized protein
chr3L	12922047	12924306	2260	*	peak4275	ac_me3	Distal Intergenic	3	12912027	12913646	1620	2	FBgn0052115	-8401	317862	CG32115	uncharacterized protein
chr3L	12953947	12954142	196	*	peak4276	ac_	Promoter (<=1kb)	3	12952686	12954647	1962	2	FBgn0036325	505	39467	CG10752	uncharacterized protein
chr3L	12959069	12959638	570	*	peak4277	ac_	Distal Intergenic	3	12952686	12954647	1962	2	FBgn0036325	-4422	39467	CG10752	uncharacterized protein
chr3L	12966644	12967186	543	*	peak4278	me3	Promoter (<=1kb)	3	12964360	12967733	3374	2	FBgn0041622	547	2768964	Or69a	Odorant receptor 69a
chr3L	13041159	13041934	776	*	peak4281	ac_	Promoter (<=1kb)	3	13041756	13044234	2479	1	FBgn0011284	0	39484	RpS4	Ribosomal protein S4
chr3L	13074118	13074815	698	*	peak4285	me3	Distal Intergenic	3	13081299	13082652	1354	2	FBgn0263661	7837	14462854	lncRNA:CR43652	long non-coding RNA:CR43652
chr3L	13113723	13114394	672	*	peak4290	me3	Promoter (<=1kb)	3	13114271	13118077	3807	1	FBgn0010452	0	39491	trn	tartan
chr3L	13119778	13120840	1063	*	peak4291	ac_	Distal Intergenic	3	13114271	13118077	3807	1	FBgn0010452	5507	39491	trn	tartan
chr3L	13377545	13379509	1965	*	peak4301	ac_	Promoter (<=1kb)	3	13378583	13379190	608	1	FBgn0036349	0	39496	SNCF	SoxNeuro Co-Factor
chr3L	13400971	13401732	762	*	peak4303	me3	Promoter (<=1kb)	3	13396228	13401125	4898	2	FBgn0002573	0	45328	sens	senseless
chr3L	13402649	13404897	2249	*	peak4304	me3	Promoter (1-2kb)	3	13396228	13401125	4898	2	FBgn0002573	-1524	45328	sens	senseless
chr3L	13408340	13409780	1441	*	peak4305	ac_me3	Promoter (2-3kb)	3	13411122	13412453	1332	2	FBgn0036356	2673	39504	CG10222	uncharacterized protein
chr3L	13414487	13414921	435	*	peak4306	ac_	Promoter (1-2kb)	3	13412843	13416453	3611	1	FBgn0260049	1644	39505	flr	flare
chr3L	13559954	13560552	599	*	peak4312	ac_	Promoter (2-3kb)	3	13557755	13558101	347	1	FBgn0266688	2199	19835451	lncRNA:CR45178	long non-coding RNA:CR45178
chr3L	13564822	13565402	581	*	peak4315	ac_	Intron (FBtr0330351/FBgn0264001, intron 5 of 12)	3	13557755	13558101	347	1	FBgn0266688	7067	19835451	lncRNA:CR45178	long non-coding RNA:CR45178
chr3L	13566908	13567182	275	*	peak4316	ac_	Intron (FBtr0330351/FBgn0264001, intron 5 of 12)	3	13557755	13558101	347	1	FBgn0266688	9153	19835451	lncRNA:CR45178	long non-coding RNA:CR45178
chr3L	13575753	13577475	1723	*	peak4317	ac_me3	Intron (FBtr0330351/FBgn0264001, intron 5 of 12)	3	13557755	13558101	347	1	FBgn0266688	17998	19835451	lncRNA:CR45178	long non-coding RNA:CR45178
chr3L	13579424	13580093	670	*	peak4319	me3	Intron (FBtr0330351/FBgn0264001, intron 5 of 12)	3	13599230	13599883	654	1	FBgn0266595	-19137	19836044	lncRNA:CR45120	long non-coding RNA:CR45120
chr3L	13591045	13591874	830	*	peak4320	ac_	Intron (FBtr0330351/FBgn0264001, intron 4 of 12)	3	13599230	13599883	654	1	FBgn0266595	-7356	19836044	lncRNA:CR45120	long non-coding RNA:CR45120
chr3L	13774840	13775746	907	*	peak4326	ac_	Intron (FBtr0330356/FBgn0264001, intron 4 of 13)	3	13521907	13803400	281494	2	FBgn0264001	27654	39527	bru3	bruno 3
chr3L	13792498	13792722	225	*	peak4328	ac_	Intron (FBtr0330356/FBgn0264001, intron 1 of 13)	3	13521907	13803400	281494	2	FBgn0264001	10678	39527	bru3	bruno 3
chr3L	13792742	13792922	181	*	peak4329	me3	Intron (FBtr0330356/FBgn0264001, intron 1 of 13)	3	13521907	13803400	281494	2	FBgn0264001	10478	39527	bru3	bruno 3
chr3L	13812676	13812897	222	*	peak4331	ac_	Distal Intergenic	3	13521907	13803400	281494	2	FBgn0264001	-9276	39527	bru3	bruno 3
chr3L	13820768	13821658	891	*	peak4332	me3	Distal Intergenic	3	13837756	13838080	325	1	FBgn0262813	-16098	12798242	CG43184	uncharacterized protein
chr3L	13837132	13837860	729	*	peak4334	ac_me3	Promoter (<=1kb)	3	13837756	13838080	325	1	FBgn0262813	0	12798242	CG43184	uncharacterized protein
chr3L	13884266	13885057	792	*	peak4336	ac_me3	Exon (FBtr0330414/FBgn0264006, exon 10 of 17)	3	13878994	13883056	4063	1	FBgn0036382	5272	39531	CG13737	uncharacterized protein
chr3L	13885974	13886327	354	*	peak4337	me3	3' UTR	3	13878994	13883056	4063	1	FBgn0036382	6980	39531	CG13737	uncharacterized protein
chr3L	13904632	13905307	676	*	peak4338	ac_	Promoter (1-2kb)	3	13867414	13903236	35823	2	FBgn0264006	-1396	39533	dysc	dyschronic
chr3L	13909400	13909672	273	*	peak4339	me3	Exon (FBtr0075793/FBgn0026376, exon 5 of 7)	3	13867414	13903236	35823	2	FBgn0264006	-6164	39533	dysc	dyschronic
chr3L	13921936	13923294	1359	*	peak4340	ac_	Promoter (2-3kb)	3	13906897	13925335	18439	2	FBgn0026376	2041	44115	Rgl	Ral guanine nucleotide dissociation stimulator-like
chr3L	13925148	13925858	711	*	peak4341	ac_	Promoter (<=1kb)	3	13906897	13925335	18439	2	FBgn0026376	0	44115	Rgl	Ral guanine nucleotide dissociation stimulator-like
chr3L	13940675	13940979	305	*	peak4343	me3	Promoter (1-2kb)	3	13939250	13962647	23398	1	FBgn0052137	1425	39537	CG32137	uncharacterized protein
chr3L	13942215	13943080	866	*	peak4344	ac_me3	Promoter (2-3kb)	3	13939250	13962647	23398	1	FBgn0052137	2965	39537	CG32137	uncharacterized protein
chr3L	13969169	13969862	694	*	peak4348	ac_	3' UTR	3	13973123	13973477	355	2	FBgn0036390	3615	39541	CG13738	uncharacterized protein
chr3L	13991405	13991763	359	*	peak4349	me3	Promoter (1-2kb)	3	13977905	13993400	15496	2	FBgn0036391	1637	39543	CG17364	uncharacterized protein
chr3L	14000929	14004279	3351	*	peak4350	ac_	Promoter (<=1kb)	3	13999380	14001880	2501	2	FBgn0036397	0	39550	Nprl3	Nitrogen permease regulator-like 3
chr3L	14080222	14081387	1166	*	peak4356	me3	Promoter (2-3kb)	3	14083615	14086421	2807	1	FBgn0036410	-2228	39565	CG8100	uncharacterized protein
chr3L	14082296	14082733	438	*	peak4357	ac_	Promoter (<=1kb)	3	14083615	14086421	2807	1	FBgn0036410	-882	39565	CG8100	uncharacterized protein
chr3L	14088634	14089854	1221	*	peak4358	ac_	Distal Intergenic	3	14083615	14086421	2807	1	FBgn0036410	5019	39565	CG8100	uncharacterized protein
chr3L	14097301	14098035	735	*	peak4359	me3	Promoter (<=1kb)	3	14094589	14098053	3465	2	FBgn0000639	18	39566	Fbp1	Fat body protein 1
chr3L	14118896	14119373	478	*	peak4360	me3	Intron (FBtr0330115/FBgn0042630, intron 3 of 6)	3	14103481	14108118	4638	2	FBgn0036411	-10778	39567	Sox21a	Sox21a
chr3L	14132316	14133347	1032	*	peak4363	ac_	Promoter (<=1kb)	3	14112405	14131324	18920	2	FBgn0042630	-992	39569	Sox21b	Sox21b
chr3L	14139030	14139946	917	*	peak4365	ac_me3	Distal Intergenic	3	14134722	14135102	381	2	FBgn0267547	-3928	26067215	lncRNA:CR45887	long non-coding RNA:CR45887
chr3L	14149889	14150566	678	*	peak4366	ac_me3	Distal Intergenic	3	14134722	14135102	381	2	FBgn0267547	-14787	26067215	lncRNA:CR45887	long non-coding RNA:CR45887
chr3L	14151591	14152259	669	*	peak4367	ac_	Distal Intergenic	3	14134722	14135102	381	2	FBgn0267547	-16489	26067215	lncRNA:CR45887	long non-coding RNA:CR45887
chr3L	14165770	14166697	928	*	peak4370	me3	Distal Intergenic	3	14175610	14178620	3011	2	FBgn0000411	11923	39570	D	Dichaete
chr3L	14176785	14178502	1718	*	peak4372	ac_me3	Promoter (<=1kb)	3	14175610	14178620	3011	2	FBgn0000411	118	39570	D	Dichaete
chr3L	14270796	14271534	739	*	peak4378	ac_	Promoter (2-3kb)	3	14274343	14368639	94297	1	FBgn0001085	-2809	45307	fz	frizzled
chr3L	14275725	14277086	1362	*	peak4379	ac_	Promoter (1-2kb)	3	14274343	14368639	94297	1	FBgn0001085	1382	45307	fz	frizzled
chr3L	14315384	14316110	727	*	peak4380	ac_	Intron (FBtr0075743/FBgn0001085, intron 3 of 4)	3	14322552	14326251	3700	2	FBgn0266383	10141	19835129	lncRNA:CR45025	long non-coding RNA:CR45025
chr3L	14406405	14407258	854	*	peak4384	ac_	Promoter (2-3kb)	3	14402930	14409939	7010	2	FBgn0003459	2681	39581	stwl	stonewall
chr3L	14451782	14452227	446	*	peak4388	ac_	Intron (FBtr0273423/FBgn0087007, intron 1 of 5)	3	14424501	14425926	1426	1	FBgn0267695	27281	26067350	lncRNA:CR46031	long non-coding RNA:CR46031
chr3L	14452556	14453260	705	*	peak4389	ac_	Intron (FBtr0273423/FBgn0087007, intron 1 of 5)	3	14424501	14425926	1426	1	FBgn0267695	28055	26067350	lncRNA:CR46031	long non-coding RNA:CR46031
chr3L	14527844	14528596	753	*	peak4394	me3	Intron (FBtr0273422/FBgn0087007, intron 2 of 8)	3	14519760	14521690	1931	2	FBgn0036427	-6154	39586	CG4613	uncharacterized protein
chr3L	14539650	14540231	582	*	peak4396	ac_	Promoter (1-2kb)	3	14537651	14540441	2791	1	FBgn0026409	1999	39587	Mpcp2	Mitochondrial phosphate carrier protein 2
chr3L	14599282	14599904	623	*	peak4399	me3	Promoter (<=1kb)	3	14583222	14599540	16319	2	FBgn0040318	0	53446	HGTX	HGTX
chr3L	14614184	14614364	181	*	peak4402	me3	Promoter (<=1kb)	3	14614458	14622205	7748	1	FBgn0003388	-94	39592	shd	shade
chr3L	14634506	14634888	383	*	peak4404	ac_me3	Promoter (1-2kb)	3	14632601	14671609	39009	1	FBgn0041604	1905	39596	dlp	dally-like
chr3L	14673718	14674851	1134	*	peak4406	ac_me3	Promoter (<=1kb)	3	14673942	14674013	72	2	FBgn0011927	0	3772366	tRNA:iMet-CAT-1-4	transfer RNA:initiator Methionine-CAT 1-4
chr3L	14721441	14722610	1170	*	peak4407	ac_me3	Intron (FBtr0299649/FBgn0259175, intron 2 of 9)	3	14728760	14729343	584	1	FBgn0036442	-6150	39603	CG13473	uncharacterized protein
chr3L	14768317	14768669	353	*	peak4410	ac_	Promoter (<=1kb)	3	14767703	14769283	1581	2	FBgn0036447	614	39609	CG17173	uncharacterized protein
chr3L	14783431	14784772	1342	*	peak4412	ac_	Promoter (1-2kb)	3	14776496	14786412	9917	2	FBgn0036449	1640	39611	bmm	brummer
chr3L	14785345	14786080	736	*	peak4413	ac_	Promoter (<=1kb)	3	14776496	14786412	9917	2	FBgn0036449	332	39611	bmm	brummer
chr3L	14801312	14802260	949	*	peak4415	ac_	Promoter (<=1kb)	3	14801328	14802168	841	2	FBgn0029148	0	44005	NHP2	NHP2
chr3L	14825265	14826151	887	*	peak4416	ac_me3	Intron (FBtr0110825/FBgn0036454, intron 2 of 7)	3	14805136	14882224	77089	1	FBgn0036454	20129	39616	CG17839	uncharacterized protein
chr3L	14830371	14831766	1396	*	peak4418	me3	Intron (FBtr0110825/FBgn0036454, intron 2 of 7)	3	14805136	14882224	77089	1	FBgn0036454	25235	39616	CG17839	uncharacterized protein
chr3L	14863278	14863946	669	*	peak4420	ac_	Intron (FBtr0110825/FBgn0036454, intron 3 of 7)	3	14885341	14886183	843	1	FBgn0265913	-21395	19835820	lncRNA:CR44702	long non-coding RNA:CR44702
chr3L	14918762	14919020	259	*	peak4421	me3	Intron (FBtr0299509/FBgn0259099, intron 1 of 10)	3	14903805	14942907	39103	1	FBgn0259099	14957	39617	DCX-EMAP	Doublecortin-domain-containing echinoderm-microtubule-associated protein
chr3L	14943884	14944505	622	*	peak4422	ac_	Promoter (<=1kb)	3	14943730	14944331	602	2	FBgn0040809	0	50282	CG13465	uncharacterized protein
chr3L	14945732	14946500	769	*	peak4423	ac_	Promoter (<=1kb)	3	14945499	14946125	627	2	FBgn0040487	0	50281	BobA	Brother of Bearded A
chr3L	14966092	14966573	482	*	peak4427	ac_	Promoter (2-3kb)	3	14969344	14970306	963	1	FBgn0026320	-2771	39619	Tom	Twin of m4
chr3L	14967504	14968367	864	*	peak4428	ac_	Promoter (<=1kb)	3	14969344	14970306	963	1	FBgn0026320	-977	39619	Tom	Twin of m4
chr3L	14971914	14973690	1777	*	peak4430	ac_	Promoter (<=1kb)	3	14972667	14973198	532	1	FBgn0000216	0	39620	Brd	Bearded
chr3L	14975034	14975612	579	*	peak4431	ac_	Promoter (<=1kb)	3	14974848	14976040	1193	1	FBgn0040296	186	39621	Ocho	ocho
chr3L	14977652	14979556	1905	*	peak4432	ac_	Promoter (<=1kb)	3	14976626	14977631	1006	2	FBgn0263380	-21	12797906	lncRNA:CR43432	long non-coding RNA:CR43432
chr3L	14996312	14996913	602	*	peak4436	ac_	Promoter (2-3kb)	3	14997981	14999666	1686	2	FBgn0036462	2753	39627	mRpL39	mitochondrial ribosomal protein L39
chr3L	15020846	15021408	563	*	peak4439	me3	Promoter (2-3kb)	3	15023492	15024009	518	1	FBgn0047338	-2084	251924	CG32148	uncharacterized protein
chr3L	15035924	15036117	194	*	peak4440	me3	Intron (FBtr0299848/FBgn0261090, intron 2 of 7)	3	15041631	15042570	940	2	FBgn0036465	6453	2768973	Rpn12R	Regulatory particle non-ATPase 12-related
chr3L	15040445	15040809	365	*	peak4441	ac_	Promoter (1-2kb)	3	15041631	15042570	940	2	FBgn0036465	1761	2768973	Rpn12R	Regulatory particle non-ATPase 12-related
chr3L	15043663	15044323	661	*	peak4442	ac_me3	Promoter (<=1kb)	3	15042799	15043924	1126	2	FBgn0025776	0	2768974	ind	intermediate neuroblasts defective
chr3L	15048275	15048530	256	*	peak4444	me3	Promoter (<=1kb)	3	15049179	15049495	317	2	FBgn0263761	965	14462860	CG43678	uncharacterized protein
chr3L	15080513	15081466	954	*	peak4447	ac_	Promoter (2-3kb)	3	15076907	15078447	1541	2	FBgn0036474	-2066	39641	Or71a	Odorant receptor 71a
chr3L	15099700	15100456	757	*	peak4450	ac_	Promoter (<=1kb)	3	15098534	15099502	969	2	FBgn0264704	-198	14462864	lncRNA:CR43973	long non-coding RNA:CR43973
chr3L	15223350	15224236	887	*	peak4463	ac_	Distal Intergenic	3	15235619	15242832	7214	1	FBgn0029114	-11383	44497	Tollo	tollo
chr3L	15232556	15233407	852	*	peak4465	ac_	Promoter (2-3kb)	3	15235619	15242832	7214	1	FBgn0029114	-2212	44497	Tollo	tollo
chr3L	15262012	15263054	1043	*	peak4469	ac_	Distal Intergenic	3	15235619	15242832	7214	1	FBgn0029114	26393	44497	Tollo	tollo
chr3L	15272517	15272697	181	*	peak4470	me3	Distal Intergenic	3	15298958	15300942	1985	1	FBgn0036491	-26261	39660	Best4	Bestrophin 4
chr3L	15296049	15296879	831	*	peak4472	ac_	Promoter (2-3kb)	3	15298958	15300942	1985	1	FBgn0036491	-2079	39660	Best4	Bestrophin 4
chr3L	15323355	15323682	328	*	peak4475	me3	Distal Intergenic	3	15319923	15320356	434	1	FBgn0267933	3432	26067524	lncRNA:CR46213	long non-coding RNA:CR46213
chr3L	15350577	15350934	358	*	peak4477	me3	Distal Intergenic	3	15336692	15344315	7624	1	FBgn0036494	13885	39663	Toll-6	Toll-6
chr3L	15423908	15425392	1485	*	peak4478	ac_me3	Distal Intergenic	3	15437201	15437713	513	1	FBgn0263616	-11809	12797908	lncRNA:CR43625	long non-coding RNA:CR43625
chr3L	15425629	15426504	876	*	peak4479	ac_me3	Distal Intergenic	3	15437201	15437713	513	1	FBgn0263616	-10697	12797908	lncRNA:CR43625	long non-coding RNA:CR43625
chr3L	15506700	15509434	2735	*	peak4482	ac_	Promoter (<=1kb)	3	15509061	15509513	453	1	FBgn0004052	0	39673	Z600	Z600
chr3L	15516809	15518293	1485	*	peak4483	ac_	Promoter (<=1kb)	3	15516533	15517056	524	2	FBgn0036503	0	39676	CG13454	uncharacterized protein
chr3L	15553976	15554831	856	*	peak4489	ac_	Promoter (<=1kb)	3	15554113	15561042	6930	1	FBgn0087035	0	39683	AGO2	Argonaute 2
chr3L	15565818	15566947	1130	*	peak4490	ac_	Promoter (<=1kb)	3	15566013	15576313	10301	1	FBgn0267390	0	39686	dop	drop out
chr3L	15655117	15655356	240	*	peak4498	ac_	Promoter (<=1kb)	3	15654472	15656010	1539	2	FBgn0004592	654	39706	Eig71Ee	Ecdysone-induced gene 71Ee
chr3L	15699710	15700484	775	*	peak4501	ac_	Promoter (<=1kb)	3	15697594	15699850	2257	2	FBgn0041160	0	39716	comm2	comm2
chr3L	15711970	15712567	598	*	peak4504	ac_	Distal Intergenic	3	15716453	15717749	1297	1	FBgn0260777	-3886	8674113	CG42571	uncharacterized protein
chr3L	15798413	15799586	1174	*	peak4509	ac_me3	Distal Intergenic	3	15808322	15808883	562	1	FBgn0036531	-8736	2768962	CG6244	uncharacterized protein
chr3L	15829837	15830272	436	*	peak4512	ac_	Promoter (2-3kb)	3	15832464	15833947	1484	1	FBgn0036536	-2192	39724	CG12713	uncharacterized protein
chr3L	15847001	15847633	633	*	peak4515	ac_	Promoter (2-3kb)	3	15837773	15844062	6290	2	FBgn0052150	-2939	39727	meru	meru
chr3L	15904178	15904394	217	*	peak4517	ac_	Exon (FBtr0089527/FBgn0036544, exon 12 of 16)	3	15848578	15899029	50452	2	FBgn0264908	-5149	39730	pHCl-1	pH-sensitive chloride channel 1
chr3L	15924437	15924898	462	*	peak4518	ac_	Promoter (<=1kb)	3	15900156	15924861	24706	2	FBgn0036544	0	39732	sff	sugar-free frosting
chr3L	15972149	15972516	368	*	peak4522	ac_	Promoter (2-3kb)	3	15975368	15976428	1061	1	FBgn0036550	-2852	39739	CG17026	uncharacterized protein
chr3L	15984715	15985906	1192	*	peak4524	ac_	Promoter (1-2kb)	3	15983135	15984362	1228	1	FBgn0000115	1580	39745	Arl1	ADP ribosylation factor-like 1
chr3L	16011300	16012670	1371	*	peak4527	ac_	Promoter (<=1kb)	3	16006552	16011812	5261	2	FBgn0263601	0	39750	mib1	mind bomb 1
chr3L	16017428	16018278	851	*	peak4529	ac_	Promoter (<=1kb)	3	16017537	16021582	4046	1	FBgn0267660	0	26067319	lncRNA:CR45998	long non-coding RNA:CR45998
chr3L	16018830	16019477	648	*	peak4530	ac_me3	Promoter (<=1kb)	3	16017165	16018317	1153	2	FBgn0264601	-513	19835707	lncRNA:CR43950	long non-coding RNA:CR43950
chr3L	16024777	16025957	1181	*	peak4532	ac_me3	Promoter (1-2kb)	3	16023480	16032752	9273	1	FBgn0044028	1297	39751	Notum	notum
chr3L	16048909	16050244	1336	*	peak4535	ac_	Promoter (<=1kb)	3	16049235	16050303	1069	1	FBgn0264602	0	14462872	lncRNA:CR43951	long non-coding RNA:CR43951
chr3L	16113235	16114876	1642	*	peak4542	ac_	Promoter (<=1kb)	3	16113212	16121651	8440	1	FBgn0010280	23	39765	Taf4	TBP-associated factor 4
chr3L	16187029	16187799	771	*	peak4549	ac_	Distal Intergenic	3	16177345	16177635	291	2	FBgn0267319	-9394	19835549	lncRNA:CR45755	long non-coding RNA:CR45755
chr3L	16226452	16227353	902	*	peak4550	ac_	Promoter (1-2kb)	3	16226126	16228737	2612	2	FBgn0263605	1384	39774	l(3)72Dn	lethal (3) 72Dn
chr3L	16271560	16271914	355	*	peak4553	me3	Promoter (<=1kb)	3	16271282	16271918	637	1	FBgn0036589	278	39785	CG13067	uncharacterized protein
chr3L	16308077	16308268	192	*	peak4554	me3	Promoter (<=1kb)	3	16307846	16308480	635	2	FBgn0036602	212	39798	CG13042	uncharacterized protein
chr3L	16341903	16342091	189	*	peak4555	me3	Promoter (1-2kb)	3	16343189	16345241	2053	1	FBgn0267553	-1098	26067221	lncRNA:CR45893	long non-coding RNA:CR45893
chr3L	16407990	16408999	1010	*	peak4560	ac_	Promoter (2-3kb)	3	16402796	16411828	9033	2	FBgn0014163	2829	39826	fax	failed axon connections
chr3L	16410411	16411228	818	*	peak4561	ac_	Promoter (<=1kb)	3	16402796	16411828	9033	2	FBgn0014163	600	39826	fax	failed axon connections
chr3L	16489292	16490494	1203	*	peak4566	ac_me3	Intron (FBtr0075390/FBgn0053158, intron 4 of 5)	3	16470386	16483650	13265	2	FBgn0004569	-5642	39833	aos	argos
chr3L	16511977	16512550	574	*	peak4569	me3	Intron (FBtr0307367/FBgn0263131, intron 15 of 30)	3	16497651	16500460	2810	1	FBgn0003515	14326	39836	st	scarlet
chr3L	16527605	16528294	690	*	peak4570	ac_	Intron (FBtr0307367/FBgn0263131, intron 4 of 30)	3	16491838	16543370	51533	2	FBgn0263131	15076	39835	CG43373	uncharacterized protein
chr3L	16560872	16561174	303	*	peak4571	ac_	Distal Intergenic	3	16556823	16557958	1136	1	FBgn0036639	4049	39840	CG4229	uncharacterized protein
chr3L	16570588	16571450	863	*	peak4573	ac_	Promoter (1-2kb)	3	16563448	16573334	9887	2	FBgn0026061	1884	39841	Mipp1	Multiple inositol polyphosphate phosphatase 1
chr3L	16579267	16579890	624	*	peak4575	ac_	Promoter (<=1kb)	3	16576859	16580306	3448	2	FBgn0036640	416	39843	nxf2	nuclear RNA export factor 2
chr3L	16630479	16632137	1659	*	peak4580	ac_	Exon (FBtr0112790/FBgn0000017, exon 2 of 9)	3	16613218	16615472	2255	2	FBgn0017572	-15007	39858	Mo25	Mo25
chr3L	16729921	16730243	323	*	peak4585	ac_	Promoter (<=1kb)	3	16728496	16730818	2323	2	FBgn0004556	575	39871	Dbp73D	Dead box protein 73D
chr3L	16737594	16737797	204	*	peak4586	me3	Exon (FBtr0075321/FBgn0036659, exon 3 of 4)	3	16733546	16739364	5819	1	FBgn0036659	4048	39872	CG9701	uncharacterized protein
chr3L	16739851	16740136	286	*	peak4587	ac_	Distal Intergenic	3	16733546	16739364	5819	1	FBgn0036659	6305	39872	CG9701	uncharacterized protein
chr3L	16771864	16772323	460	*	peak4591	ac_	Intron (FBtr0304018/FBgn0004108, intron 1 of 2)	3	16766072	16777465	11394	1	FBgn0004108	5792	39873	Nrt	Neurotactin
chr3L	16773139	16773557	419	*	peak4592	ac_	5' UTR	3	16776531	16779736	3206	2	FBgn0036660	6179	39874	CG13025	uncharacterized protein
chr3L	16774934	16775293	360	*	peak4593	ac_	Exon (FBtr0304018/FBgn0004108, exon 3 of 3)	3	16776531	16779736	3206	2	FBgn0036660	4443	39874	CG13025	uncharacterized protein
chr3L	17110304	17110609	306	*	peak4610	me3	Intron (FBtr0333861/FBgn0260943, intron 7 of 14)	3	17055613	17058533	2921	1	FBgn0036698	54691	39918	CG7724	uncharacterized protein
chr3L	17120648	17121502	855	*	peak4612	ac_me3	Intron (FBtr0333861/FBgn0260943, intron 7 of 14)	3	17166863	17167542	680	1	FBgn0263381	-45361	12797922	asRNA:CR43433	antisense RNA:CR43433
chr3L	17248993	17249806	814	*	peak4616	ac_	Intron (FBtr0332783/FBgn0264462, intron 1 of 1)	3	17245882	17264290	18409	1	FBgn0264462	3111	14462876	lncRNA:CR43870	long non-coding RNA:CR43870
chr3L	17352847	17353878	1032	*	peak4618	ac_	Promoter (1-2kb)	3	17351822	17358056	6235	1	FBgn0036714	1025	39934	CG7692	uncharacterized protein
chr3L	17359340	17359723	384	*	peak4619	me3	Promoter (<=1kb)	3	17359682	17361811	2130	1	FBgn0015550	0	39935	tap	target of Poxn
chr3L	17383778	17384659	882	*	peak4621	ac_me3	Promoter (1-2kb)	3	17380026	17382728	2703	2	FBgn0036716	-1050	39937	CG13728	uncharacterized protein
chr3L	17398418	17398680	263	*	peak4622	me3	Promoter (2-3kb)	3	17400272	17401348	1077	2	FBgn0026197	2668	43918	lncRNA:noe	long non-coding RNA:noe
chr3L	17407615	17408076	462	*	peak4623	ac_	Intron (FBtr0075233/FBgn0027660, intron 2 of 5)	3	17400272	17401348	1077	2	FBgn0026197	-6267	43918	lncRNA:noe	long non-coding RNA:noe
chr3L	17415708	17416721	1014	*	peak4624	ac_	5' UTR	3	17396031	17421514	25484	2	FBgn0027660	4793	39939	blot	bloated tubules
chr3L	17444131	17445135	1005	*	peak4628	ac_	Intron (FBtr0075219/FBgn0036725, intron 1 of 1)	3	17439401	17457461	18061	1	FBgn0036725	4730	39947	CG18265	uncharacterized protein
chr3L	17445667	17446571	905	*	peak4629	ac_	5' UTR	3	17439401	17457461	18061	1	FBgn0036725	6266	39947	CG18265	uncharacterized protein
chr3L	17453318	17453908	591	*	peak4630	me3	3' UTR	3	17460109	17460496	388	1	FBgn0265758	-6201	19835846	lncRNA:CR44565	long non-coding RNA:CR44565
chr3L	17516137	17516699	563	*	peak4635	ac_	Promoter (1-2kb)	3	17514298	17524740	10443	1	FBgn0036734	1839	39956	CG7564	uncharacterized protein
chr3L	17521232	17521975	744	*	peak4636	ac_me3	3' UTR	3	17528700	17528840	141	2	FBgn0263478	6865	12797924	snoRNA:Edc3-a	ncRNA
chr3L	17543718	17544074	357	*	peak4638	ac_	Exon (FBtr0299646/FBgn0259174, exon 12 of 18)	3	17548077	17549127	1051	2	FBgn0023197	5053	39959	Jon74E	Jonah 74E
chr3L	17554645	17557521	2877	*	peak4639	ac_	Promoter (<=1kb)	3	17551004	17557788	6785	2	FBgn0025455	267	39961	CycT	Cyclin T
chr3L	17563716	17564191	476	*	peak4640	ac_	Promoter (1-2kb)	3	17566042	17566162	121	2	FBgn0086080	1971	5740701	snoRNA:Me28S-A576	ncRNA
chr3L	17590627	17590993	367	*	peak4641	me3	Intron (FBtr0075202/FBgn0000567, intron 5 of 7)	3	17566042	17566162	121	2	FBgn0086080	-24465	5740701	snoRNA:Me28S-A576	ncRNA
chr3L	17649930	17650754	825	*	peak4646	ac_	5' UTR	3	17645486	17646737	1252	2	FBgn0262531	-3193	12797926	CG43085	uncharacterized protein
chr3L	17808407	17808788	382	*	peak4654	me3	Promoter (<=1kb)	3	17806451	17809146	2696	2	FBgn0052191	358	317903	CG32191	uncharacterized protein
chr3L	17918630	17919872	1243	*	peak4657	me3	Distal Intergenic	3	17909483	17912565	3083	2	FBgn0036772	-6065	39998	CG5290	uncharacterized protein
chr3L	17920584	17921010	427	*	peak4658	ac_	Distal Intergenic	3	17909483	17912565	3083	2	FBgn0036772	-8019	39998	CG5290	uncharacterized protein
chr3L	17979741	17980174	434	*	peak4660	ac_	Promoter (1-2kb)	3	17981321	17981841	521	2	FBgn0267581	1667	26067249	lncRNA:CR45921	long non-coding RNA:CR45921
chr3L	18015057	18016017	961	*	peak4662	ac_	Intron (FBtr0306814/FBgn0000568, intron 3 of 7)	3	18002978	18003078	101	2	FBgn0086081	-11979	5740406	snoRNA:Me28S-A30	ncRNA
chr3L	18138287	18139575	1289	*	peak4668	ac_	Promoter (<=1kb)	3	18139402	18145418	6017	1	FBgn0020300	0	50263	geko	geko
chr3L	18185669	18186578	910	*	peak4672	ac_	Promoter (<=1kb)	3	18167745	18185641	17897	2	FBgn0003997	-28	40009	hid	head involution defective
chr3L	18209870	18210143	274	*	peak4675	ac_	Distal Intergenic	3	18201494	18203637	2144	1	FBgn0036782	8376	40010	CG7320	uncharacterized protein
chr3L	18272029	18273049	1021	*	peak4678	me3	Distal Intergenic	3	18252088	18252846	759	1	FBgn0036783	19941	40011	CheA75a	Chemosensory protein A 75a
chr3L	18296346	18296926	581	*	peak4679	ac_	Promoter (1-2kb)	3	18294604	18295800	1197	1	FBgn0262998	1742	12797933	lncRNA:CR43306	long non-coding RNA:CR43306
chr3L	18356084	18356625	542	*	peak4685	ac_	Distal Intergenic	3	18323584	18323985	402	2	FBgn0286033	-32099	39877395	lncRNA:CR46353	long non-coding RNA:CR46353
chr3L	18400004	18400325	322	*	peak4687	me3	Promoter (1-2kb)	3	18397535	18398435	901	2	FBgn0011706	-1569	40015	rpr	reaper
chr3L	18470771	18471318	548	*	peak4689	me3	Promoter (1-2kb)	3	18472143	18472384	242	2	FBgn0028416	1066	44481	Met75Cb	Met75Cb
chr3L	18508009	18509217	1209	*	peak4690	ac_me3	Distal Intergenic	3	18485137	18502557	17421	2	FBgn0036789	-5452	40019	AstC-R2	Allatostatin C receptor 2
chr3L	18517824	18518283	460	*	peak4691	ac_	Distal Intergenic	3	18526976	18527445	470	1	FBgn0052198	-8693	317909	CG32198	uncharacterized protein
chr3L	18518580	18520000	1421	*	peak4692	ac_me3	Distal Intergenic	3	18526976	18527445	470	1	FBgn0052198	-6976	317909	CG32198	uncharacterized protein
chr3L	18587823	18589808	1986	*	peak4697	ac_me3	Promoter (<=1kb)	3	18588759	18590165	1407	1	FBgn0036791	0	40021	CG7271	uncharacterized protein
chr3L	18592690	18593939	1250	*	peak4698	ac_	Promoter (<=1kb)	3	18592303	18593771	1469	2	FBgn0003683	0	47208	term	terminus
chr3L	18633046	18633369	324	*	peak4705	ac_	Intron (FBtr0075049/FBgn0036801, intron 2 of 8)	3	18625959	18667177	41219	1	FBgn0036801	7087	40032	MYPT-75D	Myosin phosphatase targeting subunit 75D
chr3L	18710912	18711237	326	*	peak4708	ac_	Promoter (2-3kb)	3	18707933	18708692	760	1	FBgn0265885	2979	19835979	lncRNA:CR44674	long non-coding RNA:CR44674
chr3L	18711783	18712731	949	*	peak4709	ac_me3	Distal Intergenic	3	18707933	18708692	760	1	FBgn0265885	3850	19835979	lncRNA:CR44674	long non-coding RNA:CR44674
chr3L	18717851	18718700	850	*	peak4711	ac_me3	Distal Intergenic	3	18721893	18723272	1380	2	FBgn0036809	4572	40040	CG12477	uncharacterized protein
chr3L	18722706	18722910	205	*	peak4712	ac_	Promoter (<=1kb)	3	18721893	18723272	1380	2	FBgn0036809	362	40040	CG12477	uncharacterized protein
chr3L	18743867	18744963	1097	*	peak4713	ac_	Promoter (<=1kb)	3	18744488	18745699	1212	1	FBgn0036810	0	40041	CG6885	uncharacterized protein
chr3L	18772711	18774206	1496	*	peak4717	ac_me3	Intron (FBtr0075086/FBgn0001078, intron 2 of 9)	3	18753797	18754085	289	2	FBgn0267600	-18626	26067265	lncRNA:CR45938	long non-coding RNA:CR45938
chr3L	18826883	18827108	226	*	peak4720	ac_	Exon (FBtr0075058/FBgn0000261, exon 2 of 3)	3	18822604	18828188	5585	1	FBgn0000261	4279	40048	Cat	Catalase
chr3L	18830562	18831091	530	*	peak4721	ac_	Exon (FBtr0075083/FBgn0036816, exon 6 of 9)	3	18822604	18828188	5585	1	FBgn0000261	7958	40048	Cat	Catalase
chr3L	18854408	18855043	636	*	peak4725	me3	Promoter (<=1kb)	3	18854317	18854622	306	1	FBgn0266936	91	19835378	lncRNA:CR45387	long non-coding RNA:CR45387
chr3L	19042007	19042377	371	*	peak4733	ac_	Intron (FBtr0075039/FBgn0002945, intron 1 of 4)	3	19003741	19045449	41709	2	FBgn0002945	3072	44843	nkd	naked cuticle
chr3L	19042885	19044953	2069	*	peak4734	ac_	Promoter (<=1kb)	3	19003741	19045449	41709	2	FBgn0002945	496	44843	nkd	naked cuticle
chr3L	19083225	19084073	849	*	peak4737	ac_	Promoter (2-3kb)	3	19066155	19086426	20272	2	FBgn0036844	2353	40081	Mkp3	Mitogen-activated protein kinase phosphatase 3
chr3L	19121446	19122116	671	*	peak4738	me3	Intron (FBtr0346533/FBgn0036851, intron 2 of 4)	3	19128450	19129665	1216	2	FBgn0052203	7549	317912	Spn75F	Serpin 75F
chr3L	19168944	19169425	482	*	peak4739	ac_	Intron (FBtr0332735/FBgn0016797, intron 1 of 2)	3	19183998	19184726	729	2	FBgn0267603	15301	26067268	lncRNA:CR45941	long non-coding RNA:CR45941
chr3L	19272722	19273058	337	*	peak4745	me3	Promoter (2-3kb)	3	19269772	19270642	871	2	FBgn0036858	-2080	40098	CG14088	uncharacterized protein
chr3L	19300681	19301036	356	*	peak4747	me3	Exon (FBtr0075011/FBgn0003089, exon 4 of 6)	3	19294727	19295198	472	2	FBgn0267715	-5483	26067367	asRNA:CR46048	antisense RNA:CR46048
chr3L	19306144	19306836	693	*	peak4748	ac_	3' UTR	3	19294727	19295198	472	2	FBgn0267715	-10946	26067367	asRNA:CR46048	antisense RNA:CR46048
chr3L	19399421	19400561	1141	*	peak4751	ac_me3	Intron (FBtr0089796/FBgn0052206, intron 1 of 13)	3	19405539	19406013	475	1	FBgn0264697	-4978	14462885	lncRNA:CR43966	long non-coding RNA:CR43966
chr3L	19477692	19478610	919	*	peak4756	me3	Promoter (<=1kb)	3	19478284	19478670	387	1	FBgn0262031	0	NA	NA	NA
chr3L	19512628	19512977	350	*	peak4757	ac_me3	Distal Intergenic	3	19517552	19518332	781	2	FBgn0036878	5355	40120	Cpr76Ba	Cuticular protein 76Ba
chr3L	19556173	19557263	1091	*	peak4758	ac_me3	Promoter (<=1kb)	3	19555533	19557202	1670	2	FBgn0265888	0	19834734	lncRNA:CR44677	long non-coding RNA:CR44677
chr3L	19562063	19564424	2362	*	peak4760	ac_	Promoter (<=1kb)	3	19562636	19566533	3898	1	FBgn0267576	0	26067244	lncRNA:CR45916	long non-coding RNA:CR45916
chr3L	19572855	19573050	196	*	peak4762	ac_	Exon (FBtr0112853/FBgn0005564, exon 3 of 7)	3	19565131	19565208	78	1	FBgn0262373	7724	12797939	mir-9a	mir-9a stem loop
chr3L	19636508	19637525	1018	*	peak4768	ac_	Promoter (<=1kb)	3	19624406	19635783	11378	2	FBgn0036896	-725	40143	wnd	wallenda
chr3L	19663486	19666169	2684	*	peak4769	me3	Promoter (<=1kb)	3	19650506	19664104	13599	2	FBgn0036899	0	40146	tey	teyrha-meyrha
chr3L	19682505	19683361	857	*	peak4770	me3	Promoter (2-3kb)	3	19678921	19680121	1201	2	FBgn0265889	-2384	19835359	lncRNA:CR44678	long non-coding RNA:CR44678
chr3L	19692055	19692718	664	*	peak4772	me3	Promoter (2-3kb)	3	19690033	19695260	5228	2	FBgn0261341	2542	40149	verm	vermiform
chr3L	19715299	19716870	1572	*	peak4775	ac_	Promoter (1-2kb)	3	19714418	19718328	3911	2	FBgn0262516	1458	40152	Trpml	Transient receptor potential cation channel, mucolipin
chr3L	19746979	19748279	1301	*	peak4776	ac_	Promoter (1-2kb)	3	19745834	19749744	3911	2	FBgn0261361	1465	40152	Trpml	Transient receptor potential cation channel, mucolipin
chr3L	19755017	19755408	392	*	peak4778	ac_	Exon (FBtr0302280/FBgn0266136, exon 12 of 18)	3	19760409	19761817	1409	1	FBgn0036905	-5001	40154	ms(3)76Ca	male sterile (3) 76Ca
chr3L	19807025	19808035	1011	*	peak4782	ac_	Promoter (<=1kb)	3	19807232	19810398	3167	1	FBgn0024889	0	40160	Kap-alpha1	karyopherin alpha1
chr3L	19808745	19809651	907	*	peak4783	ac_	Promoter (1-2kb)	3	19807232	19810398	3167	1	FBgn0024889	1513	40160	Kap-alpha1	karyopherin alpha1
chr3L	19824648	19825145	498	*	peak4785	ac_me3	Intron (FBtr0074882/FBgn0013799, intron 2 of 3)	3	19818174	19830686	12513	1	FBgn0013799	6474	40164	Deaf1	Deformed epidermal autoregulatory factor-1
chr3L	19856941	19857257	317	*	peak4790	ac_	Intron (FBtr0074885/FBgn0020389, intron 2 of 4)	3	19861458	19861869	412	1	FBgn0266982	-4201	19835067	lncRNA:CR45433	long non-coding RNA:CR45433
chr3L	19866802	19867356	555	*	peak4791	ac_	Distal Intergenic	3	19867488	19871078	3591	2	FBgn0262518	3722	40168	Rab8	Rab8
chr3L	19897161	19899683	2523	*	peak4796	ac_	Promoter (<=1kb)	3	19895216	19896391	1176	2	FBgn0052218	-770	10178829	lncRNA:CR32218	long non-coding RNA:CR32218
chr3L	19921534	19923954	2421	*	peak4799	ac_	Promoter (<=1kb)	3	19918242	19923462	5221	2	FBgn0020887	0	48071	Su(z)12	Su(z)12
chr3L	19991909	19992571	663	*	peak4803	ac_	Promoter (<=1kb)	3	19991887	19996269	4383	1	FBgn0036926	22	40187	CG7646	uncharacterized protein
chr3L	20006446	20007144	699	*	peak4806	ac_	Promoter (1-2kb)	3	20005301	20024607	19307	1	FBgn0261574	1145	40191	kug	kugelei
chr3L	20028104	20029012	909	*	peak4808	ac_	Promoter (<=1kb)	3	20027819	20029020	1202	2	FBgn0036932	8	40193	CG14184	uncharacterized protein
chr3L	20186285	20186636	352	*	peak4810	ac_	Promoter (1-2kb)	3	20188522	20189779	1258	1	FBgn0036945	-1886	40207	Ssk	Snakeskin
chr3L	20213454	20214657	1204	*	peak4811	ac_	Promoter (1-2kb)	3	20210292	20212122	1831	2	FBgn0036951	-1332	40213	CG7017	uncharacterized protein
chr3L	20243424	20243746	323	*	peak4816	ac_	Promoter (1-2kb)	3	20233173	20241903	8731	2	FBgn0036958	-1521	40220	CG17233	uncharacterized protein
chr3L	20283043	20283541	499	*	peak4819	ac_	Intron (FBtr0074848/FBgn0052227, intron 1 of 9)	3	20290702	20291152	451	2	FBgn0264482	7611	19835845	lncRNA:CR43890	long non-coding RNA:CR43890
chr3L	20292457	20293688	1232	*	peak4820	ac_	Promoter (1-2kb)	3	20290702	20291152	451	2	FBgn0264482	-1305	19835845	lncRNA:CR43890	long non-coding RNA:CR43890
chr3L	20332004	20332770	767	*	peak4827	ac_me3	Distal Intergenic	3	20322377	20323209	833	2	FBgn0036972	-8795	NA	NA	NA
chr3L	20349345	20349709	365	*	peak4832	ac_	Promoter (<=1kb)	3	20348355	20353873	5519	1	FBgn0036974	990	40240	eRF1	eukaryotic translation release factor 1
chr3L	20380679	20381115	437	*	peak4833	ac_	Promoter (2-3kb)	3	20382405	20384109	1705	2	FBgn0027565	2994	40250	CG5498	uncharacterized protein
chr3L	20402507	20403144	638	*	peak4839	ac_	Promoter (<=1kb)	3	20396288	20401609	5322	2	FBgn0028978	-898	43999	trbl	tribbles
chr3L	20404500	20405617	1118	*	peak4840	ac_	Promoter (<=1kb)	3	20404270	20407558	3289	1	FBgn0267635	230	26067300	lncRNA:CR45973	long non-coding RNA:CR45973
chr3L	20435313	20435606	294	*	peak4843	ac_	Promoter (<=1kb)	3	20435110	20436209	1100	2	FBgn0036990	603	40261	mRpL15	mitochondrial ribosomal protein L15
chr3L	20450980	20451198	219	*	peak4844	ac_	Promoter (1-2kb)	3	20450532	20452864	2333	2	FBgn0036994	1666	40265	CG5199	uncharacterized protein
chr3L	20480432	20480713	282	*	peak4849	ac_	Distal Intergenic	3	20474466	20477003	2538	1	FBgn0036999	5966	40270	isoQC	iso Glutaminyl cyclase
chr3L	20515846	20517963	2118	*	peak4852	ac_	Promoter (1-2kb)	3	20514598	20519393	4796	2	FBgn0037007	1430	40278	CG5059	uncharacterized protein
chr3L	20564826	20565219	394	*	peak4855	ac_	Distal Intergenic	3	20558197	20558520	324	1	FBgn0284412	6629	36786377	lncRNA:CR46326	long non-coding RNA:CR46326
chr3L	20620472	20622254	1783	*	peak4859	ac_me3	Promoter (<=1kb)	3	20597141	20620659	23519	2	FBgn0001323	0	40285	knrl	knirps-like
chr3L	20653034	20653260	227	*	peak4860	me3	Promoter (<=1kb)	3	20652906	20654126	1221	1	FBgn0265896	128	19835593	lncRNA:CR44685	long non-coding RNA:CR44685
chr3L	20680210	20680776	567	*	peak4861	ac_	Distal Intergenic	3	20692330	20695378	3049	2	FBgn0001320	14602	40287	kni	knirps
chr3L	20694055	20694572	518	*	peak4863	ac_	Promoter (<=1kb)	3	20692330	20695378	3049	2	FBgn0001320	806	40287	kni	knirps
chr3L	20695264	20695985	722	*	peak4864	me3	Promoter (<=1kb)	3	20692330	20695378	3049	2	FBgn0001320	0	40287	kni	knirps
chr3L	20697461	20697956	496	*	peak4865	ac_	Promoter (2-3kb)	3	20692330	20695378	3049	2	FBgn0001320	-2083	40287	kni	knirps
chr3L	20719197	20719377	181	*	peak4867	me3	Promoter (<=1kb)	3	20712838	20719200	6363	2	FBgn0037015	0	40288	cmpy	crimpy
chr3L	20776995	20777230	236	*	peak4869	ac_	Promoter (1-2kb)	3	20776766	20778264	1499	2	FBgn0037019	1034	40293	Pex16	Peroxin 16
chr3L	20808150	20809148	999	*	peak4873	ac_	Promoter (<=1kb)	3	20806868	20809272	2405	2	FBgn0037026	124	40301	CG3634	uncharacterized protein
chr3L	20822995	20824189	1195	*	peak4874	ac_me3	Intron (FBtr0299891/FBgn0259243, intron 1 of 4)	3	20816901	20818027	1127	2	FBgn0086915	-4968	40304	Mst77F	Male-specific transcript 77F
chr3L	20980981	20982154	1174	*	peak4878	ac_	Promoter (2-3kb)	3	20978765	20979650	886	1	FBgn0053283	2216	NA	NA	NA
chr3L	21032445	21033420	976	*	peak4883	ac_	Promoter (<=1kb)	3	21031825	21033561	1737	1	FBgn0028402	620	40325	Sin	Sex-lethal interactor
chr3L	21056773	21057319	547	*	peak4889	ac_	Intron (FBtr0078289/FBgn0026179, intron 1 of 5)	3	21065852	21066238	387	1	FBgn0262482	-8533	12798436	CG43072	uncharacterized protein
chr3L	21066195	21068296	2102	*	peak4890	ac_	Promoter (<=1kb)	3	21065852	21066238	387	1	FBgn0262482	343	12798436	CG43072	uncharacterized protein
chr3L	21071876	21072360	485	*	peak4892	ac_	Exon (FBtr0078289/FBgn0026179, exon 4 of 6)	3	21065852	21066238	387	1	FBgn0262482	6024	12798436	CG43072	uncharacterized protein
chr3L	21130935	21131884	950	*	peak4893	ac_	Promoter (<=1kb)	3	21075581	21131159	55579	2	FBgn0020294	0	40330	ko	knockout
chr3L	21138887	21139431	545	*	peak4894	ac_	Promoter (2-3kb)	3	21133250	21136353	3104	2	FBgn0037051	-2534	40332	CG10565	uncharacterized protein
chr3L	21144782	21145177	396	*	peak4896	ac_	Exon (FBtr0305501/FBgn0024150, exon 2 of 17)	3	21133250	21136353	3104	2	FBgn0037051	-8429	40332	CG10565	uncharacterized protein
chr3L	21145649	21147004	1356	*	peak4897	ac_	5' UTR	3	21133250	21136353	3104	2	FBgn0037051	-9296	40332	CG10565	uncharacterized protein
chr3L	21177733	21178771	1039	*	peak4899	ac_	5' UTR	3	21173118	21174973	1856	1	FBgn0270926	4615	2768965	AsnS	Asparagine synthetase
chr3L	21186417	21186612	196	*	peak4900	ac_	Intron (FBtr0305981/FBgn0259239, intron 2 of 4)	3	21183313	21193363	10051	2	FBgn0259239	6751	40335	CG42337	uncharacterized protein
chr3L	21188434	21189630	1197	*	peak4901	ac_	Exon (FBtr0305981/FBgn0259239, exon 2 of 5)	3	21183313	21193363	10051	2	FBgn0259239	3733	40335	CG42337	uncharacterized protein
chr3L	21246492	21247184	693	*	peak4903	ac_me3	Intron (FBtr0306158/FBgn0004865, intron 4 of 6)	3	21258020	21258758	739	1	FBgn0262854	-10836	12798438	CG43218	uncharacterized protein
chr3L	21252614	21252893	280	*	peak4905	me3	Intron (FBtr0306158/FBgn0004865, intron 4 of 6)	3	21258020	21258758	739	1	FBgn0262854	-5127	12798438	CG43218	uncharacterized protein
chr3L	21298139	21299123	985	*	peak4910	ac_me3	Promoter (<=1kb)	3	21298675	21299063	389	1	FBgn0263841	0	14462901	CG43702	uncharacterized protein
chr3L	21359107	21359287	181	*	peak4916	me3	Promoter (<=1kb)	3	21360179	21361229	1051	1	FBgn0052440	-892	318030	CG32440	uncharacterized protein
chr3L	21367638	21369628	1991	*	peak4917	ac_me3	Distal Intergenic	3	21360179	21361229	1051	1	FBgn0052440	7459	318030	CG32440	uncharacterized protein
chr3L	21376188	21377228	1041	*	peak4919	me3	Distal Intergenic	3	21382501	21424416	41916	1	FBgn0261258	-5273	40368	rgn	regeneration
chr3L	21432975	21434106	1132	*	peak4921	ac_	Promoter (<=1kb)	3	21433422	21438639	5218	1	FBgn0005694	0	40370	Aef1	Adult enhancer factor 1
chr3L	21439141	21440538	1398	*	peak4922	ac_	Promoter (<=1kb)	3	21438628	21441363	2736	2	FBgn0037082	825	40371	CG5664	uncharacterized protein
chr3L	21459950	21460879	930	*	peak4925	me3	Distal Intergenic	3	21445834	21448128	2295	1	FBgn0267849	14116	36173	Syx7	Syntaxin 7
chr3L	21476440	21477265	826	*	peak4927	me3	Promoter (<=1kb)	3	21474133	21476479	2347	2	FBgn0014143	0	40374	croc	crocodile
chr3L	21479622	21481271	1650	*	peak4928	ac_	Distal Intergenic	3	21474133	21476479	2347	2	FBgn0014143	-3143	40374	croc	crocodile
chr3L	21490363	21492322	1960	*	peak4931	ac_	Promoter (<=1kb)	3	21484891	21490586	5696	2	FBgn0037085	0	40375	Neu2	Neuroectoderm-expressed 2
chr3L	21511358	21511575	218	*	peak4934	ac_	Exon (FBtr0332712/FBgn0037092, exon 4 of 5)	3	21507852	21512749	4898	1	FBgn0037092	3506	40383	M6	M6
chr3L	21535730	21536109	380	*	peak4939	ac_	Promoter (<=1kb)	3	21537000	21538582	1583	1	FBgn0015283	-891	40388	Rpn10	Regulatory particle non-ATPase 10
chr3L	21554200	21555254	1055	*	peak4942	ac_	Promoter (<=1kb)	3	21543850	21554928	11079	2	FBgn0037098	0	40391	Wnk	Wnk kinase
chr3L	21557067	21557320	254	*	peak4943	ac_	Promoter (<=1kb)	3	21555373	21558226	2854	2	FBgn0037099	906	40392	CG7173	uncharacterized protein
chr3L	21584558	21586466	1909	*	peak4948	ac_me3	Promoter (<=1kb)	3	21586828	21613349	26522	1	FBgn0261953	-362	40398	TfAP-2	Transcription factor AP-2
chr3L	21598186	21598925	740	*	peak4951	me3	5' UTR	3	21594597	21595460	864	1	FBgn0264568	3589	14462905	lncRNA:CR43940	long non-coding RNA:CR43940
chr3L	21605477	21606337	861	*	peak4953	ac_	Intron (FBtr0333465/FBgn0261953, intron 1 of 7)	3	21594597	21595460	864	1	FBgn0264568	10880	14462905	lncRNA:CR43940	long non-coding RNA:CR43940
chr3L	21676996	21677826	831	*	peak4963	ac_	Promoter (<=1kb)	3	21678002	21679713	1712	1	FBgn0264710	-176	14462907	asRNA:CR43979	antisense RNA:CR43979
chr3L	21678279	21678618	340	*	peak4964	ac_	Promoter (<=1kb)	3	21678002	21679713	1712	1	FBgn0264710	277	14462907	asRNA:CR43979	antisense RNA:CR43979
chr3L	21735318	21735870	553	*	peak4967	me3	Promoter (<=1kb)	3	21735866	21736201	336	1	FBgn0264480	0	14462909	lncRNA:CR43888	long non-coding RNA:CR43888
chr3L	21789996	21790182	187	*	peak4971	me3	Distal Intergenic	3	21776700	21777160	461	2	FBgn0267620	-12836	26067285	lncRNA:CR45958	long non-coding RNA:CR45958
chr3L	21807254	21808830	1577	*	peak4972	me3	Promoter (<=1kb)	3	21808703	21817600	8898	1	FBgn0000560	0	40428	eg	eagle
chr3L	21818108	21819368	1261	*	peak4973	me3	Promoter (2-3kb)	3	21821997	21823309	1313	1	FBgn0022936	-2629	40429	CycH	Cyclin H
chr3L	21825995	21826276	282	*	peak4974	ac_	Promoter (1-2kb)	3	21824740	21827856	3117	1	FBgn0037135	1255	40431	CG7414	uncharacterized protein
chr3L	21954694	21955995	1302	*	peak4982	ac_	Promoter (<=1kb)	3	21955110	21958041	2932	1	FBgn0037144	0	40441	CG7458	uncharacterized protein
chr3L	21963466	21964918	1453	*	peak4983	ac_	Promoter (1-2kb)	3	21962401	21969964	7564	1	FBgn0029091	1065	40442	Chs2	Chitin synthase 2
chr3L	21976259	21976835	577	*	peak4984	ac_	Exon (FBtr0078477/FBgn0037146, exon 2 of 12)	3	21972002	21984606	12605	1	FBgn0037146	4257	40443	CG7470	uncharacterized protein
chr3L	22002134	22002520	387	*	peak4985	me3	Distal Intergenic	3	21985210	21987190	1981	1	FBgn0000045	16924	40444	Act79B	Actin 79B
chr3L	22017454	22017757	304	*	peak4987	ac_	Distal Intergenic	3	22026230	22028325	2096	2	FBgn0037147	10568	40445	CG7140	uncharacterized protein
chr3L	22020377	22021137	761	*	peak4988	me3	Distal Intergenic	3	22026230	22028325	2096	2	FBgn0037147	7188	40445	CG7140	uncharacterized protein
chr3L	22026424	22028073	1650	*	peak4989	ac_me3	Promoter (<=1kb)	3	22026230	22028325	2096	2	FBgn0037147	252	40445	CG7140	uncharacterized protein
chr3L	22048767	22049442	676	*	peak4990	ac_	Intron (FBtr0078479/FBgn0004514, intron 1 of 3)	3	22035003	22065279	30277	1	FBgn0004514	13764	42452	Oct-TyrR	Octopamine-Tyramine receptor
chr3L	22065607	22068591	2985	*	peak4991	ac_	Promoter (<=1kb)	3	22065907	22067216	1310	1	FBgn0037149	0	40447	CG14561	uncharacterized protein
chr3L	22080306	22080913	608	*	peak4993	me3	Promoter (<=1kb)	3	22080322	22080554	233	1	FBgn0259973	0	8674014	Sfp79B	Seminal fluid protein 79
chr3L	22101147	22103268	2122	*	peak4997	ac_	Distal Intergenic	3	22082720	22083367	648	1	FBgn0004414	18427	45962	msopa	male-specific opa containing gene
chr3L	22129846	22130152	307	*	peak5001	ac_	Distal Intergenic	3	22136090	22247702	111613	1	FBgn0037153	-5938	40453	olf413	olf413
chr3L	22130766	22133320	2555	*	peak5002	ac_me3	Promoter (2-3kb)	3	22136090	22247702	111613	1	FBgn0037153	-2770	40453	olf413	olf413
chr3L	22136384	22136972	589	*	peak5004	me3	Promoter (<=1kb)	3	22136090	22247702	111613	1	FBgn0037153	294	40453	olf413	olf413
chr3L	22142223	22142868	646	*	peak5005	ac_	Intron (FBtr0301492/FBgn0037153, intron 1 of 10)	3	22136090	22247702	111613	1	FBgn0037153	6133	40453	olf413	olf413
chr3L	22157059	22157399	341	*	peak5008	ac_	Intron (FBtr0301492/FBgn0037153, intron 1 of 10)	3	22176423	22177599	1177	2	FBgn0267633	20200	26067298	lncRNA:CR45971	long non-coding RNA:CR45971
chr3L	22162414	22163751	1338	*	peak5010	ac_	Intron (FBtr0301492/FBgn0037153, intron 1 of 10)	3	22176423	22177599	1177	2	FBgn0267633	13848	26067298	lncRNA:CR45971	long non-coding RNA:CR45971
chr3L	22267462	22269300	1839	*	peak5016	ac_	Promoter (<=1kb)	3	22267382	22273745	6364	1	FBgn0004179	80	40459	Csp	Cysteine string protein
chr3L	22279056	22280001	946	*	peak5017	ac_	Exon (FBtr0306596/FBgn0025702, exon 3 of 9)	3	22274083	22275716	1634	2	FBgn0267622	-3340	26067287	asRNA:CR45960	antisense RNA:CR45960
chr3L	22304303	22304610	308	*	peak5020	me3	Exon (FBtr0078509/FBgn0004449, exon 4 of 9)	3	22288665	22292810	4146	1	FBgn0027086	15638	45785	IleRS	Isoleucyl-tRNA synthetase
chr3L	22337141	22337491	351	*	peak5021	me3	Intron (FBtr0078509/FBgn0004449, intron 2 of 8)	3	22329778	22330657	880	1	FBgn0052450	7363	318034	CG32450	uncharacterized protein
chr3L	22344553	22345115	563	*	peak5022	ac_	Promoter (<=1kb)	3	22345383	22346236	854	1	FBgn0267625	-268	26067290	lncRNA:CR45963	long non-coding RNA:CR45963
chr3L	22394560	22395264	705	*	peak5025	ac_me3	Intron (FBtr0078509/FBgn0004449, intron 1 of 8)	3	22348168	22407547	59380	2	FBgn0267624	12283	26067289	lncRNA:CR45962	long non-coding RNA:CR45962
chr3L	22400145	22401058	914	*	peak5026	ac_	Intron (FBtr0078509/FBgn0004449, intron 1 of 8)	3	22348168	22407547	59380	2	FBgn0267624	6489	26067289	lncRNA:CR45962	long non-coding RNA:CR45962
chr3L	22402343	22403376	1034	*	peak5027	ac_	Intron (FBtr0078509/FBgn0004449, intron 1 of 8)	3	22348168	22407547	59380	2	FBgn0267624	4171	26067289	lncRNA:CR45962	long non-coding RNA:CR45962
chr3L	22456688	22457052	365	*	peak5030	ac_	Promoter (2-3kb)	3	22454373	22455989	1617	1	FBgn0037162	2315	40467	CG11449	uncharacterized protein
chr3L	22457683	22458860	1178	*	peak5031	ac_	Promoter (2-3kb)	3	22458816	22461131	2316	2	FBgn0037163	2271	40468	laza	lazaro
chr3L	22466925	22468274	1350	*	peak5033	ac_me3	Promoter (<=1kb)	3	22468862	22469853	992	1	FBgn0037165	-588	40470	CG11437	uncharacterized protein
chr3L	22532285	22534331	2047	*	peak5036	ac_me3	Distal Intergenic	3	22518196	22518291	96	2	FBgn0262182	-13994	12798462	mir-957	mir-957 stem loop
chr3L	22550787	22551633	847	*	peak5037	me3	Promoter (<=1kb)	3	22550226	22552019	1794	1	FBgn0037170	561	40475	Trxr-2	thioredoxin reductase 2
chr3L	22556222	22557618	1397	*	peak5038	ac_	Distal Intergenic	3	22550226	22552019	1794	1	FBgn0037170	5996	40475	Trxr-2	thioredoxin reductase 2
chr3L	22558013	22559366	1354	*	peak5039	ac_	Distal Intergenic	3	22550226	22552019	1794	1	FBgn0037170	7787	40475	Trxr-2	thioredoxin reductase 2
chr3L	22623368	22624436	1069	*	peak5043	ac_me3	Intron (FBtr0474122/FBgn0037171, intron 1 of 4)	3	22573114	22637916	64803	2	FBgn0037171	13480	40476	CG14459	uncharacterized protein
chr3L	22642745	22642962	218	*	peak5044	me3	Promoter (<=1kb)	3	22643881	22644470	590	1	FBgn0266930	-919	19835201	lncRNA:CR45381	long non-coding RNA:CR45381
chr3L	22652168	22652452	285	*	peak5046	me3	Promoter (<=1kb)	3	22651855	22652525	671	2	FBgn0053772	73	3772205	CG33772	uncharacterized protein
chr3L	22702714	22703175	462	*	peak5052	me3	Distal Intergenic	3	22699433	22699870	438	1	FBgn0266591	3281	19835569	CG45116	uncharacterized protein
chr3L	22724256	22725167	912	*	peak5054	ac_me3	Promoter (2-3kb)	3	22721230	22722091	862	2	FBgn0037183	-2165	40488	CG14451	uncharacterized protein
chr3L	22762195	22762952	758	*	peak5059	ac_me3	Intron (FBtr0078533/FBgn0052451, intron 1 of 4)	3	22756796	22757328	533	1	FBgn0267623	5399	26067288	lncRNA:CR45961	long non-coding RNA:CR45961
[truncated: 1,247 more rows]

## Sheet: c10-12 annotated peaks
seqnames	start	end	width	strand	peakid	name	annotation	geneChr	geneStart	geneEnd	geneLength	geneStrand	geneId	distanceToTSS	ENTREZID	SYMBOL	GENENAME
chr2L	210	5003	4794	*	peak1	ac_me3	Promoter (2-3kb)	1	7529	9484	1956	1	FBgn0031208	-2526	33155	CR11023	pseudo
chr2L	12126	12323	198	*	peak2	ac_	Exon (FBtr0078170/FBgn0002121, exon 6 of 9)	1	7529	9484	1956	1	FBgn0031208	4597	33155	CR11023	pseudo
chr2L	17584	18646	1063	*	peak4	ac_	Promoter (2-3kb)	1	9839	21376	11538	2	FBgn0002121	2730	33156	l(2)gl	lethal (2) giant larvae
chr2L	20410	20978	569	*	peak5	ac_	Promoter (<=1kb)	1	9839	21376	11538	2	FBgn0002121	398	33156	l(2)gl	lethal (2) giant larvae
chr2L	26658	29046	2389	*	peak6	ac_me3	Promoter (1-2kb)	1	21823	25155	3333	2	FBgn0031209	-1503	33157	Ir21a	Ionotropic receptor 21a
chr2L	35526	35923	398	*	peak8	ac_	Exon (FBtr0309225/FBgn0051973, exon 5 of 11)	1	21823	25155	3333	2	FBgn0031209	-10371	33157	Ir21a	Ionotropic receptor 21a
chr2L	43344	44365	1022	*	peak9	ac_	Intron (FBtr0078163/FBgn0051973, intron 2 of 12)	1	54817	55767	951	1	FBgn0267987	-10452	26067564	lncRNA:CR46254	long non-coding RNA:CR46254
chr2L	47814	52158	4345	*	peak10	ac_me3	Promoter (2-3kb)	1	54817	55767	951	1	FBgn0267987	-2659	26067564	lncRNA:CR46254	long non-coding RNA:CR46254
chr2L	64357	64556	200	*	peak12	ac_	Promoter (<=1kb)	1	25402	65404	40003	2	FBgn0051973	848	33158	Cda5	Chitin deacetylase-like 5
chr2L	66727	67306	580	*	peak13	ac_	Promoter (<=1kb)	1	66482	71390	4909	1	FBgn0067779	245	33161	dbr	debra
chr2L	89263	89716	454	*	peak15	ac_	Promoter (1-2kb)	1	82421	87387	4967	2	FBgn0002931	-1876	45339	net	net
chr2L	90947	91922	976	*	peak16	ac_	Promoter (2-3kb)	1	94739	102086	7348	1	FBgn0031216	-2817	33165	Zir	Zizimin-related
chr2L	108813	109265	453	*	peak18	ac_	Promoter (1-2kb)	1	106903	114432	7530	1	FBgn0005278	1910	48552	Sam-S	S-adenosylmethionine Synthetase
chr2L	114819	116434	1616	*	peak19	ac_	Promoter (<=1kb)	1	115365	116488	1124	2	FBgn0031219	54	33169	CG13694	uncharacterized protein
chr2L	124279	124877	599	*	peak20	ac_	Promoter (1-2kb)	1	122837	124031	1195	1	FBgn0266304	1442	19835409	asRNA:CR44969	antisense RNA:CR44969
chr2L	155288	156077	790	*	peak22	ac_	Promoter (<=1kb)	1	153539	155305	1767	2	FBgn0031227	0	33178	CG3709	uncharacterized protein
chr2L	158819	159174	356	*	peak23	ac_	Promoter (<=1kb)	1	159032	203397	44366	1	FBgn0016977	0	44205	spen	split ends
chr2L	160692	161060	369	*	peak24	ac_	Promoter (1-2kb)	1	159032	203397	44366	1	FBgn0016977	1660	44205	spen	split ends
chr2L	161687	162121	435	*	peak25	ac_	Promoter (2-3kb)	1	159032	203397	44366	1	FBgn0016977	2655	44205	spen	split ends
chr2L	165591	166697	1107	*	peak26	ac_	Intron (FBtr0078122/FBgn0016977, intron 2 of 11)	1	159032	203397	44366	1	FBgn0016977	6559	44205	spen	split ends
chr2L	171504	172111	608	*	peak27	ac_	Intron (FBtr0078122/FBgn0016977, intron 2 of 11)	1	159032	203397	44366	1	FBgn0016977	12472	44205	spen	split ends
chr2L	181142	181839	698	*	peak29	ac_	Intron (FBtr0078122/FBgn0016977, intron 2 of 11)	1	203779	204782	1004	1	FBgn0031231	-21940	33182	mRpL10	mitochondrial ribosomal protein L10
chr2L	182365	183753	1389	*	peak30	ac_	5' UTR	1	203779	204782	1004	1	FBgn0031231	-20026	33182	mRpL10	mitochondrial ribosomal protein L10
chr2L	199225	199797	573	*	peak31	ac_	Exon (FBtr0078122/FBgn0016977, exon 6 of 12)	1	203779	204782	1004	1	FBgn0031231	-3982	33182	mRpL10	mitochondrial ribosomal protein L10
chr2L	221994	224518	2525	*	peak33	ac_	Promoter (<=1kb)	1	223519	224708	1190	1	FBgn0265153	0	14462647	lncRNA:CR44222	long non-coding RNA:CR44222
chr2L	249191	249565	375	*	peak36	ac_	Promoter (<=1kb)	1	248909	249812	904	1	FBgn0265149	282	14462649	lncRNA:CR44218	long non-coding RNA:CR44218
chr2L	270442	272014	1573	*	peak38	ac_	Promoter (<=1kb)	1	252589	271744	19156	2	FBgn0031238	0	33190	CG3645	uncharacterized protein
chr2L	277144	277419	276	*	peak39	ac_	Promoter (<=1kb)	1	277582	282167	4586	1	FBgn0003444	-163	33196	smo	smoothened
chr2L	277951	279586	1636	*	peak40	ac_	Promoter (<=1kb)	1	274740	278234	3495	2	FBgn0086855	0	33195	CG17078	uncharacterized protein
chr2L	280202	280578	377	*	peak41	ac_	Promoter (1-2kb)	1	274740	278234	3495	2	FBgn0086855	-1968	33195	CG17078	uncharacterized protein
chr2L	281935	282896	962	*	peak42	ac_	Promoter (<=1kb)	1	281670	283269	1600	2	FBgn0031244	373	33197	CG11601	uncharacterized protein
chr2L	292557	292901	345	*	peak43	ac_	Promoter (<=1kb)	1	292419	293222	804	1	FBgn0031247	138	33200	CG11562	uncharacterized protein
chr2L	295316	296121	806	*	peak44	ac_	Promoter (<=1kb)	1	295122	297449	2328	1	FBgn0024352	194	33202	Stip1	Stress induced phosphoprotein 1
chr2L	322737	323549	813	*	peak45	ac_me3	Promoter (<=1kb)	1	322101	323091	991	1	FBgn0053127	636	318893	CG33127	uncharacterized protein
chr2L	346408	347117	710	*	peak46	ac_	3' UTR	1	355663	356891	1229	1	FBgn0266907	-8546	19835000	asRNA:CR45367	antisense RNA:CR45367
chr2L	348044	348344	301	*	peak47	ac_me3	Intron (FBtr0078049/FBgn0004611, intron 17 of 17)	1	355663	356891	1229	1	FBgn0266907	-7319	19835000	asRNA:CR45367	antisense RNA:CR45367
chr2L	352520	353223	704	*	peak48	ac_	Promoter (2-3kb)	1	355663	356891	1229	1	FBgn0266907	-2440	19835000	asRNA:CR45367	antisense RNA:CR45367
chr2L	354218	355245	1028	*	peak49	ac_me3	Promoter (<=1kb)	1	355663	356891	1229	1	FBgn0266907	-418	19835000	asRNA:CR45367	antisense RNA:CR45367
chr2L	355942	357822	1881	*	peak50	ac_	Promoter (<=1kb)	1	357329	358174	846	1	FBgn0266906	0	19835501	asRNA:CR45366	antisense RNA:CR45366
chr2L	369039	369606	568	*	peak51	me3	Distal Intergenic	1	378112	387439	9328	1	FBgn0000061	-8506	33208	al	aristaless
chr2L	377677	378538	862	*	peak54	me3	Promoter (<=1kb)	1	378112	387439	9328	1	FBgn0000061	0	33208	al	aristaless
chr2L	403591	404280	690	*	peak55	ac_	Promoter (<=1kb)	1	404285	407969	3685	1	FBgn0003278	-5	33210	RpI135	RNA polymerase I 135kD subunit
chr2L	414514	415694	1181	*	peak56	ac_	Promoter (<=1kb)	1	415067	418536	3470	1	FBgn0263933	0	33212	ebi	ebi
chr2L	419231	420121	891	*	peak57	ac_	Promoter (<=1kb)	1	419952	420864	913	1	FBgn0002593	0	33214	RpLP1	Ribosomal protein LP1
chr2L	422570	423622	1053	*	peak59	ac_	Promoter (<=1kb)	1	422873	425321	2449	1	FBgn0031255	0	33217	BBS8	Bardet-Biedl syndrome 8
chr2L	430768	431433	666	*	peak60	ac_	Promoter (<=1kb)	1	431227	448701	17475	1	FBgn0004583	0	33218	ex	expanded
chr2L	441486	442664	1179	*	peak61	ac_	Promoter (1-2kb)	1	439539	440104	566	1	FBgn0263870	1947	14462653	lncRNA:CR43717	long non-coding RNA:CR43717
chr2L	451972	452243	272	*	peak62	ac_	Promoter (<=1kb)	1	448254	453024	4771	2	FBgn0015924	781	33219	crq	croquemort
chr2L	480196	481467	1272	*	peak64	ac_	Promoter (<=1kb)	1	476446	479688	3243	2	FBgn0043364	-508	33224	cbt	cabut
chr2L	517977	518775	799	*	peak65	ac_me3	Intron (FBtr0333012/FBgn0003963, intron 1 of 7)	1	500873	502236	1364	2	FBgn0267992	-15741	26067569	lncRNA:CR46259	long non-coding RNA:CR46259
chr2L	543248	544805	1558	*	peak67	ac_	Promoter (<=1kb)	1	542786	544653	1868	2	FBgn0031260	0	33227	Spp	Signal peptide peptidase
chr2L	568425	568870	446	*	peak69	ac_	Promoter (<=1kb)	1	568340	572907	4568	1	FBgn0031266	85	33235	Sf3b1	Splicing factor 3b subunit 1
chr2L	589887	590387	501	*	peak71	ac_	Promoter (1-2kb)	1	588048	588784	737	1	FBgn0267827	1839	26067463	lncRNA:CR46148	long non-coding RNA:CR46148
chr2L	594584	595301	718	*	peak72	me3	Promoter (<=1kb)	1	583540	594685	11146	2	FBgn0010323	0	33240	Gsc	Goosecoid
chr2L	597194	598120	927	*	peak73	ac_	Promoter (2-3kb)	1	583540	594685	11146	2	FBgn0010323	-2509	33240	Gsc	Goosecoid
chr2L	600567	600918	352	*	peak74	ac_	Promoter (1-2kb)	1	602813	604430	1618	1	FBgn0031270	-1895	33241	CG13689	uncharacterized protein
chr2L	601471	602062	592	*	peak75	ac_	Promoter (<=1kb)	1	602813	604430	1618	1	FBgn0031270	-751	33241	CG13689	uncharacterized protein
chr2L	671135	671796	662	*	peak78	ac_	Intron (FBtr0078045/FBgn0284247, intron 2 of 11)	1	710568	715307	4740	1	FBgn0266323	-38772	19836079	lncRNA:CR44988	long non-coding RNA:CR44988
chr2L	688106	689069	964	*	peak80	ac_	Intron (FBtr0078045/FBgn0284247, intron 2 of 11)	1	710568	715307	4740	1	FBgn0266323	-21499	19836079	lncRNA:CR44988	long non-coding RNA:CR44988
chr2L	708199	708614	416	*	peak84	ac_	Promoter (1-2kb)	1	710568	715307	4740	1	FBgn0266323	-1954	19836079	lncRNA:CR44988	long non-coding RNA:CR44988
chr2L	715098	715590	493	*	peak85	ac_	Promoter (<=1kb)	1	640013	714983	74971	2	FBgn0284247	-115	33245	ds	dachsous
chr2L	801127	801966	840	*	peak86	ac_me3	Promoter (1-2kb)	1	799856	800323	468	1	FBgn0266797	1271	19835966	lncRNA:CR45259	long non-coding RNA:CR45259
chr2L	814796	814993	198	*	peak87	ac_	Promoter (<=1kb)	1	813314	815950	2637	2	FBgn0031281	957	33255	Saf6	SAGA factor-like TAF6
chr2L	825692	826885	1194	*	peak89	ac_me3	Promoter (<=1kb)	1	825969	833241	7273	1	FBgn0010583	0	33262	dock	dreadlocks
chr2L	831614	832061	448	*	peak90	ac_	3' UTR	1	825969	833241	7273	1	FBgn0010583	5645	33262	dock	dreadlocks
chr2L	849463	850541	1079	*	peak91	ac_	Promoter (<=1kb)	1	850702	851163	462	1	FBgn0264869	-161	14462656	lncRNA:CR44060	long non-coding RNA:CR44060
chr2L	855795	857445	1651	*	peak92	ac_me3	Promoter (<=1kb)	1	857403	860079	2677	1	FBgn0266884	0	19835464	lncRNA:CR45345	long non-coding RNA:CR45345
chr2L	867572	868465	894	*	peak93	ac_	Promoter (<=1kb)	1	861849	868354	6506	2	FBgn0029095	0	33268	aru	arouser
chr2L	870608	871928	1321	*	peak95	ac_	Promoter (<=1kb)	1	870465	877038	6574	1	FBgn0053526	143	33270	PNUTS	Phosphatase 1 nuclear targeting subunit
chr2L	900902	901823	922	*	peak97	ac_me3	Promoter (<=1kb)	1	901491	901654	164	2	FBgn0003916	0	3772520	snRNA:U1:21D	small nuclear RNA U1 at 21D
chr2L	921831	922243	413	*	peak98	me3	Promoter (<=1kb)	1	922793	958098	35306	1	FBgn0028481	-550	33276	CG4341	uncharacterized protein
chr2L	989136	990007	872	*	peak99	me3	Promoter (1-2kb)	1	987807	991300	3494	2	FBgn0266036	1293	19834880	lncRNA:CR44801	long non-coding RNA:CR44801
chr2L	1066285	1066502	218	*	peak102	ac_	Intron (FBtr0077993/FBgn0003310, intron 1 of 4)	1	1049674	1077815	28142	2	FBgn0003310	11313	33281	S	Star
chr2L	1067766	1068512	747	*	peak103	ac_	Intron (FBtr0077993/FBgn0003310, intron 1 of 4)	1	1049674	1077815	28142	2	FBgn0003310	9303	33281	S	Star
chr2L	1076925	1078047	1123	*	peak104	ac_	Promoter (<=1kb)	1	1049674	1077815	28142	2	FBgn0003310	0	33281	S	Star
chr2L	1081646	1081872	227	*	peak105	ac_	Promoter (<=1kb)	1	1080911	1085380	4470	1	FBgn0031298	735	33283	Atg4a	Autophagy-related 4a
chr2L	1117462	1118230	769	*	peak107	ac_	5' UTR	1	1112941	1114138	1198	1	FBgn0031302	4521	33287	CG14340	uncharacterized protein
chr2L	1119447	1120190	744	*	peak108	ac_	Intron (FBtr0077987/FBgn0016926, intron 2 of 4)	1	1112941	1114138	1198	1	FBgn0031302	6506	33287	CG14340	uncharacterized protein
chr2L	1149318	1151224	1907	*	peak111	ac_	Promoter (<=1kb)	1	1149445	1150677	1233	2	FBgn0031309	0	33294	Tfb4	Transcription factor B4
chr2L	1157936	1159322	1387	*	peak112	ac_	Promoter (<=1kb)	1	1158661	1160220	1560	1	FBgn0031312	0	33298	Tango14	Transport and Golgi organization 14
chr2L	1177731	1178955	1225	*	peak114	ac_	Promoter (<=1kb)	1	1177690	1182454	4765	1	FBgn0031319	41	33305	CG4896	uncharacterized protein
chr2L	1220351	1221547	1197	*	peak115	ac_me3	Promoter (1-2kb)	1	1219293	1229802	10510	1	FBgn0259229	1058	33312	CG42329	uncharacterized protein
chr2L	1222613	1223693	1081	*	peak116	ac_	Intron (FBtr0299796/FBgn0259229, intron 2 of 7)	1	1219293	1229802	10510	1	FBgn0259229	3320	33312	CG42329	uncharacterized protein
chr2L	1224557	1225020	464	*	peak117	ac_	Intron (FBtr0299796/FBgn0259229, intron 2 of 7)	1	1219293	1229802	10510	1	FBgn0259229	5264	33312	CG42329	uncharacterized protein
chr2L	1359793	1360087	295	*	peak119	me3	Promoter (<=1kb)	1	1358925	1359790	866	2	FBgn0051659	-3	318875	CG31659	uncharacterized protein
chr2L	1380739	1381382	644	*	peak121	me3	Promoter (<=1kb)	1	1381211	1382796	1586	1	FBgn0266202	0	19836205	asRNA:CR44897	antisense RNA:CR44897
chr2L	1391442	1391822	381	*	peak122	ac_	Exon (FBtr0077941/FBgn0002543, exon 7 of 14)	1	1380083	1381326	1244	2	FBgn0266203	-10116	19835193	lncRNA:CR44898	long non-coding RNA:CR44898
chr2L	1409262	1412233	2972	*	peak123	ac_me3	Intron (FBtr0077941/FBgn0002543, intron 1 of 13)	1	1380086	1420453	40368	2	FBgn0002543	8220	44522	robo2	roundabout 2
chr2L	1420311	1420782	472	*	peak124	ac_	Promoter (<=1kb)	1	1380086	1420453	40368	2	FBgn0002543	0	44522	robo2	roundabout 2
chr2L	1421382	1422429	1048	*	peak125	ac_me3	Promoter (<=1kb)	1	1380086	1420453	40368	2	FBgn0002543	-929	44522	robo2	roundabout 2
chr2L	1444693	1445209	517	*	peak126	ac_	Promoter (2-3kb)	1	1442627	1443832	1206	1	FBgn0263321	2066	12797876	CG43402	uncharacterized protein
chr2L	1461585	1462411	827	*	peak127	ac_	Distal Intergenic	1	1442627	1443832	1206	1	FBgn0263321	18958	12797876	CG43402	uncharacterized protein
chr2L	1462973	1464643	1671	*	peak128	ac_me3	Distal Intergenic	1	1442627	1443832	1206	1	FBgn0263321	20346	12797876	CG43402	uncharacterized protein
chr2L	1473183	1474556	1374	*	peak129	ac_	Distal Intergenic	1	1492295	1493859	1565	1	FBgn0051928	-17739	326175	CG31928	uncharacterized protein
chr2L	1507676	1508431	756	*	peak130	ac_	Distal Intergenic	1	1500784	1502904	2121	2	FBgn0031344	-4772	33332	CG7420	uncharacterized protein
chr2L	1510781	1511463	683	*	peak131	ac_me3	Distal Intergenic	1	1516795	1517478	684	2	FBgn0031345	6015	33333	CG18132	uncharacterized protein
chr2L	1517159	1519108	1950	*	peak132	ac_me3	Promoter (<=1kb)	1	1517533	1518148	616	2	FBgn0001174	0	33334	halo	halo
chr2L	1524624	1525957	1334	*	peak133	ac_me3	Promoter (1-2kb)	1	1522697	1524257	1561	1	FBgn0026397	1927	33336	Or22b	Odorant receptor 22b
chr2L	1571848	1573247	1400	*	peak134	ac_me3	Intron (FBtr0310017/FBgn0261509, intron 2 of 9)	1	1584866	1587155	2290	2	FBgn0031347	13908	33337	CG10869	uncharacterized protein
chr2L	1679429	1680431	1003	*	peak137	ac_	Intron (FBtr0077877/FBgn0086758, intron 2 of 6)	1	1704902	1706962	2061	1	FBgn0011570	-24471	33346	cpb	capping protein beta
chr2L	1680859	1682238	1380	*	peak138	ac_	Intron (FBtr0077877/FBgn0086758, intron 2 of 6)	1	1704902	1706962	2061	1	FBgn0011570	-22664	33346	cpb	capping protein beta
chr2L	1683472	1684131	660	*	peak139	ac_	Intron (FBtr0077877/FBgn0086758, intron 2 of 6)	1	1704902	1706962	2061	1	FBgn0011570	-20771	33346	cpb	capping protein beta
chr2L	1688459	1688658	200	*	peak140	ac_	Intron (FBtr0077877/FBgn0086758, intron 2 of 6)	1	1704902	1706962	2061	1	FBgn0011570	-16244	33346	cpb	capping protein beta
chr2L	1710183	1710890	708	*	peak142	ac_	Promoter (<=1kb)	1	1707132	1710421	3290	2	FBgn0031356	0	33347	CG17660	uncharacterized protein
chr2L	1801891	1803485	1595	*	peak146	ac_	Distal Intergenic	1	1793668	1794917	1250	2	FBgn0045501	-6974	117500	Gr22a	Gustatory receptor 22a
chr2L	1884432	1885206	775	*	peak147	ac_	Promoter (<=1kb)	1	1884622	1944289	59668	1	FBgn0031374	0	33367	Wdr62	WD repeat domain 62
chr2L	1885974	1887266	1293	*	peak148	ac_	Promoter (1-2kb)	1	1884622	1944289	59668	1	FBgn0031374	1352	33367	Wdr62	WD repeat domain 62
chr2L	1887726	1888184	459	*	peak149	ac_	Intron (FBtr0113012/FBgn0031374, intron 1 of 18)	1	1884622	1944289	59668	1	FBgn0031374	3104	33367	Wdr62	WD repeat domain 62
chr2L	1954327	1955326	1000	*	peak151	me3	5' UTR	1	1945815	1946728	914	2	FBgn0053673	-7599	3772423	CG33673	uncharacterized protein
chr2L	1960855	1961184	330	*	peak152	me3	Intron (FBtr0330200/FBgn0031375, intron 1 of 1)	1	1965426	1965498	73	1	FBgn0051942	-4242	3772425	tRNA:Arg-TCT-2-1	transfer RNA:Arginine-TCT 2-1
chr2L	1970353	1973249	2897	*	peak154	me3	Promoter (<=1kb)	1	1950239	1970362	20124	2	FBgn0031375	0	326152	erm	earmuff
chr2L	1974161	1974830	670	*	peak155	ac_	Promoter (<=1kb)	1	1973957	1975413	1457	1	FBgn0267972	204	33369	Der-1	Derlin-1
chr2L	1981812	1982448	637	*	peak157	ac_	Promoter (<=1kb)	1	1982217	1984514	2298	1	FBgn0031379	0	33372	CG7289	uncharacterized protein
chr2L	2013808	2014302	495	*	peak160	ac_	Promoter (<=1kb)	1	2014449	2014575	127	2	FBgn0286732	273	39877416	snoRNA:Or-CD14	snoRNA:Orphan C/D box 14
chr2L	2037773	2038477	705	*	peak162	ac_	Promoter (<=1kb)	1	2037714	2044372	6659	1	FBgn0003557	59	33379	Su(dx)	Suppressor of deltex
chr2L	2041112	2041416	305	*	peak163	ac_	Exon (FBtr0339529/FBgn0003557, exon 4 of 7)	1	2037714	2044372	6659	1	FBgn0003557	3398	33379	Su(dx)	Suppressor of deltex
chr2L	2101504	2102156	653	*	peak165	ac_	Intron (FBtr0334783/FBgn0053516, intron 1 of 7)	1	2058790	2109878	51089	2	FBgn0053516	7722	3346208	dpr3	defective proboscis extension response 3
chr2L	2112586	2112957	372	*	peak167	me3	Promoter (2-3kb)	1	2058790	2109878	51089	2	FBgn0053516	-2708	3346208	dpr3	defective proboscis extension response 3
chr2L	2115482	2115789	308	*	peak168	ac_	Distal Intergenic	1	2058790	2109878	51089	2	FBgn0053516	-5604	3346208	dpr3	defective proboscis extension response 3
chr2L	2116718	2118891	2174	*	peak169	ac_me3	Distal Intergenic	1	2058790	2109878	51089	2	FBgn0053516	-6840	3346208	dpr3	defective proboscis extension response 3
chr2L	2133715	2134102	388	*	peak170	ac_	Promoter (2-3kb)	1	2130813	2137296	6484	1	FBgn0004507	2902	33386	GlyP	Glycogen phosphorylase
chr2L	2144790	2145108	319	*	peak171	ac_	Promoter (<=1kb)	1	2137350	2145187	7838	2	FBgn0031390	79	326153	tho2	tho2
chr2L	2153251	2155104	1854	*	peak173	ac_	Promoter (<=1kb)	1	2155753	2156790	1038	1	FBgn0031393	-649	33391	CG15382	uncharacterized protein
chr2L	2155560	2156079	520	*	peak174	ac_	Promoter (<=1kb)	1	2155753	2156790	1038	1	FBgn0031393	0	33391	CG15382	uncharacterized protein
chr2L	2164703	2165568	866	*	peak176	ac_me3	Intron (FBtr0077850/FBgn0000097, intron 1 of 3)	1	2155753	2156790	1038	1	FBgn0031393	8950	33391	CG15382	uncharacterized protein
chr2L	2172442	2173065	624	*	peak177	ac_me3	Intron (FBtr0077850/FBgn0000097, intron 1 of 3)	1	2156484	2178754	22271	2	FBgn0000097	5689	33392	aop	anterior open
chr2L	2175381	2175679	299	*	peak178	ac_	Intron (FBtr0077850/FBgn0000097, intron 1 of 3)	1	2156484	2178754	22271	2	FBgn0000097	3075	33392	aop	anterior open
chr2L	2181656	2182661	1006	*	peak179	me3	Promoter (<=1kb)	1	2181962	2185495	3534	1	FBgn0265017	0	14462666	lncRNA:CR43751	long non-coding RNA:CR43751
chr2L	2196840	2197215	376	*	peak181	ac_	Promoter (<=1kb)	1	2192525	2197912	5388	2	FBgn0085201	697	5740746	CG34172	uncharacterized protein
chr2L	2208494	2208691	198	*	peak183	ac_	Promoter (<=1kb)	1	2206525	2209102	2578	2	FBgn0053124	411	318891	CG33124	uncharacterized protein
chr2L	2216739	2217682	944	*	peak184	ac_	Promoter (<=1kb)	1	2217290	2220625	3336	1	FBgn0031399	0	33399	mio	missing oocyte
chr2L	2232433	2232772	340	*	peak186	ac_	Exon (FBtr0329964/FBgn0262126, exon 6 of 7)	1	2236347	2237022	676	1	FBgn0264946	-3575	14462670	asRNA:CR44115	antisense RNA:CR44115
chr2L	2236982	2237356	375	*	peak187	ac_	Promoter (<=1kb)	1	2231106	2236844	5739	2	FBgn0262126	-138	33409	Sec24CD	Secretory 24CD
chr2L	2242272	2242550	279	*	peak188	ac_	Promoter (<=1kb)	1	2242378	2245274	2897	1	FBgn0264979	0	33405	CG4267	uncharacterized protein
chr2L	2365017	2366400	1384	*	peak189	ac_	Promoter (<=1kb)	1	2359142	2365273	6132	2	FBgn0014010	0	33418	Rab5	Rab5
chr2L	2370566	2371645	1080	*	peak190	ac_	Promoter (<=1kb)	1	2370152	2371524	1373	2	FBgn0031417	0	33420	CG3597	uncharacterized protein
chr2L	2375903	2376862	960	*	peak191	ac_	Promoter (<=1kb)	1	2375841	2380506	4666	1	FBgn0031420	62	33423	Atxn7	Ataxin 7
chr2L	2380527	2381064	538	*	peak192	ac_	Promoter (<=1kb)	1	2381097	2383073	1977	1	FBgn0264672	-33	33424	Eogt	EGF-domain O-GlcNAc transferase
chr2L	2449729	2450003	275	*	peak193	me3	Intron (FBtr0077771/FBgn0000490, intron 1 of 2)	1	2459924	2460044	121	2	FBgn0012017	10041	3772347	tRNA:Tyr-GTA-1-2	transfer RNA:Tyrosine-GTA 1-2
chr2L	2450883	2451386	504	*	peak194	me3	5' UTR	1	2459924	2460044	121	2	FBgn0012017	8658	3772347	tRNA:Tyr-GTA-1-2	transfer RNA:Tyrosine-GTA 1-2
chr2L	2454419	2455165	747	*	peak195	ac_me3	5' UTR	1	2459924	2460044	121	2	FBgn0012017	4879	3772347	tRNA:Tyr-GTA-1-2	transfer RNA:Tyrosine-GTA 1-2
chr2L	2456377	2457542	1166	*	peak196	ac_me3	Promoter (2-3kb)	1	2459924	2460044	121	2	FBgn0012017	2502	3772347	tRNA:Tyr-GTA-1-2	transfer RNA:Tyrosine-GTA 1-2
chr2L	2467402	2467902	501	*	peak197	me3	Distal Intergenic	1	2462593	2462686	94	1	FBgn0012016	4809	3772635	tRNA:Tyr-GTA-1-3	transfer RNA:Tyrosine-GTA 1-3
chr2L	2470317	2470534	218	*	peak198	me3	Promoter (2-3kb)	1	2471644	2472978	1335	2	FBgn0266824	2444	19835788	lncRNA:CR45286	long non-coding RNA:CR45286
chr2L	2492078	2494266	2189	*	peak199	ac_	Promoter (<=1kb)	1	2492955	2498846	5892	1	FBgn0011818	0	33435	oaf	out at first
chr2L	2575697	2577253	1557	*	peak201	ac_	Promoter (<=1kb)	1	2575280	2576997	1718	2	FBgn0031434	0	33441	insv	insensitive
chr2L	2577462	2578883	1422	*	peak202	ac_	Promoter (<=1kb)	1	2577687	2579179	1493	1	FBgn0031435	0	33442	Elba2	Early boundary activity 2
chr2L	2606521	2607211	691	*	peak203	ac_	Promoter (2-3kb)	1	2609994	2611283	1290	1	FBgn0031440	-2783	33447	CG15395	uncharacterized protein
chr2L	2611962	2612355	394	*	peak204	ac_me3	Promoter (1-2kb)	1	2609994	2611283	1290	1	FBgn0031440	1968	33447	CG15395	uncharacterized protein
chr2L	2642166	2642770	605	*	peak206	me3	Promoter (2-3kb)	1	2639185	2640081	897	1	FBgn0284413	2981	36786378	lncRNA:TS4	long noncoding RNA: testis-specific 4
chr2L	2654906	2655238	333	*	peak207	me3	Promoter (<=1kb)	1	2655394	2657102	1709	1	FBgn0031443	-156	33451	Prosbeta4R2	Proteasome beta4 subunit-related 2
chr2L	2655799	2656533	735	*	peak208	me3	Promoter (<=1kb)	1	2655394	2657102	1709	1	FBgn0031443	405	33451	Prosbeta4R2	Proteasome beta4 subunit-related 2
chr2L	2662546	2662788	243	*	peak209	me3	Promoter (2-3kb)	1	2665062	2666265	1204	1	FBgn0031444	-2274	33452	Trf4	TBP-related factor 4
chr2L	2702668	2703892	1225	*	peak211	ac_	Intron (FBtr0301682/FBgn0051690, intron 2 of 7)	1	2695330	2696437	1108	2	FBgn0031446	-6231	33454	Trf5	TBP-related factor 5
chr2L	2738269	2738821	553	*	peak213	ac_	Promoter (<=1kb)	1	2737568	2737661	94	1	FBgn0263564	701	12798531	mir-4914	mir-4914 stem loop
chr2L	2749415	2751400	1986	*	peak214	ac_	Promoter (1-2kb)	1	2752445	2757975	5531	1	FBgn0031453	-1045	33462	Bacc	Bacchus
chr2L	2752868	2753593	726	*	peak215	ac_	Promoter (<=1kb)	1	2746880	2753068	6189	2	FBgn0250906	0	33461	Pgk	Phosphoglycerate kinase
chr2L	2755030	2755623	594	*	peak216	ac_	Promoter (1-2kb)	1	2746880	2753068	6189	2	FBgn0250906	-1962	33461	Pgk	Phosphoglycerate kinase
chr2L	2765700	2766631	932	*	peak218	ac_	Promoter (<=1kb)	1	2766233	2767281	1049	1	FBgn0031458	0	33467	aph-1	anterior pharynx defective 1
chr2L	2767520	2768117	598	*	peak219	ac_	Promoter (<=1kb)	1	2767286	2767845	560	2	FBgn0026324	0	33468	Taf10b	TBP-associated factor 10b
chr2L	2779378	2780519	1142	*	peak220	ac_me3	3' UTR	1	2770884	2771776	893	2	FBgn0031460	-7602	33472	CG15399	uncharacterized protein
chr2L	2804720	2805070	351	*	peak221	me3	Promoter (<=1kb)	1	2805261	2812376	7116	1	FBgn0031461	-191	33474	daw	dawdle
chr2L	2808088	2808527	440	*	peak222	me3	Promoter (2-3kb)	1	2805261	2812376	7116	1	FBgn0031461	2827	33474	daw	dawdle
chr2L	2814548	2815524	977	*	peak223	ac_me3	Promoter (<=1kb)	1	2814336	2815760	1425	2	FBgn0031463	236	33476	G6P	Glucose-6-Phosphatase
chr2L	2843488	2844388	901	*	peak225	ac_	Promoter (<=1kb)	1	2842589	2844513	1925	2	FBgn0031469	125	33482	CG18558	uncharacterized protein
chr2L	2857147	2857751	605	*	peak226	ac_	Promoter (<=1kb)	1	2857164	2868548	11385	1	FBgn0031474	0	33488	CG2991	uncharacterized protein
chr2L	2873081	2876061	2981	*	peak230	ac_	Promoter (<=1kb)	1	2874890	2877168	2279	1	FBgn0031478	0	33492	CG8814	uncharacterized protein
chr2L	2885987	2886365	379	*	peak231	ac_	Promoter (<=1kb)	1	2885929	2954406	68478	1	FBgn0041111	58	33496	lilli	lilliputian
chr2L	2889003	2889527	525	*	peak232	ac_	Intron (FBtr0077632/FBgn0041111, intron 1 of 12)	1	2885929	2954406	68478	1	FBgn0041111	3074	33496	lilli	lilliputian
chr2L	2979939	2981033	1095	*	peak236	ac_	Promoter (<=1kb)	1	2978411	2979288	878	2	FBgn0031485	-651	33504	CG9643	uncharacterized protein
chr2L	2987349	2989007	1659	*	peak237	ac_	Promoter (<=1kb)	1	2988116	2990075	1960	1	FBgn0025109	0	44441	Bem46	Bem46
chr2L	2999237	3000057	821	*	peak239	ac_	Promoter (<=1kb)	1	2999286	3016069	16784	1	FBgn0031488	0	33509	Ccdc85	Ccdc85
chr2L	3005554	3005945	392	*	peak240	ac_	Intron (FBtr0077646/FBgn0031488, intron 1 of 3)	1	2999286	3016069	16784	1	FBgn0031488	6268	33509	Ccdc85	Ccdc85
chr2L	3048058	3048605	548	*	peak243	ac_	Promoter (<=1kb)	1	3048701	3048831	131	1	FBgn0003934	-96	3772228	snRNA:U5:23D	small nuclear RNA U5 at 23D
chr2L	3067400	3067900	501	*	peak245	ac_	3' UTR	1	3056598	3068177	11580	1	FBgn0283427	10802	33524	FASN1	Fatty acid synthase 1
chr2L	3070630	3072902	2273	*	peak246	ac_me3	5' UTR	1	3056598	3068177	11580	1	FBgn0283427	14032	33524	FASN1	Fatty acid synthase 1
chr2L	3079432	3080788	1357	*	peak247	ac_	Exon (FBtr0329906/FBgn0015600, exon 3 of 6)	1	3056598	3068177	11580	1	FBgn0283427	22834	33524	FASN1	Fatty acid synthase 1
chr2L	3083587	3083973	387	*	peak248	ac_me3	Intron (FBtr0329906/FBgn0015600, intron 1 of 5)	1	3109672	3110998	1327	1	FBgn0005779	-25699	49780	PpD6	Protein phosphatase D6
chr2L	3159019	3159902	884	*	peak251	ac_	Promoter (<=1kb)	1	3146056	3159643	13588	2	FBgn0011648	0	33529	Mad	Mothers against dpp
chr2L	3170368	3171356	989	*	peak254	ac_	Promoter (<=1kb)	1	3169820	3171092	1273	2	FBgn0264744	0	33535	CG44002	uncharacterized protein
chr2L	3172343	3173256	914	*	peak255	ac_me3	Promoter (<=1kb)	1	3173003	3173084	82	2	FBgn0011984	0	3772357	tRNA:Ser-AGA-2-4	transfer RNA:Serine-AGA 2-4
chr2L	3198800	3199692	893	*	peak256	ac_	Promoter (<=1kb)	1	3175112	3200496	25385	2	FBgn0085422	804	33534	CG34393	uncharacterized protein
chr2L	3233685	3234125	441	*	peak258	ac_	Distal Intergenic	1	3210515	3211156	642	1	FBgn0266875	23170	19835786	lncRNA:CR45336	long non-coding RNA:CR45336
chr2L	3255165	3255475	311	*	peak260	me3	Distal Intergenic	1	3260973	3261281	309	2	FBgn0266876	5806	19836256	lncRNA:CR45337	long non-coding RNA:CR45337
chr2L	3257936	3258944	1009	*	peak261	ac_me3	Promoter (2-3kb)	1	3260973	3261281	309	2	FBgn0266876	2337	19836256	lncRNA:CR45337	long non-coding RNA:CR45337
chr2L	3319475	3319859	385	*	peak264	ac_	Promoter (<=1kb)	1	3316794	3319872	3079	2	FBgn0031519	13	33544	Fign	Fidgetin
chr2L	3452498	3452828	331	*	peak267	ac_	Promoter (<=1kb)	1	3452466	3453755	1290	1	FBgn0031535	32	33561	CG12795	uncharacterized protein
chr2L	3464622	3466753	2132	*	peak270	ac_	Promoter (<=1kb)	1	3462218	3466112	3895	2	FBgn0005616	0	33565	msl-2	male-specific lethal 2
chr2L	3476165	3477144	980	*	peak271	ac_me3	Promoter (<=1kb)	1	3476343	3477648	1306	1	FBgn0264549	0	14462683	lncRNA:CR43928	long non-coding RNA:CR43928
chr2L	3538698	3540193	1496	*	peak274	ac_me3	Promoter (<=1kb)	1	3539247	3548423	9177	1	FBgn0024244	0	49638	drm	drumstick
chr2L	3545585	3545894	310	*	peak276	ac_	5' UTR	1	3539247	3548423	9177	1	FBgn0024244	6338	49638	drm	drumstick
chr2L	3548766	3549376	611	*	peak277	ac_	Distal Intergenic	1	3539247	3548423	9177	1	FBgn0024244	9519	49638	drm	drumstick
chr2L	3550616	3551156	541	*	peak278	ac_	Distal Intergenic	1	3562038	3563118	1081	1	FBgn0265368	-10882	19835843	lncRNA:CR44309	long non-coding RNA:CR44309
chr2L	3571938	3572914	977	*	peak280	me3	Promoter (2-3kb)	1	3575350	3575806	457	1	FBgn0264370	-2436	14462684	lncRNA:CR43822	long non-coding RNA:CR43822
chr2L	3580647	3581168	522	*	peak281	ac_me3	Promoter (<=1kb)	1	3578013	3580769	2757	2	FBgn0004892	0	33581	sob	sister of odd and bowl
chr2L	3587841	3588276	436	*	peak282	ac_	Promoter (<=1kb)	1	3587068	3587469	402	2	FBgn0284410	-372	36786375	lncRNA:TS2	long noncoding RNA: testis-specific 2
chr2L	3594123	3594494	372	*	peak283	ac_me3	Distal Intergenic	1	3588485	3590301	1817	2	FBgn0264371	-3822	14462686	lncRNA:CR43823	long non-coding RNA:CR43823
chr2L	3606433	3607295	863	*	peak284	ac_me3	Promoter (<=1kb)	1	3604224	3606756	2533	2	FBgn0002985	0	33583	odd	odd skipped
chr2L	3608425	3609001	577	*	peak285	me3	Promoter (1-2kb)	1	3604224	3606756	2533	2	FBgn0002985	-1669	33583	odd	odd skipped
chr2L	3610546	3611295	750	*	peak286	ac_me3	Distal Intergenic	1	3604224	3606756	2533	2	FBgn0002985	-3790	33583	odd	odd skipped
chr2L	3613976	3614521	546	*	peak287	me3	Promoter (1-2kb)	1	3616296	3617619	1324	1	FBgn0265369	-1775	19834825	lncRNA:CR44310	long non-coding RNA:CR44310
chr2L	3614624	3615620	997	*	peak288	ac_	Promoter (<=1kb)	1	3616296	3617619	1324	1	FBgn0265369	-676	19834825	lncRNA:CR44310	long non-coding RNA:CR44310
chr2L	3662232	3663314	1083	*	peak291	me3	Promoter (<=1kb)	1	3662745	3692114	29370	1	FBgn0085369	0	5740176	Drgx	Dorsal root ganglia homeobox
chr2L	3675511	3675730	220	*	peak292	me3	Intron (FBtr0302391/FBgn0085369, intron 2 of 7)	1	3670131	3670581	451	2	FBgn0261054	-4930	8673990	Sfp24Bc	Seminal fluid protein 24Bc
chr2L	3768075	3768326	252	*	peak294	ac_	Promoter (<=1kb)	1	3767621	3767688	68	1	FBgn0262392	454	12798552	mir-1004	mir-1004 stem loop
chr2L	3770571	3771809	1239	*	peak295	ac_	Promoter (<=1kb)	1	3771700	3784121	12422	1	FBgn0004893	0	33602	bowl	brother of odd with entrails limited
chr2L	3775503	3775938	436	*	peak296	ac_	Intron (FBtr0077490/FBgn0004893, intron 2 of 3)	1	3771700	3784121	12422	1	FBgn0004893	3803	33602	bowl	brother of odd with entrails limited
chr2L	3778692	3778903	212	*	peak297	ac_	Intron (FBtr0077490/FBgn0004893, intron 2 of 3)	1	3784947	3785622	676	1	FBgn0051960	-6044	319047	CG31960	uncharacterized protein
chr2L	3781725	3781961	237	*	peak298	me3	Promoter (2-3kb)	1	3784947	3785622	676	1	FBgn0051960	-2986	319047	CG31960	uncharacterized protein
chr2L	3803694	3804035	342	*	peak300	ac_	Promoter (<=1kb)	1	3803545	3810671	7127	1	FBgn0021800	149	47399	Reph	Regulator of eph expression
chr2L	3805818	3806601	784	*	peak301	ac_	Promoter (2-3kb)	1	3803545	3810671	7127	1	FBgn0021800	2273	47399	Reph	Regulator of eph expression
chr2L	3821370	3822863	1494	*	peak303	ac_me3	Promoter (2-3kb)	1	3825675	3827099	1425	1	FBgn0003430	-2812	33607	slp1	sloppy paired 1
chr2L	3824537	3825819	1283	*	peak304	me3	Promoter (<=1kb)	1	3825675	3827099	1425	1	FBgn0003430	0	33607	slp1	sloppy paired 1
chr2L	3833678	3834346	669	*	peak306	ac_me3	Promoter (2-3kb)	1	3836840	3839185	2346	1	FBgn0004567	-2494	33608	slp2	sloppy paired 2
chr2L	3836057	3837037	981	*	peak307	me3	Promoter (<=1kb)	1	3836840	3839185	2346	1	FBgn0004567	0	33608	slp2	sloppy paired 2
chr2L	3842934	3843302	369	*	peak308	me3	Promoter (2-3kb)	1	3845130	3845716	587	2	FBgn0266318	2414	19836026	lncRNA:CR44983	long non-coding RNA:CR44983
chr2L	3861548	3861860	313	*	peak309	ac_	Promoter (<=1kb)	1	3861405	3862097	693	2	FBgn0264887	237	14462691	lncRNA:CR44078	long non-coding RNA:CR44078
chr2L	3918549	3919392	844	*	peak311	me3	Exon (FBtr0308125/FBgn0051774, exon 6 of 9)	1	3911796	3914288	2493	2	FBgn0051773	-4261	326159	CG31773	uncharacterized protein
chr2L	4008777	4009069	293	*	peak312	me3	Promoter (<=1kb)	1	4008653	4009090	438	1	FBgn0264296	124	14462693	CG43774	uncharacterized protein
chr2L	4023509	4023733	225	*	peak313	me3	Distal Intergenic	1	4031377	4115749	84373	1	FBgn0000547	-7644	33619	ed	echinoid
chr2L	4028255	4029081	827	*	peak314	ac_	Promoter (2-3kb)	1	4031377	4115749	84373	1	FBgn0000547	-2296	33619	ed	echinoid
chr2L	4030161	4030655	495	*	peak315	ac_	Promoter (<=1kb)	1	4031377	4115749	84373	1	FBgn0000547	-722	33619	ed	echinoid
chr2L	4031315	4032189	875	*	peak316	ac_	Promoter (<=1kb)	1	4031377	4115749	84373	1	FBgn0000547	0	33619	ed	echinoid
chr2L	4034228	4034905	678	*	peak317	ac_	Promoter (2-3kb)	1	4031377	4115749	84373	1	FBgn0000547	2851	33619	ed	echinoid
chr2L	4037823	4038212	390	*	peak318	ac_	Intron (FBtr0077465/FBgn0000547, intron 2 of 8)	1	4031377	4115749	84373	1	FBgn0000547	6446	33619	ed	echinoid
chr2L	4053645	4054518	874	*	peak320	ac_	Intron (FBtr0077465/FBgn0000547, intron 2 of 8)	1	4074279	4075952	1674	2	FBgn0266319	21434	19835330	asRNA:CR44984	antisense RNA:CR44984
chr2L	4055779	4056330	552	*	peak321	ac_	Intron (FBtr0077465/FBgn0000547, intron 2 of 8)	1	4074279	4075952	1674	2	FBgn0266319	19622	19835330	asRNA:CR44984	antisense RNA:CR44984
chr2L	4122966	4124076	1111	*	peak323	ac_me3	Promoter (1-2kb)	1	4121702	4124153	2452	1	FBgn0014033	1264	33621	Sr-CI	Scavenger receptor class C, type I
chr2L	4148894	4149147	254	*	peak324	me3	Promoter (<=1kb)	1	4149279	4151203	1925	1	FBgn0031585	-132	33622	CG2955	uncharacterized protein
chr2L	4194768	4195829	1062	*	peak327	ac_	Promoter (2-3kb)	1	4189340	4198071	8732	2	FBgn0031589	2242	33626	Naprt	Nicotinate phosphoribosyltransferase
chr2L	4221352	4222460	1109	*	peak328	ac_me3	Promoter (<=1kb)	1	4198404	4221796	23393	2	FBgn0001075	0	33627	ft	fat
chr2L	4227698	4228945	1248	*	peak330	ac_	Promoter (<=1kb)	1	4227699	4228561	863	1	FBgn0003941	0	33629	RpL40	Ribosomal protein L40
chr2L	4241250	4242421	1172	*	peak331	ac_	Promoter (<=1kb)	1	4241070	4242397	1328	1	FBgn0264867	180	14462695	lncRNA:CR44058	long non-coding RNA:CR44058
chr2L	4249021	4249415	395	*	peak332	ac_	Promoter (<=1kb)	1	4246209	4249676	3468	2	FBgn0264868	261	14462696	lncRNA:CR44059	long non-coding RNA:CR44059
chr2L	4267182	4267382	201	*	peak333	ac_	Distal Intergenic	1	4259946	4261101	1156	2	FBgn0264889	-6081	14462697	lncRNA:CR44080	long non-coding RNA:CR44080
chr2L	4281171	4283194	2024	*	peak335	ac_me3	Promoter (<=1kb)	1	4283148	4323781	40634	1	FBgn0010473	0	46015	tutl	turtle
chr2L	4286981	4287383	403	*	peak336	me3	Intron (FBtr0089268/FBgn0010473, intron 2 of 6)	1	4283148	4323781	40634	1	FBgn0010473	3833	46015	tutl	turtle
chr2L	4301873	4303634	1762	*	peak337	ac_	Exon (FBtr0089268/FBgn0010473, exon 5 of 7)	1	4283148	4323781	40634	1	FBgn0010473	18725	46015	tutl	turtle
chr2L	4335911	4336194	284	*	peak338	ac_	Promoter (1-2kb)	1	4333913	4345776	11864	1	FBgn0020762	1998	33636	Atet	ABC transporter expressed in trachea
chr2L	4340325	4340927	603	*	peak339	ac_	Promoter (2-3kb)	1	4343696	4343756	61	1	FBgn0262375	-2769	12798555	mir-1005	mir-1005 stem loop
chr2L	4353645	4354039	395	*	peak340	ac_	Promoter (<=1kb)	1	4352975	4354034	1060	1	FBgn0031596	670	33637	CG15429	uncharacterized protein
chr2L	4354654	4355420	767	*	peak341	ac_	Promoter (1-2kb)	1	4352975	4354034	1060	1	FBgn0031596	1679	33637	CG15429	uncharacterized protein
chr2L	4363647	4364434	788	*	peak342	ac_	Promoter (1-2kb)	1	4361925	4380716	18792	1	FBgn0026319	1722	33638	Traf4	TNF-receptor-associated factor 4
chr2L	4368338	4368968	631	*	peak343	ac_	Promoter (2-3kb)	1	4361689	4371303	9615	2	FBgn0266903	2335	19834826	lncRNA:CR45363	long non-coding RNA:CR45363
chr2L	4371621	4372014	394	*	peak344	me3	Promoter (<=1kb)	1	4361689	4371303	9615	2	FBgn0266903	-318	19834826	lncRNA:CR45363	long non-coding RNA:CR45363
chr2L	4377926	4378831	906	*	peak345	ac_	Intron (FBtr0334401/FBgn0026319, intron 2 of 2)	1	4380722	4382735	2014	2	FBgn0031597	3904	33639	CG17612	uncharacterized protein
chr2L	4379280	4379700	421	*	peak346	ac_	Exon (FBtr0334401/FBgn0026319, exon 3 of 3)	1	4380722	4382735	2014	2	FBgn0031597	3035	33639	CG17612	uncharacterized protein
chr2L	4393514	4394419	906	*	peak347	ac_	Promoter (<=1kb)	1	4394196	4400487	6292	1	FBgn0022153	0	33644	l(2)k05819	lethal (2) k05819
chr2L	4403243	4403855	613	*	peak348	ac_	Promoter (<=1kb)	1	4403251	4403955	705	1	FBgn0031601	0	33645	Dim1	Dim1
chr2L	4448159	4448897	739	*	peak350	ac_	Promoter (<=1kb)	1	4446670	4448635	1966	2	FBgn0025684	0	33650	MFS18	Major Facilitator Superfamily Transporter 18
chr2L	4454359	4454671	313	*	peak351	ac_	Promoter (<=1kb)	1	4453169	4454453	1285	2	FBgn0031607	0	33652	Secp43	tRNA Selenocysteine associated protein
chr2L	4462623	4462928	306	*	peak352	ac_	Promoter (<=1kb)	1	4461657	4463447	1791	2	FBgn0031609	519	33656	CG15443	uncharacterized protein
chr2L	4463423	4463818	396	*	peak353	ac_	Promoter (<=1kb)	1	4461657	4463447	1791	2	FBgn0031609	0	33656	CG15443	uncharacterized protein
chr2L	4464442	4464792	351	*	peak354	ac_	Promoter (<=1kb)	1	4465174	4468022	2849	1	FBgn0031611	-382	33658	FIG4	FIG4 phosphoinositide 5-phosphatase
chr2L	4512879	4513618	740	*	peak355	ac_	Exon (FBtr0332345/FBgn0053196, exon 39 of 82)	1	4468000	4477022	9023	2	FBgn0011603	-35857	33659	ine	inebriated
chr2L	4526785	4527351	567	*	peak356	ac_	Exon (FBtr0332345/FBgn0053196, exon 23 of 82)	1	4468000	4477022	9023	2	FBgn0011603	-49763	33659	ine	inebriated
chr2L	4527789	4528178	390	*	peak357	ac_	Exon (FBtr0332345/FBgn0053196, exon 23 of 82)	1	4577719	4578218	500	2	FBgn0031613	50040	33661	HP6	Heterochromatin protein 6
chr2L	4536478	4537837	1360	*	peak358	ac_me3	Exon (FBtr0332345/FBgn0053196, exon 15 of 82)	1	4577719	4578218	500	2	FBgn0031613	40381	33661	HP6	Heterochromatin protein 6
chr2L	4543416	4544170	755	*	peak359	ac_me3	Exon (FBtr0332345/FBgn0053196, exon 13 of 82)	1	4577719	4578218	500	2	FBgn0031613	34048	33661	HP6	Heterochromatin protein 6
chr2L	4545374	4545888	515	*	peak360	me3	Exon (FBtr0332345/FBgn0053196, exon 13 of 82)	1	4577719	4578218	500	2	FBgn0031613	32330	33661	HP6	Heterochromatin protein 6
chr2L	4552614	4553102	489	*	peak361	ac_	Exon (FBtr0332345/FBgn0053196, exon 10 of 82)	1	4577719	4578218	500	2	FBgn0031613	25116	33661	HP6	Heterochromatin protein 6
chr2L	4570324	4571448	1125	*	peak363	ac_me3	Exon (FBtr0332345/FBgn0053196, exon 3 of 82)	1	4577719	4578218	500	2	FBgn0031613	6770	33661	HP6	Heterochromatin protein 6
chr2L	4591959	4592648	690	*	peak364	ac_	5' UTR	1	4582250	4582968	719	2	FBgn0263869	-8991	14462698	lncRNA:CR43716	long non-coding RNA:CR43716
chr2L	4617815	4618052	238	*	peak365	me3	Promoter (1-2kb)	1	4619587	4620918	1332	1	FBgn0265820	-1535	19835094	lncRNA:CR44609	long non-coding RNA:CR44609
chr2L	4645089	4646259	1171	*	peak367	ac_	Promoter (<=1kb)	1	4647051	4647920	870	1	FBgn0264342	-792	14462699	CG43798	uncharacterized protein
chr2L	4662184	4662757	574	*	peak368	me3	Distal Intergenic	1	4655478	4656209	732	2	FBgn0284415	-5975	36786380	lncRNA:TS6	long noncoding RNA: testis-specific 6
chr2L	4666457	4668314	1858	*	peak370	ac_me3	Distal Intergenic	1	4655478	4656209	732	2	FBgn0284415	-10248	36786380	lncRNA:TS6	long noncoding RNA: testis-specific 6
chr2L	4683422	4684708	1287	*	peak371	ac_	Promoter (<=1kb)	1	4683052	4684461	1410	2	FBgn0000227	0	33669	Bsg25A	Blastoderm-specific gene 25A
chr2L	4686331	4688266	1936	*	peak372	ac_	Promoter (<=1kb)	1	4687511	4688956	1446	1	FBgn0031621	0	33670	Elba3	Early boundary activity 3
chr2L	4821995	4822466	472	*	peak375	ac_	Promoter (<=1kb)	1	4821774	4828945	7172	1	FBgn0031632	221	33681	CG15628	uncharacterized protein
chr2L	4823451	4824326	876	*	peak376	ac_	Promoter (1-2kb)	1	4821774	4828945	7172	1	FBgn0031632	1677	33681	CG15628	uncharacterized protein
chr2L	4826738	4827106	369	*	peak377	ac_	Promoter (2-3kb)	1	4829980	4830039	60	2	FBgn0263575	2933	12798559	mir-4912	mir-4912 stem loop
chr2L	4837758	4839305	1548	*	peak379	ac_	Promoter (<=1kb)	1	4835335	4837999	2665	2	FBgn0031635	0	33684	tank	tank
chr2L	4840286	4840978	693	*	peak380	ac_	Promoter (1-2kb)	1	4838347	4841465	3119	1	FBgn0031636	1939	33685	CG12194	uncharacterized protein
chr2L	4850760	4851079	320	*	peak382	ac_	Promoter (<=1kb)	1	4850641	4852640	2000	1	FBgn0031640	119	33689	Mon1	Monensin sensitivity 1
chr2L	4889348	4890824	1477	*	peak383	ac_me3	Promoter (<=1kb)	1	4889995	4891277	1283	1	FBgn0031644	0	33694	CG15625	uncharacterized protein
chr2L	4891482	4892246	765	*	peak384	ac_	Promoter (<=1kb)	1	4892112	4903889	11778	1	FBgn0031645	0	33695	CG3036	uncharacterized protein
chr2L	4901387	4903247	1861	*	peak385	ac_	3' UTR	1	4903865	4906762	2898	2	FBgn0031646	3515	33696	snsl	snustorr snarlik
chr2L	4918558	4919695	1138	*	peak386	ac_me3	Intron (FBtr0077396/FBgn0041150, intron 1 of 9)	1	4903865	4906762	2898	2	FBgn0031646	-11796	33696	snsl	snustorr snarlik
chr2L	4920317	4921522	1206	*	peak387	ac_me3	Intron (FBtr0077396/FBgn0041150, intron 1 of 9)	1	4908581	4932384	23804	2	FBgn0041150	10862	249663	hoe1	hoepel1
chr2L	4922014	4922831	818	*	peak388	ac_me3	Intron (FBtr0077396/FBgn0041150, intron 1 of 9)	1	4908581	4932384	23804	2	FBgn0041150	9553	249663	hoe1	hoepel1
chr2L	4945341	4946058	718	*	peak389	ac_	Promoter (<=1kb)	1	4945579	4948324	2746	1	FBgn0015000	0	33704	betaggt-I	beta subunit of type I geranylgeranyl transferase
chr2L	4976417	4977581	1165	*	peak392	ac_	Promoter (<=1kb)	1	4975300	4977023	1724	2	FBgn0031661	0	33716	Gmd	GDP-mannose 4,6-dehydratase
chr2L	4991375	4991740	366	*	peak394	ac_	3' UTR	1	4981614	4992702	11089	1	FBgn0083962	9761	318872	CG34126	uncharacterized protein
chr2L	4999636	5001409	1774	*	peak395	ac_	5' UTR	1	4992808	5009720	16913	2	FBgn0053113	8311	33721	Rtnl1	Reticulon-like1
chr2L	5010610	5012047	1438	*	peak397	ac_	Promoter (<=1kb)	1	5009931	5010834	904	2	FBgn0031668	0	326171	CG31917	uncharacterized protein
chr2L	5043105	5044618	1514	*	peak399	ac_	Promoter (<=1kb)	1	5043270	5048365	5096	1	FBgn0053995	0	3885607	CG33995	uncharacterized protein
chr2L	5053345	5054036	692	*	peak400	ac_	Promoter (<=1kb)	1	5051193	5053094	1902	2	FBgn0022023	-251	45682	eIF3h	eukaryotic translation initiation factor 3 subunit h
chr2L	5054976	5055925	950	*	peak401	ac_	Promoter (<=1kb)	1	5055058	5056149	1092	1	FBgn0014857	0	31848	His3.3B	Histone H3.3B
chr2L	5059350	5059655	306	*	peak402	ac_	Promoter (<=1kb)	1	5058404	5059790	1387	2	FBgn0028694	135	33738	Rpn11	Regulatory particle non-ATPase 11
chr2L	5072456	5072905	450	*	peak403	ac_	Promoter (1-2kb)	1	5070887	5071109	223	2	FBgn0266843	-1347	19835276	asRNA:CR45305	antisense RNA:CR45305
chr2L	5073385	5074219	835	*	peak404	ac_	Promoter (2-3kb)	1	5070887	5071109	223	2	FBgn0266843	-2276	19835276	asRNA:CR45305	antisense RNA:CR45305
chr2L	5092848	5093588	741	*	peak405	ac_	Promoter (<=1kb)	1	5072170	5093592	21423	2	FBgn0031681	4	326151	Pgant5	Polypeptide N-Acetylgalactosaminyltransferase 5
chr2L	5166154	5166843	690	*	peak407	ac_me3	Exon (FBtr0303384/FBgn0261836, exon 6 of 6)	1	5187778	5187922	145	1	FBgn0082990	-20935	5740157	snoRNA:Psi28S-2263	ncRNA
chr2L	5186678	5186899	222	*	peak408	ac_	Promoter (<=1kb)	1	5187778	5187922	145	1	FBgn0082990	-879	5740157	snoRNA:Psi28S-2263	ncRNA
chr2L	5200963	5203724	2762	*	peak409	ac_me3	Promoter (<=1kb)	1	5202383	5202522	140	1	FBgn0083028	0	5740871	snoRNA:Psi18S-525k	ncRNA
chr2L	5212677	5214627	1951	*	peak410	ac_	Promoter (<=1kb)	1	5212395	5215081	2687	2	FBgn0031690	454	33750	CG7742	uncharacterized protein
chr2L	5233421	5234322	902	*	peak411	ac_	Intron (FBtr0079089/FBgn0003716, intron 1 of 2)	1	5240766	5240837	72	1	FBgn0051971	-6444	3772550	tRNA:Asp-GTC-2-1	transfer RNA:Aspartic acid-GTC 2-1
chr2L	5237436	5238226	791	*	peak412	ac_	Promoter (2-3kb)	1	5240766	5240837	72	1	FBgn0051971	-2540	3772550	tRNA:Asp-GTC-2-1	transfer RNA:Aspartic acid-GTC 2-1
chr2L	5240483	5240699	217	*	peak413	ac_	Promoter (<=1kb)	1	5240766	5240837	72	1	FBgn0051971	-67	3772550	tRNA:Asp-GTC-2-1	transfer RNA:Aspartic acid-GTC 2-1
chr2L	5245399	5245808	410	*	peak414	ac_	Promoter (2-3kb)	1	5242699	5244239	1541	1	FBgn0046776	2700	NA	NA	NA
chr2L	5253155	5253591	437	*	peak415	ac_	Intron (FBtr0079086/FBgn0003716, intron 1 of 3)	1	5258942	5259992	1051	1	FBgn0265957	-5351	19835493	lncRNA:CR44744	long non-coding RNA:CR44744
chr2L	5276271	5276470	200	*	peak417	ac_	Promoter (2-3kb)	1	5271728	5278548	6821	2	FBgn0000228	2078	33757	Bsg25D	Blastoderm-specific gene 25D
chr2L	5276534	5279242	2709	*	peak418	ac_me3	Promoter (<=1kb)	1	5271728	5278548	6821	2	FBgn0000228	0	33757	Bsg25D	Blastoderm-specific gene 25D
chr2L	5293036	5293402	367	*	peak419	me3	Intron (FBtr0342936/FBgn0016076, intron 1 of 2)	1	5288944	5311223	22280	1	FBgn0016076	4092	33759	vri	vrille
chr2L	5324883	5327969	3087	*	peak420	ac_	Promoter (<=1kb)	1	5327227	5327969	743	1	FBgn0015031	0	46040	cype	cyclope
chr2L	5361975	5364455	2481	*	peak422	ac_me3	Exon (FBtr0304843/FBgn0016920, exon 13 of 16)	1	5346200	5365760	19561	1	FBgn0016920	15775	33768	nompC	no mechanoreceptor potential C
chr2L	5386899	5387183	285	*	peak423	ac_	Promoter (<=1kb)	1	5387551	5388632	1082	1	FBgn0265958	-368	19835606	lncRNA:CR44745	long non-coding RNA:CR44745
chr2L	5388256	5388572	317	*	peak424	ac_	Promoter (<=1kb)	1	5387551	5388632	1082	1	FBgn0265958	705	19835606	lncRNA:CR44745	long non-coding RNA:CR44745
chr2L	5391768	5392124	357	*	peak426	ac_	Distal Intergenic	1	5387551	5388632	1082	1	FBgn0265958	4217	19835606	lncRNA:CR44745	long non-coding RNA:CR44745
chr2L	5403393	5404113	721	*	peak427	ac_me3	Promoter (<=1kb)	1	5404280	5416593	12314	1	FBgn0016660	-167	33769	H15	H15
chr2L	5410241	5410839	599	*	peak428	ac_me3	Intron (FBtr0079076/FBgn0016660, intron 3 of 5)	1	5404280	5416593	12314	1	FBgn0016660	5961	33769	H15	H15
chr2L	5412159	5412815	657	*	peak429	ac_	Intron (FBtr0079076/FBgn0016660, intron 3 of 5)	1	5404280	5416593	12314	1	FBgn0016660	7879	33769	H15	H15
chr2L	5433060	5433307	248	*	peak430	me3	Promoter (<=1kb)	1	5432822	5433522	701	1	FBgn0263867	238	14462704	lncRNA:CR43714	long non-coding RNA:CR43714
chr2L	5450076	5450432	357	*	peak431	me3	Distal Intergenic	1	5435582	5439277	3696	2	FBgn0051647	-10799	12798562	lncRNA:CR31647	long non-coding RNA:CR31647
chr2L	5455538	5455749	212	*	peak432	me3	Distal Intergenic	1	5461639	5467610	5972	1	FBgn0261963	-5890	33770	mid	midline
chr2L	5460968	5462209	1242	*	peak433	ac_me3	Promoter (<=1kb)	1	5461639	5467610	5972	1	FBgn0261963	0	33770	mid	midline
chr2L	5464757	5465482	726	*	peak434	ac_	Exon (FBtr0310358/FBgn0261963, exon 3 of 4)	1	5461639	5467610	5972	1	FBgn0261963	3118	33770	mid	midline
chr2L	5473532	5474992	1461	*	peak436	ac_me3	Distal Intergenic	1	5461639	5467610	5972	1	FBgn0261963	11893	33770	mid	midline
chr2L	5498664	5499006	343	*	peak437	me3	Distal Intergenic	1	5486905	5487191	287	1	FBgn0266825	11759	19835419	lncRNA:CR45287	long non-coding RNA:CR45287
chr2L	5501765	5502047	283	*	peak439	me3	Distal Intergenic	1	5486905	5487191	287	1	FBgn0266825	14860	19835419	lncRNA:CR45287	long non-coding RNA:CR45287
chr2L	5541430	5543202	1773	*	peak442	ac_	Promoter (<=1kb)	1	5542480	5546642	4163	1	FBgn0002525	0	33782	Lam	Lamin
chr2L	5549836	5551074	1239	*	peak443	ac_me3	Promoter (<=1kb)	1	5549709	5550835	1127	2	FBgn0031718	0	33784	CG14014	uncharacterized protein
chr2L	5551667	5553665	1999	*	peak444	ac_	Promoter (<=1kb)	1	5551838	5552756	919	1	FBgn0031719	0	33785	CG18269	uncharacterized protein
chr2L	5579242	5579653	412	*	peak445	me3	Promoter (1-2kb)	1	5579580	5581116	1537	2	FBgn0031722	1463	33790	CG14011	uncharacterized protein
chr2L	5580428	5580677	250	*	peak446	me3	Promoter (<=1kb)	1	5579580	5581116	1537	2	FBgn0031722	439	33790	CG14011	uncharacterized protein
chr2L	5582669	5583125	457	*	peak447	ac_	Promoter (1-2kb)	1	5579580	5581116	1537	2	FBgn0031722	-1553	33790	CG14011	uncharacterized protein
chr2L	5593802	5594055	254	*	peak448	ac_	Promoter (2-3kb)	1	5596833	5598636	1804	1	FBgn0031724	-2778	33792	CG18266	uncharacterized protein
chr2L	5595469	5595806	338	*	peak449	ac_	Promoter (1-2kb)	1	5596833	5598636	1804	1	FBgn0031724	-1027	33792	CG18266	uncharacterized protein
chr2L	5602364	5603139	776	*	peak450	ac_	3' UTR	1	5596833	5598636	1804	1	FBgn0031724	5531	33792	CG18266	uncharacterized protein
chr2L	5608031	5609065	1035	*	peak451	ac_	Exon (FBtr0302933/FBgn0031725, exon 6 of 12)	1	5615230	5615661	432	1	FBgn0266030	-6165	19835033	lncRNA:CR44795	long non-coding RNA:CR44795
chr2L	5653770	5654477	708	*	peak453	ac_	Intron (FBtr0079114/FBgn0051646, intron 1 of 12)	1	5626291	5658560	32270	2	FBgn0051646	4083	33795	DIP-theta	Dpr-interacting protein theta
chr2L	5658194	5658834	641	*	peak454	ac_me3	Promoter (<=1kb)	1	5626291	5658560	32270	2	FBgn0051646	0	33795	DIP-theta	Dpr-interacting protein theta
chr2L	5670266	5670709	444	*	peak456	me3	3' UTR	1	5662849	5670838	7990	1	FBgn0031728	7417	33796	Hsp60C	Heat shock protein 60C
chr2L	5728048	5728436	389	*	peak459	me3	Promoter (<=1kb)	1	5726415	5728811	2397	2	FBgn0031733	375	33802	CG14006	uncharacterized protein
chr2L	5768739	5769329	591	*	peak461	ac_	Promoter (<=1kb)	1	5769752	5771537	1786	1	FBgn0051912	-423	14462706	asRNA:CR31912	antisense RNA:CR31912
chr2L	5788758	5790212	1455	*	peak462	ac_	Intron (FBtr0301235/FBgn0031738, intron 2 of 7)	1	5784031	5784893	863	1	FBgn0051913	4727	319023	CG31913	uncharacterized protein
chr2L	5801098	5802852	1755	*	peak463	ac_	Promoter (<=1kb)	1	5800517	5801975	1459	2	FBgn0031739	0	33808	CG14005	uncharacterized protein
chr2L	5828543	5829536	994	*	peak465	ac_me3	Intron (FBtr0330222/FBgn0085410, intron 1 of 9)	1	5824004	5856767	32764	1	FBgn0085410	4539	33812	TrissinR	Trissin receptor
chr2L	5870584	5871674	1091	*	peak467	ac_me3	Intron (FBtr0079158/FBgn0031745, intron 1 of 3)	1	5859769	5879498	19730	2	FBgn0031745	7824	33814	rau	rau
chr2L	5877353	5878128	776	*	peak468	ac_me3	Promoter (1-2kb)	1	5859769	5879498	19730	2	FBgn0031745	1370	33814	rau	rau
chr2L	5878820	5879645	826	*	peak469	ac_	Promoter (<=1kb)	1	5859769	5879498	19730	2	FBgn0031745	0	33814	rau	rau
chr2L	5890577	5891111	535	*	peak470	ac_	Promoter (1-2kb)	1	5892298	5892862	565	2	FBgn0002856	1751	33816	Acp26Ab	Accessory gland protein 26Ab
chr2L	5891744	5893252	1509	*	peak471	ac_	Promoter (<=1kb)	1	5892298	5892862	565	2	FBgn0002856	0	33816	Acp26Ab	Accessory gland protein 26Ab
chr2L	5895639	5896033	395	*	peak472	me3	Promoter (1-2kb)	1	5892883	5893896	1014	2	FBgn0002855	-1743	33817	Acp26Aa	Accessory gland protein 26Aa
chr2L	5944515	5944813	299	*	peak474	ac_me3	Promoter (<=1kb)	1	5943643	5948968	5326	1	FBgn0001128	872	33824	Gpdh1	Glycerol-3-phosphate dehydrogenase 1
chr2L	5946148	5946509	362	*	peak475	ac_	Promoter (1-2kb)	1	5947647	5948397	751	2	FBgn0266321	1888	19835867	lncRNA:CR44986	long non-coding RNA:CR44986
chr2L	5946969	5947280	312	*	peak476	ac_	Promoter (1-2kb)	1	5947647	5948397	751	2	FBgn0266321	1117	19835867	lncRNA:CR44986	long non-coding RNA:CR44986
chr2L	5955773	5956278	506	*	peak477	ac_	Promoter (<=1kb)	1	5955312	5956466	1155	2	FBgn0031753	188	33826	CG13999	uncharacterized protein
chr2L	5980020	5980828	809	*	peak478	ac_	Promoter (<=1kb)	1	5972115	5981018	8904	2	FBgn0000308	190	33834	chic	chickadee
chr2L	5983366	5983595	230	*	peak480	ac_	Promoter (1-2kb)	1	5981764	5985909	4146	1	FBgn0001942	1602	33835	eIF4A	eukaryotic translation initiation factor 4A
chr2L	5997036	5998701	1666	*	peak481	ac_	Promoter (<=1kb)	1	5989400	5999501	10102	2	FBgn0031759	800	33837	lid	little imaginal discs
chr2L	6003869	6005288	1420	*	peak482	ac_	Promoter (<=1kb)	1	6004167	6006333	2167	1	FBgn0264448	0	14462709	asRNA:CR43866	antisense RNA:CR43866
chr2L	6018823	6019593	771	*	peak484	me3	Promoter (<=1kb)	1	6013059	6019402	6344	2	FBgn0001170	0	33841	H2.0	Homeodomain protein 2.0
chr2L	6023850	6024524	675	*	peak486	ac_	Promoter (<=1kb)	1	6022951	6024539	1589	2	FBgn0031764	15	33843	CG9107	uncharacterized protein
chr2L	6047524	6049495	1972	*	peak488	ac_	Promoter (<=1kb)	1	6046516	6048706	2191	2	FBgn0029161	0	44132	slmo	slowmo
chr2L	6062765	6063351	587	*	peak489	ac_	Promoter (<=1kb)	1	6062989	6063671	683	1	FBgn0031772	0	33853	CG13994	uncharacterized protein
chr2L	6126336	6126967	632	*	peak492	ac_	Promoter (<=1kb)	1	6125879	6127775	1897	2	FBgn0031782	808	33865	WDR79	WD repeat domain 79
chr2L	6152338	6153272	935	*	peak493	ac_me3	Promoter (<=1kb)	1	6151969	6153701	1733	1	FBgn0040950	369	50424	Muc26B	Mucin 26B
chr2L	6175132	6175522	391	*	peak494	me3	Distal Intergenic	1	6179133	6211114	31982	1	FBgn0085409	-3611	5740323	smal	smoke alarm
chr2L	6176498	6178646	2149	*	peak495	me3	Promoter (<=1kb)	1	6179133	6211114	31982	1	FBgn0085409	-487	5740323	smal	smoke alarm
chr2L	6178825	6179553	729	*	peak496	ac_me3	Promoter (<=1kb)	1	6179133	6211114	31982	1	FBgn0085409	0	5740323	smal	smoke alarm
chr2L	6218990	6219206	217	*	peak497	me3	Distal Intergenic	1	6225048	6226842	1795	1	FBgn0026755	-5842	53584	Ugt37B1	UDP-glycosyltransferase family 37 member B1
chr2L	6224404	6224757	354	*	peak498	ac_	Promoter (<=1kb)	1	6225048	6226842	1795	1	FBgn0026755	-291	53584	Ugt37B1	UDP-glycosyltransferase family 37 member B1
chr2L	6229257	6230119	863	*	peak499	ac_me3	Promoter (1-2kb)	1	6231807	6232160	354	1	FBgn0266070	-1688	19834998	lncRNA:CR44823	long non-coding RNA:CR44823
chr2L	6259610	6259814	205	*	peak500	ac_	Intron (FBtr0340169/FBgn0053531, intron 1 of 6)	1	6255859	6256822	964	1	FBgn0031791	3751	33874	AANATL2	Arylalkylamine N-acetyltransferase-like 2
chr2L	6323718	6324479	762	*	peak501	ac_	Promoter (<=1kb)	1	6323767	6332789	9023	1	FBgn0265778	0	33881	PDZ-GEF	PDZ domain-containing guanine nucleotide exchange factor
chr2L	6325621	6325905	285	*	peak502	ac_	Promoter (1-2kb)	1	6323767	6332789	9023	1	FBgn0265778	1854	33881	PDZ-GEF	PDZ domain-containing guanine nucleotide exchange factor
chr2L	6336902	6337282	381	*	peak503	ac_	Promoter (1-2kb)	1	6332881	6338671	5791	2	FBgn0031799	1389	33882	Pez	Pez
chr2L	6338563	6339590	1028	*	peak504	ac_	Promoter (<=1kb)	1	6338836	6346280	7445	1	FBgn0015623	0	33883	Cpr	Cytochrome P450 reductase
chr2L	6371183	6371930	748	*	peak505	ac_	Promoter (<=1kb)	1	6372388	6377284	4897	1	FBgn0043854	-458	33890	slam	slow as molasses
chr2L	6373296	6374375	1080	*	peak507	ac_	Promoter (<=1kb)	1	6372388	6377284	4897	1	FBgn0043854	908	33890	slam	slow as molasses
chr2L	6384847	6385233	387	*	peak508	me3	Promoter (<=1kb)	1	6383435	6385512	2078	2	FBgn0259716	279	33893	Nepl6	Neprilysin-like 6
chr2L	6390214	6390796	583	*	peak509	ac_	Intron (FBtr0299967/FBgn0259714, intron 4 of 9)	1	6383435	6385512	2078	2	FBgn0259716	-4702	33893	Nepl6	Neprilysin-like 6
chr2L	6399516	6399983	468	*	peak511	ac_me3	Promoter (2-3kb)	1	6395853	6397249	1397	2	FBgn0259715	-2267	33894	CG42369	uncharacterized protein
chr2L	6425280	6425942	663	*	peak513	ac_	Promoter (<=1kb)	1	6424336	6426371	2036	1	FBgn0263278	944	33897	Fic	Fic domain-containing protein
chr2L	6427195	6427682	488	*	peak514	me3	Promoter (2-3kb)	1	6424336	6426371	2036	1	FBgn0263278	2859	33897	Fic	Fic domain-containing protein
chr2L	6431864	6432150	287	*	peak515	me3	Intron (FBtr0345720/FBgn0031813, intron 9 of 9)	1	6424336	6426371	2036	1	FBgn0263278	7528	33897	Fic	Fic domain-containing protein
chr2L	6443396	6443645	250	*	peak517	me3	Intron (FBtr0345720/FBgn0031813, intron 9 of 9)	1	6426724	6448403	21680	2	FBgn0031813	4758	33898	CG9527	uncharacterized protein
chr2L	6455274	6456601	1328	*	peak518	ac_	Promoter (<=1kb)	1	6448464	6455929	7466	2	FBgn0031814	0	33899	retm	real-time
chr2L	6476533	6476958	426	*	peak520	ac_	Promoter (<=1kb)	1	6474438	6476975	2538	2	FBgn0031818	17	33904	CG9536	uncharacterized protein
chr2L	6480902	6481637	736	*	peak521	ac_	Promoter (<=1kb)	1	6480929	6487576	6648	1	FBgn0031820	0	33906	Daxx	Daxx-like protein
chr2L	6490330	6491494	1165	*	peak522	ac_	Promoter (<=1kb)	1	6490155	6490843	689	2	FBgn0031822	0	33909	Phf5a	PHD finger protein 5a
chr2L	6535680	6537067	1388	*	peak524	me3	5' UTR	1	6527447	6546976	19530	2	FBgn0000320	9909	33916	eya	eyes absent
chr2L	6545602	6547292	1691	*	peak525	me3	Promoter (<=1kb)	1	6527447	6546976	19530	2	FBgn0000320	0	33916	eya	eyes absent
chr2L	6557575	6558303	729	*	peak526	ac_	Promoter (<=1kb)	1	6557800	6559308	1509	1	FBgn0031830	0	33918	COX5B	Cytochrome c oxidase subunit 5B
chr2L	6562109	6562497	389	*	peak527	ac_	Promoter (<=1kb)	1	6559426	6562289	2864	2	FBgn0031832	0	33920	CG9596	uncharacterized protein
chr2L	6610957	6612660	1704	*	peak528	ac_	Promoter (<=1kb)	1	6611011	6617117	6107	1	FBgn0031836	0	33924	CG11050	uncharacterized protein
chr2L	6640832	6641038	207	*	peak530	ac_	Exon (FBtr0331187/FBgn0051635, exon 3 of 9)	1	6632798	6649114	16317	2	FBgn0051635	8076	33928	CG31635	uncharacterized protein
chr2L	6649254	6649586	333	*	peak532	ac_	Promoter (<=1kb)	1	6649388	6654574	5187	1	FBgn0286898	0	33930	Tango1	Transport and Golgi organization 1
chr2L	6662901	6663220	320	*	peak534	ac_	Promoter (<=1kb)	1	6662061	6663612	1552	2	FBgn0031844	392	33933	CG13771	uncharacterized protein
chr2L	6684775	6684972	198	*	peak538	ac_	Promoter (<=1kb)	1	6677835	6684364	6530	2	FBgn0028703	-411	33939	Nhe3	Na[+]/H[+] hydrogen exchanger 3
chr2L	6698626	6699038	413	*	peak539	ac_	Intron (FBtr0079312/FBgn0031850, intron 6 of 12)	1	6686791	6709086	22296	2	FBgn0031850	10048	33941	Tsp	Thrombospondin
chr2L	6712912	6713605	694	*	peak540	me3	Promoter (2-3kb)	1	6711286	6716186	4901	2	FBgn0025595	2581	33942	AkhR	Adipokinetic hormone receptor
chr2L	6722200	6724396	2197	*	peak542	ac_	Promoter (<=1kb)	1	6719394	6723359	3966	2	FBgn0025777	0	33944	homer	homer
chr2L	6737253	6738272	1020	*	peak543	ac_	Promoter (1-2kb)	1	6736364	6740188	3825	2	FBgn0031854	1916	33947	TTLL3A	Tubulin tyrosine ligase-like 3A
chr2L	6790718	6791109	392	*	peak546	ac_	Exon (FBtr0079382/FBgn0015777, exon 5 of 7)	1	6778555	6786861	8307	2	FBgn0015776	-3857	33952	nrv1	nervana 1
chr2L	6821441	6821937	497	*	peak549	me3	Promoter (<=1kb)	1	6821934	6838995	17062	1	FBgn0051632	0	33957	sens-2	senseless-2
chr2L	6833723	6834103	381	*	peak550	me3	Intron (FBtr0345446/FBgn0051632, intron 4 of 4)	1	6821934	6838995	17062	1	FBgn0051632	11789	33957	sens-2	senseless-2
chr2L	6852135	6852540	406	*	peak552	ac_	Promoter (<=1kb)	1	6852315	6853866	1552	1	FBgn0017551	0	33959	Rca1	Regulator of cyclin A1
chr2L	6869010	6869610	601	*	peak553	me3	Promoter (<=1kb)	1	6860905	6870389	9485	2	FBgn0031865	779	33961	Nha1	Na[+]/H[+] hydrogen antiporter 1
chr2L	6889350	6889547	198	*	peak554	ac_	Intron (FBtr0307033/FBgn0031866, intron 1 of 12)	1	6902062	6902152	91	1	FBgn0262205	-12515	12798581	mir-932	mir-932 stem loop
chr2L	6907142	6908487	1346	*	peak555	ac_	Promoter (<=1kb)	1	6908083	6911423	3341	1	FBgn0031868	0	33964	Rat1	Rat1 5'-3' exoribonuclease
chr2L	6918841	6921501	2661	*	peak557	ac_	Promoter (<=1kb)	1	6920704	6932057	11354	1	FBgn0004838	0	33968	Hrb27C	Heterogeneous nuclear ribonucleoprotein at 27C
chr2L	6922006	6922478	473	*	peak558	ac_	Promoter (1-2kb)	1	6920704	6932057	11354	1	FBgn0004838	1302	33968	Hrb27C	Heterogeneous nuclear ribonucleoprotein at 27C
chr2L	6939440	6940113	674	*	peak559	ac_me3	Promoter (2-3kb)	1	6932545	6942814	10270	2	FBgn0031869	2701	33969	CG18304	uncharacterized protein
chr2L	6974802	6975375	574	*	peak564	ac_	Promoter (2-3kb)	1	6972243	6972796	554	1	FBgn0262616	2559	NA	NA	NA
chr2L	6990217	6990587	371	*	peak565	ac_	Intron (FBtr0290119/FBgn0031879, intron 3 of 12)	1	6985961	6986750	790	1	FBgn0265414	4256	19835512	lncRNA:CR44326	long non-coding RNA:CR44326
chr2L	6992691	6994021	1331	*	peak566	ac_	Intron (FBtr0290119/FBgn0031879, intron 3 of 12)	1	6985961	6986750	790	1	FBgn0265414	6730	19835512	lncRNA:CR44326	long non-coding RNA:CR44326
chr2L	6996452	6996956	505	*	peak567	ac_me3	Intron (FBtr0290119/FBgn0031879, intron 3 of 12)	1	6985961	6986750	790	1	FBgn0265414	10491	19835512	lncRNA:CR44326	long non-coding RNA:CR44326
chr2L	7009449	7010722	1274	*	peak569	ac_me3	Promoter (<=1kb)	1	6972828	7010359	37532	2	FBgn0031879	0	33983	uif	uninflatable
chr2L	7021966	7022272	307	*	peak570	ac_	Promoter (<=1kb)	1	7021682	7022470	789	1	FBgn0003046	284	33985	Pcp	Pupal cuticle protein
chr2L	7023858	7024055	198	*	peak571	ac_	Promoter (<=1kb)	1	7014623	7023898	9276	2	FBgn0000053	0	33986	Gart	GART trifunctional enzyme
chr2L	7026802	7027746	945	*	peak572	ac_	Promoter (<=1kb)	1	7027526	7028959	1434	1	FBgn0031881	0	33987	MME1	Mitochondrial Magnesium Exporter 1
chr2L	7032551	7033765	1215	*	peak573	ac_	Promoter (<=1kb)	1	7030493	7032606	2114	2	FBgn0031882	0	33988	Rab30	Rab30
chr2L	7048517	7049416	900	*	peak575	ac_	5' UTR	1	7056301	7063586	7286	1	FBgn0031885	-6885	33991	Mnn1	Menin 1
chr2L	7065480	7065677	198	*	peak576	ac_	Promoter (<=1kb)	1	7064431	7065837	1407	2	FBgn0031886	160	33992	Nuf2	Nuf2
chr2L	7118329	7119158	830	*	peak577	ac_	Exon (FBtr0112612/FBgn0085407, exon 2 of 6)	1	7142304	7145263	2960	1	FBgn0265823	-23146	19836012	lncRNA:CR44612	long non-coding RNA:CR44612
chr2L	7133977	7134687	711	*	peak579	ac_me3	5' UTR	1	7142304	7145263	2960	1	FBgn0265823	-7617	19836012	lncRNA:CR44612	long non-coding RNA:CR44612
chr2L	7138135	7138900	766	*	peak581	ac_me3	Intron (FBtr0342658/FBgn0085407, intron 1 of 4)	1	7142304	7145263	2960	1	FBgn0265823	-3404	19836012	lncRNA:CR44612	long non-coding RNA:CR44612
chr2L	7217763	7219662	1900	*	peak584	ac_	Promoter (<=1kb)	1	7204538	7220033	15496	2	FBgn0031897	371	34003	CG13784	uncharacterized protein
chr2L	7226776	7226991	216	*	peak585	me3	Promoter (<=1kb)	1	7227734	7228641	908	1	FBgn0264343	-743	14462714	CG43799	uncharacterized protein
chr2L	7246904	7248301	1398	*	peak586	ac_	Promoter (1-2kb)	1	7223328	7249343	26016	2	FBgn0259111	1042	34005	Ndae1	Na[+]-driven anion exchanger 1
chr2L	7289426	7290527	1102	*	peak587	ac_	Distal Intergenic	1	7255419	7277171	21753	2	FBgn0010453	-12255	34007	Wnt4	Wnt oncogene analog 4
chr2L	7296365	7296675	311	*	peak588	me3	Distal Intergenic	1	7307159	7316265	9107	1	FBgn0284084	-10484	34009	wg	wingless
chr2L	7305505	7305846	342	*	peak589	ac_	Promoter (1-2kb)	1	7307159	7316265	9107	1	FBgn0284084	-1313	34009	wg	wingless
chr2L	7306697	7307541	845	*	peak590	ac_me3	Promoter (<=1kb)	1	7307159	7316265	9107	1	FBgn0284084	0	34009	wg	wingless
chr2L	7310525	7310749	225	*	peak591	ac_	Intron (FBtr0079432/FBgn0284084, intron 2 of 4)	1	7307159	7316265	9107	1	FBgn0284084	3366	34009	wg	wingless
chr2L	7312278	7312509	232	*	peak592	ac_	Intron (FBtr0079432/FBgn0284084, intron 2 of 4)	1	7307159	7316265	9107	1	FBgn0284084	5119	34009	wg	wingless
chr2L	7346042	7346239	198	*	peak595	ac_	Intron (FBtr0334800/FBgn0031902, intron 2 of 3)	1	7333714	7352542	18829	1	FBgn0031902	12328	34010	Wnt6	Wnt oncogene analog 6
chr2L	7400181	7400818	638	*	peak599	ac_	Promoter (<=1kb)	1	7401335	7404727	3393	1	FBgn0031907	-517	34016	CG5171	uncharacterized protein
chr2L	7401796	7403928	2133	*	peak600	ac_	Promoter (<=1kb)	1	7401335	7404727	3393	1	FBgn0031907	461	34016	CG5171	uncharacterized protein
chr2L	7413764	7414209	446	*	peak601	ac_	Promoter (1-2kb)	1	7412417	7422736	10320	1	FBgn0028387	1347	43928	chm	chameau
chr2L	7425714	7426058	345	*	peak602	ac_	Promoter (<=1kb)	1	7425795	7425892	98	1	FBgn0262453	0	12798299	mir-275	mir-275 stem loop
chr2L	7427414	7427791	378	*	peak603	ac_	Promoter (<=1kb)	1	7426866	7430329	3464	1	FBgn0283658	548	34021	muc	midline uncoordinated
chr2L	7495282	7495990	709	*	peak604	ac_	Promoter (<=1kb)	1	7472513	7496307	23795	2	FBgn0260486	317	34030	Ziz	Zizimin
chr2L	7498412	7498616	205	*	peak605	ac_	Promoter (1-2kb)	1	7496791	7497365	575	2	FBgn0011283	-1047	34031	Obp28a	Odorant-binding protein 28a
chr2L	7516510	7516904	395	*	peak606	ac_	Promoter (2-3kb)	1	7519679	7520082	404	1	FBgn0264891	-2775	14462719	lncRNA:CR44082	long non-coding RNA:CR44082
chr2L	7519259	7520418	1160	*	peak607	ac_	Promoter (<=1kb)	1	7519679	7520082	404	1	FBgn0264891	0	14462719	lncRNA:CR44082	long non-coding RNA:CR44082
chr2L	7525797	7527186	1390	*	peak608	ac_	Intron (FBtr0334847/FBgn0264895, intron 1 of 3)	1	7519679	7520082	404	1	FBgn0264891	6118	14462719	lncRNA:CR44082	long non-coding RNA:CR44082
chr2L	7532256	7533176	921	*	peak609	ac_	Intron (FBtr0334848/FBgn0264895, intron 2 of 4)	1	7519679	7520082	404	1	FBgn0264891	12577	14462719	lncRNA:CR44082	long non-coding RNA:CR44082
chr2L	7543013	7545694	2682	*	peak610	ac_me3	5' UTR	1	7567929	7568438	510	1	FBgn0267732	-22235	26067380	lncRNA:CR46063	long non-coding RNA:CR46063
chr2L	7590456	7590692	237	*	peak612	ac_	Distal Intergenic	1	7581924	7583333	1410	1	FBgn0083141	8532	34035	Spn28B	Serpin 28B
chr2L	7609922	7610194	273	*	peak613	me3	Promoter (1-2kb)	1	7608389	7616533	8145	1	FBgn0031926	1533	34037	CG6739	uncharacterized protein
chr2L	7610748	7611157	410	*	peak614	ac_me3	Promoter (2-3kb)	1	7608389	7616533	8145	1	FBgn0031926	2359	34037	CG6739	uncharacterized protein
chr2L	7632655	7633307	653	*	peak616	ac_	Promoter (2-3kb)	1	7636113	7636608	496	1	FBgn0266034	-2806	19835166	lncRNA:CR44799	long non-coding RNA:CR44799
chr2L	7643399	7643714	316	*	peak617	me3	3' UTR	1	7636951	7637324	374	1	FBgn0266035	6448	19835768	lncRNA:CR44800	long non-coding RNA:CR44800
chr2L	7688533	7688813	281	*	peak618	me3	Promoter (2-3kb)	1	7689311	7691061	1751	2	FBgn0031929	2248	34041	CG18585	uncharacterized protein
chr2L	7771986	7772234	249	*	peak619	me3	Intron (FBtr0079485/FBgn0031945, intron 2 of 4)	1	7767628	7775033	7406	1	FBgn0031945	4358	34058	CG7191	uncharacterized protein
chr2L	7782877	7783269	393	*	peak621	ac_	Promoter (<=1kb)	1	7782865	7786061	3197	1	FBgn0031947	12	34062	CG7154	uncharacterized protein
chr2L	7798994	7800916	1923	*	peak622	ac_	Promoter (<=1kb)	1	7796314	7800058	3745	2	FBgn0031950	0	34065	Herp	Homocysteine-induced endoplasmic reticulum protein
chr2L	7827765	7828734	970	*	peak624	ac_	Promoter (<=1kb)	1	7827650	7833576	5927	1	FBgn0004177	115	45959	mts	microtubule star
chr2L	7884461	7885398	938	*	peak625	ac_	Promoter (<=1kb)	1	7884930	7885450	521	2	FBgn0261790	52	34080	SmE	Small ribonucleoprotein particle protein SmE
chr2L	7885921	7886415	495	*	peak626	ac_	Promoter (<=1kb)	1	7885503	7886109	607	1	FBgn0083968	418	4379884	CG34132	uncharacterized protein
chr2L	7917421	7918150	730	*	peak628	ac_	Intron (FBtr0112718/FBgn0085450, intron 2 of 2)	1	7889288	7890704	1417	2	FBgn0053121	-26717	326261	Spn28Db	Serpin 28Db
chr2L	7922289	7922872	584	*	peak629	ac_	Intron (FBtr0112718/FBgn0085450, intron 2 of 2)	1	7889288	7890704	1417	2	FBgn0053121	-31585	326261	Spn28Db	Serpin 28Db
chr2L	7928776	7929659	884	*	peak630	ac_	Intron (FBtr0112718/FBgn0085450, intron 2 of 2)	1	7889288	7890704	1417	2	FBgn0053121	-38072	326261	Spn28Db	Serpin 28Db
chr2L	7991617	7992262	646	*	peak631	ac_	Promoter (1-2kb)	1	7986786	7994184	7399	2	FBgn0031969	1922	34087	pes	peste
chr2L	8003530	8003767	238	*	peak633	ac_	Promoter (<=1kb)	1	7999670	8004286	4617	2	FBgn0031972	519	34090	Wwox	WW domain containing oxidoreductase
chr2L	8029214	8031761	2548	*	peak634	ac_	Promoter (<=1kb)	1	8029462	8030565	1104	1	FBgn0031977	0	34095	baf	barrier to autointegration factor
chr2L	8037512	8038081	570	*	peak635	ac_	Promoter (1-2kb)	1	8026914	8039788	12875	2	FBgn0031976	1707	34094	CG7367	uncharacterized protein
chr2L	8042371	8042767	397	*	peak637	ac_	Promoter (<=1kb)	1	8042189	8042350	162	2	FBgn0065055	-21	3771786	snoRNA:Psi28S-2648	ncRNA
chr2L	8081670	8082012	343	*	peak639	ac_	Promoter (<=1kb)	1	8082859	8083107	249	1	FBgn0266795	-847	19835516	asRNA:CR45257	antisense RNA:CR45257
chr2L	8083252	8083829	578	*	peak640	ac_	Promoter (<=1kb)	1	8083420	8116531	33112	1	FBgn0261822	0	318841	Bsg	Basigin
chr2L	8089888	8090124	237	*	peak641	ac_	Intron (FBtr0079566/FBgn0261822, intron 2 of 6)	1	8083420	8116531	33112	1	FBgn0261822	6468	318841	Bsg	Basigin
chr2L	8091134	8091372	239	*	peak642	ac_	Intron (FBtr0079566/FBgn0261822, intron 2 of 6)	1	8083420	8116531	33112	1	FBgn0261822	7714	318841	Bsg	Basigin
chr2L	8116928	8117754	827	*	peak643	ac_	3' UTR	1	8116965	8124010	7046	2	FBgn0031985	6256	326157	mon2	monensin sensitivity 2
chr2L	8126230	8127079	850	*	peak644	ac_	Promoter (<=1kb)	1	8125668	8126890	1223	2	FBgn0031987	0	34106	CG12375	uncharacterized protein
chr2L	8135783	8136605	823	*	peak645	ac_	Exon (FBtr0344863/FBgn0031990, exon 4 of 7)	1	8141540	8141662	123	2	FBgn0263561	5057	12798303	mir-4984	mir-4984 stem loop
chr2L	8144026	8145895	1870	*	peak646	ac_	Promoter (<=1kb)	1	8143401	8144047	647	2	FBgn0261830	0	10178795	CG42762	uncharacterized protein
chr2L	8146705	8147108	404	*	peak647	ac_	Promoter (<=1kb)	1	8147611	8148356	746	1	FBgn0051606	-503	318842	CG31606	uncharacterized protein
chr2L	8148580	8148962	383	*	peak648	ac_me3	Promoter (<=1kb)	1	8147611	8148356	746	1	FBgn0051606	969	318842	CG31606	uncharacterized protein
chr2L	8157887	8158788	902	*	peak649	ac_	Promoter (<=1kb)	1	8134247	8159638	25392	2	FBgn0031990	850	34109	PAPLA1	Phosphatidic Acid Phospholipase A1
chr2L	8162540	8163026	487	*	peak650	ac_	Promoter (<=1kb)	1	8163073	8190137	27065	1	FBgn0264953	-47	34112	Piezo	piezo
chr2L	8165518	8166722	1205	*	peak651	ac_	Promoter (2-3kb)	1	8163073	8190137	27065	1	FBgn0264953	2445	34112	Piezo	piezo
chr2L	8185030	8185390	361	*	peak652	ac_	Exon (FBtr0335176/FBgn0264953, exon 22 of 30)	1	8190297	8190781	485	2	FBgn0083970	5391	4379889	CG34134	uncharacterized protein
chr2L	8192643	8192939	297	*	peak653	ac_	Promoter (1-2kb)	1	8194509	8197049	2541	1	FBgn0264947	-1570	14462721	asRNA:CR44116	antisense RNA:CR44116
chr2L	8199520	8200631	1112	*	peak654	ac_	Promoter (<=1kb)	1	8198882	8200652	1771	1	FBgn0031997	638	34116	PGAP5	Post-GPI attachment to proteins 5
chr2L	8208188	8210825	2638	*	peak655	ac_	Promoter (<=1kb)	1	8209626	8211122	1497	2	FBgn0003607	297	34119	Su(var)205	Suppressor of variegation 205
chr2L	8222109	8222435	327	*	peak656	ac_	Promoter (1-2kb)	1	8218071	8220741	2671	2	FBgn0032005	-1368	34126	Snx6	Sorting nexin 6
chr2L	8228284	8228704	421	*	peak657	ac_	Exon (FBtr0302147/FBgn0032006, exon 3 of 19)	1	8218071	8220741	2671	2	FBgn0032005	-7543	34126	Snx6	Sorting nexin 6
chr2L	8239119	8239778	660	*	peak658	ac_	Promoter (<=1kb)	1	8220980	8239878	18899	2	FBgn0032006	100	34127	Pvr	PDGF- and VEGF-receptor related
chr2L	8250291	8250975	685	*	peak659	ac_	Exon (FBtr0306391/FBgn0032010, exon 4 of 14)	1	8243323	8244003	681	2	FBgn0262359	-6288	12798305	CG43057	uncharacterized protein
chr2L	8260337	8261343	1007	*	peak660	ac_	Promoter (1-2kb)	1	8258616	8258692	77	2	FBgn0262374	-1645	12798306	mir-2b-1	mir-2b-1 stem loop
chr2L	8274632	8275207	576	*	peak661	ac_	Intron (FBtr0112836/FBgn0003502, intron 5 of 12)	1	8290727	8290799	73	1	FBgn0011902	-15520	3772008	tRNA:Lys-TTT-1-1	transfer RNA:Lysine-TTT 1-1
chr2L	8275943	8276688	746	*	peak662	ac_	Intron (FBtr0112836/FBgn0003502, intron 5 of 12)	1	8290727	8290799	73	1	FBgn0011902	-14039	3772008	tRNA:Lys-TTT-1-1	transfer RNA:Lysine-TTT 1-1
chr2L	8297093	8297338	246	*	peak664	ac_	Promoter (1-2kb)	1	8295158	8295666	509	1	FBgn0264083	1935	14462725	lncRNA:CR43752	long non-coding RNA:CR43752
chr2L	8302631	8302859	229	*	peak665	ac_	Promoter (<=1kb)	1	8301345	8302985	1641	2	FBgn0261020	126	34134	wol	wollknaeuel
chr2L	8308007	8308887	881	*	peak666	ac_	Promoter (<=1kb)	1	8306696	8308192	1497	2	FBgn0032015	0	34137	Ostgamma	Oligosaccharide transferase gamma subunit
chr2L	8364093	8365541	1449	*	peak667	ac_	Promoter (<=1kb)	1	8363477	8364662	1186	2	FBgn0010265	0	34149	RpS13	Ribosomal protein S13
chr2L	8386679	8388125	1447	*	peak669	ac_	Promoter (1-2kb)	1	8388728	8389331	604	2	FBgn0262001	1206	10178852	CG42819	uncharacterized protein
chr2L	8402221	8404013	1793	*	peak670	ac_	Promoter (<=1kb)	1	8401476	8403280	1805	2	FBgn0001084	0	34166	fy	fuzzy
chr2L	8414400	8415133	734	*	peak672	ac_	Promoter (<=1kb)	1	8412144	8415256	3113	2	FBgn0032042	123	34169	CG13398	uncharacterized protein
chr2L	8415816	8417092	1277	*	peak673	ac_	Promoter (<=1kb)	1	8415690	8431297	15608	1	FBgn0027932	126	34170	Akap200	A kinase anchor protein 200
chr2L	8424774	8425168	395	*	peak674	ac_	Intron (FBtr0079667/FBgn0027932, intron 1 of 4)	1	8431086	8433598	2513	2	FBgn0001137	8430	34171	grk	gurken
chr2L	8434887	8435304	418	*	peak675	ac_	Promoter (1-2kb)	1	8431086	8433598	2513	2	FBgn0001137	-1289	34171	grk	gurken
chr2L	8437178	8438033	856	*	peak676	ac_	Promoter (<=1kb)	1	8434058	8437365	3308	2	FBgn0027490	0	34172	D12	D12
chr2L	8452810	8453148	339	*	peak677	ac_	Intron (FBtr0079703/FBgn0026718, intron 1 of 2)	1	8445861	8449576	3716	2	FBgn0027780	-3234	34175	Aasdh	Aminoadipate-semialdehyde dehydrogenase
chr2L	8478169	8478876	708	*	peak679	ac_	Promoter (<=1kb)	1	8477349	8478088	740	1	FBgn0053194	820	246659	CheA29a	Chemosensory protein A 29a
chr2L	8509509	8511295	1787	*	peak680	ac_	Promoter (<=1kb)	1	8509069	8511866	2798	2	FBgn0032050	571	34183	CG13096	uncharacterized protein
chr2L	8521345	8522957	1613	*	peak681	ac_	Promoter (<=1kb)	1	8521933	8525740	3808	1	FBgn0016122	0	34189	Acer	Angiotensin-converting enzyme-related
chr2L	8528266	8529169	904	*	peak682	ac_	Promoter (<=1kb)	1	8529141	8541439	12299	1	FBgn0028394	0	34191	CG17834	uncharacterized protein
chr2L	8541430	8541820	391	*	peak683	ac_me3	Promoter (<=1kb)	1	8541761	8541832	72	1	FBgn0051603	0	3771974	tRNA:Asp-GTC-1-5	transfer RNA:Aspartic acid-GTC 1-5
chr2L	8592377	8592798	422	*	peak685	me3	Promoter (1-2kb)	1	8590370	8594489	4120	2	FBgn0264437	1691	14462727	lncRNA:CR43855	long non-coding RNA:CR43855
chr2L	8809208	8810645	1438	*	peak691	ac_me3	Distal Intergenic	1	8825645	8829670	4026	1	FBgn0029123	-15000	44275	SoxN	SoxNeuro
chr2L	8815664	8816176	513	*	peak692	ac_me3	Distal Intergenic	1	8825645	8829670	4026	1	FBgn0029123	-9469	44275	SoxN	SoxNeuro
chr2L	8822019	8822468	450	*	peak693	me3	Distal Intergenic	1	8825645	8829670	4026	1	FBgn0029123	-3177	44275	SoxN	SoxNeuro
chr2L	8824591	8825977	1387	*	peak695	ac_me3	Promoter (<=1kb)	1	8825645	8829670	4026	1	FBgn0029123	0	44275	SoxN	SoxNeuro
chr2L	8831901	8834032	2132	*	peak696	ac_me3	Distal Intergenic	1	8825645	8829670	4026	1	FBgn0029123	6256	44275	SoxN	SoxNeuro
chr2L	8841437	8842466	1030	*	peak697	ac_me3	Distal Intergenic	1	8852009	8852664	656	2	FBgn0266905	10198	19835934	lncRNA:CR45365	long non-coding RNA:CR45365
chr2L	8845973	8847280	1308	*	peak698	ac_me3	Distal Intergenic	1	8852009	8852664	656	2	FBgn0266905	5384	19835934	lncRNA:CR45365	long non-coding RNA:CR45365
chr2L	8852043	8852647	605	*	peak700	ac_me3	Promoter (<=1kb)	1	8852009	8852664	656	2	FBgn0266905	17	19835934	lncRNA:CR45365	long non-coding RNA:CR45365
chr2L	8862072	8862412	341	*	peak701	ac_	Promoter (<=1kb)	1	8862776	8863743	968	1	FBgn0052986	-364	34208	CG32986	uncharacterized protein
chr2L	8872469	8873246	778	*	peak703	ac_me3	Distal Intergenic	1	8867875	8868747	873	1	FBgn0265587	4594	19835174	lncRNA:CR44414	long non-coding RNA:CR44414
chr2L	8875898	8876273	376	*	peak704	ac_	Distal Intergenic	1	8867875	8868747	873	1	FBgn0265587	8023	19835174	lncRNA:CR44414	long non-coding RNA:CR44414
chr2L	8881242	8881447	206	*	peak705	me3	Distal Intergenic	1	8886134	8888028	1895	2	FBgn0265588	6581	19835726	lncRNA:CR44415	long non-coding RNA:CR44415
chr2L	8942838	8943253	416	*	peak706	ac_	Promoter (<=1kb)	1	8941945	8943257	1313	2	FBgn0032077	4	3771965	CG9515	uncharacterized protein
chr2L	9128180	9129402	1223	*	peak713	ac_	Promoter (2-3kb)	1	9125737	9163721	37985	1	FBgn0052982	2443	34237	CG32982	uncharacterized protein
chr2L	9145681	9146967	1287	*	peak715	ac_me3	Intron (FBtr0079771/FBgn0052982, intron 2 of 8)	1	9164235	9165426	1192	1	FBgn0032100	-17268	34240	CG13108	uncharacterized protein
chr2L	9218788	9219099	312	*	peak718	me3	Intron (FBtr0303871/FBgn0041092, intron 2 of 13)	1	9236521	9236594	74	2	FBgn0051885	17495	3772669	tRNA:Thr-AGT-1-1	transfer RNA:Threonine-AGT 1-1
chr2L	9252212	9253186	975	*	peak720	ac_	Promoter (<=1kb)	1	9251472	9253118	1647	2	FBgn0032105	0	34245	borr	borealin-related
chr2L	9330780	9331402	623	*	peak721	ac_	Promoter (<=1kb)	1	9330763	9331981	1219	1	FBgn0010314	17	34250	Cks30A	Cyclin-dependent kinase subunit 30A
chr2L	9393806	9396360	2555	*	peak723	ac_me3	Promoter (1-2kb)	1	9396999	9397988	990	2	FBgn0032115	1628	34257	CG4438	uncharacterized protein
chr2L	9416242	9416795	554	*	peak724	ac_	Promoter (<=1kb)	1	9416588	9426342	9755	1	FBgn0032116	0	34258	Mco1	Multicopper oxidase 1
chr2L	9421260	9421879	620	*	peak725	ac_	Intron (FBtr0079807/FBgn0032116, intron 2 of 4)	1	9416588	9426342	9755	1	FBgn0032116	4672	34258	Mco1	Multicopper oxidase 1
chr2L	9422927	9424053	1127	*	peak726	ac_me3	Promoter (2-3kb)	1	9426784	9427917	1134	1	FBgn0000640	-2731	34259	Fbp2	Fat body protein 2
chr2L	9430581	9433323	2743	*	peak727	ac_	Promoter (<=1kb)	1	9431405	9435341	3937	1	FBgn0011232	0	47942	scat	scattered
chr2L	9449132	9450100	969	*	peak729	ac_	5' UTR	1	9440011	9440740	730	2	FBgn0053723	-8392	3772451	CG33723	uncharacterized protein
chr2L	9454415	9455263	849	*	peak730	ac_	Intron (FBtr0079821/FBgn0002973, intron 2 of 3)	1	9440011	9440740	730	2	FBgn0053723	-13675	3772451	CG33723	uncharacterized protein
chr2L	9496352	9498841	2490	*	peak731	ac_	Promoter (<=1kb)	1	9495474	9520696	25223	1	FBgn0032120	878	2768929	CG33298	uncharacterized protein
chr2L	9567824	9568944	1121	*	peak732	ac_	Promoter (<=1kb)	1	9568890	9573572	4683	1	FBgn0032130	0	34275	brwl	brickwall
chr2L	9569794	9570925	1132	*	peak733	ac_	Promoter (<=1kb)	1	9568890	9573572	4683	1	FBgn0032130	904	34275	brwl	brickwall
chr2L	9581411	9582284	874	*	peak735	ac_me3	Promoter (<=1kb)	1	9579498	9581745	2248	2	FBgn0014179	0	34277	gcm	glial cells missing
chr2L	9607692	9608744	1053	*	peak736	me3	Promoter (<=1kb)	1	9608562	9612706	4145	1	FBgn0019809	0	34280	gcm2	gcm2
chr2L	9637518	9637862	345	*	peak737	me3	Intron (FBtr0303874/FBgn0032136, intron 1 of 19)	1	9634179	9656026	21848	1	FBgn0032136	3339	34283	Apoltp	Apolipoprotein lipid transfer particle
chr2L	9696884	9697114	231	*	peak738	ac_	Promoter (2-3kb)	1	9682315	9699297	16983	2	FBgn0000273	2183	34284	Pka-C1	Protein kinase, cAMP-dependent, catalytic subunit 1
chr2L	9698594	9699159	566	*	peak739	ac_	Promoter (<=1kb)	1	9682315	9699297	16983	2	FBgn0000273	138	34284	Pka-C1	Protein kinase, cAMP-dependent, catalytic subunit 1
chr2L	9699868	9700318	451	*	peak740	ac_	Promoter (<=1kb)	1	9699791	9700459	669	1	FBgn0286786	77	44173	hoip	hoi-polloi
chr2L	9705190	9705811	622	*	peak741	ac_	Promoter (<=1kb)	1	9702442	9705954	3513	2	FBgn0051710	143	318907	CG31710	uncharacterized protein
chr2L	9712233	9713623	1391	*	peak742	ac_	Promoter (<=1kb)	1	9708921	9711271	2351	2	FBgn0032138	-962	34287	CG4364	uncharacterized protein
chr2L	9715036	9715796	761	*	peak743	ac_	3' UTR	1	9708921	9711271	2351	2	FBgn0032138	-3765	34287	CG4364	uncharacterized protein
chr2L	9731247	9731640	394	*	peak745	ac_me3	Promoter (1-2kb)	1	9729940	9730945	1006	1	FBgn0032139	1307	34288	CG13116	uncharacterized protein
chr2L	9758277	9759083	807	*	peak746	ac_	Promoter (<=1kb)	1	9758342	9762375	4034	1	FBgn0270924	0	34292	zf30C	zinc finger protein 30C
chr2L	9761744	9762074	331	*	peak747	ac_	Promoter (1-2kb)	1	9762424	9763262	839	2	FBgn0011291	1188	34293	Taf11	TBP-associated factor 11
chr2L	9769644	9770509	866	*	peak748	ac_me3	Promoter (<=1kb)	1	9765357	9770996	5640	2	FBgn0265001	487	34295	ppk18	pickpocket 18
chr2L	9790592	9790975	384	*	peak749	ac_	Promoter (<=1kb)	1	9790882	9791958	1077	1	FBgn0032149	0	34302	CG4036	uncharacterized protein
chr2L	9797187	9797985	799	*	peak750	me3	Exon (FBtr0079914/FBgn0032151, exon 11 of 13)	1	9791961	9793107	1147	2	FBgn0032150	-4080	34303	CG13123	uncharacterized protein
chr2L	9816149	9816363	215	*	peak751	me3	Intron (FBtr0079914/FBgn0032151, intron 4 of 12)	1	9791961	9793107	1147	2	FBgn0032150	-23042	34303	CG13123	uncharacterized protein
chr2L	9894513	9895865	1353	*	peak752	ac_	Promoter (<=1kb)	1	9895287	9896104	818	1	FBgn0010520	0	46032	Bka	Bekka
chr2L	9900404	9901241	838	*	peak753	me3	Promoter (1-2kb)	1	9897820	9903128	5309	2	FBgn0053300	1887	2768931	Muc30E	Mucin 30E
chr2L	9901707	9902410	704	*	peak754	ac_me3	Promoter (<=1kb)	1	9897820	9903128	5309	2	FBgn0053300	718	2768931	Muc30E	Mucin 30E
chr2L	9912331	9912552	222	*	peak756	ac_	Promoter (<=1kb)	1	9908830	9912608	3779	2	FBgn0032157	56	34311	Etl1	Etl1
chr2L	9913039	9913544	506	*	peak757	ac_	Promoter (<=1kb)	1	9912911	9915044	2134	1	FBgn0024285	128	34312	Srp54	Splicing regulatory protein 54
chr2L	9937716	9938408	693	*	peak759	ac_	Promoter (<=1kb)	1	9934767	9938134	3368	2	FBgn0051712	0	34320	CG31712	uncharacterized protein
chr2L	9947337	9947645	309	*	peak763	ac_	Promoter (<=1kb)	1	9940773	9947648	6876	2	FBgn0032167	3	34322	CG5853	uncharacterized protein
chr2L	9953976	9954440	465	*	peak764	ac_	Promoter (<=1kb)	1	9952072	9954181	2110	2	FBgn0032168	0	34323	CG13126	uncharacterized protein
chr2L	9956795	9957246	452	*	peak765	ac_	Promoter (<=1kb)	1	9957132	9960168	3037	1	FBgn0032170	0	34325	CG4658	uncharacterized protein
chr2L	9962664	9963275	612	*	peak766	ac_	Promoter (<=1kb)	1	9959248	9963949	4702	2	FBgn0032172	674	34327	CG5850	uncharacterized protein
chr2L	9966678	9967778	1101	*	peak767	ac_	Promoter (<=1kb)	1	9967313	9968645	1333	1	FBgn0011272	0	34329	RpL13	Ribosomal protein L13
chr2L	9970540	9970757	218	*	peak768	ac_	Distal Intergenic	1	9967313	9968645	1333	1	FBgn0011272	3227	34329	RpL13	Ribosomal protein L13
chr2L	9976347	9977017	671	*	peak770	ac_me3	Distal Intergenic	1	9984645	9995538	10894	1	FBgn0000180	-7628	34330	bib	big brain
chr2L	9978319	9978544	226	*	peak772	me3	Distal Intergenic	1	9984645	9995538	10894	1	FBgn0000180	-6101	34330	bib	big brain
chr2L	9979317	9979603	287	*	peak773	me3	Distal Intergenic	1	9984645	9995538	10894	1	FBgn0000180	-5042	34330	bib	big brain
chr2L	9984544	9984947	404	*	peak774	ac_	Promoter (<=1kb)	1	9984645	9995538	10894	1	FBgn0000180	0	34330	bib	big brain
chr2L	9987816	9989092	1277	*	peak775	ac_me3	Intron (FBtr0079929/FBgn0000180, intron 3 of 4)	1	9983671	9984743	1073	2	FBgn0040965	-3073	19836190	lncRNA:CR13130	long non-coding RNA:CR13130
chr2L	9992620	9993678	1059	*	peak776	ac_	Exon (FBtr0079929/FBgn0000180, exon 5 of 5)	1	9983671	9984743	1073	2	FBgn0040965	-7877	19836190	lncRNA:CR13130	long non-coding RNA:CR13130
chr2L	10000947	10001239	293	*	peak777	ac_	Promoter (1-2kb)	1	9996706	10002736	6031	2	FBgn0051755	1497	34331	SoYb	Sister of Yb
chr2L	10004274	10004777	504	*	peak778	ac_	Promoter (<=1kb)	1	10004310	10005043	734	2	FBgn0266167	266	19835652	asRNA:CR44873	antisense RNA:CR44873
chr2L	10007629	10007855	227	*	peak779	ac_	Promoter (1-2kb)	1	10009381	10013170	3790	1	FBgn0011584	-1526	34333	Trp1	Translocation protein 1
chr2L	10037869	10038246	378	*	peak781	me3	Exon (FBtr0079934/FBgn0027600, exon 5 of 6)	1	10032690	10038954	6265	1	FBgn0027600	5179	34336	obst-B	obstructor-B
chr2L	10050376	10050747	372	*	peak782	me3	Promoter (<=1kb)	1	10051362	10052289	928	1	FBgn0266168	-615	19835697	lncRNA:CR44874	long non-coding RNA:CR44874
chr2L	10057634	10060013	2380	*	peak783	ac_me3	Promoter (<=1kb)	1	10056900	10060095	3196	1	FBgn0267727	734	34338	Pen	Pendulin
chr2L	10138444	10140165	1722	*	peak784	ac_me3	Intron (FBtr0335510/FBgn0265002, intron 2 of 20)	1	10144776	10156407	11632	1	FBgn0032187	-4611	34348	CG4839	uncharacterized protein
chr2L	10140865	10142704	1840	*	peak785	ac_me3	Promoter (2-3kb)	1	10144776	10156407	11632	1	FBgn0032187	-2072	34348	CG4839	uncharacterized protein
chr2L	10158674	10159341	668	*	peak786	ac_	Intron (FBtr0335510/FBgn0265002, intron 2 of 20)	1	10172702	10174090	1389	1	FBgn0032188	-13361	34349	CG13137	uncharacterized protein
chr2L	10160209	10161839	1631	*	peak787	ac_	Intron (FBtr0335510/FBgn0265002, intron 2 of 20)	1	10172702	10174090	1389	1	FBgn0032188	-10863	34349	CG13137	uncharacterized protein
chr2L	10162331	10163598	1268	*	peak788	ac_me3	Intron (FBtr0335510/FBgn0265002, intron 2 of 20)	1	10172702	10174090	1389	1	FBgn0032188	-9104	34349	CG13137	uncharacterized protein
chr2L	10205728	10206954	1227	*	peak791	ac_	Promoter (<=1kb)	1	10204757	10206961	2205	2	FBgn0032191	7	34354	Snx17	Sorting nexin 17
chr2L	10217452	10217772	321	*	peak792	ac_	Exon (FBtr0303907/FBgn0024320, exon 6 of 12)	1	10213812	10221216	7405	2	FBgn0024320	3444	34358	Npc1a	Niemann-Pick type C-1a
chr2L	10220026	10221955	1930	*	peak793	ac_	Promoter (<=1kb)	1	10213812	10221216	7405	2	FBgn0024320	0	34358	Npc1a	Niemann-Pick type C-1a
chr2L	10226389	10226765	377	*	peak794	ac_	Promoter (<=1kb)	1	10224457	10226808	2352	2	FBgn0032196	43	34361	CG5708	uncharacterized protein
chr2L	10230731	10231624	894	*	peak795	ac_	Promoter (<=1kb)	1	10227760	10231692	3933	2	FBgn0032197	68	34362	ova	ovaries absent
chr2L	10239497	10240144	648	*	peak797	ac_	Promoter (<=1kb)	1	10239341	10242172	2832	1	FBgn0004419	156	34364	me31B	maternal expression at 31B
chr2L	10249252	10250135	884	*	peak799	ac_	Promoter (<=1kb)	1	10247502	10250501	3000	2	FBgn0000229	366	44801	bsk	basket
chr2L	10259794	10261011	1218	*	peak800	ac_	Promoter (<=1kb)	1	10256319	10261049	4731	2	FBgn0026379	38	43991	Pten	Phosphatase and tensin homolog
chr2L	10266858	10267366	509	*	peak801	ac_	Promoter (<=1kb)	1	10266703	10268748	2046	1	FBgn0032204	155	34373	CG4953	uncharacterized protein
chr2L	10278115	10278373	259	*	peak803	ac_	Promoter (<=1kb)	1	10272325	10278811	6487	2	FBgn0260749	438	34377	Utx	Utx histone demethylase
chr2L	10291620	10292326	707	*	peak805	ac_	Promoter (<=1kb)	1	10281943	10292365	10423	2	FBgn0032208	39	34378	Ufd4	Ubiquitin fusion-degradation 4-like
chr2L	10294733	10296066	1334	*	peak806	ac_me3	Promoter (<=1kb)	1	10292679	10295385	2707	2	FBgn0032209	0	34379	Hand	hand
chr2L	10298337	10298659	323	*	peak807	ac_	Promoter (<=1kb)	1	10297730	10298413	684	1	FBgn0266303	607	19835428	asRNA:CR44968	antisense RNA:CR44968
chr2L	10332033	10332477	445	*	peak810	ac_	Promoter (<=1kb)	1	10331471	10333129	1659	1	FBgn0032222	562	34394	CG5037	uncharacterized protein
chr2L	10334570	10335366	797	*	peak811	ac_	Promoter (<=1kb)	1	10333734	10339185	5452	1	FBgn0032223	836	34395	GATAd	GATAd
chr2L	10341634	10342030	397	*	peak812	ac_	Promoter (<=1kb)	1	10341616	10342523	908	1	FBgn0051715	18	318909	CG31715	uncharacterized protein
chr2L	10351157	10351641	485	*	peak813	ac_	Promoter (2-3kb)	1	10347851	10353905	6055	2	FBgn0085396	2264	5740879	CG34367	uncharacterized protein
chr2L	10364484	10365009	526	*	peak815	ac_	Promoter (<=1kb)	1	10364471	10366410	1940	1	FBgn0032230	13	34405	lft	lowfat
chr2L	10366653	10367715	1063	*	peak816	ac_	Promoter (<=1kb)	1	10366692	10367946	1255	1	FBgn0032231	0	34406	CG5056	uncharacterized protein
chr2L	10375314	10375756	443	*	peak817	ac_	Promoter (<=1kb)	1	10373369	10375757	2389	2	FBgn0053303	1	2768916	CG33303	uncharacterized protein
chr2L	10379587	10379952	366	*	peak819	ac_	Promoter (<=1kb)	1	10380103	10382864	2762	1	FBgn0032234	-151	34409	gny	garnysstan
chr2L	10386661	10387424	764	*	peak821	ac_	Promoter (<=1kb)	1	10386662	10387652	991	1	FBgn0032236	0	34412	mRpS7	mitochondrial ribosomal protein S7
chr2L	10388124	10389206	1083	*	peak822	ac_	Promoter (<=1kb)	1	10388105	10393228	5124	1	FBgn0267821	19	34413	da	daughterless
chr2L	10396751	10398748	1998	*	peak823	ac_	Promoter (<=1kb)	1	10396716	10403206	6491	1	FBgn0051716	35	34416	Cnot4	CCR4-NOT transcription complex subunit 4
chr2L	10419649	10419880	232	*	peak827	ac_	Promoter (<=1kb)	1	10419190	10420612	1423	1	FBgn0032244	459	34423	RfC3	Replication factor C subunit 3
chr2L	10439505	10439981	477	*	peak830	ac_	Promoter (<=1kb)	1	10439440	10441047	1608	1	FBgn0032251	65	34434	Nse4	Non-SMC element 4
chr2L	10457294	10457978	685	*	peak832	ac_me3	Promoter (<=1kb)	1	10457658	10462472	4815	1	FBgn0027611	0	34437	LManII	Lysosomal alpha-mannosidase II
chr2L	10470215	10470447	233	*	peak833	ac_	Intron (FBtr0080039/FBgn0051719, intron 2 of 10)	1	10463340	10474349	11010	2	FBgn0051719	3902	34438	RluA-1	RluA pseudouridine synthase 1
chr2L	10488843	10489429	587	*	peak835	ac_	Promoter (<=1kb)	1	10488694	10490461	1768	1	FBgn0032259	149	34443	CG6144	uncharacterized protein
chr2L	10548159	10549398	1240	*	peak838	ac_	Intron (FBtr0080096/FBgn0051721, intron 1 of 8)	1	10544883	10628054	83172	1	FBgn0051721	3276	34453	Trim9	Tripartite motif containing 9
chr2L	10555158	10555492	335	*	peak839	me3	Intron (FBtr0080096/FBgn0051721, intron 1 of 8)	1	10544883	10628054	83172	1	FBgn0051721	10275	34453	Trim9	Tripartite motif containing 9
chr2L	10593149	10593517	369	*	peak840	me3	Intron (FBtr0080096/FBgn0051721, intron 1 of 8)	1	10580957	10581702	746	2	FBgn0085190	-11447	5740441	CG34161	uncharacterized protein
chr2L	10596714	10599287	2574	*	peak841	ac_me3	Intron (FBtr0080096/FBgn0051721, intron 1 of 8)	1	10580957	10581702	746	2	FBgn0085190	-15012	5740441	CG34161	uncharacterized protein
chr2L	10644147	10644980	834	*	peak842	me3	Promoter (<=1kb)	1	10643971	10645891	1921	1	FBgn0043825	176	34460	CG18284	uncharacterized protein
chr2L	10647857	10648064	208	*	peak843	me3	Promoter (1-2kb)	1	10646415	10650152	3738	1	FBgn0265264	1442	34461	CG17097	uncharacterized protein
chr2L	10729413	10729628	216	*	peak845	ac_	Promoter (<=1kb)	1	10728978	10730302	1325	1	FBgn0032290	435	34477	CG6443	uncharacterized protein
chr2L	10767736	10768639	904	*	peak847	ac_	Promoter (<=1kb)	1	10765010	10768006	2997	2	FBgn0015320	0	34487	Ubc2	Ubiquitin conjugating enzyme 2
chr2L	10769136	10769694	559	*	peak848	ac_	Promoter (<=1kb)	1	10768234	10769952	1719	2	FBgn0032298	258	34488	CG6724	uncharacterized protein
chr2L	10839794	10840169	376	*	peak849	ac_	Promoter (<=1kb)	1	10840345	10840476	132	2	FBgn0263560	307	12798314	mir-4987	mir-4987 stem loop
chr2L	10840813	10842516	1704	*	peak850	ac_	Promoter (<=1kb)	1	10837732	10842597	4866	2	FBgn0032305	81	34496	CG6700	uncharacterized protein
chr2L	10857250	10857879	630	*	peak853	ac_	Promoter (<=1kb)	1	10856797	10858094	1298	2	FBgn0024227	215	34504	aurB	aurora B
chr2L	10863059	10864252	1194	*	peak854	me3	Promoter (<=1kb)	1	10862194	10864697	2504	2	FBgn0264351	445	14462739	lncRNA:CR43807	long non-coding RNA:CR43807
chr2L	10947258	10947716	459	*	peak855	ac_	Intron (FBtr0340553/FBgn0261871, intron 2 of 7)	1	10943272	10943622	351	2	FBgn0265686	-3636	19835640	lncRNA:CR44493	long non-coding RNA:CR44493
chr2L	10955566	10955888	323	*	peak858	ac_	Intron (FBtr0340553/FBgn0261871, intron 2 of 7)	1	10917015	10964153	47139	2	FBgn0261871	8265	3346227	dpr2	defective proboscis extension response 2
chr2L	10974564	10975145	582	*	peak861	ac_	Promoter (<=1kb)	1	10973443	10975293	1851	2	FBgn0000018	148	44793	abo	abnormal oocyte
chr2L	10989348	10989621	274	*	peak863	ac_	Promoter (<=1kb)	1	10989401	10997897	8497	1	FBgn0026147	0	47729	TTLL4A	Tubulin tyrosine ligase-like 4A
chr2L	10998043	10998634	592	*	peak864	ac_	Promoter (2-3kb)	1	10997819	11001476	3658	2	FBgn0000146	2842	34524	aub	aubergine
chr2L	11010665	11011726	1062	*	peak867	ac_	Promoter (<=1kb)	1	11009821	11011086	1266	2	FBgn0032329	0	34528	Art8	Arginine methyltransferase 8
chr2L	11038199	11038455	257	*	peak868	ac_	Intron (FBtr0331197/FBgn0032330, intron 2 of 6)	1	11034795	11035308	514	1	FBgn0040967	3404	50441	CG18666	uncharacterized protein
chr2L	11061106	11061525	420	*	peak869	ac_	Intron (FBtr0080161/FBgn0032330, intron 1 of 6)	1	11013206	11066998	53793	2	FBgn0032330	5473	34530	Samuel	SAM-motif ubiquitously expressed punctatedly localized protein
chr2L	11070352	11071286	935	*	peak870	ac_	Promoter (<=1kb)	1	11071027	11071532	506	1	FBgn0032335	0	34536	CG14915	uncharacterized protein
chr2L	11074574	11075649	1076	*	peak871	ac_me3	Promoter (<=1kb)	1	11075513	11075962	450	1	FBgn0263971	0	14462740	CG43725	uncharacterized protein
chr2L	11077179	11077696	518	*	peak872	me3	Promoter (1-2kb)	1	11075513	11075962	450	1	FBgn0263971	1666	14462740	CG43725	uncharacterized protein
chr2L	11091723	11091953	231	*	peak874	ac_	Promoter (<=1kb)	1	11091444	11095096	3653	1	FBgn0032339	279	34540	Wdr59	WD repeat domain 59
chr2L	11106073	11106851	779	*	peak875	ac_	Promoter (<=1kb)	1	11100963	11106645	5683	2	FBgn0032341	0	34542	Reps	RALBP1 associated Eps domain containing
chr2L	11118794	11119152	359	*	peak876	ac_	Promoter (1-2kb)	1	11115635	11120319	4685	2	FBgn0027582	1167	34546	CG6230	uncharacterized protein
chr2L	11119826	11120110	285	*	peak877	ac_	Promoter (<=1kb)	1	11115635	11120319	4685	2	FBgn0027582	209	34546	CG6230	uncharacterized protein
chr2L	11127945	11128697	753	*	peak879	ac_	Promoter (1-2kb)	1	11128932	11130645	1714	2	FBgn0028700	1948	34550	RfC38	Replication factor C 38kD subunit
chr2L	11139638	11139843	206	*	peak881	me3	Exon (FBtr0112856/FBgn0010197, exon 20 of 23)	1	11136393	11138565	2173	1	FBgn0040211	3245	34552	hgo	homogentisate 1,2-dioxygenase
chr2L	11148992	11149342	351	*	peak882	me3	Promoter (<=1kb)	1	11138759	11149101	10343	2	FBgn0010197	0	34553	Gyc32E	Guanylyl cyclase at 32E
chr2L	11188969	11189440	472	*	peak885	ac_	Intron (FBtr0310280/FBgn0259822, intron 2 of 11)	1	11179032	11180430	1399	1	FBgn0032354	9937	34559	CG4788	uncharacterized protein
chr2L	11190815	11191051	237	*	peak886	ac_	Intron (FBtr0310280/FBgn0259822, intron 2 of 11)	1	11179032	11180430	1399	1	FBgn0032354	11783	34559	CG4788	uncharacterized protein
chr2L	11193821	11194494	674	*	peak887	ac_me3	Intron (FBtr0310280/FBgn0259822, intron 2 of 11)	1	11156118	11203544	47427	2	FBgn0259822	9050	34557	Ca-beta	Ca2+-channel-protein-beta-subunit
chr2L	11206549	11207205	657	*	peak889	ac_me3	Promoter (<=1kb)	1	11205528	11206092	565	2	FBgn0264441	-457	14462741	lncRNA:CR43859	long non-coding RNA:CR43859
chr2L	11218025	11218230	206	*	peak890	me3	Intron (FBtr0332557/FBgn0264442, intron 2 of 8)	1	11210678	11261080	50403	1	FBgn0264442	7347	34560	ab	abrupt
chr2L	11225051	11225708	658	*	peak891	ac_	5' UTR	1	11234835	11234912	78	1	FBgn0086035	-9127	5740292	snoRNA:Me18S-G642	ncRNA
chr2L	11259315	11260534	1220	*	peak893	ac_	3' UTR	1	11261026	11269002	7977	2	FBgn0040232	8468	53561	cmet	CENP-meta
chr2L	11268093	11268954	862	*	peak894	ac_	Promoter (<=1kb)	1	11261026	11269002	7977	2	FBgn0040232	48	53561	cmet	CENP-meta
chr2L	11272888	11273428	541	*	peak895	ac_	Exon (FBtr0091678/FBgn0040233, exon 5 of 11)	1	11269780	11277846	8067	1	FBgn0040233	3108	3771934	cana	CENP-ana
chr2L	11316611	11316839	229	*	peak896	me3	Promoter (2-3kb)	1	11318944	11319259	316	1	FBgn0265794	-2105	19835566	lncRNA:CR44583	long non-coding RNA:CR44583
chr2L	11343866	11344339	474	*	peak897	ac_	Promoter (<=1kb)	1	11342301	11343318	1018	2	FBgn0032360	-548	34567	CG14926	uncharacterized protein
chr2L	11358412	11359220	809	*	peak899	me3	Promoter (<=1kb)	1	11358873	11373636	14764	1	FBgn0000287	0	34568	salr	spalt-related
chr2L	11378120	11378406	287	*	peak900	me3	Distal Intergenic	1	11387870	11392320	4451	2	FBgn0263764	13914	19835611	lncRNA:CR43681	long non-coding RNA:CR43681
chr2L	11418879	11419076	198	*	peak901	ac_	Distal Intergenic	1	11434311	11445614	11304	2	FBgn0261648	26538	34569	salm	spalt major
chr2L	11433157	11433503	347	*	peak903	me3	Distal Intergenic	1	11434311	11445614	11304	2	FBgn0261648	12111	34569	salm	spalt major
chr2L	11445540	11446387	848	*	peak904	ac_me3	Promoter (<=1kb)	1	11434311	11445614	11304	2	FBgn0261648	0	34569	salm	spalt major
chr2L	11447489	11448286	798	*	peak905	ac_me3	Promoter (1-2kb)	1	11434311	11445614	11304	2	FBgn0261648	-1875	34569	salm	spalt major
chr2L	11452417	11453366	950	*	peak906	ac_me3	Distal Intergenic	1	11434311	11445614	11304	2	FBgn0261648	-6803	34569	salm	spalt major
chr2L	11455107	11455890	784	*	peak907	ac_me3	Distal Intergenic	1	11434311	11445614	11304	2	FBgn0261648	-9493	34569	salm	spalt major
chr2L	11474057	11474262	206	*	peak908	me3	Distal Intergenic	1	11484707	11486949	2243	1	FBgn0003313	-10445	34570	sala	spalt-adjacent
chr2L	11485261	11487026	1766	*	peak910	ac_	Promoter (<=1kb)	1	11484707	11486949	2243	1	FBgn0263087	554	13084068	CG43355	uncharacterized protein
chr2L	11496774	11497852	1079	*	peak912	ac_	Promoter (1-2kb)	1	11496804	11498948	2145	2	FBgn0032361	1096	NA	NA	NA
chr2L	11516867	11517254	388	*	peak914	ac_	Promoter (<=1kb)	1	11508399	11517081	8683	2	FBgn0032363	0	34573	Dlg5	Discs large 5
chr2L	11532301	11533586	1286	*	peak915	me3	Promoter (<=1kb)	1	11531820	11533756	1937	1	FBgn0085191	481	5740392	CG34162	uncharacterized protein
chr2L	11543770	11544108	339	*	peak916	me3	Distal Intergenic	1	11548640	11550035	1396	2	FBgn0265687	5927	19835008	lncRNA:CR44494	long non-coding RNA:CR44494
chr2L	11546722	11547826	1105	*	peak917	ac_me3	Promoter (2-3kb)	1	11548640	11550035	1396	2	FBgn0265687	2209	19835008	lncRNA:CR44494	long non-coding RNA:CR44494
chr2L	11614200	11615431	1232	*	peak918	ac_me3	Promoter (2-3kb)	1	11610510	11611772	1263	2	FBgn0032368	-2428	34581	spag4	sperm-associated antigen 4
chr2L	11713711	11715023	1313	*	peak920	ac_	Distal Intergenic	1	11721286	11722098	813	1	FBgn0264992	-6263	14462745	lncRNA:CR44143	long non-coding RNA:CR44143
chr2L	11715387	11717156	1770	*	peak921	ac_	Distal Intergenic	1	11721286	11722098	813	1	FBgn0264992	-4130	14462745	lncRNA:CR44143	long non-coding RNA:CR44143
chr2L	11793164	11795002	1839	*	peak923	ac_	Promoter (<=1kb)	1	11792412	11794086	1675	2	FBgn0032377	0	34591	CG14937	uncharacterized protein
chr2L	11813396	11814014	619	*	peak925	ac_	Promoter (<=1kb)	1	11810092	11813780	3689	2	FBgn0032378	0	34593	CycY	Cyclin Y
chr2L	11968816	11969092	277	*	peak928	ac_	Promoter (2-3kb)	1	11952200	11971094	18895	2	FBgn0263019	2002	12798160	lncRNA:CR43314	long non-coding RNA::CR43314
chr2L	11970692	11971870	1179	*	peak929	ac_me3	Promoter (<=1kb)	1	11952200	11971094	18895	2	FBgn0263019	0	12798160	lncRNA:CR43314	long non-coding RNA::CR43314
chr2L	11980305	11981115	811	*	peak930	ac_	Promoter (<=1kb)	1	11981591	11984380	2790	1	FBgn0032387	-476	34607	CG16965	uncharacterized protein
chr2L	11989432	11990057	626	*	peak932	ac_	Promoter (<=1kb)	1	11989936	11990979	1044	1	FBgn0032390	0	34610	dgt2	dim gamma-tubulin 2
chr2L	12001769	12001998	230	*	peak934	ac_	Promoter (<=1kb)	1	12001234	12002266	1033	2	FBgn0032394	268	34614	Hacd1	3-hydroxyacyl-CoA dehydratase 1
chr2L	12006937	12007334	398	*	peak936	me3	Promoter (<=1kb)	1	12008153	12009832	1680	1	FBgn0014019	-819	34615	Rh5	Rhodopsin 5
chr2L	12008525	12009688	1164	*	peak937	me3	Promoter (<=1kb)	1	12008153	12009832	1680	1	FBgn0014019	372	34615	Rh5	Rhodopsin 5
chr2L	12010002	12010709	708	*	peak938	me3	Promoter (1-2kb)	1	12008153	12009832	1680	1	FBgn0014019	1849	34615	Rh5	Rhodopsin 5
chr2L	12038296	12039125	830	*	peak940	ac_	Promoter (<=1kb)	1	12035984	12038511	2528	2	FBgn0032397	0	34618	Tom70	Translocase of outer membrane 70
chr2L	12062918	12063922	1005	*	peak942	ac_	Promoter (<=1kb)	1	12058304	12063184	4881	2	FBgn0027505	0	34626	Rab3-GAP	Rab3 GTPase activating protein
chr2L	12064706	12064927	222	*	peak943	me3	Promoter (1-2kb)	1	12058304	12063184	4881	2	FBgn0027505	-1522	34626	Rab3-GAP	Rab3 GTPase activating protein
chr2L	12080963	12081745	783	*	peak944	ac_me3	Promoter (<=1kb)	1	12080805	12082074	1270	2	FBgn0265801	329	19835178	lncRNA:CR44590	long non-coding RNA:CR44590
chr2L	12085417	12086681	1265	*	peak945	ac_me3	Promoter (<=1kb)	1	12082995	12085827	2833	2	FBgn0003145	0	34629	prd	paired
chr2L	12089294	12089795	502	*	peak946	ac_	Promoter (2-3kb)	1	12091822	12095250	3429	1	FBgn0032407	-2027	34630	Pex19	Peroxin 19
chr2L	12108519	12109046	528	*	peak948	ac_	Promoter (<=1kb)	1	12107221	12109116	1896	2	FBgn0015797	70	34636	Rab6	Rab6
chr2L	12359582	12360113	532	*	peak952	ac_me3	Exon (FBtr0304856/FBgn0262475, exon 4 of 10)	1	12356441	12357906	1466	1	FBgn0032424	3141	34650	CG17010	uncharacterized protein
chr2L	12432943	12435851	2909	*	peak953	ac_	Promoter (<=1kb)	1	12434452	12441279	6828	1	FBgn0020443	0	34658	eRF3	eukaryotic translation release factor 3
chr2L	12457232	12458013	782	*	peak955	ac_me3	Promoter (2-3kb)	1	12460004	12460100	97	2	FBgn0262203	2087	12798167	mir-967	mir-967 stem loop
chr2L	12459515	12460221	707	*	peak956	ac_	Promoter (<=1kb)	1	12460004	12460100	97	2	FBgn0262203	0	12798167	mir-967	mir-967 stem loop
chr2L	12466352	12467042	691	*	peak958	ac_	Intron (FBtr0299652/FBgn0259176, intron 2 of 2)	1	12460004	12460100	97	2	FBgn0262203	-6252	12798167	mir-967	mir-967 stem loop
chr2L	12472766	12473534	769	*	peak959	ac_	Intron (FBtr0299652/FBgn0259176, intron 2 of 2)	1	12460004	12460100	97	2	FBgn0262203	-12666	12798167	mir-967	mir-967 stem loop
chr2L	12478349	12478738	390	*	peak960	ac_	Intron (FBtr0299652/FBgn0259176, intron 1 of 2)	1	12460004	12460100	97	2	FBgn0262203	-18249	12798167	mir-967	mir-967 stem loop
chr2L	12481301	12481979	679	*	peak961	ac_	Intron (FBtr0299652/FBgn0259176, intron 1 of 2)	1	12496616	12497333	718	2	FBgn0051858	15354	318986	t-cup	tetleys-cup
chr2L	12545569	12546673	1105	*	peak964	ac_	Promoter (<=1kb)	1	12455540	12546611	91072	2	FBgn0259176	0	34665	bun	bunched
chr2L	12559497	12560796	1300	*	peak965	ac_me3	Distal Intergenic	1	12570672	12571157	486	2	FBgn0265809	10361	19834982	lncRNA:CR44598	long non-coding RNA:CR44598
chr2L	12561679	12563839	2161	*	peak966	ac_me3	Distal Intergenic	1	12570672	12571157	486	2	FBgn0265809	7318	19834982	lncRNA:CR44598	long non-coding RNA:CR44598
chr2L	12611790	12612270	481	*	peak968	me3	Intron (FBtr0112642/FBgn0085424, intron 2 of 5)	1	12587625	12628135	40511	1	FBgn0085424	24165	34669	nub	nubbin
chr2L	12614720	12615375	656	*	peak969	ac_	Intron (FBtr0112642/FBgn0085424, intron 3 of 5)	1	12587625	12628135	40511	1	FBgn0085424	27095	34669	nub	nubbin
chr2L	12615985	12616782	798	*	peak970	ac_	Intron (FBtr0112642/FBgn0085424, intron 3 of 5)	1	12587625	12628135	40511	1	FBgn0085424	28360	34669	nub	nubbin
chr2L	12632638	12633496	859	*	peak972	ac_me3	Intron (FBtr0308800/FBgn0032439, intron 2 of 2)	1	12610517	12646356	35840	2	FBgn0032439	12860	34667	Ref2	RNA and export factor binding protein 2
chr2L	12662732	12663666	935	*	peak973	ac_me3	Intron (FBtr0340540/FBgn0004394, intron 2 of 4)	1	12657165	12686306	29142	1	FBgn0004394	5567	34673	pdm2	POU domain protein 2
chr2L	12665867	12666397	531	*	peak974	ac_	Intron (FBtr0340540/FBgn0004394, intron 2 of 4)	1	12667248	12669714	2467	2	FBgn0032442	3317	34671	Nepl7	Neprilysin-like 7
chr2L	12677604	12678602	999	*	peak975	ac_me3	Intron (FBtr0340540/FBgn0004394, intron 3 of 4)	1	12667248	12669714	2467	2	FBgn0032442	-7890	34671	Nepl7	Neprilysin-like 7
chr2L	12692437	12692949	513	*	peak979	ac_	Promoter (<=1kb)	1	12690336	12692934	2599	2	FBgn0032444	0	34674	CCT4	Chaperonin containing TCP1 subunit 4
chr2L	12699621	12700485	865	*	peak980	ac_	Promoter (<=1kb)	1	12698918	12700746	1829	2	FBgn0032449	261	34679	CG17036	uncharacterized protein
chr2L	12704825	12705069	245	*	peak982	ac_	Promoter (<=1kb)	1	12704725	12706683	1959	1	FBgn0032451	100	34681	spict	spichthyin
chr2L	12721939	12723084	1146	*	peak984	ac_	Promoter (<=1kb)	1	12713276	12721843	8568	2	FBgn0032455	-96	34685	Pih1D1	PIH1 domain containing 1
chr2L	12723723	12724478	756	*	peak985	ac_	Promoter (<=1kb)	1	12724957	12725025	69	1	FBgn0283550	-479	30522415	mir-9382	mir-9382 stem loop
chr2L	12729790	12730896	1107	*	peak986	ac_	Exon (FBtr0090015/FBgn0032456, exon 9 of 13)	1	12724957	12725025	69	1	FBgn0283550	4833	30522415	mir-9382	mir-9382 stem loop
chr2L	12734223	12735324	1102	*	peak987	ac_me3	Intron (FBtr0090015/FBgn0032456, intron 9 of 12)	1	12724957	12725025	69	1	FBgn0283550	9266	30522415	mir-9382	mir-9382 stem loop
chr2L	12792121	12792942	822	*	peak991	me3	Distal Intergenic	1	12807643	12808340	698	2	FBgn0264366	15398	14462754	lncRNA:CR43818	long non-coding RNA:CR43818
chr2L	12847256	12847519	264	*	peak995	me3	Distal Intergenic	1	12841517	12841895	379	1	FBgn0266306	5739	19836180	lncRNA:CR44971	long non-coding RNA:CR44971
chr2L	12861717	12863140	1424	*	peak996	ac_me3	Distal Intergenic	1	12841517	12841895	379	1	FBgn0266306	20200	19836180	lncRNA:CR44971	long non-coding RNA:CR44971
chr2L	12894042	12895455	1414	*	peak997	ac_me3	Distal Intergenic	1	12912530	12916774	4245	1	FBgn0040508	-17075	34689	ACXC	Adenylyl cyclase X C
chr2L	12936405	12937116	712	*	peak998	ac_	Distal Intergenic	1	12931551	12932340	790	1	FBgn0265072	4854	14462755	lncRNA:CR44183	long non-coding RNA:CR44183
chr2L	12937641	12939400	1760	*	peak999	ac_	Distal Intergenic	1	12931551	12932340	790	1	FBgn0265072	6090	14462755	lncRNA:CR44183	long non-coding RNA:CR44183
chr2L	12939913	12941154	1242	*	peak1000	ac_me3	Distal Intergenic	1	12931551	12932340	790	1	FBgn0265072	8362	14462755	lncRNA:CR44183	long non-coding RNA:CR44183
chr2L	13018647	13019079	433	*	peak1002	ac_	Promoter (<=1kb)	1	13013276	13019434	6159	2	FBgn0032467	355	34699	CG9934	uncharacterized protein
chr2L	13021111	13021498	388	*	peak1004	ac_	Promoter (<=1kb)	1	13019575	13021312	1738	2	FBgn0028965	0	34700	A16	A16
chr2L	13032111	13033169	1059	*	peak1005	ac_	Intron (FBtr0310277/FBgn0262160, intron 2 of 6)	1	13019575	13021312	1738	2	FBgn0028965	-10799	34700	A16	A16
chr2L	13161240	13161454	215	*	peak1006	me3	Promoter (<=1kb)	1	13160527	13163153	2627	1	FBgn0032473	713	34706	kmg	kumgang
chr2L	13165062	13166074	1013	*	peak1007	ac_	Promoter (<=1kb)	1	13165564	13169551	3988	1	FBgn0024291	0	34708	Sirt1	Sirtuin 1
chr2L	13176217	13177619	1403	*	peak1008	ac_	Promoter (<=1kb)	1	13169649	13176785	7137	2	FBgn0032475	0	34709	Sfmbt	Scm-related gene containing four mbt domains
chr2L	13183832	13184146	315	*	peak1009	ac_	Promoter (<=1kb)	1	13183450	13184875	1426	1	FBgn0032478	382	34712	Rsph1	Radial spoke head protein 1
chr2L	13191216	13192413	1198	*	peak1010	ac_	Promoter (<=1kb)	1	13183849	13191979	8131	2	FBgn0032479	0	34713	CG16974	uncharacterized protein
chr2L	13198226	13198524	299	*	peak1011	ac_	Exon (FBtr0080488/FBgn0032481, exon 4 of 5)	1	13197102	13203295	6194	2	FBgn0032481	4771	34715	CG16972	uncharacterized protein
chr2L	13206104	13206486	383	*	peak1013	ac_me3	Promoter (2-3kb)	1	13203762	13210828	7067	1	FBgn0032482	2342	34716	Pect	Phosphoethanolamine cytidylyltransferase
chr2L	13211895	13212234	340	*	peak1014	ac_	Promoter (<=1kb)	1	13211925	13212116	192	2	FBgn0004191	0	3772392	snRNA:U2:34ABa	small nuclear RNA U2 at 34AB a
chr2L	13213414	13214745	1332	*	peak1015	ac_	Promoter (<=1kb)	1	13212335	13215350	3016	2	FBgn0032484	605	34718	kek4	kekkon 4
[truncated: 5,715 more rows]

## Sheet: c14 annotated peaks
seqnames	start	end	width	strand	peakid	name	annotation	geneChr	geneStart	geneEnd	geneLength	geneStrand	geneId	distanceToTSS	ENTREZID	SYMBOL	GENENAME
[truncated: 4,944 more rows]

[truncated: 1 more sheets: c14-specific ambivalent peaks]
