# Supplementary material for: Chromatin landscape at cis-regulatory elements orchestrates cell fate decisions in early embryogenesis
Source: Nat Commun. 2025 Mar 27;16:3007. doi: 10.1038/s41467-025-57719-4 (PMC11950382; doi:10.1038/s41467-025-57719-4)
Supplement: Supplementary file 4 — Supplementary Data 2 [file 41467_2025_57719_MOESM4_ESM.xlsx]

## Sheet: Sheet1
Germ layer	Gene Name
Mesoderm	GEFmeso, Mes2, NetA, ltl, sna, stumps, twi, wgn, zfh1
Anterior-posterior ectoderm	Abd-B, Blimp1, aos, hb, ken, rau, salm, Ance
Dorsal ectoderm	Doc1, Doc2, Doc3, egr, peb, ush
Neural ectoderm	SoxN, brk, l(1)sc, mfas, sog, vnd
Ventral ectoderm	Ptr, bun, fra, geko, lov, numb
Anterior endoderm	Lim1, cnc, croc, hbn, jigr1, slp1
Posterior endoderm	CG2930, Ptx, bbg, byn, disco, fkh, rib, tll
Yolk	SisA, Corp, beat-IIIc
