# Supplementary material for: Chromatin landscape at cis-regulatory elements orchestrates cell fate decisions in early embryogenesis
Source: Nat Commun. 2025 Mar 27;16:3007. doi: 10.1038/s41467-025-57719-4 (PMC11950382; doi:10.1038/s41467-025-57719-4)
Supplement: Supplementary file 5 — Supplementary Data 3 [file 41467_2025_57719_MOESM5_ESM.xlsx]

## Sheet: Highly variable genes
Gene name	flybaseid	Most accessible promoter peak	Higest scored linked enhancer peak	Overlapping CRM peak
a	FBgn0000008	chr2R:22136674-22137220
abd-A	FBgn0000014	chr3R:16829818-16830582	chr3R:16821650-16822716	abd-A_VT42796
Abd-B	FBgn0000015	chr3R:16972047-16972623	chr3R:16921176-16921939	Unspecified_STARR-S2-2979, Abd-B_EK, Abd-B_R20, Abd-B_IAB8, Abd-B_deltaEVE, Abd-B_VT42848, Abd-B_VT42849
Abl	FBgn0000017	chr3L:16647543-16648246	chr3L:16410177-16412041	Unspecified_Kc167-AF_3407, Unspecified_STARR-OSC-3889
ac	FBgn0000022	chrX:369452-370684
acj6	FBgn0000028	chrX:15378905-15379687
Act57B	FBgn0000044	chr2R:20943018-20944059
Ama	FBgn0000071	chr3R:6761854-6762795	chr3R:6761125-6761700	Ama_CMT276, Ama_STAT031, Ama_Col-responsive
amd	FBgn0000075	chr2L:19111425-19112342
AnxB9	FBgn0000083	chr3R:21064862-21065456
aop	FBgn0000097	chr2L:2178075-2178753	chr2L:2172108-2173083	aop_E-lacZ, aop_GMR36A12, aop_D-lacZ
RpLP0	FBgn0000100		chr3L:22399933-22401473	Ten-m_VT34802, Unspecified_STARR-S2-1330, Ten-m_HT08, Unspecified_Kc167-AF_3716, Unspecified_VT34803
Arr2	FBgn0000121		chr3L:8572240-8572479
Dll	FBgn0000157	chr2R:24814316-24815146	chr2R:24808253-24809100	Dll_179, Dll_VT22068, Unspecified_GMR35E01
bi	FBgn0000179	chrX:4426500-4427387
BicD	FBgn0000183	chr2L:17472681-17473136
brm	FBgn0000212	chr3L:15982261-15983416
Brd	FBgn0000216	chr3L:14971882-14973623	chr3L:15039408-15040081	ind_1.4, ind_moduleBC, ind_moduleAB, ind_moduleA, ind_moduleC+, ind_ind0.5, ind_g3.3
Elba1	FBgn0000227	chr2L:4683879-4684920	chr2L:4282705-4283491	tutl_GMR91F02, Unspecified_VT2208, tutl_VT2209
Nin	FBgn0000228	chr2L:5276677-5277816	chr2L:5275267-5275803
btd	FBgn0000233	chrX:9693614-9695212	chrX:9766885-9767101
bw	FBgn0000241	chr2R:23537980-23539569
cact	FBgn0000250	chr2L:16325078-16326301	chr2L:16323183-16324001	cact_cact_2_enhancerFL, cact_enh
cad	FBgn0000251	chr2L:20770210-20771736	chr2L:20768298-20769346	cad_VT10589, cad_cad(-2648_+165)-LacZ, cad_ChIP-AHD2
Cam	FBgn0000253	chr2R:12258944-12259662
capu	FBgn0000256	chr2L:3895728-3896486
ck	FBgn0000317	chr2L:15057153-15058225
eya	FBgn0000320	chr2L:6535694-6536638	chr2L:6543883-6544263	eya_GMR21C02, eya_GMR20E04
cos	FBgn0000352	chr2R:7386817-7387974
cv-2	FBgn0000395	chr2R:21379105-21379786	chr2R:21366770-21367911	cv-2_cv-2-lacZ, cv-2_CMT135, cv-2_ae6
CycB	FBgn0000405	chr2R:22806229-22807293
D	FBgn0000411	chr3L:14176093-14178491	chr3L:14172960-14173763	D_GMR73B11, D_VT30560, "D_D31", D_GMR73C02, D_D_Cluster-8083, D_VT30559, D_D/fsh_O-E
Dfd	FBgn0000439	chr3R:6791269-6792160	chr3R:6804456-6805205	Scr_ChIP-miRNA9, Unspecified_VT37537
ect	FBgn0000451	chr3L:10201525-10202162
disco	FBgn0000459	chrX:16216312-16217972	chrX:16204522-16205146
Delta	FBgn0000463		chr3R:19304900-19307836	Unspecified_GMR24D08, Unspecified_VT44102
DNaseII	FBgn0000477	chr3R:18018965-18019629	chr3R:18007426-18008150	Unspecified_STARR-S2-1897, Unspecified_Kc167-AF_4642
dnc	FBgn0000479	chrX:3175758-3176667	chrX:3351251-3352075	Unspecified_BN106, Myc_GMR11A07, Myc_GMR11B01, Unspecified_BN106-sm
Pka-C3	FBgn0000489	chr3L:15953902-15955818	chr3L:15986049-15986714
dpp	FBgn0000490	chr2L:2428048-2428638	chr2L:2456400-2457644	dpp_GMR18B08, dpp_85.8MX, dpp_P15, dpp_VRR
Dr	FBgn0000492	chr3R:29555845-29556972	chr3R:29547767-29548681	Dr_msh2b, Dr_D4, Dr_msh2a, Dr_E59, Dr_GMR19D03, Dr_D1, Dr_msh2, Dr_GMR19D05
dsx	FBgn0000504	chr3R:7962602-7963235
eag	FBgn0000535		chrX:15018768-15019940	Unspecified_VT62058
ec	FBgn0000542	chrX:3811119-3812094	chrX:3837616-3838448
egl	FBgn0000562	chr2R:23744682-23747166
emc	FBgn0000575	chr3L:748529-750112	chr3L:742336-742668	Unspecified_emc_Odz06, Unspecified_GMR10B08
ems	FBgn0000576	chr3R:13901303-13903145	chr3R:13910871-13911885	ems_VT41290, "ems_distal_3", Unspecified_VT41289, Unspecified_HC_18, ems_GMR88E03, ems_GMR88E04
en	FBgn0000577	chr2R:11527540-11528482
Eno	FBgn0000579	chr2L:1729603-1730182	chr2L:2164389-2165569	aop_EO002, Unspecified_STARR-S2-4410, aop_VT1083, aop_E53
E(spl)m8-HLH	FBgn0000591	chr3R:26039745-26040510
eve	FBgn0000606	chr2R:9978947-9980465	chr2R:9977160-9977949	eve_GMR9E01, eve_1.7-lacZ, eve_4.7-lacZ, eve_VT14362, eve_GMR9E02
tei	FBgn0000633	chr2R:13622539-13623402	chr2R:13675852-13677026
Fas2	FBgn0000635	chrX:4205669-4207156
Fas3	FBgn0000636	chr2L:18319654-18320640
fj	FBgn0000658	chr2R:18232381-18233340	chr2R:18677301-18678638	edl_MaeEBS1
fkh	FBgn0000659	chr3R:28584918-28586781	chr3R:28588575-28589043	fkh_GMR17D02, fkh_NXl, fkh_HZXbBg, fkh_distal_-4kb, fkh_VT48943, Unspecified_VT48942, fkh_Cluster-8533, fkh_XbXl
fog	FBgn0000719	chrX:22854922-22856426	chrX:22824535-22825657
for	FBgn0000721	chr2L:3657077-3658387	chr2L:3614348-3615848	odd_-10
FER	FBgn0000723	chr3R:9394197-9394893	chr3R:9398400-9399875	Unspecified_STARR-OSC-2711
ft	FBgn0001075	chr2L:4221037-4222890	chr2L:4368232-4369211	Traf4_CRM5435+5436, Unspecified_STARR-OSC-4081, Unspecified_STARR-S2-1572
ftz	FBgn0001077	chr3R:6863722-6866259	chr3R:6859980-6860485	ftz_IntB, ftz_AE-15, ftz_AE-21, ftz_VT37567, ftz_AE-9, ftz_Prox-323, ftz_proxA, ftz_Prox-406, Scr_0.8XH, Scr_6.5KS, Scr_3.0XX, Unspecified_GMR84H12, ftz_upstream_enhancer, ftz_Rev2043, ftz_VT37568, Scr_5.5HH
fz	FBgn0001085	chr3L:14273895-14274623	chr3L:14754865-14755696	Unspecified_VT30867, Unspecified_Kc167-AF_3304, Unspecified_GMR77F12, Unspecified_STARR-S2-2195, Unspecified_CA068, Unspecified_STARR-OSC-93
bnb	FBgn0001090	chrX:18794951-18796513	chrX:18303441-18304718	Unspecified_HC_06, Unspecified_VT63713
Gαo	FBgn0001122		chr2R:9988659-9989508	Unspecified_GMR14B04, Unspecified_Kc167-AF_1502, Unspecified_STARR-OSC-2324, eve_GMR9E07, Unspecified_STARR-S2-3086
grn	FBgn0001138	chr3R:8181212-8182279	chr3R:8203010-8203866	Unspecified_GMR27A09
gsb	FBgn0001148	chr2R:25061481-25062388	chr2R:25056632-25057481	gsb_GEE, gsb_9Z1, gsb_fragIV, gsb_9Z3, gsb_pCD4.4, gsb_2.8S, gsb_pCD5.3, Unspecified_VT22199, "gsb_5_regulatory_region"
GstD1	FBgn0001149	chr3R:12369247-12369589
gt	FBgn0001150	chrX:2427342-2429334	chrX:2438065-2439076	Unspecified_VT55795, gt_GMR46C05, gt_gt23
hry	FBgn0001168		chr3L:8677775-8678589	h_rescue_5, h_V-h
halo	FBgn0001174		chr2L:1524568-1526197
hb	FBgn0001180	chr3R:8692060-8694959	chr3R:8698994-8700019	hb_HB06, hb_distal_nonminimal, hb_distal_minimal, hb_Lac5.3, Unspecified_HC_01_S
Hex-A	FBgn0001186	chrX:9585472-9586934
Hsp27	FBgn0001226	chr3L:9384465-9385073
Hsp68	FBgn0001230	chr3R:24056428-24057658
Hsp83	FBgn0001233	chr3L:3193182-3193410	chr3L:2881288-2882863
lncRNA:Hsrω	FBgn0001234		chr3R:21096247-21098037	Unspecified_STARR-S2-4603, Unspecified_Kc167-AF_4810
hth	FBgn0001235		chr3R:10594087-10595066	Unspecified_VT39543, Unspecified_STARR-S2-2551, hth_GMR46B08, Unspecified_VT39542
if	FBgn0001250	chrX:16783201-16783423	chrX:16774132-16775488
ImpE1	FBgn0001253	chr3L:8371830-8372773
ImpE2	FBgn0001254	chr3L:3512401-3512779	chr3L:3513393-3513822
ImpE3	FBgn0001255		chr3R:7834946-7835155
ImpL2	FBgn0001257		chr3L:4470056-4471046
Ldh	FBgn0001258	chr3L:6262310-6263928	chr3L:6730604-6732237
kay	FBgn0001297	chr3R:29765251-29766312	chr3R:29770880-29771553	kay_GMR42A04, Unspecified_VT49563, Unspecified_Kc167-AF_5294
kn	FBgn0001319	chr2R:14798505-14800692	chr2R:14453725-14454362	Oaz_VT16681, Unspecified_VT16682, Oaz_GMR74A02
kni	FBgn0001320	chr3L:20692708-20695870	chr3L:20699648-20700323	kni_GMR45G10, kni_-5_construct, kni_anteroventral, kni_VT33936
knk	FBgn0001321	chr3R:10125456-10126028
knrl	FBgn0001323	chr3L:20620298-20621164	chr3L:20699648-20700323	kni_GMR45G10, kni_-5_construct, kni_anteroventral, kni_VT33936
Kr	FBgn0001325	chr2R:25225997-25228935	chr2R:25222743-25223353	Kr_dPN5.4KrZ, Kr_SS17HZrev, Kr_StH0.6HZ, Kr_1BKrZ, Kr_VT22278, Kr_StBg1.2HZ, Kr_CD1, Kr_delBNc0.8HZ, Kr_GMR80H04, Kr_PN7.8KrZ
ifc	FBgn0001941	chr2L:5986074-5987178	chr2L:5979867-5981022	Unspecified_Kc167-AF_333, Unspecified_STARR-OSC-604, Unspecified_STARR-S2-212
FBgn0001981	FBgn0001981		chr2L:15319333-15320403
Ca-α1D	FBgn0001991		chr2L:15963540-15963742
Phb1	FBgn0002031		chr2L:19337676-19339785
sas	FBgn0002306	chr3R:7162183-7163610	chr3R:7154876-7156191
lab	FBgn0002522	chr3R:6677499-6679038	chr3R:6691090-6691317
lace	FBgn0002524	chr2L:15498680-15500310
Lcp1	FBgn0002531	chr2R:8430224-8430988
l(1)sc	FBgn0002561	chrX:409138-410322
lz	FBgn0002576	chrX:9283840-9284681
m	FBgn0002577	chrX:11753893-11754539
E(spl)m4-BFM	FBgn0002629	chr3R:26024085-26025132	chr3R:26026791-26027520	E(spl)m4-BFM_GMR27H09, Unspecified_STAT040, Unspecified_VT47619, E(spl)m4-BFM_GMR27G05
E(spl)m5-HLH	FBgn0002631	chr3R:26029430-26030127	chr3R:26026791-26027520	E(spl)m4-BFM_GMR27H09, Unspecified_STAT040, Unspecified_VT47619, E(spl)m4-BFM_GMR27G05
E(spl)m7-HLH	FBgn0002633	chr3R:26035841-26037388	chr3R:26026791-26027520	E(spl)m4-BFM_GMR27H09, Unspecified_STAT040, Unspecified_VT47619, E(spl)m4-BFM_GMR27G05
Men	FBgn0002719	chr3R:12719354-12720356
mnd	FBgn0002778	chr3L:14986975-14987597	chr3L:14994794-14996091
mu2	FBgn0002872	chr3L:1947235-1948416
ncd	FBgn0002924	chr3R:29806855-29807133
net	FBgn0002931	chr2L:87464-87676	chr2L:91057-92433	Unspecified_GMR12E06, Unspecified_GMR12D11, net_GMR13B04, net_net-lacZ
neur	FBgn0002932	chr3R:9039501-9040476	chr3R:9037430-9038360	neur_RC, neur_NRS1
numb	FBgn0002973	chr2L:9437095-9437696	chr2L:9461068-9462198
odd	FBgn0002985	chr2L:3605017-3607352	chr2L:3614348-3615848	odd_-10
opa	FBgn0003002	chr3R:4852229-4853807	chr3R:4867725-4869178	opa_GMR77B09
osp	FBgn0003016	chr2L:14689049-14689638	chr2L:14674310-14674577
ovo	FBgn0003028	chrX:5046597-5048428	chrX:5041990-5042800	ovo_VT57075, ovo_Dm7
peb	FBgn0003053	chrX:4616160-4617783	chrX:4389356-4390000	bi_GMR11E09
pk	FBgn0003090	chr2R:7150501-7150701
Pkc53E	FBgn0003091	chr2R:16924299-16925299
pnr	FBgn0003117	chr3R:16033850-16034783	chr3R:16028416-16030052	pnr_P4, pnr_pnr_repr_ST15, Unspecified_STARR-S2-509, pnr_VT42371, pnr_P3, pnr_dorsalectoderm, pnr_VT42370
pnt	FBgn0003118	chr3R:23345472-23346457	chr3R:23038902-23040133
prd	FBgn0003145		chr2L:12092665-12093223	prd_A8_repressor, prd_stripe2P_enhancer, prd_Cluster-8520
Prm	FBgn0003149	chr3L:8744734-8745801
CG2841	FBgn0003159	chrX:2366457-2366844
px	FBgn0003175	chr2R:22561100-22562430	chr2R:22507088-22508280
rdgB	FBgn0003218	chrX:13762360-13763230
ref(2)P	FBgn0003231	chr2L:19542118-19543362
rib	FBgn0003254	chr2R:19275221-19275962	chr2R:19272121-19273479	Unspecified_HC_11, rib_120
rk	FBgn0003255	chr2L:14000713-14001629
amos	FBgn0003270	chr2L:18596469-18597368
rst	FBgn0003285	chrX:2973473-2975087	chrX:3351251-3352075	Unspecified_BN106, Myc_GMR11A07, Myc_GMR11B01, Unspecified_BN106-sm
rt	FBgn0003292	chr3L:11586454-11588077	chr3L:12082379-12083904	Sema5c_GMR71C08, Unspecified_GMR71F07
ru	FBgn0003295		chr3L:1527304-1527605
run	FBgn0003300	chrX:20693668-20695544	chrX:20695902-20696673	run_6stripe_+1EE, run_+1GG, run_OP
rut	FBgn0003301	chrX:14824677-14826323
sad	FBgn0003312	chr3R:11876814-11877643
Sb	FBgn0003319	chr3R:16128436-16128657
sca	FBgn0003326	chr2R:12779722-12780932	chr2R:12776460-12777636	Unspecified_GMR37H09
Scr	FBgn0003339	chr3R:6847935-6849124	chr3R:6853463-6854825	Scr_GMR84H09, Scr_3.0RR, Scr_2.4HH, ftz_VT37564, Unspecified_GMR84H02, Scr_GMR80A07
sd	FBgn0003345	chrX:15804370-15804654	chrX:15684223-15684963
Sh	FBgn0003380	chrX:18062988-18063575
sha	FBgn0003382	chr2R:11325569-11326205
shi	FBgn0003392	chrX:15891894-15892491
shn	FBgn0003396		chr2R:11196963-11197714	Unspecified_STARR-S2-947, Unspecified_STAT010, shn_VT14979, shn_GMR87G10, shn_GMR85G01
sisA	FBgn0003411	chrX:11321889-11323310	chrX:11728914-11730370
slo	FBgn0003429	chr3R:24667826-24668810
slp1	FBgn0003430	chr2L:3825279-3826741	chr2L:3833547-3834485	Unspecified_VT1974, slp2_i5882, slp2_GMR79H08, slp2_HC_02, slp2_i78100, slp2_Cluster-8309, slp2_-3_construct
sm	FBgn0003435	chr2R:19630177-19631490	chr2R:19228721-19230292	Unspecified_STARR-S2-2410, Unspecified_STARR-OSC-2705, Unspecified_Kc167-AF_2069
sna	FBgn0003448	chr2L:15476900-15478776	chr2L:15479413-15480254	sna_A1.6, sna_W0.18, sna_W0.25, Unspecified_VT7922, sna_A1.3, sna_RP, sna_2.8kb, sna_HR
so	FBgn0003460	chr2R:7418256-7419698
sog	FBgn0003463	chrX:15626034-15626890	chrX:15646417-15647743	sog_0.50kb, sog_NEE, sog_shadow_0.542kb, sog_426, sog_0.61kb, sog_0.45kb, sog_shadow_0.351kb, sog_shadow, sog_shadow_0.404kb, sog_0.68kb_minimal_VME, sog_Distal
spo	FBgn0003486	chr3L:5591418-5592870	chr3L:5928885-5930060
spz	FBgn0003495	chr3R:27069940-27070195
sr	FBgn0003499	chr3R:18090269-18091417
srp	FBgn0003507	chr3R:15986106-15986803	chr3R:15987964-15989749	srp_pCRM1, srp_srpD, srp_VT42349, Unspecified_VT42351, srp_ChIP-AHD6
Sry-δ	FBgn0003512		chr3R:30040469-30042668	Sry-alpha_PM1-4, Sry-delta_SDL1, Sry-alpha_CANBG, Sry-beta_pSBL1, Sry-alpha_CAHBG
ss	FBgn0003513	chr3R:16402932-16404279
stg	FBgn0003525	chr3R:29255011-29255827	chr3R:29257708-29258506	stg_HZ-B8.2, stg_GMR32B06, stg_b-E4.9
svp	FBgn0003651	chr3R:12258049-12258369
swa	FBgn0003655	chrX:6365677-6365891	chrX:6857263-6857930
term	FBgn0003683	chr3L:18592277-18594095	chr3L:18588125-18589483	CG7271_ChIP-AHD10
tkv	FBgn0003716	chr2L:5270859-5271287	chr2L:5220313-5221480
tld	FBgn0003719	chr3R:24748945-24750168	chr3R:24726249-24727149	Unspecified_STARR-S2-1658
tll	FBgn0003720	chr3R:30851699-30852582	chr3R:30853322-30853973
tsh	FBgn0003866	chr2L:21828068-21829305	chr2L:21853140-21854055	tsh_del-1-4, tsh_del-1-2, tsh_del-2-5, tsh_8.0, tsh_enhancer, tsh_220bp, tsh_del-1-5
ttk	FBgn0003870	chr3R:31724603-31726090
tup	FBgn0003896	chr2L:18880549-18881841	chr2L:18894718-18895940	tup_tup2-lacZ, tup_VT9677, Unspecified_GMR76B03, Unspecified_SP11, tup_GMR76A03, tup_ChIP-24
twi	FBgn0003900	chr2R:23045916-23047417	chr2R:23049540-23050290	twi_ChIP-42, twi_VT21150, twi_VT21151, twi_twist_enhancerFL, twi_Odz23
Ubi-p63E	FBgn0003943	chr3L:3902121-3902555
Ubx	FBgn0003944	chr3R:16734190-16734920	chr3R:16744635-16745756	Ubx_2218R, Ubx_Cluster-8166, Ubx_2218S, Unspecified_unspecified_ChIPCRM2497
ush	FBgn0003963	chr2L:523156-523986	chr2L:517872-519622	Unspecified_Kc167-AF_51, ush_EO001, ush_ChIP-21, Unspecified_STARR-S2-951, ush_-7462/-25
vg	FBgn0003975	chr2R:12884136-12884917
vn	FBgn0003984	chr3L:5845250-5846074	chr3L:5835605-5836479	vn_neurogenic_ectoderm, vn_NEE-long
w	FBgn0003996	chrX:2795308-2796928
hid	FBgn0003997	chr3L:18184673-18186885	chr3L:18174591-18175525
wbl	FBgn0004003	chr2R:19249309-19249979
y	FBgn0004034	chrX:356125-356802	chrX:469620-470145
Z600	FBgn0004052	chr3L:15508634-15510174	chr3L:15216571-15217784	Unspecified_VT31109
zen	FBgn0004053	chr3R:6753411-6755021	chr3R:6752252-6752465	Unspecified_VT37508
zen2	FBgn0004054	chr3R:6744305-6745254
oc	FBgn0004102	chrX:8650356-8651403	chrX:8776297-8777354	Lim1_GMR34A06, Lim1_GMR34C03, Lim1_GMR33C12, Lim1_CMT402
tin	FBgn0004110	chr3R:21378646-21379252	chr3R:21379771-21380589	tin_E3, tin_tinB-180, tin_FNT, tin_tinA, tin_tinB-374, tin_E1,2
nullo	FBgn0004143	chrX:7048331-7049874	chrX:6997103-6999360	Unspecified_STARR-S2-4470, Unspecified_STARR-OSC-1807
5-HT1A	FBgn0004168	chr2R:19066743-19067522
up	FBgn0004169	chrX:13602392-13603034
sc	FBgn0004170	chrX:395561-396761
Ser	FBgn0004197	chr3R:27193768-27194811
ct	FBgn0004198	chrX:7607759-7608776	chrX:7629808-7630610	Unspecified_VT58373
Rdl	FBgn0004244	chr3L:9179244-9179691	chr3L:8687173-8688183	h_stripe0
T48	FBgn0004359	chr3R:26881243-26882044	chr3R:26909811-26910527
Wnt2	FBgn0004360	chr2R:9493170-9494516
Ptp99A	FBgn0004369	chr3R:29376042-29377897	chr3R:29381907-29382737
bnk	FBgn0004389	chr3R:31192738-31195186
pdm2	FBgn0004394		chr2L:12616035-12617088	nub_GMR13E08, nub_VT6450, nub_nub-47-48, nub_CE8011, nub_VT6449
unk	FBgn0004395	chr3R:23156716-23158179
CrebA	FBgn0004396	chr3L:15534919-15536301
Ten-m	FBgn0004449		chr3L:22781965-22784493
mew	FBgn0004456	chrX:13256751-13258497	chrX:12925169-12926642
Fur1	FBgn0004509	chr3R:25471855-25473386	chr3R:25456342-25457593	Unspecified_VT47318, Unspecified_VT47317, Fur1_GMR26B12, Fur1_GMR26C12
Mdr49	FBgn0004512	chr2R:12946017-12946876	chr2R:12943527-12943890
slp2	FBgn0004567	chr2L:3836310-3837119	chr2L:3829133-3829539	Unspecified_slp_B, slp2_i2339, slp2_GMR79H10, slp2_i3039, slp2_i2345, Unspecified_VT1970, Unspecified_VT1971
aos	FBgn0004569	chr3L:16482608-16484483	chr3L:16490690-16491716	Unspecified_HT38
Rop	FBgn0004574	chr3L:4138703-4139461
Cbp53E	FBgn0004580	chr2R:16973539-16974173
pros	FBgn0004595	chr3R:11327579-11328910	chr3R:11330779-11331554
Fur2	FBgn0004598	chrX:16372343-16374370
zfh1	FBgn0004606	chr3R:30765367-30766233	chr3R:30754620-30755646	zfh1_ChIPCRM3407, Unspecified_3407, zfh1_zCRM3407, Unspecified_VT50105, Unspecified_GMR35C09
GluRIA	FBgn0004619	chr3L:6623478-6624215
Cys	FBgn0004629	chr3R:14569165-14569926	chr3R:14628914-14629591	Unspecified_STARR-S2-4401
rho	FBgn0004635	chr3L:1463390-1464625	chr3L:1461612-1462799	rho_NEEvar, rho_0.29midline, rho_rho2.2, rho_rho_enhancerFL, rho_NEE-600, rho_MLE, rho_NEE, "rho_5-NSs", rho_AvaIIdel, rho_NEE_long, rho_0.44midline, rho_0.77NEML, rho_NEE-300, rho_MLE-long, Unspecified_VT24024, rho_GMR38A06, rho_VT24025, rho_GMR38H04, rho_construct8, rho_NEEvariant, rho_2.2
hh	FBgn0004644	chr3R:23141502-23142558	chr3R:23138152-23138977	hh_hh-lacZ-Field, hh_GMR28E03, hh_GMR28A09, hh_hhF4f
ogre	FBgn0004646		chrX:7320194-7321420	brk_Odz11, brk_shadow
yl	FBgn0004649		chrX:14177020-14177283
fru	FBgn0004652	chr3R:18545098-18546345
sim	FBgn0004666	chr3R:13057293-13057845
otk	FBgn0004839	chr2R:12019198-12020129	chr2R:12017364-12018835	otk_HT24
RYa-R	FBgn0004842	chr3R:26996683-26997165
B-H2	FBgn0004854	chrX:17314027-17316016
C15	FBgn0004863		chr3R:21505880-21506946	C15_GMR40B01, C15_I-2-4, C15_350-2
RpS2	FBgn0004867	chr2L:9895425-9897509
bab1	FBgn0004870	chr3L:1100500-1101800
cas	FBgn0004878	chr3R:5716518-5717368
scrt	FBgn0004880	chr3L:3983343-3984131
tok	FBgn0004885	chr3R:24719677-24721370	chr3R:24726249-24727149	Unspecified_STARR-S2-1658
tws	FBgn0004889	chr3R:10133022-10134866
bowl	FBgn0004893	chr2L:3770881-3772243	chr2L:3833547-3834485	Unspecified_VT1974, slp2_i5882, slp2_GMR79H08, slp2_HC_02, slp2_i78100, slp2_Cluster-8309, slp2_-3_construct
Gnf1	FBgn0004913	chr3R:4906074-4906509
Hnf4	FBgn0004914	chr2L:8709154-8709504
gol	FBgn0004919	chr2R:25098095-25098800
upd1	FBgn0004956	chrX:18308919-18309934	chrX:18303441-18304718	Unspecified_HC_06, Unspecified_VT63713
nmd	FBgn0005322	chr2L:10303635-10303845	chr2L:10056681-10059862	Unspecified_Kc167-AF_561, Unspecified_Kc167-AF_560, Unspecified_STARR-S2-1518
ple	FBgn0005626	chr3L:6719184-6719930
Eip63E	FBgn0005640	chr3L:3515495-3516943	chr3L:3848470-3849422	Awh_GMR33D03, Awh_GMR33B10
Vha55	FBgn0005671	chr3R:12626817-12628989
dac	FBgn0005677	chr2L:16485450-16487109
gcl	FBgn0005695		chr2R:8236702-8238411	dpn_dI, dpn_dD, Unspecified_Kc167-AF_1394, dpn_dF, dpn_GMR13C02, Unspecified_STARR-S2-1049, Unspecified_STARR-OSC-1275, dpn_dpnB
noc	FBgn0005771	chr2L:14490207-14491177	chr2L:14491905-14492187
Con	FBgn0005775	chr3L:5078549-5079335
hbn	FBgn0008636	chr2R:20960615-20961746	chr2R:20962177-20962719	Unspecified_HC_14
E5	FBgn0008646		chr3R:13910871-13911885	ems_VT41290, "ems_distal_3", Unspecified_VT41289, Unspecified_HC_18, ems_GMR88E03, ems_GMR88E04
CanA1	FBgn0010015	chr3R:31039061-31039506
GstD3	FBgn0010039	chr3R:12373071-12373286
Itpr	FBgn0010051	chr3R:5516401-5517952
Jhe	FBgn0010052		chr2R:16205047-16205875
comm	FBgn0010105	chr3L:15727976-15728818	chr3L:15331748-15332798	Unspecified_VT31167
dpn	FBgn0010109	chr2R:8232023-8232783	chr2R:8247841-8248666	Unspecified_VT13456, Unspecified_VT13457
heca	FBgn0010113		chr3R:30275792-30276501
hig	FBgn0010114	chr2R:9246821-9247676
Nmdmc	FBgn0010222	chr3R:9050663-9051175
Taf4	FBgn0010280	chr3L:16113124-16114727	chr3L:16024790-16025906	Unspecified_Kc167-ST_3376_Induced087
dap	FBgn0010316	chr2R:9712024-9712636	chr2R:9700017-9700477
Gsc	FBgn0010323	chr2L:594416-595246	chr2L:601352-602110	Gsc_GMR84B08
Tbh	FBgn0010329	chrX:7999616-8000682
Map60	FBgn0010342	chr2R:9590921-9591156
Ogdh	FBgn0010352	chr3L:16955428-16955738
Cyp18a1	FBgn0010383	chrX:18692982-18693288
htl	FBgn0010389	chr3R:18049066-18050801	chr3R:17951247-17952080	cpo_cpoCRM6, Unspecified_VT43396
trn	FBgn0010452	chr3L:13113606-13114605	chr3L:13115342-13115916
Wnt4	FBgn0010453	chr2L:7276782-7277795
dmGlut	FBgn0010497	chr2L:12027198-12028142
Aldh-III	FBgn0010548	chr2R:7473443-7474119
lwr	FBgn0010602	chr2L:523156-523986
CG10939	FBgn0010620	chr2R:17393842-17395029	chr2R:17687764-17688368
MFS14	FBgn0010651	chr2R:18802004-18803214	chr2R:19262472-19263068	tbrd-2_CG7229_CG7229-5, Unspecified_cg7229_CG7229-5
Spn	FBgn0010905	chr3L:2553037-2554620
msn	FBgn0010909	chr3L:2585772-2586891	chr3L:2582523-2583023	msn_GMR30C02, msn_GMR29G12
bol	FBgn0011206	chr3L:9128604-9130363	chr3L:9248829-9250163
heph	FBgn0011224	chr3R:32015205-32015843	chr3R:31935839-31936692
ken	FBgn0011236	chr2R:23869819-23870771	chr2R:23868658-23869272	ken_ken-lacZ-Field, Unspecified_STARR-OSC-3630
Sema1a	FBgn0011259	chr2L:8543404-8545054	chr2L:8674960-8676140	Unspecified_Kc167-AF_481
Obp28a	FBgn0011283	chr2L:7496977-7497438
RyR	FBgn0011286	chr2R:8859794-8861111	chr2R:9055317-9056017	Unspecified_VT13877
Snap25	FBgn0011288	chr3L:24073708-24074395
Trp1	FBgn0011584	chr2L:10009415-10009959
fng	FBgn0011591	chr3L:20949012-20949977
fra	FBgn0011592	chr2R:12528749-12529779	chr2R:12776460-12777636	Unspecified_GMR37H09
ine	FBgn0011603	chr2L:4476777-4477322
mas	FBgn0011653	chr3L:4166393-4167949
Mef2	FBgn0011656	chr2R:9958545-9958789	chr2R:9931468-9932134	Mef2_I-DL, Mef2_VT14336, Mef2_Mef2FL, Mef2_-2775/-2432, Mef2_(-2544/-1574), Mef2_adepithelial_enhancer, Mef2_156bp_embryonic, Mef2_VT14335, Mef2_GMR46E07, Mef2_I-E, Mef2_DMef2-GAL4, Mef2_4kb-EcoRI/EcoRI, Mef2_(-2887/-2123), Mef2_I-Ds
msi	FBgn0011666	chr3R:25517964-25518804	chr3R:25632735-25633918	Unspecified_VT47409, jigr1_GMR45C04, jigr1_jigr1-5, Unspecified_VT47408
insc	FBgn0011674	chr2R:20835718-20836809
rost	FBgn0011705	chr2L:8988881-8989122
rpr	FBgn0011706	chr3L:18397810-18398903
Tig	FBgn0011722	chr2L:6423522-6423794
byn	FBgn0011723	chr3L:11927119-11927893	chr3L:11925014-11926061
ana	FBgn0011746		chr2R:9070771-9071751	ana_ana2-lacZ, ana_ana1-lacZ, ana_GMR23H06, ana_GMR24F07
B-H1	FBgn0011758	chrX:17396947-17398521
ctp	FBgn0011760	chrX:4687863-4688455	chrX:4690634-4691236
dhd	FBgn0011761	chrX:5312196-5312449
E2f1	FBgn0011766	chr3R:21659656-21661302	chr3R:21640266-21641830	E2f1_GMR48F11, Unspecified_VT45328, Unspecified_VT45329, Unspecified_STAT038
nmo	FBgn0011817		chr3L:7996618-7997336
Ret	FBgn0011829	chr2L:21198533-21198775
Tis11	FBgn0011837	chrX:12658665-12660695	chrX:12666244-12666601	Unspecified_STARR-S2-327, Unspecified_Kc167-AF_6310
Aldh	FBgn0012036	chr2L:9387572-9388511
Ance	FBgn0012037	chr2L:13905301-13905567	chr2L:13903643-13905108	Unspecified_Kc167-AF_740, Unspecified_STARR-OSC-1054, Ance_race_533
beat-Ia	FBgn0013433	chr2L:16049562-16050626
klu	FBgn0013469	chr3L:11008543-11009605	chr3L:10842657-10843568	Unspecified_EO039, Unspecified_GMR60C12
mtd	FBgn0013576		chr3R:4994010-4995339	Unspecified_STARR-OSC-1768
nuf	FBgn0013718	chr3L:14190881-14191726	chr3L:14451642-14453477
Arf6	FBgn0013750	chr2R:15322204-15323364
Awh	FBgn0013751	chr3L:3845585-3846505
Mgtor	FBgn0013756		chr2R:11650756-11652949	Unspecified_Kc167-AF_1606, Unspecified_STARR-OSC-3290
CASK	FBgn0013759	chr3R:21821931-21822826	chr3R:22123977-22126172	Unspecified_VT45585
cnn	FBgn0013765	chr2R:13448762-13449873	chr2R:13569246-13571237
Crz	FBgn0013767	chr3R:14314685-14314914
Cyp6a8	FBgn0013772	chr2R:14887693-14889342
Calx	FBgn0013995	chr3R:20977714-20979120
bnl	FBgn0014135	chr3R:19836487-19837350	chr3R:19838801-19839419
cher	FBgn0014141	chr3R:17125426-17126150
croc	FBgn0014143	chr3L:21476194-21477245	chr3L:21479468-21480937	Unspecified_STARR-OSC-1956, Unspecified_STARR-S2-4554, croc_4kb, croc_9kb, croc_GMR36B04, croc_Odz30
gcm	FBgn0014179	chr2L:9581414-9582129
Oda	FBgn0014184	chr2R:12173930-12174256
mirr	FBgn0014343	chr3L:12692434-12694031	chr3L:12676535-12678073	Unspecified_VT29794, Unspecified_VT29795, mirr_GMR34C01, mirr_Odz22
RhoL	FBgn0014380	chr3R:9502259-9502895	chr3R:9037430-9038360	neur_RC, neur_NRS1
sty	FBgn0014388		chr3L:3408578-3411649	Unspecified_STARR-S2-1437
Hr38	FBgn0014859	chr2L:20714719-20714975
Mlp84B	FBgn0014863	chr3R:7116327-7117009	chr3R:6993766-6995482
glec	FBgn0015229	chr3R:21855882-21856651
drl	FBgn0015380	chr2L:19190000-19190711	chr2L:18808533-18809679	Unspecified_GMR80H02, Unspecified_Kc167-AF_945, Unspecified_STARR-S2-1786
kek1	FBgn0015399	chr2L:12822379-12823253
kek2	FBgn0015400	chr2L:11581010-11582668	chr2L:11965687-11965932
otp	FBgn0015524	chr2R:20903111-20903998	chr2R:20597523-20598131	Unspecified_VT19840, Unspecified_VT19841, HnRNP-K_bl_bl/Mir7_O-E
toc	FBgn0015600		chr2L:3079049-3080901
CadN	FBgn0015609	chr2L:17752165-17753118	chr2L:17755520-17756119	Unspecified_VT9084, CadN_CRM6252+6253, CadN_GMR32D06
ktub	FBgn0015721	chr2R:21101357-21102520	chr2R:21544512-21547140	Egfr_At55, Unspecified_GMR23C11, Unspecified_STARR-OSC-898, Egfr_GMR22F09, Egfr_E63
Msr-110	FBgn0015766	chr3L:5574863-5575062
NetA	FBgn0015773	chrX:14653509-14654386	chrX:14649351-14650189	NetA_2574
NetB	FBgn0015774	chrX:14748710-14749739	chrX:14743143-14744136	NetB_GMR30G01, NetB_VT61926, NetA_2787
nrv2	FBgn0015777	chr2L:6793773-6795230
apt	FBgn0015903	chr2R:23580165-23581419	chr2R:23572904-23575019	apt_Odz02, apt_DRMS^apt, apt_GMR49G06, apt_GMR50D05, Unspecified_Kc167-AF_2291
ara	FBgn0015904	chr3L:12580054-12580992
caup	FBgn0015919	chr3L:12609160-12610062
hrg	FBgn0015949	chr2R:19668712-19670500	chr2R:19686205-19687506
side	FBgn0016061	chr3R:27437039-27437949	chr3R:27442119-27443024	Unspecified_VT48348
smg	FBgn0016070	chr3L:8996963-8998483	chr3L:9461535-9463108	Unspecified_Kc167-AF_3025
vkg	FBgn0016075	chr2L:5027196-5027799
Alp4	FBgn0016123	chr3R:31048561-31049280
H15	FBgn0016660	chr2L:5403363-5404220
Pdp1	FBgn0016694	chr3L:7854524-7855507	chr3L:7857963-7859100	Pdp1_GMR41H01, Pdp1_VT27272, Unspecified_VT27271
sba	FBgn0016754	chr3R:23922137-23923329	chr3R:23917406-23918142	sba_GMR82G12
fz2	FBgn0016797	chr3L:19234700-19235475	chr3L:19178810-19179710
nompC	FBgn0016920	chr2L:5345902-5347189
Pino	FBgn0016926	chr2L:1128064-1128910	chr2L:849510-851382	Unspecified_STARR-OSC-4255, Unspecified_Kc167-AF_71
Dyrk2	FBgn0016930	chr2L:14233195-14234977	chr2L:14260810-14262650
klg	FBgn0017590	chr3R:22898225-22900022	chr3R:22905478-22906759	klg_GMR51F02, klg_GMR52C05, Unspecified_VT45992
lncRNA:roX2	FBgn0019660	chrX:11579076-11579316
lncRNA:roX1	FBgn0019661	chrX:3861017-3862686	chrX:3777013-3777657	Unspecified_STARR-OSC-1806
mspo	FBgn0020269	chr2R:14713335-14714043
ko	FBgn0020294	chr3L:21130802-21132033
stumps	FBgn0020299	chr3R:14590687-14591490	chr3R:14589543-14590113	stumps_stumps_enhancerFL, stumps_ventralblastoderm
geko	FBgn0020300	chr3L:18138075-18139990	chr3L:17649869-17650791
dve	FBgn0020307	chr2R:22241903-22244343
crol	FBgn0020309	chr2L:11808856-11809396
Sp1	FBgn0020378	chrX:9730135-9732057	chrX:9736651-9737442	Unspecified_VT59437, Unspecified_VT59438
Rfx	FBgn0020379	chr3R:10376987-10378486
pug	FBgn0020385	chr3R:10696172-10696949
GluRIIB	FBgn0020429	chr2L:5559307-5559563
pio	FBgn0020521	chr2R:24580136-24581617	chr2R:24593632-24594572
lncRNA:iab4	FBgn0020546	chr3R:16848396-16849197	chr3R:16821650-16822716	abd-A_VT42796
lncRNA:bxd	FBgn0020556	chr3R:16772924-16773822	chr3R:16821650-16822716	abd-A_VT42796
Rx	FBgn0020617	chr2R:20916296-20917082
Rack1	FBgn0020618	chr2L:7826713-7827166	chr2L:8030729-8032188	Unspecified_Kc167-AF_435
Atet	FBgn0020762	chr2L:4333425-4334217
Spred	FBgn0020767	chr2R:14768654-14769382
RpL3	FBgn0020910		chr3R:11351570-11353921	Unspecified_STARR-OSC-938, Unspecified_STARR-S2-1818, Unspecified_Kc167-AF_4303, Unspecified_GMR42G10, Unspecified_STARR-OSC-930
Ptx1	FBgn0020912	chr3R:30911997-30913085	chr3R:30853322-30853973
Reph	FBgn0021800	chr2L:3805707-3806906
Ac13E	FBgn0022710	chrX:15554014-15554976
Taf8	FBgn0022724	chrX:18101699-18102474
Clk	FBgn0023076	chr3L:7775370-7775924
caps	FBgn0023095	chr3L:13227411-13229132
aay	FBgn0023129	chr3L:9422967-9423169
RpL39	FBgn0023170		chr2R:23645199-23646530	retn_GMR9F12
edl	FBgn0023214	chr2R:18673234-18673487	chr2R:18677301-18678638	edl_MaeEBS1
Rbcn-3A	FBgn0023458	chrX:6254356-6255777
CG2865	FBgn0023526	chrX:2293058-2293848	chrX:2307391-2308946
zpg	FBgn0024177	chr3L:6605558-6607291
gprs	FBgn0024232	chr2R:16641014-16641520
drm	FBgn0024244	chr2L:3538737-3540112	chr2L:3549037-3550377
brk	FBgn0024250	chrX:7307388-7308310	chrX:7296826-7297505	brk_neurogenic_ectoderm, brk_NEE-long, brk_VT58195, brk_primary
Spn43Aa	FBgn0024294	chr2R:7146724-7147407
Picot	FBgn0024315	chr2R:16667590-16668750
NK7.1	FBgn0024321	chr3R:14372734-14373925	chr3R:14772788-14774227	Unspecified_VT41739
CG11409	FBgn0024366	chrX:1337822-1338578
Dbp80	FBgn0024804	chr3L:27278513-27279681
Oamb	FBgn0024944	chr3R:20714071-20714987
Syx4	FBgn0024980	chrX:2742385-2742604
CG3777	FBgn0024989	chrX:278262-279820
Optix	FBgn0025360	chr2R:8030599-8031586	chr2R:8050051-8050481	Optix_VT13350
bab2	FBgn0025525	chr3L:1176867-1177638	chr3L:1167006-1168785	Unspecified_VT23870, bab2_GMR40E05, bab2_GMR42B04, bab2_bab2_+7
Pli	FBgn0025574	chr3R:23889732-23891387	chr3R:23880008-23880741	Unspecified_Kc167-ST_4981_Repressed235
Lcp9	FBgn0025578		chr2R:25065269-25066065	gsb_GSB01, "gsb_gsb-3downstream", gsb_VT22203
CG4194	FBgn0025627	chrX:2068273-2068744
CG32812	FBgn0025642	chrX:1287112-1287707
Klf15	FBgn0025679	chrX:4771675-4772234
scf	FBgn0025682	chr3L:1298341-1299012
CG5885	FBgn0025700	chr2L:9917574-9918515
ind	FBgn0025776	chr3L:15043343-15044429
JTBR	FBgn0025820	chr3L:1802541-1803387
Timp	FBgn0025879	chr3R:10213020-10213340
Inos	FBgn0025885	chr2R:7458599-7459111
Rlip	FBgn0026056	chr3R:21017654-21018145
OdsH	FBgn0026058	chrX:17789182-17791240
Mipp1	FBgn0026061	chr3L:16572054-16572603	chr3L:16563731-16564806
Gasp	FBgn0026077	chr3R:6100728-6101420
CBP	FBgn0026144	chrX:7336618-7338059	chrX:7321656-7322337	brk_shadow
lncRNA:noe	FBgn0026197	chr3L:17401401-17401967	chr3L:17396430-17398504
mei-P26	FBgn0026206	chrX:9163799-9164655
gukh	FBgn0026239	chr3R:18983652-18984416	chr3R:18990848-18991770
Tsc1	FBgn0026317	chr3R:24130302-24130561	chr3R:24297250-24298223	crb_204-Z, crb_crb_enhancerFL, crb_GMR21D08, crb_Lac-Z
Traf4	FBgn0026319		chr2L:4378139-4379844	Unspecified_STARR-S2-125
Tom	FBgn0026320	chr3L:14969233-14970402	chr3L:14751222-14751832	Unspecified_GMR77G02
Septin5	FBgn0026361	chr2R:7960911-7962086
Lim1	FBgn0026411	chrX:8805330-8807043	chrX:8776297-8777354	Lim1_GMR34A06, Lim1_GMR34C03, Lim1_GMR33C12, Lim1_CMT402
CG1979	FBgn0026563	chr3R:7053105-7054289
Adk3	FBgn0026602	chr2R:7244914-7245674
tacc	FBgn0026620		chr3R:4994010-4995339	Unspecified_STARR-OSC-1768
Gmap	FBgn0027287	chrX:15487416-15487832	chrX:15497875-15498131	Unspecified_STARR-OSC-240, Unspecified_STARR-S2-2903, Unspecified_Kc167-AF_6458
jim	FBgn0027339	chr3L:22834995-22835816
fz3	FBgn0027343	chrX:769706-770346
bgm	FBgn0027348	chr2L:14013416-14014490
Amph	FBgn0027356		chr2R:12957257-12960355	Unspecified_STARR-OSC-2309, Unspecified_STARR-S2-2476, Unspecified_Kc167-AF_1683, Psc_E14
Six4	FBgn0027364	chr3L:20792575-20793151	chr3L:20795170-20795576	Unspecified_Kc167-AF_3640, Six4_six4_ChIP-18
CG10254	FBgn0027512	chr3R:23694518-23695860
Osi6	FBgn0027527	chr3R:6234278-6234853
tapas	FBgn0027529	chr2R:20319595-20320130
lili	FBgn0027539	chr3R:24813232-24814234
CG4928	FBgn0027556	chrX:16912941-16914062
Kank	FBgn0027596	chr2R:14927796-14928693	chr2R:14946305-14948264
cindr	FBgn0027598	chr3R:30808328-30809843	chr3R:30754620-30755646	zfh1_ChIPCRM3407, Unspecified_3407, zfh1_zCRM3407, Unspecified_VT50105, Unspecified_GMR35C09
obst-B	FBgn0027600	chr2L:10033175-10033596
Dic1	FBgn0027610	chr3R:13364664-13365712
blot	FBgn0027660	chr3L:17415492-17416830	chr3L:17396430-17398504
kirre	FBgn0028369	chrX:2740208-2740740	chrX:2984801-2985933	rst_rst2-lacZ, rst_F6d, rst_F6
kek3	FBgn0028370	chr2L:15552334-15552972
jbug	FBgn0028371	chr2R:22728233-22729710	chr2R:22746857-22747925
CG17834	FBgn0028394	chr2L:8529205-8530028
Tob	FBgn0028397	chrX:16091311-16091940	chrX:15834313-15835734	Unspecified_STARR-OSC-1835, Unspecified_STARR-S2-524, Unspecified_Kc167-AF_6486
Usp1	FBgn0028476	chr3R:29228882-29229709
Tmtc2	FBgn0028481		chr2L:935249-936159	Unspecified_VT0450
CG2930	FBgn0028491	chrX:3868762-3869710
CenG1A	FBgn0028509	chr2L:13835135-13835559
CG9254	FBgn0028513	chr2L:13597231-13598102
CG5888	FBgn0028523	chr2L:16448959-16449495	chr2L:16352658-16354227
qtc	FBgn0028572		chr2L:4919106-4923120	Unspecified_Kc167-AF_277, Unspecified_STARR-S2-3342
qsm	FBgn0028622	chr2R:20581709-20582775	chr2R:20600659-20601293	Unspecified_VT19842, Unspecified_miR-7_enhancerFL, HnRNP-K_CBP5467, Unspecified_VT19843
beat-Ic	FBgn0028644	chr2L:16000080-16001296
beat-Ib	FBgn0028645	chr2L:15962256-15962460
Nhe3	FBgn0028703	chr2L:6683227-6684326
Doc1	FBgn0028789	chr3L:9040741-9041644	chr3L:9017018-9017891	Doc2_Cluster-8519, Doc2_7739, Doc2_ae7
Cpr35B	FBgn0028871	chr2L:14424579-14424799
CG4168	FBgn0028888	chr2L:15199599-15200387
CG31817	FBgn0028899	chr2L:16338342-16338631
tio	FBgn0028979	chr2L:22018603-22019650
miple2	FBgn0029002	chr3L:270651-272085
FBgn0029082	FBgn0029082		chr2R:15002528-15003297
Tollo	FBgn0029114	chr3L:15235158-15235888	chr3L:15223333-15224364	Unspecified_HC_23
SoxN	FBgn0029123	chr2L:8825000-8826165	chr2L:8826626-8828591
Men-b	FBgn0029155	chr3R:27151674-27152177
Tsp42Ea	FBgn0029508	chr2R:6992457-6995235
CG14797	FBgn0029587	chrX:1683371-1683616	chrX:1849086-1849290
CG12535	FBgn0029657	chrX:3447880-3449494	chrX:3161996-3163482	Unspecified_STARR-S2-2360, N_Notch2.7-NRE, Unspecified_STARR-S2-1248, Unspecified_CFG019, Unspecified_STARR-OSC-127, N_GMR30G07, N_N-25
CG12206	FBgn0029662	chrX:3474776-3475466
CG10804	FBgn0029663	chrX:3482043-3482947
Gas8	FBgn0029667	chrX:3504312-3505408
Usf	FBgn0029711	chrX:4548413-4549050	chrX:4685788-4686788	Unspecified_Kc167-AF_5829, Unspecified_STARR-OSC-3050
Proc-R	FBgn0029723	chrX:4707646-4708182
SK	FBgn0029761	chrX:5363850-5365412
NAAT1	FBgn0029762	chrX:5410846-5411326
frma	FBgn0029769	chrX:5495829-5496316
AdamTS-B	FBgn0029791	chrX:5698216-5699108
CG3097	FBgn0029804	chrX:5770546-5771477
Grip	FBgn0029830	chrX:5965438-5965842	chrX:5481489-5482230
CG3842	FBgn0029866	chrX:6338663-6339388
pigs	FBgn0029881	chrX:6601341-6602655	chrX:6618104-6619169
CG14441	FBgn0029895	chrX:6699191-6701100
Atx-1	FBgn0029907	chrX:6822496-6823621
CG14435	FBgn0029911	chrX:6843663-6843892
CG14431	FBgn0029922	chrX:6907807-6908640
CG12541	FBgn0029930	chrX:7066530-7067138	chrX:7044611-7045389
CG14427	FBgn0029931	chrX:7039657-7041696	chrX:7031182-7032723
CG1958	FBgn0029940	chrX:7225928-7226645
CG2059	FBgn0029942	chrX:7285658-7286695
CARPA	FBgn0029962	chrX:7825216-7826481	chrX:7828628-7829168
dpr14	FBgn0029974	chrX:7907428-7907675
snz	FBgn0029976	chrX:7911756-7912563
mahe	FBgn0029979	chrX:7930204-7931287
Corp	FBgn0030028	chrX:8271108-8271973
CG12112	FBgn0030048	chrX:8559913-8560155
CG12065	FBgn0030052	chrX:8574341-8575081	chrX:8869758-8870578	Unspecified_STARR-S2-3081, Unspecified_STARR-OSC-4345
CAH3	FBgn0030056	chrX:8681282-8682435	chrX:8412454-8413161	Unspecified_STARR-S2-2266, Unspecified_Kc167-ST_6071_Repressed301
CG12075	FBgn0030065	chrX:8863887-8864734	chrX:9140766-9141836
CG15365	FBgn0030077	chrX:9068086-9068328
CG10970	FBgn0030078	chrX:9071258-9071926
fend	FBgn0030090	chrX:9133691-9135784	chrX:9129052-9129877
CG15312	FBgn0030174	chrX:10070547-10071209
CG2909	FBgn0030189		chrX:10211452-10212628	Unspecified_STARR-S2-2840, Unspecified_Kc167-AF_6176, Unspecified_STARR-OSC-2235
CG2145	FBgn0030251	chrX:10927099-10928063	chrX:11338851-11340124	Unspecified_STARR-OSC-711, Unspecified_STARR-S2-482, Unspecified_Kc167-AF_6237
CG11122	FBgn0030266	chrX:11123402-11125502
Pits	FBgn0030400	chrX:12582558-12583615	chrX:12574455-12575913	Unspecified_STARR-OSC-238, Unspecified_STARR-S2-1482
CG4404	FBgn0030432	chrX:12905482-12906045
CG2200	FBgn0030447	chrX:13093949-13094694
CG12723	FBgn0030459	chrX:13191308-13192326
CG1640	FBgn0030478	chrX:13373425-13374543
Bcat	FBgn0030482		chrX:13394890-13395713
GstT4	FBgn0030484	chrX:13403627-13404595	chrX:13369260-13370003	Unspecified_Kc167-AF_6361, Unspecified_GMR81B12
tth	FBgn0030502	chrX:13615913-13617289
NFAT	FBgn0030505	chrX:13641460-13642508	chrX:13994592-13995642	Unspecified_GMR65D08, Unspecified_STARR-S2-2402
CG12177	FBgn0030510	chrX:13679793-13680819	chrX:13369260-13370003	Unspecified_Kc167-AF_6361, Unspecified_GMR81B12
CG11158	FBgn0030511	chrX:13683034-13683426
CG9518	FBgn0030590	chrX:14870926-14871523
CG9512	FBgn0030593	chrX:14905292-14905953	chrX:15383488-15383939	Unspecified_VT62240
CG9503	FBgn0030598	chrX:14923265-14923784
hiw	FBgn0030600	chrX:15063167-15063388	chrX:15018768-15019940	Unspecified_VT62058
Lsd-2	FBgn0030608	chrX:15074878-15076593
Rab3-GEF	FBgn0030613	chrX:15089291-15090152	chrX:15018768-15019940	Unspecified_VT62058
CG9095	FBgn0030617	chrX:15162665-15163412
CG9123	FBgn0030629	chrX:15341812-15342035
Chsy	FBgn0030662	chrX:15592904-15594624	chrX:15646417-15647743	sog_0.50kb, sog_NEE, sog_shadow_0.542kb, sog_426, sog_0.61kb, sog_0.45kb, sog_shadow_0.351kb, sog_shadow, sog_shadow_0.404kb, sog_0.68kb_minimal_VME, sog_Distal
CG15646	FBgn0030665	chrX:15671129-15671752	chrX:15624477-15625793	Unspecified_HC_42, sog_sog-1.5kb, sog_broad_lateral_neurogenic_ectoderm, sog_sog-6kb
CG12708	FBgn0030666	chrX:15674899-15675708	chrX:15624477-15625793	Unspecified_HC_42, sog_sog-1.5kb, sog_broad_lateral_neurogenic_ectoderm, sog_sog-6kb
CG8260	FBgn0030684	chrX:15756240-15757179
CG9170	FBgn0030716	chrX:15982432-15983211
CG9915	FBgn0030738	chrX:16312435-16313146	chrX:16670516-16671253
CG4239	FBgn0030745	chrX:16386071-16386282
CG4301	FBgn0030747	chrX:16408248-16408649
CG9782	FBgn0030763	chrX:16621422-16621876	chrX:16626235-16627796	Rok_GMR30G09
mthl1	FBgn0030766	chrX:16640545-16641496	chrX:16644170-16644938	mthl1_mist_int1, mthl1_10845
CG9673	FBgn0030775	chrX:16703093-16704096
CG9609	FBgn0030787	chrX:16786225-16786970
CG4829	FBgn0030796		chrX:16774132-16775488
CG13003	FBgn0030798	chrX:16874536-16875246
CG13000	FBgn0030807	chrX:16948297-16948906	chrX:16957324-16958278
CG8289	FBgn0030854	chrX:17635341-17636647
CG8188	FBgn0030863	chrX:17702361-17703295
CG8173	FBgn0030864	chrX:17709194-17710452
CG12986	FBgn0030868	chrX:17819363-17820829
CG6398	FBgn0030870	chrX:17830276-17831281	chrX:18300215-18301429
CG6847	FBgn0030884	chrX:17911107-17911790
CG6023	FBgn0030912	chrX:18320817-18321883
kairos	FBgn0030913	chrX:18355853-18356666
wgn	FBgn0030941	chrX:18634516-18635311	chrX:18626866-18627815
CG6891	FBgn0030955	chrX:18774798-18775550
Pvf1	FBgn0030964	chrX:18832628-18832853
Inx5	FBgn0030989	chrX:19170655-19170885
CG7556	FBgn0030990	chrX:19179079-19180573
CG33253	FBgn0030992	chrX:19183025-19183683
Mec2	FBgn0030993	chrX:19187624-19188143
CG8034	FBgn0031011	chrX:19297828-19299153	chrX:19153144-19154821	RhoGAP18B_GMR17D07, Unspecified_STARR-S2-2802, Unspecified_Kc167-AF_6684
kek5	FBgn0031016	chrX:19352834-19354922	chrX:19545441-19547145	CG32532_GMR34G03
CG14204	FBgn0031032		chrX:19563628-19564580
CG14205	FBgn0031034	chrX:19592579-19593055
fd19B	FBgn0031086	chrX:20091726-20092913
CG1504	FBgn0031100	chrX:20329941-20330993
CG1695	FBgn0031116	chrX:20433466-20434451
Cyp6v1	FBgn0031126		chrX:20685062-20685750	run_8.5BB, run_OP, run_-10, run_GMR83C10, run_-8.5B, run_8.5BG
r-cup	FBgn0031142	chrX:21025261-21025537
Abca3	FBgn0031170	chrX:21306298-21307009
CG4213	FBgn0031251	chr2L:401973-402190
CG2839	FBgn0031273	chr2L:625273-625479
CG13949	FBgn0031288	chr2L:855509-855739
IA-2	FBgn0031294	chr2L:1047792-1048047
Charon	FBgn0031317	chr2L:1172495-1173305
CG5126	FBgn0031320	chr2L:1183677-1184395
CG7420	FBgn0031344	chr2L:1502349-1503205	chr2L:1507997-1508694
Wdr62	FBgn0031374	chr2L:1884297-1885424	chr2L:2172108-2173083	aop_E-lacZ, aop_GMR36A12, aop_D-lacZ
erm	FBgn0031375	chr2L:1970299-1970978
CG15382	FBgn0031393	chr2L:2161131-2161951	chr2L:2456400-2457644	dpp_GMR18B08, dpp_85.8MX, dpp_P15, dpp_VRR
CG9967	FBgn0031413	chr2L:2356985-2358003
daw	FBgn0031461	chr2L:2807478-2808590
CG2991	FBgn0031474	chr2L:2862168-2862838
Pgant2	FBgn0031530	chr2L:3425810-3426829
CG2955	FBgn0031585	chr2L:4148948-4149790
Art2	FBgn0031592	chr2L:4281116-4282553	chr2L:3833547-3834485	Unspecified_VT1974, slp2_i5882, slp2_GMR79H08, slp2_HC_02, slp2_i78100, slp2_Cluster-8309, slp2_-3_construct
HP6	FBgn0031613	chr2L:4577929-4578148
Elba3	FBgn0031621	chr2L:4687045-4688063
CG15628	FBgn0031632	chr2L:4821374-4822368	chr2L:4823388-4824333
CG12194	FBgn0031636	chr2L:4838029-4839308	chr2L:4354693-4355291	Unspecified_Kc167-AF_255
mxt	FBgn0031637	chr2L:4846546-4847219
CG15625	FBgn0031644	chr2L:4889190-4890130	chr2L:5239841-5240096	tkv_TkvA, tkv_P2, tkv_5428
CG3036	FBgn0031645		chr2L:4901441-4903046
CG8892	FBgn0031664	chr2L:4980975-4981892
CG14024	FBgn0031697	chr2L:5314262-5314813
Oscillin	FBgn0031717	chr2L:5546872-5547490
CG14014	FBgn0031718	chr2L:5550138-5551281	chr2L:5275267-5275803
CG18269	FBgn0031719		chr2L:6047383-6049542	Unspecified_STARR-OSC-2186, Unspecified_Kc167-AF_338, Unspecified_STARR-S2-5170
CG9171	FBgn0031738	chr2L:5799427-5800569	chr2L:5410080-5410904	H15_GMR85B02
rau	FBgn0031745	chr2L:5878862-5879887	chr2L:5860176-5861404
Nepl4	FBgn0031805	chr2L:6367898-6368213
Nlg2	FBgn0031866	chr2L:6874955-6875165
uif	FBgn0031879	chr2L:7009464-7011108	chr2L:7289416-7291806	wg_GMR17B02, wg_GMR17A12, wg_-16212--7813reltsA
Mnn1	FBgn0031885	chr2L:7048590-7050175
Wnt6	FBgn0031902	chr2L:7333608-7334508
Wnt10	FBgn0031903	chr2L:7362326-7363572
CG5149	FBgn0031904	chr2L:7387748-7388620
CG5171	FBgn0031907	chr2L:7402384-7403153
CG5177	FBgn0031908	chr2L:7405016-7405572
CG7191	FBgn0031945	chr2L:7766286-7767821
CG14535	FBgn0031955	chr2L:7855016-7855726
pes	FBgn0031969	chr2L:7993527-7994810
Sirup	FBgn0031971	chr2L:7998614-7999352
PAPLA1	FBgn0031990	chr2L:8157014-8157337	chr2L:8401959-8404322	Unspecified_Kc167-AF_467, Unspecified_STARR-OSC-4557
CG8353	FBgn0032002	chr2L:8213913-8214471
Pvr	FBgn0032006	chr2L:8238820-8240136
CG8086	FBgn0032010	chr2L:8257105-8257933
CG7840	FBgn0032014	chr2L:8304920-8305137	chr2L:8510096-8512219
Dh31	FBgn0032048		chr2L:8510096-8512219
CG31886	FBgn0032079	chr2L:8957546-8958389
CG9541	FBgn0032083	chr2L:8974957-8975962
CG13101	FBgn0032084	chr2L:8984497-8985256
CG9555	FBgn0032085	chr2L:8991682-8992148
Mco1	FBgn0032116	chr2L:9416005-9416875
brwl	FBgn0032130	chr2L:9569962-9570810
Apoltp	FBgn0032136	chr2L:9633902-9634679
IP3K1	FBgn0032147	chr2L:9782096-9782795
CG5367	FBgn0032228	chr2L:10356470-10357528
Nse4	FBgn0032251	chr2L:10439493-10440480
CG7384	FBgn0032262		chr2L:10839769-10842627
CG7296	FBgn0032283	chr2L:10686597-10687216
CG17124	FBgn0032297	chr2L:10756049-10756644
Samuel	FBgn0032330	chr2L:11066794-11067015	chr2L:11070746-11072233
spz4	FBgn0032362	chr2L:11501779-11501981
CG6770	FBgn0032400	chr2L:12045605-12045942
Fam92	FBgn0032428	chr2L:12424862-12425069
Oatp33Ea	FBgn0032433	chr2L:12445867-12447230
Ref2	FBgn0032439	chr2L:12618235-12619046	chr2L:12616035-12617088	nub_GMR13E08, nub_VT6450, nub_nub-47-48, nub_CE8011, nub_VT6449
CG15482	FBgn0032483	chr2L:13211164-13212404
CG15480	FBgn0032489	chr2L:13224770-13225949
CG16813	FBgn0032490	chr2L:13226867-13227905
CG16815	FBgn0032491	chr2L:13229383-13230273	chr2L:13243245-13245486
Mabi	FBgn0032493	chr2L:13234029-13235442
CG16820	FBgn0032495		chr2L:13215808-13216379
Ing5	FBgn0032516	chr2L:13386955-13387551
Ance-3	FBgn0032536		chr2L:13731503-13731891
CG5953	FBgn0032587	chr2L:16532633-16533394
CG4631	FBgn0032590	chr2L:16607332-16608405
CG13284	FBgn0032614	chr2L:16846586-16847491
beat-IIIc	FBgn0032629	chr2L:17260415-17261113	chr2L:17262257-17262900	beat-IIIc_6490, beat-IIIc_GMR49H03
Oli	FBgn0032651	chr2L:17589030-17589618
kon	FBgn0032683	chr2L:18503678-18504404
Cyp310a1	FBgn0032693	chr2L:18651867-18653359	chr2L:18807754-18808392	Unspecified_STARR-S2-1786, Unspecified_GMR80H02, Unspecified_Kc167-AF_945
MESR3	FBgn0032694	chr2L:18616937-18617623	chr2L:18808533-18809679	Unspecified_GMR80H02, Unspecified_Kc167-AF_945, Unspecified_STARR-S2-1786
Ugt36D1	FBgn0032713	chr2L:18823553-18823818
CG17564	FBgn0032768	chr2L:19299101-19299626
CG17549	FBgn0032774	chr2L:19389628-19390349
CG9336	FBgn0032897	chr2L:20858014-20859203
CG8665	FBgn0032945	chr2L:21370663-21371140
scaf	FBgn0033033	chr2R:5691043-5691850
CG7881	FBgn0033048	chr2R:5966984-5967262
CG7849	FBgn0033060	chr2R:6077326-6077921
CG15236	FBgn0033108	chr2R:6827913-6828652
Corin	FBgn0033192	chr2R:7544850-7546127	chr2R:7543725-7544661
DCTN4-p62	FBgn0033206	chr2R:7668543-7669048
CG12159	FBgn0033232	chr2R:7916113-7917495
MFS12	FBgn0033234	chr2R:7926292-7926526
CG14764	FBgn0033236		chr2R:7483616-7486849
azot	FBgn0033238	chr2R:7949355-7949940
CG12769	FBgn0033252	chr2R:8065551-8066000
Obp44a	FBgn0033268	chr2R:8134534-8135169
Cirl	FBgn0033313	chr2R:8614694-8615386
CG8586	FBgn0033320	chr2R:8695900-8696913
CG8248	FBgn0033347	chr2R:8919918-8920285
CG8172	FBgn0033362	chr2R:9011935-9012477
CG8170	FBgn0033365	chr2R:9030340-9031218
CG13743	FBgn0033368	chr2R:9059767-9060005
Cyp4p3	FBgn0033397	chr2R:9241449-9242143
CG13739	FBgn0033403	chr2R:9351363-9352105
CG13954	FBgn0033405	chr2R:9387206-9388795
prel	FBgn0033413	chr2R:9424178-9424406
Mmp2	FBgn0033438	chr2R:9682953-9684153	chr2R:10076893-10077708
CG1648	FBgn0033446	chr2R:9819783-9820520
Lime	FBgn0033458	chr2R:9871661-9872349	chr2R:9954962-9955951	Unspecified_STARR-OSC-1828, Mef2_GMR45F04, Mef2_GMR45B04, Unspecified_STARR-S2-1449
egr	FBgn0033483	chr2R:10077905-10078719	chr2R:10082604-10083949
CG2269	FBgn0033484		chr2R:10082604-10083949
KCNQ	FBgn0033494	chr2R:10192105-10192725
Csgalnact	FBgn0033500	chr2R:10248523-10249544
CG12896	FBgn0033521	chr2R:10428142-10429019
BBS4	FBgn0033578	chr2R:11135262-11135704
CG13229	FBgn0033579	chr2R:11182474-11183260
CG13217	FBgn0033590	chr2R:11236558-11238174
CG12384	FBgn0033624	chr2R:11358893-11359485
atos	FBgn0033638		chr2R:12113492-12114753	jeb_E177_E949
pyr	FBgn0033649	chr2R:11711821-11712569	chr2R:11799905-11800603	ths_GMR79H01, ths_GMR79H02
ths	FBgn0033652	chr2R:11756358-11756959	chr2R:11799905-11800603	ths_GMR79H01, ths_GMR79H02
Sobp	FBgn0033654	chr2R:11839257-11839966
Damm	FBgn0033659	chr2R:11865611-11866016
exp	FBgn0033668	chr2R:11939870-11940524
CG13159	FBgn0033721	chr2R:12375607-12375846
sug	FBgn0033782	chr2R:12928431-12929394
GLaz	FBgn0033799	chr2R:13167729-13168430
bbc	FBgn0033844	chr2R:13494473-13495386	chr2R:13569246-13571237
CG13332	FBgn0033851	chr2R:13525114-13525773
link	FBgn0033855	chr2R:13555476-13556712	chr2R:13563109-13564715	CG13334_CG13334-2-luc, Unspecified_CRM669-eTest
CG18368	FBgn0033864	chr2R:13667002-13668671
CG6329	FBgn0033872	chr2R:13829014-13829871
ReepB	FBgn0033906	chr2R:14170532-14170754
CG8468	FBgn0033913	chr2R:14219353-14220162
tej	FBgn0033921	chr2R:14290732-14291697
Cyp6a20	FBgn0033980	chr2R:14881936-14883599	chr2R:14619785-14621930	Unspecified_Kc167-AF_1803
unc-5	FBgn0034013	chr2R:15349264-15351148	chr2R:15351996-15352971	unc-5_VT17121, unc-5_E41, unc-5_GMR93E11, unc-5_GMR93E10
CG8180	FBgn0034021	chr2R:15482032-15482709
CG8249	FBgn0034045	chr2R:15847805-15848057
tun	FBgn0034046	chr2R:15793723-15794426
Asph	FBgn0034075	chr2R:16110100-16111438	chr2R:16154373-16156131	Unspecified_HT39
lbk	FBgn0034083	chr2R:16149818-16150966	chr2R:16154373-16156131	Unspecified_HT39
mrj	FBgn0034091		chr2R:16205047-16205875
CG7755	FBgn0034105	chr2R:16282825-16283030
DAT	FBgn0034136	chr2R:16565325-16565541
CG4945	FBgn0034137	chr2R:16565684-16565908
CG5065	FBgn0034145	chr2R:16607302-16608243
CG6472	FBgn0034166	chr2R:16880345-16880996
Tes	FBgn0034223	chr2R:17468849-17469141
veil	FBgn0034225	chr2R:17478505-17479424
Dcr-2	FBgn0034246	chr2R:17581283-17581915
CG10936	FBgn0034253	chr2R:17638709-17639458
Vps50	FBgn0034271	chr2R:17740029-17740318
CG5721	FBgn0034315	chr2R:18183816-18184070
CG14502	FBgn0034321	chr2R:18288162-18289186	chr2R:18315346-18316408
Pepck2	FBgn0034356	chr2R:18531291-18532903
sano	FBgn0034408	chr2R:18877683-18879379
TTLL6A	FBgn0034459	chr2R:19593383-19594416
Obp56a	FBgn0034468	chr2R:19696969-19697760
Obp56d	FBgn0034470	chr2R:19703468-19703828
Toll-7	FBgn0034476	chr2R:19825910-19826989
CG8654	FBgn0034479	chr2R:19978226-19980061	chr2R:20327270-20328998	Unspecified_STARR-OSC-1304, Unspecified_STARR-S2-3924
CG13868	FBgn0034501		chr2R:20327270-20328998	Unspecified_STARR-OSC-1304, Unspecified_STARR-S2-3924
CG13436	FBgn0034532	chr2R:20636690-20636984
Lrt	FBgn0034540	chr2R:20645767-20647198
Lapsyn	FBgn0034602	chr2R:21192726-21194149	chr2R:20913699-20914580	Unspecified_STARR-OSC-2429, Unspecified_GMR77F10, Unspecified_STARR-S2-3368
CG9752	FBgn0034614	chr2R:21295338-21295597
twz	FBgn0034636	chr2R:21571158-21571769
Ip6k	FBgn0034644	chr2R:21645462-21647097	chr2R:21159593-21161880	Unspecified_Kc167-AF_2160, Unspecified_STARR-S2-4783, Unspecified_Kc167-AF_2159
Plekhm1	FBgn0034694	chr2R:22102351-22102898
Oatp58Dc	FBgn0034716	chr2R:22226863-22227529
CG13506	FBgn0034723	chr2R:22383070-22383719
babos	FBgn0034724	chr2R:22401804-22402390
nahoda	FBgn0034797	chr2R:22895930-22896785
CNBP	FBgn0034802	chr2R:22936119-22937357
sigmar	FBgn0034894	chr2R:23702102-23702767
pippin	FBgn0034909	chr2R:23817560-23818696
CG2812	FBgn0034931	chr2R:23924249-23925527
Orcokinin	FBgn0034935	chr2R:23948429-23949221
CG3356	FBgn0034989	chr2R:24197533-24198186
Nplp1	FBgn0035092	chr2R:25032271-25032622	chr2R:25206118-25206850	Unspecified_GMR80H09, Kr_VT22269, Unspecified_Kc167-AF_2386
p130CAS	FBgn0035101	chr3L:153332-154147
Vdup1	FBgn0035103	chr3L:177770-178952
CG13893	FBgn0035146	chr3L:603594-604147
CG13894	FBgn0035157	chr3L:698646-700098	chr3L:695605-696132	CG13894_GMR60C07, Unspecified_STARR-S2-4573
Cep290	FBgn0035168	chr3L:843270-843513
CG13912	FBgn0035186	chr3L:1189044-1189940
CG13928	FBgn0035246	chr3L:1627705-1628657
CG13810	FBgn0035313	chr3L:2185927-2186565
CG8960	FBgn0035315	chr3L:2196842-2197971
CG1146	FBgn0035346	chr3L:2489716-2489992	chr3L:2482635-2484002	Unspecified_STARR-S2-3887
CG16758	FBgn0035348	chr3L:2503290-2503949	chr3L:2582523-2583023	msn_GMR30C02, msn_GMR29G12
ZnT63C	FBgn0035432	chr3L:3307446-3309039	chr3L:3036530-3038789	Unspecified_STARR-S2-2552
Mul1	FBgn0035483	chr3L:4021151-4022143
Teh4	FBgn0035504	chr3L:4177787-4178356
CG1273	FBgn0035522	chr3L:4264170-4264762	chr3L:4030041-4030709	Gr64f_10kb
Cip4	FBgn0035533	chr3L:4363195-4364083	chr3L:4541766-4543389	Unspecified_STARR-S2-3194, Unspecified_STARR-OSC-4033
TP53INP	FBgn0035542		chr3L:4408671-4410296
CG15020	FBgn0035543	chr3L:4421757-4422468
CG15022	FBgn0035547	chr3L:4459829-4460797
CG13716	FBgn0035563	chr3L:4634416-4635602
CG15876	FBgn0035569	chr3L:4694497-4695239
CG13712	FBgn0035570	chr3L:4709432-4710418
CG12493	FBgn0035571	chr3L:4753299-4754083
CG13711	FBgn0035572	chr3L:4757307-4758311	chr3L:4283259-4284155	Unspecified_Kc167-AF_2790
RhoGEF64C	FBgn0035574		chr3L:4247929-4249019
blanks	FBgn0035608	chr3L:5497916-5499278	chr3L:5855971-5857677	Unspecified_STARR-S2-632
Alp10	FBgn0035619	chr3L:5595188-5595401
CG10591	FBgn0035621	chr3L:5600066-5600268
Blimp-1	FBgn0035625	chr3L:5630350-5631300	chr3L:5646783-5648724
CG10479	FBgn0035656	chr3L:5975700-5977076	chr3L:5992708-5994864	Unspecified_VT26330
CG13293	FBgn0035677	chr3L:6082510-6083174
Best2	FBgn0035696	chr3L:6256280-6257031
CG13300	FBgn0035699	chr3L:6352092-6352833	chr3L:5991426-5991821	Unspecified_VT26330, CG10479_VT26329
SP1173	FBgn0035710	chr3L:6703153-6704064
CG8519	FBgn0035711	chr3L:6707796-6708328
tow	FBgn0035719	chr3L:6943211-6944038
Cln7	FBgn0035767	chr3L:7344773-7345852
Pura	FBgn0035802	chr3L:7604723-7605440	chr3L:7874395-7874650
Setx	FBgn0035842	chr3L:8137241-8138038
CG13675	FBgn0035845	chr3L:8163545-8164607
CG13678	FBgn0035859	chr3L:8221580-8222073
Pex7	FBgn0035922		chr3L:8687173-8688183	h_stripe0
TrpA1	FBgn0035934	chr3L:8904956-8905581
Doc3	FBgn0035954	chr3L:9004765-9005578	chr3L:9002489-9003876	Unspecified_STARR-S2-4098, Doc3_7731, Doc3_Doc3_At16
CG5194	FBgn0035955	chr3L:9010332-9011090
Doc2	FBgn0035956	chr3L:9018989-9019778	chr3L:9002489-9003876	Unspecified_STARR-S2-4098, Doc3_7731, Doc3_Doc3_At16
Slc45-1	FBgn0035968	chr3L:9208544-9208979
CG3529	FBgn0035995	chr3L:9446554-9447745
path	FBgn0036007	chr3L:9505414-9506167	chr3L:9491153-9492016
CG3408	FBgn0036008	chr3L:9509043-9509579
Ae2	FBgn0036043	chr3L:9774259-9775197	chr3L:9775473-9776191
CG6628	FBgn0036072	chr3L:10166013-10167106
CG7888	FBgn0036116	chr3L:11057012-11057225
CG6310	FBgn0036121	chr3L:11069543-11069758
FoxK	FBgn0036134	chr3L:11118422-11118971
GlcAT-P	FBgn0036144	chr3L:11196576-11197922	chr3L:11188753-11189313
chrb	FBgn0036165	chr3L:11487150-11488096	chr3L:11253511-11254935	Unspecified_STARR-S2-1552, scyl_Kc167-ST_3144_Repressed158
CG14130	FBgn0036210	chr3L:11815482-11815765
SdhAL	FBgn0036222	chr3L:11925014-11926061
viaf	FBgn0036237	chr3L:11992450-11992747	chr3L:11832304-11833799	Unspecified_Kc167-AF_3183
CrzR	FBgn0036278	chr3L:12351321-12351932
Ncc69	FBgn0036279	chr3L:12391027-12391808
Smyd4-2	FBgn0036282	chr3L:12401500-12401827
CG10663	FBgn0036287	chr3L:12484630-12485390	chr3L:12591505-12592357	ara_GMR33D04, ara_GMR33B12, Unspecified_VT29750
Hip1	FBgn0036309	chr3L:12772898-12773791
nebu	FBgn0036316	chr3L:12832039-12832864	chr3L:12849382-12850462	Unspecified_Kc167-AF_3232
Cul6	FBgn0036332	chr3L:13010839-13011654
SNCF	FBgn0036349		chr3L:13380052-13381001
CG14111	FBgn0036350	chr3L:13377923-13379656	chr3L:13380052-13381001
CG14107	FBgn0036351	chr3L:13380052-13381001
JMJD7	FBgn0036366	chr3L:13449590-13450183
CG10116	FBgn0036367	chr3L:13457237-13457479
CG10738	FBgn0036368	chr3L:13450429-13451085
CG10089	FBgn0036369	chr3L:13468522-13469190
Abp1	FBgn0036372	chr3L:13485908-13486276
CG8745	FBgn0036381	chr3L:13866604-13866914	chr3L:13956582-13957106
Gbs-70E	FBgn0036428	chr3L:14550700-14551641	chr3L:14754865-14755696	Unspecified_VT30867, Unspecified_Kc167-AF_3304, Unspecified_GMR77F12, Unspecified_STARR-S2-2195, Unspecified_CA068, Unspecified_STARR-OSC-93
Zip71B	FBgn0036461	chr3L:14992255-14992860
Reck	FBgn0036463	chr3L:15013745-15014020
Or71a	FBgn0036474	chr3L:15079208-15079766	chr3L:15068135-15068410
CG7255	FBgn0036493	chr3L:15304273-15304786
Toll-6	FBgn0036494	chr3L:15336179-15336984	chr3L:15323112-15323818
CG7650	FBgn0036519	chr3L:15609299-15610337
sff	FBgn0036544	chr3L:15924133-15925332
CG5151	FBgn0036576	chr3L:16164085-16165019
Agpat4	FBgn0036622	chr3L:16380935-16381920
CG11905	FBgn0036678	chr3L:16935281-16935991	chr3L:16940497-16941126
Cpr73D	FBgn0036680	chr3L:16956938-16957751
CG3764	FBgn0036684	chr3L:17009953-17012545	chr3L:17388667-17390300
CG7724	FBgn0036698	chr3L:17055612-17055875
CG7692	FBgn0036714	chr3L:17352733-17353838
CG18265	FBgn0036725	chr3L:17445802-17446642
Oatp74D	FBgn0036732	chr3L:17486847-17487955	chr3L:17488909-17489422
Edc3	FBgn0036735	chr3L:17529401-17530921
CG5535	FBgn0036764	chr3L:17856535-17856769
AstC-R2	FBgn0036789	chr3L:18502355-18503080
MYPT-75D	FBgn0036801	chr3L:18640233-18641580	chr3L:18839712-18842262	Unspecified_Kc167-AF_3532, Unspecified_STARR-OSC-3137, Indy_VT32996, Unspecified_VT32997, Unspecified_VT32998
Mkp3	FBgn0036844	chr3L:19085617-19086981	chr3L:19082878-19083777	Unspecified_STARR-S2-3553
Gbs-76A	FBgn0036862	chr3L:19288208-19289557
wnd	FBgn0036896	chr3L:19635314-19635904
tey	FBgn0036899	chr3L:19663050-19664213
CG14102	FBgn0036906		chr3L:19539755-19540385
RhoGDI	FBgn0036921	chr3L:19928853-19929418
CG14183	FBgn0036931		chr3L:20171364-20172060
Ssk	FBgn0036945	chr3L:20185031-20185638
eRF1	FBgn0036974	chr3L:20348044-20348736	chr3L:20400302-20402007	Unspecified_Kc167-AF_3612, trbl_GFP
CG5910	FBgn0036993	chr3L:20441523-20442170
atk	FBgn0036995	chr3L:20465007-20465337
ZnT77C	FBgn0037000	chr3L:20493543-20494296	chr3L:20402542-20403200	trbl_GFP, trbl_CRM8
Rcd2	FBgn0037012	chr3L:20540589-20541267
CG13251	FBgn0037014		chr3L:20699648-20700323	kni_GMR45G10, kni_-5_construct, kni_anteroventral, kni_VT33936
CG12984	FBgn0037042	chr3L:20991686-20992554
Cpr78Cb	FBgn0037068	chr3L:21294017-21294597
Cpr78Cc	FBgn0037069	chr3L:21300535-21300986
ebd2	FBgn0037076	chr3L:21346234-21347678
Neu2	FBgn0037085	chr3L:21490281-21490907	chr3L:21066175-21068211	siz_HT15, siz_loner/CG32434-PE
CG14567	FBgn0037126	chr3L:21737987-21738257
olf413	FBgn0037153	chr3L:22135687-22137079
CG11523	FBgn0037156	chr3L:22266343-22266586
Mes2	FBgn0037207	chr3L:22944870-22945955	chr3L:22943258-22943944	Unspecified_STARR-S2-119, Unspecified_HT09, Unspecified_CRM5130-eTest
CG1103	FBgn0037235		chr3R:4174174-4176280	Unspecified_STARR-OSC-1948
Sfxn1-3	FBgn0037239	chr3R:4379032-4380082	chr3R:4203925-4205960
CG9775	FBgn0037261		chr3R:4348046-4348992	hkb_hkb0.4, hkb_VE, hkb_VAE
Zif	FBgn0037446	chr3R:6457156-6457835
Fer1	FBgn0037475	chr3R:7135871-7136243
Dtwd2	FBgn0037492	chr3R:7249804-7250734
pyd3	FBgn0037513	chr3R:7749785-7750387	chr3R:7746665-7747535
CG17816	FBgn0037525	chr3R:7885915-7887371
mAChR-B	FBgn0037546	chr3R:8058894-8059996
CG7900	FBgn0037548	chr3R:8093710-8094470	chr3R:8099912-8101448
Srr	FBgn0037684	chr3R:9372029-9372714
CG8312	FBgn0037720	chr3R:9591805-9592063	chr3R:9595370-9596443	Unspecified_STARR-S2-3724
CG9444	FBgn0037730	chr3R:9683583-9684714
side-VII	FBgn0037736	chr3R:9739453-9740419
CG12945	FBgn0037755	chr3R:9790579-9791462
CAH7	FBgn0037788	chr3R:10112185-10112860
CG12814	FBgn0037796	chr3R:10189458-10190238
CG12420	FBgn0037797	chr3R:10222163-10223501	chr3R:10352635-10353623	jumu_GMR81F05, Unspecified_2000, jumu_ChIPCRM2000, jumu_jumu
CG6293	FBgn0037807	chr3R:10311255-10311923	chr3R:9943635-9943990
CG6325	FBgn0037814	chr3R:10406965-10407606
CG6465	FBgn0037818	chr3R:10677331-10678218
Phyhd1	FBgn0037819	chr3R:10681083-10681776
Art1	FBgn0037834	chr3R:10787815-10788146	chr3R:11209445-11211643
CG14687	FBgn0037835	chr3R:10792894-10793743
CG4570	FBgn0037844	chr3R:10856582-10857277
CG4702	FBgn0037992	chr3R:12127895-12129267	chr3R:12122225-12122499
CG4115	FBgn0038017	chr3R:12360311-12360567
CG10035	FBgn0038028	chr3R:12381121-12383828	chr3R:12118269-12118896
Dtg	FBgn0038071	chr3R:12647585-12648563	chr3R:12645625-12646793	Unspecified_VT40611, Unspecified_STARR-S2-4770, Unspecified_VT40610
beat-Vc	FBgn0038084	chr3R:12783062-12784201
CG11668	FBgn0038113	chr3R:13038681-13039134	chr3R:13440025-13440711	Unspecified_STARR-OSC-3033, Unspecified_VT41032
CG8483	FBgn0038126	chr3R:13214237-13215003
wntD	FBgn0038134	chr3R:13292809-13293928	chr3R:13440025-13440711	Unspecified_STARR-OSC-3033, Unspecified_VT41032
side-IV	FBgn0038156	chr3R:13450077-13450960	chr3R:13440025-13440711	Unspecified_STARR-OSC-3033, Unspecified_VT41032
Cht5	FBgn0038180	chr3R:13767046-13767343
Cyp6d5	FBgn0038194	chr3R:14028778-14029576
foxo	FBgn0038197	chr3R:14056955-14057887
Pde6	FBgn0038237	chr3R:14557619-14558398
Cad88C	FBgn0038247	chr3R:14630066-14630819	chr3R:14628914-14629591	Unspecified_STARR-S2-4401
BigH1	FBgn0038252		chr3R:14315724-14317077	Unspecified_Kc167-AF_4438
CG7530	FBgn0038256		chr3R:14285963-14286916	trx_GMR83F08, Unspecified_STARR-OSC-3277, Unspecified_STARR-S2-1512
smp-30	FBgn0038257	chr3R:14748679-14749986
CG6966	FBgn0038286	chr3R:15094271-15096066	chr3R:15417612-15420984	Unspecified_Kc167-AF_4505
CG6118	FBgn0038339	chr3R:15434495-15435004
Hmt-1	FBgn0038376	chr3R:15856941-15857750
Fbxl7	FBgn0038385	chr3R:15919401-15922289	chr3R:15653605-15655433	Ubx_ChIP-36
GATAe	FBgn0038391	chr3R:16011788-16012557
kuk	FBgn0038476	chr3R:17079968-17080604	chr3R:16719442-16720609	Unspecified_VT42758, Ubx_GMR32E01, Unspecified_STARR-S2-3987, Unspecified_VT42757, Ubx_GMR31F12
CG5292	FBgn0038491	chr3R:17151519-17152321
beat-IIb	FBgn0038494	chr3R:17264804-17265570
beat-IIa	FBgn0038498	chr3R:17365931-17366655
cysu	FBgn0038511	chr3R:17425638-17426215
bard	FBgn0038566	chr3R:18080473-18082286
CG7208	FBgn0038575		chr3R:18089255-18089507	sr_GMR74E12
CG7720	FBgn0038652	chr3R:18794930-18795587
CG14292	FBgn0038658	chr3R:18905890-18906128
CG6040	FBgn0038679	chr3R:19096373-19096987
Hs6st	FBgn0038755	chr3R:20007658-20008499	chr3R:19995185-19996038	Hs6st_3748
mdlc	FBgn0038772	chr3R:20057836-20059422
CG5191	FBgn0038803	chr3R:20560902-20561603	chr3R:20752893-20753742
CG10877	FBgn0038804	chr3R:20565226-20565920
CG15696	FBgn0038833	chr3R:20846530-20847498	chr3R:20848928-20849953
HHEX	FBgn0038852	chr3R:21080374-21080708
CG6569	FBgn0038909	chr3R:21867840-21868436
Gld2	FBgn0038934	chr3R:22211779-22212069
CAH8	FBgn0038956	chr3R:22388169-22388468
Takl2	FBgn0039015	chr3R:22732789-22733803
CG7029	FBgn0039026	chr3R:22754277-22754938	chr3R:23055558-23056239
Ctns	FBgn0039045		chr3R:23055558-23056239
CG4374	FBgn0039078	chr3R:23472085-23472861
CG10184	FBgn0039094	chr3R:23604406-23605091
Nup98-96	FBgn0039120	chr3R:23781051-23783849
REPTOR	FBgn0039209	chr3R:24582090-24583165	chr3R:25049364-25051359	Unspecified_STARR-S2-370, Unspecified_Kc167-AF_5067, CG11791_HT28, Unspecified_STARR-OSC-1252
CG5805	FBgn0039223	chr3R:24787126-24787333
sosie	FBgn0039232	chr3R:24833531-24833732
Nepl16	FBgn0039277	chr3R:25111706-25112051
Bili	FBgn0039282	chr3R:25131367-25132298	chr3R:24758498-24760099	Unspecified_HC_33
dan	FBgn0039286	chr3R:25184486-25185322	chr3R:25181136-25182991	Unspecified_GMR77G12, dan_GMR77H06, dan_VT47173, Unspecified_VT47172, Unspecified_VT47171
CG13653	FBgn0039288	chr3R:25194784-25195710
CG13654	FBgn0039290	chr3R:25199427-25200272
CG10550	FBgn0039321	chr3R:25308162-25308894
CG10553	FBgn0039324	chr3R:25317596-25318511	chr3R:25119046-25119958
CG10669	FBgn0039329	chr3R:25334623-25335599
CG5111	FBgn0039343	chr3R:25506250-25506835	chr3R:25314965-25316047
jigr1	FBgn0039350	chr3R:25637517-25638276	chr3R:25632735-25633918	Unspecified_VT47409, jigr1_GMR45C04, jigr1_jigr1-5, Unspecified_VT47408
dysf	FBgn0039411	chr3R:26098470-26099865
CG6154	FBgn0039420	chr3R:26262319-26262620	chr3R:26256122-26257655	Unspecified_HC_46
CG6420	FBgn0039451	chr3R:26724848-26725610
CG12885	FBgn0039523	chr3R:27520340-27520878	chr3R:27419590-27419795	Unspecified_VT48335
Tusp	FBgn0039530	chr3R:27607945-27608541
Nep7	FBgn0039564	chr3R:27954759-27955975
beat-VI	FBgn0039584	chr3R:28417692-28418605
CG10011	FBgn0039590	chr3R:28634243-28635914	chr3R:28631411-28632281
CG11828	FBgn0039616	chr3R:28922944-28923576
wat	FBgn0039620	chr3R:29019571-29020711
eIF4E6	FBgn0039622	chr3R:29027017-29028013
Obp99a	FBgn0039678	chr3R:29670568-29671244
Cad99C	FBgn0039709	chr3R:29840681-29841978
RpS8	FBgn0039713	chr3R:29861936-29862209
Rpp14b	FBgn0039744	chr3R:30055843-30056333
CDase	FBgn0039774	chr3R:30460528-30461466
CG1544	FBgn0039827	chr3R:31196861-31197581
CG1750	FBgn0039836	chr3R:31254580-31255266
CG1607	FBgn0039844	chr3R:31383615-31384659
nyo	FBgn0039852	chr3R:31543057-31543334
kek6	FBgn0039862	chr3R:31621595-31622820
Marf1	FBgn0039972	chr2L:22312334-22312555
CG17691	FBgn0039993	chr2R:1590299-1591289
conu	FBgn0039994	chr2R:4744128-4744802
Ugt302C1	FBgn0040259	chr3R:11156687-11157593
Sulf1	FBgn0040271	chr3R:16338294-16338558	chr3R:16336747-16337747
Ocho	FBgn0040296	chr3L:14974820-14975613
HGTX	FBgn0040318	chr3L:14599310-14600068
Gclc	FBgn0040319	chrX:8115549-8116201
CG3526	FBgn0040355	chrX:2892618-2893722
CG11382	FBgn0040367	chrX:1209468-1210262
CG13760	FBgn0040375	chrX:2585457-2586307
CG12496	FBgn0040385	chrX:2410513-2411304
boi	FBgn0040388	chrX:2469595-2470408	chrX:2465417-2466436	Unspecified_VT55810, boi_VT55811
CG3655	FBgn0040397	chrX:1133838-1135704	chrX:796216-796892	Unspecified_Kc167-AF_5589
CG14629	FBgn0040398	chrX:1051251-1051543
BobA	FBgn0040487	chr3L:14945485-14946489
Alk	FBgn0040505	chr2R:16639756-16640674
CG13631	FBgn0040600	chr3R:24768939-24769919
dpr1	FBgn0040726	chr2R:20698014-20698831
Prosap	FBgn0040752	chr2R:14139669-14141575	chr2R:14274916-14275747
luna	FBgn0040765	chr2R:11106048-11107129	chr2R:11093740-11094543
karr	FBgn0040784	chrX:20110283-20111601
CG13465	FBgn0040809	chr3L:14943738-14944750	chr3L:15039408-15040081	ind_1.4, ind_moduleBC, ind_moduleAB, ind_moduleA, ind_moduleC+, ind_ind0.5, ind_g3.3
FBgn0040813	FBgn0040813		chr3L:13346973-13347902
CG12643	FBgn0040942	chrX:10265002-10265648
tai	FBgn0041092	chr2L:9175996-9177032	chr2L:9186481-9187278
scyl	FBgn0041094	chr3L:11251690-11252810	chr3L:11253511-11254935	Unspecified_STARR-S2-1552, scyl_Kc167-ST_3144_Repressed158
rols	FBgn0041096	chr3L:12056354-12057474
exex	FBgn0041156	chr3L:7947551-7949090
comm2	FBgn0041160	chr3L:15699444-15700582	chr3L:15703303-15704189
Tep4	FBgn0041180	chr2L:19548061-19548762
Pcyt1	FBgn0041342	chr3L:1546129-1547227
yellow-e	FBgn0041711	chr3R:13414385-13415601	chr3R:13910871-13911885	ems_VT41290, "ems_distal_3", Unspecified_VT41289, Unspecified_HC_18, ems_GMR88E03, ems_GMR88E04
SCAR	FBgn0041781	chr2L:10976853-10977446	chr2L:11088550-11089054
Gdap2	FBgn0042135	chr2R:7734852-7735497
CG13713	FBgn0042199	chr3L:4696117-4697888
PGRP-SC2	FBgn0043575	chr2R:8716825-8717342	chr2R:8719034-8719759
phu	FBgn0043791	chr3R:9493740-9495398	chr3R:9879365-9880614
slam	FBgn0043854	chr2L:6373044-6377367	chr2L:6667522-6668389	Unspecified_STARR-S2-933, Unspecified_Kc167-AF_367
Notum	FBgn0044028	chr3L:16023020-16023730	chr3L:16410177-16412041	Unspecified_Kc167-AF_3407, Unspecified_STARR-OSC-3889
Ilp4	FBgn0044049	chr3L:9803408-9804730	chr3L:10186850-10187643	dpr10_GMR48B05
bwa	FBgn0045064	chr2L:20066159-20066743	chr2L:20062374-20063370
Gr36a	FBgn0045487	chr2L:17176719-17177543
CHKov1	FBgn0045761	chr3R:25328435-25329120
ham	FBgn0045852	chr2L:18792364-18792952	chr2L:18807754-18808392	Unspecified_STARR-S2-1786, Unspecified_GMR80H02, Unspecified_Kc167-AF_945
CG3502	FBgn0046253	chr2R:23346892-23347846	chr2R:23345664-23346770	Unspecified_HC_52
peg	FBgn0046763	chr3R:21022836-21024527
lncRNA:CR32730	FBgn0047092	chrX:7195551-7196344
lncRNA:CR32385	FBgn0047205	chr3L:6975860-6976101
lncRNA:CR30009	FBgn0050009	chr2R:10263885-10264171
metro	FBgn0050021	chr2R:11232069-11232874
GEFmeso	FBgn0050115	chr2R:18611518-18612288	chr2R:18568255-18569046
Cpr60D	FBgn0050163		chr2R:24664130-24666609	Unspecified_Kc167-AF_2351, Unspecified_STARR-OSC-1811, Unspecified_STARR-S2-4927
CG30287	FBgn0050287	chr2R:21538211-21538832
mtt	FBgn0050361	chr2R:8532364-8533128	chr2R:8512655-8513036	mtt_GMR70E06, mtt_GMR70D07
CG30380	FBgn0050380	chr2R:7939206-7940137
Rpi	FBgn0050410	chr2R:23354523-23355555
CG30413	FBgn0050413	chr2R:23328809-23330170
CG30429	FBgn0050429	chr2R:25246392-25247324
Ugt50B3	FBgn0050438	chr2R:5496730-5496942
CG30440	FBgn0050440	chr2R:5494843-5495836
CG30460	FBgn0050460	chr2R:17087335-17087914
Pgant9	FBgn0050463	chr2R:16730536-16731758
Rpe	FBgn0050499	chr2R:7564957-7565378
CG31038	FBgn0051038	chr3R:29876705-29877462
lncRNA:CR31044	FBgn0051044	chr3R:29214290-29216092	chr3R:29547767-29548681	Dr_msh2b, Dr_D4, Dr_msh2a, Dr_E59, Dr_GMR19D03, Dr_D1, Dr_msh2, Dr_GMR19D05
ClC-a	FBgn0051116	chr3R:11812740-11813503
CG31121	FBgn0051121	chr3R:24893746-24895372
CG31145	FBgn0051145	chr3R:23669412-23670434
SKIP	FBgn0051163	chr3R:22133507-22135019	chr3R:22123977-22126172	Unspecified_VT45585
CG31183	FBgn0051183	chr3R:15875420-15876149
modSP	FBgn0051217	chr3R:16655439-16655820
CG31221	FBgn0051221	chr3R:19412351-19413249
CG31268	FBgn0051268	chr3R:17031819-17032248
Cipc	FBgn0051324	chr3R:26105571-26107310
dpr17	FBgn0051361	chr3R:12094348-12095217
lncRNA:CR31386	FBgn0051386	chr3R:11305071-11305276
pb	FBgn0051481	chr3R:6741388-6742601
CG31522	FBgn0051522	chr3R:4461927-4463301	chr3R:4910399-4911500	Unspecified_VT36575
CG31601	FBgn0051601	chr2L:22043605-22043937
CG31612	FBgn0051612	chr2L:21794814-21795385
sens-2	FBgn0051632	chr2L:6821432-6822292
CG31642	FBgn0051642	chr2L:6118596-6119953
DIP-θ	FBgn0051646		chr2L:5646520-5647087	DIP-theta_GMR47F08, DIP-theta_GMR48F08
Trim9	FBgn0051721	chr2L:10544960-10546009	chr2L:10548475-10549503
nur	FBgn0051813	chr2L:13736268-13736538
CG31871	FBgn0051871	chr2L:10662117-10662571
CG31988	FBgn0051988	chr2L:21201827-21202361
CG32053	FBgn0052053	chr3L:10092104-10093746
dpr10	FBgn0052057	chr3L:10186027-10186231
Rbfox1	FBgn0052062	chr3L:10481069-10481875	chr3L:10253997-10255208
CG32075	FBgn0052075	chr3L:11064707-11064959
CG32137	FBgn0052137	chr3L:13938838-13939480
meru	FBgn0052150	chr3L:15843678-15844678
CG32187	FBgn0052187	chr3L:17806016-17806496
gogo	FBgn0052227	chr3L:20294438-20295653	chr3L:20292878-20293645	Unspecified_GMR92F12, Unspecified_VT33735
Claspin	FBgn0052251	chr3L:4313555-4313818	chr3L:4229721-4231532	ImpL2_STAT020, Unspecified_STARR-S2-3635
CG32301	FBgn0052301	chr3L:2243938-2244205
zormin	FBgn0052311		chr3L:2243938-2244205
CG32333	FBgn0052333	chr3L:1275426-1276278
Vps11	FBgn0052350	chr3L:23149706-23151190
tut	FBgn0052364	chr3L:8210006-8210669
CG32365	FBgn0052365	chr3L:7868598-7869296
CG32369	FBgn0052369	chr3L:7804442-7805963
PVRAP	FBgn0052406	chr3L:5996280-5997061
shep	FBgn0052423	chr3L:5276769-5278273	chr3L:5186603-5188341	Unspecified_STARR-S2-1285
CG32428	FBgn0052428	chr3L:20472801-20473675
CG32447	FBgn0052447	chr3L:21705920-21707554	chr3L:22089119-22089828	Unspecified_Kc167-AF_3700, Unspecified_STARR-S2-4752
Cda4	FBgn0052499	chrX:22632497-22633050
tbc	FBgn0052506	chrX:20449335-20449768	chrX:20450307-20451176	Unspecified_VT64777, tbc_CG32506_GMR48D09, tbc_CG32506_GMR49E06
Hers	FBgn0052529	chrX:19865627-19867060
CG32532	FBgn0052532	chrX:19545441-19547145	chrX:19486232-19486551
Muc14A	FBgn0052580		chrX:16093931-16094580
be	FBgn0052594	chrX:15024494-15024745	chrX:15018768-15019940	Unspecified_VT62058
dpr8	FBgn0052600	chrX:14321735-14323169
CG32645	FBgn0052645	chrX:13139441-13139965
Drak	FBgn0052666		chrX:11713516-11715430	Unspecified_STARR-S2-3536, Unspecified_STARR-S2-2415, Unspecified_Kc167-AF_6263
CARPB	FBgn0052698	chrX:9794169-9794829
CG32756	FBgn0052756	chrX:5945362-5946832
lncRNA:CR32773	FBgn0052773	chrX:4610755-4611031	chrX:4210943-4211666	Unspecified_GMR10H04
DIP-α	FBgn0052791		chrX:3558218-3559442
ppk8	FBgn0052792	chrX:3558218-3559442	chrX:3556724-3557468
Dh31-R	FBgn0052843	chr2R:13295127-13296265
CG32982	FBgn0052982	chr2L:9125786-9126432	chr2L:9149877-9150533
Synd	FBgn0053094	chr3R:20832801-20833373
CG33099	FBgn0053099	chr3R:22530266-22530889
Rtnl1	FBgn0053113	chr2L:4999813-5001421	chr2L:4811152-4812324
CG33144	FBgn0053144	chr2R:10798430-10799117
Hs3st-A	FBgn0053147	chr2R:18717694-18718475
CG33169	FBgn0053169	chr3L:22863553-22865031
dpy	FBgn0053196	chr2L:4614058-4614923	chr2L:4597065-4598246
VepD	FBgn0053200	chr2R:22407978-22408940	chr2R:22505716-22506711
pxb	FBgn0053207	chr3R:15665777-15666472	chr3R:15686655-15687842
Tsen34	FBgn0053260	chr3L:14761696-14762335
CG33284	FBgn0053284	chr3L:21124133-21125018
dpr4	FBgn0053512	chr3R:11541515-11543769
dpr3	FBgn0053516	chr2L:2109478-2110995
Rim	FBgn0053547	chr3R:17916430-17917007
form3	FBgn0053556	chr3L:7094425-7095362
mim	FBgn0053558	chr2R:6970828-6971893
CG33725	FBgn0053725	chr3L:12482490-12482730
lncRNA:CR33963	FBgn0053963		chrX:12666244-12666601	Unspecified_STARR-S2-327, Unspecified_Kc167-AF_6310
osy	FBgn0053970	chr3R:26317851-26318885
Mid1	FBgn0053988	chr2R:24736400-24737194	chr2R:24718290-24719192	Unspecified_VT22017, Unspecified_VT22016
Egfrap	FBgn0053993	chr3L:5950328-5951051	chr3L:5951735-5952795
CG34057	FBgn0054057	chr3L:897548-898455
MFS17	FBgn0058263	chr2R:2565133-2565715
His2B:CG17949	FBgn0061209	chr2L:21536496-21539352
CG13197	FBgn0062449	chr2R:11691270-11691572
CG31275	FBgn0063261	chr3R:16752038-16752382	chr3R:16821650-16822716	abd-A_VT42796
CG6006	FBgn0063649	chr3R:16158069-16158531
RpL41	FBgn0066084	chr2R:24903398-24904364	chr2R:25010359-25012692	Unspecified_STARR-OSC-340, zip_GMR61C09, zip_GMR50G01, Unspecified_Kc167-AF_2378, Unspecified_STARR-S2-5470, Unspecified_STARR-S2-3579
tmod	FBgn0082582	chr3R:30532465-30533157	chr3R:30568136-30569742
sprt	FBgn0082585	chr2R:11397462-11399354	chr2R:11399565-11400794	Unspecified_unspecified_CG7759_33
lobo	FBgn0083946	chr3R:25193162-25194155	chr3R:25179741-25180768	Unspecified_GMR77G12, Unspecified_VT47171, Unspecified_GMR77H04
side-III	FBgn0083949	chr3R:5959080-5960144
CG34126	FBgn0083962	chr2L:4995345-4995897
Nlg3	FBgn0083963	chr3R:7639031-7639954	chr3R:7640185-7641423
dunk	FBgn0083973	chr2L:22151329-22152765
Nlg4	FBgn0083975	chr3R:20204746-20205355
Ir10a	FBgn0083979	chrX:11310658-11310898
CG34155	FBgn0083991	chr3R:30562777-30563882	chr3R:30853322-30853973
CG34224	FBgn0085253		chr2R:11525682-11526280	en_C, en_intron, en_HA-en45, "en_53m", "en_3C-I", en_G, en_GMR60F10, Unspecified_VT15155, en_stripe_enhancer_intron_1
CG34266	FBgn0085295	chr3L:4677068-4678084
CG34269	FBgn0085298	chr3L:528429-528698
CG34325	FBgn0085354	chrX:16721219-16721810
CG34347	FBgn0085376	chr3R:31310841-31311568	chr3R:31329033-31330096
CG34353	FBgn0085382	chr3R:27905509-27906323	chr3R:27901239-27901822
CG34354	FBgn0085383	chr3R:28146288-28147059
CG34355	FBgn0085384	chr3R:23803003-23803720
bma	FBgn0085385	chr3L:9907208-9907918
shakB	FBgn0085387	chrX:20924803-20925501
Shawl	FBgn0085395	chr2L:9414843-9415442
Fili	FBgn0085397	chr2R:21871304-21872357
side-V	FBgn0085400	chr2R:23203650-23204345	chr2R:23206574-23207472
CG34376	FBgn0085405	chr3R:22448066-22448330
Pvf3	FBgn0085407	chr2L:7157413-7158100	chr2L:7289416-7291806	wg_GMR17B02, wg_GMR17A12, wg_-16212--7813reltsA
Shrm	FBgn0085408	chr2R:14306954-14308457	chr2R:14310874-14313097	Unspecified_STARR-OSC-1609
smal	FBgn0085409	chr2L:6178346-6179721	chr2L:6177075-6177762	smal_CG34380_ChIPCRM5556
TrissinR	FBgn0085410	chr2L:5823434-5824258	chr2L:6193711-6194405
kmr	FBgn0085412	chr3R:13714849-13716301	chr3R:13404294-13405827
CG34384	FBgn0085413	chr3R:7813324-7814281
dpr12	FBgn0085414	chr2R:5804566-5805395
CG34393	FBgn0085422	chr2L:3198673-3200092
nub	FBgn0085424	chr2L:12611645-12612267	chr2L:12616035-12617088	nub_GMR13E08, nub_VT6450, nub_nub-47-48, nub_CE8011, nub_VT6449
CG34398	FBgn0085427	chr2L:8898283-8899791
Nox	FBgn0085428	chr2R:16308522-16309578
NaCP60E	FBgn0085434	chr2R:24891173-24892295
spri	FBgn0085443	chrX:10584944-10585774	chrX:10583305-10584741	Unspecified_STARR-S2-3560
CG34417	FBgn0085446	chrX:6539756-6540659
Snoo	FBgn0085450	chr2L:7983954-7984636
stl	FBgn0086408		chr2R:23049540-23050290	twi_ChIP-42, twi_VT21150, twi_VT21151, twi_twist_enhancerFL, twi_Odz23
RpS25	FBgn0086472	chr3R:11216029-11216675
Ubi-p5E	FBgn0086558	chrX:6278816-6279985	chrX:5901390-5902225	Act5C_-193, Act5C_5CCATdelta3, Act5C_Kc167-ST_5894_Repressed289, Unspecified_STARR-S2-1622, Unspecified_STARR-OSC-1138, Act5C_5CX2CAT.Pst, Act5C_promoter, Act5C_-62
fne	FBgn0086675	chrX:12917250-12918004
jeb	FBgn0086677	chr2R:12118667-12119705	chr2R:12113492-12114753	jeb_E177_E949
vvl	FBgn0086680	chr3L:6789603-6790586
Plp	FBgn0086690		chr3L:15080826-15081498
chinmo	FBgn0086758	chr2L:1650912-1651675
sls	FBgn0086906	chr3L:2114373-2116077
Rab26	FBgn0086913	chr3L:21321388-21322678
bbg	FBgn0087007	chr3L:14448344-14448958	chr3L:14451642-14453477
CG41520	FBgn0087011	chr2R:1649702-1649935
5-HT2A	FBgn0087012	chr3R:4618866-4619106	chr3R:4613547-4614270	5-HT2A_GMR49E12, 5-HT2A_5HT2a-lacZ-Field
rdo	FBgn0243486	chr2L:18012512-18012858
puc	FBgn0243512	chr3R:8105379-8106556	chr3R:8099912-8101448
CG42238	FBgn0250867	chr2L:21050969-21052458	chr2L:21035694-21036482
Cht10	FBgn0250907	chr2L:23025595-23027319
futsch	FBgn0259108	chrX:1408947-1409630
mmd	FBgn0259110	chrX:15971381-15971970	chrX:16021700-16022907
Ndae1	FBgn0259111	chr2L:7244943-7245835	chr2L:7247305-7247955	Ndae1_MC027
CG42260	FBgn0259145	chr2R:22798267-22799550	chr2R:22796870-22797579	Unspecified_STARR-S2-2989, Unspecified_Kc167-AF_2251
CG42268	FBgn0259163	chr3L:9750983-9752067
Pde9	FBgn0259171	chrX:12897104-12897923
bun	FBgn0259176	chr2L:12545469-12546974	chr2L:12457103-12458953	Unspecified_STARR-S2-5072, Unspecified_Kc167-AF_659
5PtaseI	FBgn0259178	chr3R:25044610-25045132
cno	FBgn0259212	chr3R:5216941-5217748	chr3R:4959625-4960854	CG2016_GMR47F03, CG2016_GMR47A09
side-II	FBgn0259213	chr2L:14971566-14972885
CG42340	FBgn0259242	chrX:6524043-6525052	chrX:6173332-6173539
CG42342	FBgn0259244	chr3R:16502491-16503590	chr3R:16506183-16506976
CG42346	FBgn0259677		chrX:22853137-22853755
Jabba	FBgn0259682	chr2R:18760786-18761083
DIP-ε	FBgn0259714		chr2L:5961240-5962043	Unspecified_STARR-OSC-1069, Vm26Aa_Vm26Aa-GAL4, Unspecified_STARR-S2-3206
Nost	FBgn0259734	chrX:9029636-9030459	chrX:9117809-9119179
mtgo	FBgn0259735	chr2L:16545336-16546106	chr2L:16587716-16589133	Unspecified_VT8483, Unspecified_STARR-S2-3959, Unspecified_VT8482, Unspecified_STARR-OSC-2055, Unspecified_Kc167-AF_850
CG42390	FBgn0259736	chr3R:22119713-22120347
mmy	FBgn0259749	chr2L:6473503-6473881
out	FBgn0259834	chrX:19321696-19323347
Fs	FBgn0259878	chr2R:15241745-15241945	chr2R:15245235-15246532	scb_GMR15D09
Septin4	FBgn0259923	chrX:16694737-16695152
cwo	FBgn0259938	chr3R:10388558-10389374
Tdc1	FBgn0259977	chr2R:6680065-6680791
vlc	FBgn0259978	chr2R:5701743-5702555
nab	FBgn0259986	chr3L:4160563-4161431	chr3L:4168481-4168713
Dys	FBgn0260003	chr3R:19460744-19461522
drd	FBgn0260006	chrX:15125173-15126077
NimC4	FBgn0260011	chr2L:14046955-14048023
mtg	FBgn0260386	chr3R:8250180-8250875
CG42524	FBgn0260429	chr2R:15613310-15614165	chr2R:15599961-15602489	Unspecified_VT17245
rhea	FBgn0260442	chr3L:8546266-8547201	chr3L:8059603-8061133	Unspecified_STARR-OSC-856
Diap1	FBgn0260635	chr3L:16050857-16051071
Antp	FBgn0260642	chr3R:6999045-6999769	chr3R:6993766-6995482
serp	FBgn0260653	chr3L:19706352-19707406
CG42540	FBgn0260657	chr3L:4555626-4556376	chr3L:4546272-4546971
mfas	FBgn0260745	chr3R:11992716-11994118	chr3R:11985846-11987248
Ect3	FBgn0260746	chr3R:11998950-11999585
CG5004	FBgn0260748	chrX:17124265-17125753	chrX:16774132-16775488
Pdfr	FBgn0260753	chrX:2552066-2553481
wisp	FBgn0260780	chrX:11893646-11894304
ctrip	FBgn0260794		chr3R:4809855-4810567	Unspecified_STARR-OSC-4435
dnr1	FBgn0260866	chr2R:22592634-22593814
par-1	FBgn0260934	chr2R:19463141-19463756	chr2R:19726654-19727508
Rbp6	FBgn0260943	chr3L:17237791-17238290
CG42594	FBgn0260971	chrX:4840464-4841527	chrX:4825085-4825800
stj	FBgn0261041	chr2R:13806564-13806836
LSm1	FBgn0261067	chr2R:21170185-21170971
Sytβ	FBgn0261090		chr3L:15061247-15061592
Xrp1	FBgn0261113	chr3R:18915417-18915921
Prp19	FBgn0261119	chr2R:18450499-18452102
Alh	FBgn0261238	chr3R:7123595-7124865	chr3R:6993766-6995482
inaE	FBgn0261244	chrX:13783802-13784794
mgl	FBgn0261260	chrX:9495410-9497702	chrX:9578625-9580417	Unspecified_STARR-OSC-671, Unspecified_STARR-S2-494, Unspecified_Kc167-AF_6142
CG42613	FBgn0261262	chr3R:18929205-18929957
grp	FBgn0261278	chr2L:16679789-16680877
bou	FBgn0261284	chrX:6985484-6987230
Ppcs	FBgn0261285	chr3R:19147275-19148338	chr3R:19314844-19315502	Dl_VT44107, Dl_teg, Dl_GMR37A05
ymp	FBgn0261287	chr3R:25608546-25609041	chr3R:25632735-25633918	Unspecified_VT47409, jigr1_GMR45C04, jigr1_jigr1-5, Unspecified_VT47408
verm	FBgn0261341	chr3L:19695027-19695561
hkb	FBgn0261434	chr3R:4345443-4347247	chr3R:4348046-4348992	hkb_hkb0.4, hkb_VE, hkb_VAE
CG3638	FBgn0261444	chrX:1232330-1234623	chrX:1232330-1234623	CG3638_E12
lncRNA:CR42651	FBgn0261503	chr3R:6815960-6816616	chr3R:6993766-6995482
haf	FBgn0261509	chr2L:1554191-1555404
Exn	FBgn0261547	chr3L:16975955-16976605
rdgA	FBgn0261549	chrX:8907018-8907888
ps	FBgn0261552	chr3R:9417499-9418805	chr3R:9429386-9429592	Unspecified_STARR-S2-1699
CG42674	FBgn0261556	chr3L:20197853-20198362
Thor	FBgn0261560	chr2L:3477917-3478739	chr2L:3465215-3466725	Unspecified_STARR-S2-5248, Unspecified_STARR-OSC-1645, Unspecified_Kc167-AF_215
wb	FBgn0261563	chr2L:14260810-14262650	chr2L:14260810-14262650
raskol	FBgn0261570	chrX:17738104-17739500	chrX:17826912-17827753	Unspecified_Kc167-AF_6613
pdm3	FBgn0261588	chr2R:8326791-8327730
lncRNA:CR42719	FBgn0261636	chr3L:616600-616861
salm	FBgn0261648	chr2L:11445265-11446556	chr2L:11455156-11456308	salm_sal3.0S/E, salm_sal1.8S/E, salm_sal300R/P, salm_GMR85D09, salm_salBE421, salm_blastoderm_early_enhancer, salm_GMR85E08, salm_sal1000R/Xm, salm_sal6.7S/B, salm_sal242S/P, salm_sal272P/P
tinc	FBgn0261649		chr3R:17825872-17826859
SLO2	FBgn0261698		chr2R:10388227-10388682	Unspecified_VT14576
CG42741	FBgn0261705	chr2R:23045916-23047417	chr2R:23049540-23050290	twi_ChIP-42, twi_VT21150, twi_VT21151, twi_twist_enhancerFL, twi_Odz23
brun	FBgn0261787	chr2L:20655838-20656652
Ank2	FBgn0261788	chr3L:7713220-7714841
dsx-c73A	FBgn0261799	chr3L:16451845-16452603
LanB1	FBgn0261800	chr2L:7811204-7811921
CG42747	FBgn0261801	chr3L:6400097-6400851
cu	FBgn0261808	chr3R:11199955-11200594
pico	FBgn0261811	chrX:19850668-19852608	chrX:19545441-19547145	CG32532_GMR34G03
CG42762	FBgn0261830	chr2L:8143828-8144512
Msp300	FBgn0261836	chr2L:5108541-5108817	chr2L:5275267-5275803
scaf6	FBgn0261872	chr3L:17042322-17043403
sdt	FBgn0261873	chrX:8178230-8179133	chrX:7891273-7893341
5-HT2B	FBgn0261929	chr3R:8577899-8578395
vnd	FBgn0261930	chrX:590250-591318	chrX:583728-584754	vnd_8.4kb, vnd_GMR69H04, vnd_vNE-lacZ, vnd_VT54905, vnd_GMR69H05
mid	FBgn0261963	chr2L:5460845-5461974	chr2L:5400424-5401320	H15_GMR85A07, H15_GMR81H10
Ire1	FBgn0261984	chr3R:19860682-19861702	chr3R:20182939-20183897
Ca-Ma2d	FBgn0261999	chr2L:16231072-16231864	chr2L:16668618-16668822
CadN2	FBgn0262018	chr2L:17843405-17844690
Sik3	FBgn0262103	chr2R:18687785-18689363
lncRNA:CR42862	FBgn0262109	chr3L:223873-225254	chr3L:613039-614354	Unspecified_EO032, Unspecified_STARR-OSC-1740, Unspecified_BN2, Unspecified_STARR-S2-1152
f	FBgn0262111	chrX:17232363-17233063
kibra	FBgn0262127	chr3R:14723518-14724735	chr3R:14589543-14590113	stumps_stumps_enhancerFL, stumps_ventralblastoderm
CG9932	FBgn0262160	chr2L:13060051-13060841
Tl	FBgn0262473	chr3R:26797954-26798589	chr3R:26809896-26811016
bru2	FBgn0262475	chr2L:12343008-12343738
CG43072	FBgn0262482	chr3L:21066175-21068211
Rbp	FBgn0262483	chr3R:15374257-15374819
CG43078	FBgn0262508	chr3L:8576524-8577224
nrm	FBgn0262509	chr3L:22997838-22999271	chr3L:23003629-23004176
CG43085	FBgn0262531	chr3L:17645766-17646426	chr3L:17765191-17765911
CG43102	FBgn0262562	chr3R:17793911-17794694
Sarm	FBgn0262579		chr3L:8079424-8080209
CG43131	FBgn0262605	chr3R:5109499-5110360
Nuak	FBgn0262617	chr3R:10263738-10265275
Tmhs	FBgn0262624	chr3L:1886089-1886748	chr3L:1410114-1411033
Myc	FBgn0262656	chrX:3372831-3373449	chrX:3351251-3352075	Unspecified_BN106, Myc_GMR11A07, Myc_GMR11B01, Unspecified_BN106-sm
fzr	FBgn0262699	chrX:4677342-4679808	chrX:4684145-4685005	Unspecified_Kc167-AF_5828, Unspecified_STARR-OSC-1051, Unspecified_STARR-S2-201
Sap130	FBgn0262714	chr3L:12805622-12806466
Skel	FBgn0262717		chr3R:10694359-10694990
Evi5	FBgn0262740	chrX:11453884-11455150
lncRNA:CR43126	FBgn0262741		chr3R:28588575-28589043	fkh_GMR17D02, fkh_NXl, fkh_HZXbBg, fkh_distal_-4kb, fkh_VT48943, Unspecified_VT48942, fkh_Cluster-8533, fkh_XbXl
Mdh1	FBgn0262782		chr2L:10839769-10842627
CG43184	FBgn0262813	chr3L:13837205-13838042
Ptr	FBgn0262867	chr2R:6195658-6196916	chr2R:6182791-6183603	EcR_AG, EcR_AB
Gfrl	FBgn0262869	chr3R:20449339-20450045
axo	FBgn0262870	chr3L:4686993-4687368
milt	FBgn0262872	chr2L:7037807-7038990	chr2L:7042942-7043596	Unspecified_STARR-OSC-3834, Unspecified_STARR-S2-1887, milt_GMR26E04
CG43248	FBgn0262893	chr3L:15530508-15531328
lncRNA:CR43258	FBgn0262903	chr3R:19329966-19330489
lncRNA:CR43264	FBgn0262945	chrX:5831803-5832518	chrX:5904322-5905081
cnc	FBgn0262975	chr3R:23221174-23221962	chr3R:23211077-23211774	cnc_GMR42E02, Unspecified_STARR-S2-1341, Unspecified_Kc167-AF_4944, cnc_Col-responsive
lncRNA:CR43302	FBgn0262994	chr3R:8197171-8198094	chr3R:8203010-8203866	Unspecified_GMR27A09
Chpf	FBgn0263005	chrX:13111435-13112831
lncRNA:CR43314	FBgn0263019	chr2L:11970546-11971577	chr2L:12081022-12081709	prd_+4, prd_mf5, prd_VT6165, prd_VT6164, prd_O-E
lncRNA:let7C	FBgn0263049	chr2L:18455492-18456112
M7BP	FBgn0263077	chr2R:7622970-7623503
cac	FBgn0263111	chrX:11981575-11982030	chrX:11886581-11887828	Unspecified_STARR-OSC-3991, Unspecified_STARR-S2-3772
5-HT1B	FBgn0263116	chr2R:19031660-19032572	chr2R:19030126-19030702
Cht6	FBgn0263132	chrX:10016512-10017127
Hk	FBgn0263220	chrX:10260523-10261602	chrX:10248940-10249538	Unspecified_VT59696, Hk_GMR54A01, Unspecified_Kc167-AF_6178
CG43394	FBgn0263256		chr2L:8359106-8359689
Cngl	FBgn0263257	chrX:15441043-15441697
chas	FBgn0263258	chrX:17697787-17698371
Mrp4	FBgn0263316	chr3R:11568746-11569627	chr3R:11571134-11571948	Unspecified_VT40065
lncRNA:CR43423	FBgn0263342	chr3L:639372-641367
Unr	FBgn0263352	chr3L:8441920-8442671
CG11000	FBgn0263353	chr3R:5802045-5802843
Tet	FBgn0263392	chr3L:2879269-2879574	chr3L:2712438-2713116
Ih	FBgn0263397	chr2R:14274916-14275747
lncRNA:CR43461	FBgn0263415	chrX:6726891-6727556
mld	FBgn0263490	chr3R:24589189-24589416	chr3R:24758498-24760099	Unspecified_HC_33
Vsx1	FBgn0263511	chrX:5593721-5594648
lost	FBgn0263594	chr3R:4403011-4404208	chr3R:4809855-4810567	Unspecified_STARR-OSC-4435
lncRNA:CR43617	FBgn0263595	chr3R:16898657-16900120	chr3R:16864688-16865629
l(3)72Dp	FBgn0263607	chr3L:16234123-16234333
lncRNA:CR43626	FBgn0263617	chr3L:3249590-3249873
asRNA:CR43629	FBgn0263620	chr3R:4452206-4454052
lncRNA:CR43650	FBgn0263659	chr2R:16828573-16829323
lncRNA:CR43651	FBgn0263660	chr2R:9551971-9553171
Myo10A	FBgn0263705	chrX:10930457-10931724
CG43658	FBgn0263706	chrX:17531738-17532720	chrX:17508087-17509253	Unspecified_Kc167-AF_6591
Hmgcr	FBgn0263782	chr3R:23733000-23733595	chr3R:23728494-23729454
sick	FBgn0263873	chr2L:19796470-19796680	chr2L:19936544-19937106
jvl	FBgn0263929	chr3R:14741509-14742671	chr3R:14477493-14478586
dally	FBgn0263930	chr3L:8827132-8827867	chr3L:8825821-8826607	Unspecified_Kc167-ST_2991_Repressed146, dally_GMR56G11, Unspecified_STARR-S2-273
esn	FBgn0263934	chr2R:7106033-7107035
CG43725	FBgn0263971		chr2L:11490816-11491772
qin	FBgn0263974	chr3R:18585389-18585887	chr3R:18593923-18594686
CG43737	FBgn0263994	chrX:15175127-15175912
cpo	FBgn0263995	chr3R:17943442-17944384	chr3R:18007426-18008150	Unspecified_STARR-S2-1897, Unspecified_Kc167-AF_4642
CG43740	FBgn0263997	chrX:10333343-10334249
GluRIB	FBgn0264000	chr3L:9251319-9252143	chr3L:9248829-9250163
bru3	FBgn0264001	chr3L:13803151-13804307	chr3L:13649989-13650817	Unspecified_VT30301
Hmx	FBgn0264005	chr3R:17558500-17560048
CG43759	FBgn0264090	chrX:18929944-18931458	chrX:19153144-19154821	RhoGAP18B_GMR17D07, Unspecified_STARR-S2-2802, Unspecified_Kc167-AF_6684
Sxl	FBgn0264270	chrX:7095792-7098093	chrX:6997103-6999360	Unspecified_STARR-S2-4470, Unspecified_STARR-OSC-1807
Sema2b	FBgn0264273	chr2R:16386107-16387216	chr2R:16389654-16390236	Unspecified_VT17659, Unspecified_VT17658
hbt	FBgn0264308	chr2L:13330740-13331088
spg	FBgn0264324		chr3R:28860371-28861996
SNF4Aγ	FBgn0264357		chr3R:21640266-21641830	E2f1_GMR48F11, Unspecified_VT45328, Unspecified_VT45329, Unspecified_STAT038
lncRNA:CR43846	FBgn0264428	chr3R:22850965-22851729
lncRNA:CR43849	FBgn0264431		chr3R:15417612-15420984	Unspecified_Kc167-AF_4505
ab	FBgn0264442	chr2L:11211129-11211978	chr2L:11214325-11215027	ab_GMR75F02
lncRNA:CR43870	FBgn0264462	chr3L:17245910-17246133	chr3L:17248746-17249729
lncRNA:CR43887	FBgn0264479	chr3L:11692616-11693586	chr3L:12008260-12008473
Eip93F	FBgn0264490	chr3R:21948375-21949750
hwt	FBgn0264542	chrX:12567771-12568798
lncRNA:CR43928	FBgn0264549	chr2L:3476209-3477040
PsGEF	FBgn0264598	chrX:2386471-2388730	chrX:2438065-2439076	Unspecified_VT55795, gt_GMR46C05, gt_gt23
Fife	FBgn0264606	chr3L:2711339-2712334
ens	FBgn0264693	chr3L:4133503-4134802	chr3L:4625514-4626579	Unspecified_Kc167-AF_2802, Src64B_GMR32G09, Unspecified_GMR61C06
Mhc	FBgn0264695	chr2L:16765862-16766174
Pburs	FBgn0264810	chr2L:14417045-14417330
Pde1c	FBgn0264815	chr2L:11895704-11896625
lncRNA:CR44043	FBgn0264835	chr2R:1371346-1372142
AP-2α	FBgn0264855		chr2L:479934-481687	Unspecified_STARR-S2-229, Unspecified_STARR-S2-68, Unspecified_Kc167-AF_40, Unspecified_Kc167-AF_41, Unspecified_STARR-OSC-3743, ush_CA006, Unspecified_STARR-OSC-3267
lncRNA:iab8	FBgn0264857	chr3R:16933973-16934752	chr3R:16839381-16840334	Unspecified_VT42806, Unspecified_STARR-OSC-1444, Unspecified_VT42805
lncRNA:CR44078	FBgn0264887	chr2L:3860568-3862017	chr2L:3769840-3770619
CG44085	FBgn0264894	chr2L:13260625-13261156
CG44098	FBgn0264907	chr3R:4771116-4771544
lncRNA:CR44126	FBgn0264957	chr2R:5937132-5939147
Nrg	FBgn0264975	chrX:8516978-8517743	chrX:8518014-8518887	Nrg_GMR30A03
CG44153	FBgn0265002	chr2L:10179984-10180833
CG44158	FBgn0265041	chr3R:18208743-18208962
Strn-Mlck	FBgn0265045	chr2R:15989391-15989639	chr2R:15755077-15757038
lncRNA:CR44206	FBgn0265104	chr2R:13336933-13338053	chr2R:13349252-13350004
Meltrin	FBgn0265140	chr3R:14696601-14697608	chr3R:14679253-14680667	Unspecified_VT41687
lncRNA:CR44218	FBgn0265149	chr2L:248942-249839
CG44245	FBgn0265180	chr2R:21200104-21200390
Inx3	FBgn0265274	chr3R:28858845-28859672	chr3R:28860371-28861996
Dscam2	FBgn0265296	chr3L:7189292-7190377	chr3L:7188865-7189155	Dscam2_GMR89E12, Unspecified_STARR-S2-2635
asRNA:CR44291	FBgn0265318	chr3R:8563302-8564350
lncRNA:CR44317	FBgn0265376	chr3R:4599490-4600034	chr3R:4613547-4614270	5-HT2A_GMR49E12, 5-HT2A_5HT2a-lacZ-Field
Neto	FBgn0265416	chrX:13445910-13446114	chrX:13687554-13688749
asRNA:CR44340	FBgn0265428	chrX:19495557-19496996
asRNA:CR44351	FBgn0265451	chr3L:1772255-1773323
mbl	FBgn0265487	chr2R:17216003-17216834
lncRNA:CR44396	FBgn0265546	chr2L:17246119-17246318	chr2L:17262257-17262900	beat-IIIc_6490, beat-IIIc_GMR49H03
lncRNA:CR44417	FBgn0265590	chr2R:17869032-17869677
CG44422	FBgn0265595	chrX:11293557-11294956
Nna1	FBgn0265726	chrX:13696344-13697058
lncRNA:CR44608	FBgn0265819	chr2L:4228335-4228995
lncRNA:CR44612	FBgn0265823	chr2L:7133716-7134981
lncRNA:CR44633	FBgn0265844	chr2R:20090838-20091097
lncRNA:CR44663	FBgn0265874	chrX:15289200-15289399
lncRNA:CR44677	FBgn0265888	chr3L:19556334-19557259	chr3L:19562056-19563306	Unspecified_STARR-S2-1239, Unspecified_Kc167-AF_3564
lncRNA:CR44683	FBgn0265894	chr3L:20628907-20630199	chr3L:20699648-20700323	kni_GMR45G10, kni_-5_construct, kni_anteroventral, kni_VT33936
lncRNA:CR44712	FBgn0265923	chrX:21630671-21631804
lncRNA:CR44713	FBgn0265924	chr3L:11246069-11246755
lncRNA:CR44732	FBgn0265945	chr2L:14429894-14430768
Zasp52	FBgn0265991	chr2R:15816825-15817506	chr2R:15790172-15791333
lncRNA:CR44779	FBgn0266005	chrX:1047632-1048718
lncRNA:CR44833	FBgn0266096	chrX:5063118-5064156	chrX:5041990-5042800	ovo_VT57075, ovo_Dm7
CG44836	FBgn0266099	chr3L:16399616-16400134
CG44837	FBgn0266100	chr3L:11938718-11939252	chr3L:11925014-11926061
lov	FBgn0266129	chr2R:25098095-25098800	chr2R:24664130-24666609	Unspecified_Kc167-AF_2351, Unspecified_STARR-OSC-1811, Unspecified_STARR-S2-4927
lncRNA:CR44886	FBgn0266180	chrX:3348412-3349407	chrX:3351251-3352075	Unspecified_BN106, Myc_GMR11A07, Myc_GMR11B01, Unspecified_BN106-sm
asRNA:CR44894	FBgn0266199		chrX:10472511-10475018	Unspecified_Kc167-AF_6193, Unspecified_GMR84F12, Unspecified_Kc167-AF_6194, Unspecified_STARR-OSC-1525
lncRNA:CR44919	FBgn0266224		chr2L:22300658-22301168	Unspecified_STARR-S2-2270
lncRNA:CR44922	FBgn0266227	chr3R:4374082-4374926
lncRNA:CR44931	FBgn0266236	chr3R:6885061-6885854	chr3R:6907162-6908120
lncRNA:CR44933	FBgn0266238	chr3R:7037102-7038075	chr3R:6845416-6846341	Unspecified_VT37558, Scr_BSR
lncRNA:CR44953	FBgn0266258	chr3R:29758922-29760005	chr3R:29547767-29548681	Dr_msh2b, Dr_D4, Dr_msh2a, Dr_E59, Dr_GMR19D03, Dr_D1, Dr_msh2, Dr_GMR19D05
lncRNA:CR44997	FBgn0266348	chrX:22656814-22657621
lncRNA:CR44999	FBgn0266350		chrX:3161996-3163482	Unspecified_STARR-S2-2360, N_Notch2.7-NRE, Unspecified_STARR-S2-1248, Unspecified_CFG019, Unspecified_STARR-OSC-127, N_GMR30G07, N_N-25
Pde8	FBgn0266377	chr2R:23659123-23660172
lncRNA:CR45025	FBgn0266383		chr3L:14501852-14502187
lncRNA:CR45036	FBgn0266396	chr3L:11364437-11365382
CG45050	FBgn0266410	chr3R:9340781-9342558	chr3R:9037430-9038360	neur_RC, neur_NRS1
AstA-R1	FBgn0266429	chrX:3574575-3574804	chrX:3558218-3559442
Kr-h2	FBgn0266449	chr2L:6071100-6071436
lncRNA:CR45082	FBgn0266457	chrX:21520211-21520413
stai	FBgn0266521	chr2L:6100400-6100778
asRNA:CR45137	FBgn0266630	chr2R:12798449-12801292	chr2R:12784693-12785182	sca_scaeyeCO, sca_GMR38E09
lncRNA:CR45138	FBgn0266631	chr2R:9868393-9868620
lncRNA:CR45169	FBgn0266679	chr3L:10849948-10850267
lncRNA:CR45174	FBgn0266684	chr3L:23690968-23691735
lncRNA:CR45179	FBgn0266689	chr3L:16689507-16689747
lncRNA:CR45181	FBgn0266691	chr3L:27135250-27137206
lncRNA:CR45223	FBgn0266750	chr3R:17653384-17654558
lncRNA:CR45224	FBgn0266751	chr3R:22174222-22174581	chr3R:22194820-22196106	Unspecified_STARR-OSC-146, Unspecified_Kc167-AF_4888, Unspecified_CMT343
lncRNA:CR45242	FBgn0266777	chr3L:10268399-10269745
CG45263	FBgn0266801	chr3R:8476987-8478122	chr3R:8205025-8206198
lncRNA:CR45361	FBgn0266901		chr2L:20487856-20488886
asRNA:CR45366	FBgn0266906	chr2L:355911-358683
lncRNA:CR45388	FBgn0266937	chr3L:18851993-18852575
Ten-a	FBgn0267001		chrX:12238165-12238885
mamo	FBgn0267033	chrX:13988621-13989444
lncRNA:CR45559	FBgn0267119	chr3R:6892978-6894138
lncRNA:CR45566	FBgn0267126	chr3R:27925659-27925897
lncRNA:CR45593	FBgn0267153	chr3R:6762980-6763722
lncRNA:CR45668	FBgn0267228	chrX:5899409-5900244
CG32700	FBgn0267253	chrX:9550558-9551121
lncRNA:CR45693	FBgn0267257	chr2L:14511586-14512371
lncRNA:CR45700	FBgn0267264	chr2L:19322441-19324044
Glut4EF	FBgn0267336	chr3R:9873342-9874964	chr3R:9879365-9880614
Myo81F	FBgn0267431	chr3R:564112-567275
lncRNA:CR45805	FBgn0267455	chr3L:130744-132341
lncRNA:CR45808	FBgn0267458	chr3L:553073-553652
asRNA:CR45813	FBgn0267463	chr3L:1548090-1548486
Ptp61F	FBgn0267487		chr3L:1461612-1462799	rho_NEEvar, rho_0.29midline, rho_rho2.2, rho_rho_enhancerFL, rho_NEE-600, rho_MLE, rho_NEE, "rho_5-NSs", rho_AvaIIdel, rho_NEE_long, rho_0.44midline, rho_0.77NEML, rho_NEE-300, rho_MLE-long, Unspecified_VT24024, rho_GMR38A06, rho_VT24025, rho_GMR38H04, rho_construct8, rho_NEEvariant, rho_2.2
asRNA:CR45185	FBgn0267495	chrX:10047800-10048536
lncRNA:CR45900	FBgn0267560	chr3R:6858867-6859729
lncRNA:CR45902	FBgn0267562	chr3R:6834620-6835001	chr3R:7022438-7022685
lncRNA:CR45940	FBgn0267602	chr3L:19033242-19034104
lncRNA:CR46003	FBgn0267665	chr3L:10307822-10308745	chr3L:10312965-10313893
lncRNA:CR46004	FBgn0267666	chr3L:10306218-10306913
lncRNA:CR46006	FBgn0267668	chr3L:10331941-10332536
otk2	FBgn0267728	chr2R:12024789-12025551	chr2R:12017364-12018835	otk_HT24
lncRNA:CR46084	FBgn0267753	chr3R:26542038-26543640
rgr	FBgn0267792		chr2R:8607237-8608361	rgr_GMR67A02, rgr_rgrNRE, Unspecified_STARR-S2-173, Unspecified_STARR-OSC-3403
lncRNA:CR34335	FBgn0267910	chrX:3544952-3546477
CanA-14F	FBgn0267912	chrX:16586771-16587759
ltl	FBgn0268063	chr3L:7518486-7520011
lncRNA:CR46267	FBgn0278597	chr3R:16959921-16960804
br	FBgn0283451	chrX:1612704-1613843
wupA	FBgn0283471	chrX:18116640-18117434
InR	FBgn0283499	chr3R:21618236-21619793
nw	FBgn0283508	chr2R:17501764-17502809
CG46301	FBgn0283651	chr2L:14103311-14103647
Girdin	FBgn0283724	chr3L:3178636-3179770
prage	FBgn0283741	chrX:1773702-1775283
wg	FBgn0284084	chr2L:7306693-7307469
Sema5c	FBgn0284221	chr3L:12081493-12082169
l(2)k05911	FBgn0284244	chr2L:13251270-13252235
ds	FBgn0284247	chr2L:714690-715687
Ttd14	FBgn0284257	chr2R:18439725-18440374
trol	FBgn0284408	chrX:2545136-2545987
tyn	FBgn0284435	chrX:142877-143365
disco-r	FBgn0285879	chrX:16148905-16149510
btl	FBgn0285896	chr3L:14076394-14077284
red	FBgn0285913	chr3R:14290435-14290671
sbb	FBgn0285917	chr2R:18356224-18358176
para	FBgn0285944	chrX:16532962-16533534
cv-c	FBgn0285955	chr3R:14481480-14482299
CG46339	FBgn0285963	chr3R:26915817-26916036
AdamTS-A	FBgn0286071	chr3R:15475915-15476814
ich	FBgn0286204	chr3R:8962639-8963494
Pld	FBgn0286511	chr2R:6241105-6241830
hll	FBgn0286723	chr2L:14026668-14027977
flz	FBgn0286782	chr2R:8984628-8986163
scb	FBgn0286785	chr2R:15248058-15249104
lncRNA:CR43334	FBgn0286827	chr3L:628023-628628

## Sheet: Marker genes
gene_name	flybaseid	germlayer	Most accessible promoter peak	Higest scored linked enhancer peak	Overlapping CRM peak
GEFmeso	FBgn0050115	mesoderm	chr2R:18582263-18583747	chr2R:18568255-18569046
Mes2	FBgn0037207	mesoderm	chr3L:22944870-22945955	chr3L:22943258-22943944	Unspecified_STARR-S2-119, Unspecified_HT09, Unspecified_CRM5130-eTest
NetA	FBgn0015773	mesoderm	chrX:14653509-14654386	chrX:14649351-14650189	NetA_2574
ltl	FBgn0268063	mesoderm	chr3L:7518486-7520011
sna	FBgn0003448	mesoderm	chr2L:15476900-15478776	chr2L:15479413-15480254	sna_A1.6, sna_W0.18, sna_W0.25, Unspecified_VT7922, sna_A1.3, sna_RP, sna_2.8kb, sna_HR
stumps	FBgn0020299	mesoderm	chr3R:14590687-14591490	chr3R:14589543-14590113	stumps_stumps_enhancerFL, stumps_ventralblastoderm
twi	FBgn0003900	mesoderm	chr2R:23045916-23047417	chr2R:23049540-23050290	twi_ChIP-42, twi_VT21150, twi_VT21151, twi_twist_enhancerFL, twi_Odz23
wgn	FBgn0030941	mesoderm	chrX:18634516-18635311	chrX:18626866-18627815
zfh1	FBgn0004606	mesoderm	chr3R:30765367-30766233	chr3R:30754620-30755646	zfh1_ChIPCRM3407, Unspecified_3407, zfh1_zCRM3407, Unspecified_VT50105, Unspecified_GMR35C09
Abd-B	FBgn0000015	anterioposterior_ectoderm	chr3R:16933973-16934752	chr3R:16950732-16951893	Unspecified_STARR-S2-2979, Abd-B_EK, Abd-B_R20, Abd-B_IAB8, Abd-B_deltaEVE, Abd-B_VT42848, Abd-B_VT42849
Blimp-1	FBgn0035625	anterioposterior_ectoderm	chr3L:5630350-5631300	chr3L:5646783-5648724
aos	FBgn0004569	anterioposterior_ectoderm	chr3L:16482608-16484483	chr3L:16490690-16491716	Unspecified_HT38
hb	FBgn0001180	anterioposterior_ectoderm	chr3R:8692060-8694959	chr3R:8698994-8700019	hb_HB06, hb_distal_nonminimal, hb_distal_minimal, hb_Lac5.3, Unspecified_HC_01_S
ken	FBgn0011236	anterioposterior_ectoderm	chr2R:23869819-23870771	chr2R:23868658-23869272	ken_ken-lacZ-Field, Unspecified_STARR-OSC-3630
rau	FBgn0031745	anterioposterior_ectoderm	chr2L:5878862-5879887	chr2L:5860176-5861404
salm	FBgn0261648	anterioposterior_ectoderm	chr2L:11445265-11446556	chr2L:11455156-11456308	salm_sal3.0S/E, salm_sal1.8S/E, salm_sal300R/P, salm_GMR85D09, salm_salBE421, salm_blastoderm_early_enhancer, salm_GMR85E08, salm_sal1000R/Xm, salm_sal6.7S/B, salm_sal242S/P, salm_sal272P/P
Ance	FBgn0012037	dorsal_ectoderm	chr2L:13905301-13905567	chr2L:13903643-13905108	Unspecified_Kc167-AF_740, Unspecified_STARR-OSC-1054, Ance_race_533
Doc1	FBgn0028789	dorsal_ectoderm	chr3L:9040741-9041644	chr3L:9017018-9017891	Doc2_Cluster-8519, Doc2_7739, Doc2_ae7
Doc2	FBgn0035956	dorsal_ectoderm	chr3L:9018989-9019778	chr3L:9002489-9003876	Unspecified_STARR-S2-4098, Doc3_7731, Doc3_Doc3_At16
Doc3	FBgn0035954	dorsal_ectoderm	chr3L:9004765-9005578	chr3L:9002489-9003876	Unspecified_STARR-S2-4098, Doc3_7731, Doc3_Doc3_At16
egr	FBgn0033483	dorsal_ectoderm	chr2R:10077905-10078719	chr2R:10082604-10083949
peb	FBgn0003053	dorsal_ectoderm	chrX:4616160-4617783	chrX:4389356-4390000	bi_GMR11E09
ush	FBgn0003963	dorsal_ectoderm	chr2L:523156-523986	chr2L:517872-519622	Unspecified_Kc167-AF_51, ush_EO001, ush_ChIP-21, Unspecified_STARR-S2-951, ush_-7462/-25
SoxN	FBgn0029123	neuroectoderm	chr2L:8825000-8826165	chr2L:8826626-8828591
brk	FBgn0024250	neuroectoderm	chrX:7307388-7308310	chrX:7296826-7297505	brk_neurogenic_ectoderm, brk_NEE-long, brk_VT58195, brk_primary
l(1)sc	FBgn0002561	neuroectoderm	chrX:409138-410322
mfas	FBgn0260745	neuroectoderm	chr3R:11992716-11994118	chr3R:11985846-11987248
sog	FBgn0003463	neuroectoderm	chrX:15626034-15626890	chrX:15646417-15647743	sog_0.50kb, sog_NEE, sog_shadow_0.542kb, sog_426, sog_0.61kb, sog_0.45kb, sog_shadow_0.351kb, sog_shadow, sog_shadow_0.404kb, sog_0.68kb_minimal_VME, sog_Distal
vnd	FBgn0261930	neuroectoderm	chrX:590250-591318	chrX:583728-584754	vnd_8.4kb, vnd_GMR69H04, vnd_vNE-lacZ, vnd_VT54905, vnd_GMR69H05
Ptr	FBgn0262867	ventral_ectoderm	chr2R:6195658-6196916	chr2R:6182791-6183603	EcR_AG, EcR_AB
bun	FBgn0259176	ventral_ectoderm	chr2L:12545469-12546974	chr2L:12457103-12458953	Unspecified_STARR-S2-5072, Unspecified_Kc167-AF_659
fra	FBgn0011592	ventral_ectoderm	chr2R:12528749-12529779	chr2R:12530399-12531191	Unspecified_GMR37H09
geko	FBgn0020300	ventral_ectoderm	chr3L:18138075-18139990
lov	FBgn0266129	ventral_ectoderm	chr2R:25098095-25098800	chr2R:25086786-25087167	Unspecified_Kc167-AF_2351, Unspecified_STARR-OSC-1811, Unspecified_STARR-S2-4927
numb	FBgn0002973	ventral_ectoderm	chr2L:9448046-9450218	chr2L:9461068-9462198
Lim1	FBgn0026411	anterior_endoderm	chrX:8805330-8807043	chrX:8776297-8777354	Lim1_GMR34A06, Lim1_GMR34C03, Lim1_GMR33C12, Lim1_CMT402
cnc	FBgn0262975	anterior_endoderm	chr3R:23193015-23193972	chr3R:23211077-23211774	cnc_GMR42E02, Unspecified_STARR-S2-1341, Unspecified_Kc167-AF_4944, cnc_Col-responsive
croc	FBgn0014143	anterior_endoderm	chr3L:21476194-21477245	chr3L:21479468-21480937	Unspecified_STARR-OSC-1956, Unspecified_STARR-S2-4554, croc_4kb, croc_9kb, croc_GMR36B04, croc_Odz30
hbn	FBgn0008636	anterior_endoderm	chr2R:20960615-20961746	chr2R:20962177-20962719	Unspecified_HC_14
jigr1	FBgn0039350	anterior_endoderm	chr3R:25646892-25647507	chr3R:25632735-25633918	Unspecified_VT47409, jigr1_GMR45C04, jigr1_jigr1-5, Unspecified_VT47408
slp1	FBgn0003430	anterior_endoderm	chr2L:3825279-3826741	chr2L:3833547-3834485	Unspecified_VT1974, slp2_i5882, slp2_GMR79H08, slp2_HC_02, slp2_i78100, slp2_Cluster-8309, slp2_-3_construct
CG2930	FBgn0028491	posterior_endoderm	chrX:3868762-3869710
Ptx1	FBgn0020912	posterior_endoderm	chr3R:30911997-30913085	chr3R:30853322-30853973
bbg	FBgn0087007	posterior_endoderm	chr3L:14448344-14448958	chr3L:14451642-14453477
byn	FBgn0011723	posterior_endoderm	chr3L:11927119-11927893	chr3L:11925014-11926061
disco	FBgn0000459	posterior_endoderm	chrX:16216312-16217972	chrX:16204522-16205146
fkh	FBgn0000659	posterior_endoderm	chr3R:28584918-28586781	chr3R:28588575-28589043	fkh_GMR17D02, fkh_NXl, fkh_HZXbBg, fkh_distal_-4kb, fkh_VT48943, Unspecified_VT48942, fkh_Cluster-8533, fkh_XbXl
rib	FBgn0003254	posterior_endoderm	chr2R:19275221-19275962	chr2R:19272121-19273479	Unspecified_HC_11, rib_120
tll	FBgn0003720	posterior_endoderm	chr3R:30851699-30852582	chr3R:30853322-30853973
sisA	FBgn0003411	yolk	chrX:11321889-11323310
Corp	FBgn0030028	yolk	chrX:8271108-8271973
beat-IIIc	FBgn0032629	yolk	chr2L:17260415-17261113	chr2L:17262257-17262900	beat-IIIc_6490, beat-IIIc_GMR49H03
