# Supplementary material for: Chromatin landscape at cis-regulatory elements orchestrates cell fate decisions in early embryogenesis
Source: Nat Commun. 2025 Mar 27;16:3007. doi: 10.1038/s41467-025-57719-4 (PMC11950382; doi:10.1038/s41467-025-57719-4)
Supplement: Supplementary file 6 — Supplementary Data 4 [file 41467_2025_57719_MOESM6_ESM.xlsx]

## Sheet: Sheet1
anterioposterior_ectoderm_genes	anterioposterior_ectoderm_pvals_adj	anterioposterior_ectoderm_log2foldchange	anterior_endoderm_genes	anterior_endoderm_pvals_adj	anterior_endoderm_log2foldchange	dorsal_ectoderm_genes	dorsal_ectoderm_pvals_adj	dorsal_ectoderm_log2foldchange	mesoderm_genes	mesoderm_pvals_adj	mesoderm_log2foldchange	neuroectoderm_genes	neuroectoderm_pvals_adj	neuroectoderm_log2foldchange	undifferentiated_cells_2_genes	undifferentiated_cells_2_pvals_adj	undifferentiated_cells_2_log2foldchange	posterior_endoderm_genes	posterior_endoderm_pvals_adj	posterior_endoderm_log2foldchange	undifferentiated_cells_genes	undifferentiated_cells_pvals_adj	undifferentiated_cells_log2foldchange	ventral_ectoderm_genes	ventral_ectoderm_pvals_adj	ventral_ectoderm_log2foldchange	yolk_genes	yolk_pvals_adj	yolk_log2foldchange
lncRNA:iab8	5.25e-184	7.79785	CG42342	0	6.85239	CG45263	0	7.37673	NetA	0	9.1474	hth	0	4.22167	mt:lrRNA	9.58e-95	1.26282	tll	0	8.76674	mt:lrRNA	0	1.39166	CG4702	0	5.43254	Plp	0	11.1285
ich	4.2e-95	6.02337	oc	0	7.89143	cv-2	0	6.74451	Ilp4	0	7.22584	wb	0	5.90644	Unr	8.27e-86	5.7374	rib	0	7.43636	eEF1Œ±1	0	2.24224	lov	0	5.18028	Rtnl1	0	6.00494
CG43394	4.33e-81	4.74536	jigr1	0	4.32224	Sema2b	1.99e-270	6.9917	Pka-C3	0	8.24636	Delta	0	3.54059	eEF1Œ±1	1.12e-67	2.39085	bbg	1.15e-263	6.78857	RpS26	0	0.925276	CG43725	0	4.06197	sisA	0	10.8017
CG42762	1.73e-71	4.05592	numb	2.38e-306	4.12258	DNaseII	7.22e-246	5.14198	CadN	0	10.3642	sog	0	5.21283	mt:Cyt-b	7.92e-64	2.15806	fkh	2.15e-207	7.55517	RpL15	0	1.18133	numb	7.21e-301	3.91701	prage	1.96e-305	8.45541
SKIP	3.02e-61	3.4428	msi	3.57e-193	3.7246	CG10035	4.4e-238	2.0623	lncRNA:CR45361	0	9.86929	nmo	0	2.53487	mt:ATPase6	1.18e-53	1.39617	byn	1e-183	7.20965	RpL21	0	1.27894	Ptr	7.96e-271	3.74045	beat-IIIc	1.17e-221	8.20561
Blimp-1	3.23e-61	4.57691	Lim1	4.46e-185	5.9447	tup	1.41e-228	6.37925	neur	0	6.29623	Meltrin	0	5.42162	ovo	6.75e-52	5.48089	disco	6.16e-158	6.29544	RpL27A	0	1.07213	bun	6.45e-268	2.72508	CG16815	2.19e-208	8.22437
uif	3.06e-57	3.45239	Pli	9.45e-175	3.33154	ct	1.33e-218	6.9749	atos	0	6.0607	jbug	0	4.02667	CG7840	8.8e-47	3.34874	Mkp3	1.06e-130	3.16968	RpS15	0	1.06967	CG14915	5.57e-249	2.15134	Inx3	7e-202	2.45506
Abd-B	3.07e-57	6.66067	nrm	2.97e-141	5.50551	DIP-Œ∏	7.56e-178	6.57335	if	0	7.53787	aop	0	4.29518	RpS3A	2.73e-44	1.23775	srp	3.01e-113	5.14297	RpL10	5.8e-297	0.844009	Nin	1.31e-219	2.35951	Bacc	4.11e-162	2.10229
InR	2.24e-56	3.59965	CG3502	2.15e-128	5.35208	Svil	1.37e-164	3.19209	Ama	0	4.3804	blot	0	3.92694	RpL10	2.18e-43	1.01895	CG42762	6.35e-101	3.27209	RpL19	1.58e-292	0.813788	Lac	1e-201	3.05503	Mabi	7.68e-160	8.2246
hb	1.46e-55	4.29593	lncRNA:Hsrœâ	6.77e-115	2.5876	nmo	2.6e-163	2.16526	Ten-a	0	2.64536	SoxN	0	4.27932	RpL15	3.23e-43	1.23599	Nin	1.08e-99	2.24501	RpS11	5.73e-271	1.06485	Z600	2.59e-180	3.35424	spo	1.24e-152	5.01228
salm	1.24e-53	4.37156	HnRNP-K	1.32e-114	2.37872	Ae2	3.28e-160	5.30453	Mdr49	0	5.19864	Antp	0	4.37392	RpL13	2.3e-41	1.14307	scyl	1.67e-87	2.88572	RpS27A	4.75e-269	1.00861	grh	6.24e-167	2.70249	Corp	3.4e-129	7.53667
nmo	7.5e-51	2.00674	CG15628	9.97e-112	2.6177	psq	1.71e-159	2.82449	how	0	3.45176	Tet	0	3.58473	RpL4	9.89e-40	2.66731	bnb	2.8e-83	2.26072	RpL13	1.09e-256	0.95085	wech	2.01e-165	2.04255	Pka-C3	1.13e-116	4.44034
rau	1.27e-50	5.30718	grh	4.31e-104	2.39454	lncRNA:CR43870	7.91e-150	5.24207	GEFmeso	0	5.5602	robo2	0	2.87951	RpL21	3.81e-38	1.27043	Ndae1	3.4e-80	3.42607	RpS29	1.21e-256	1.11883	fra	2.78e-163	3.16185	Msp300	5.21e-95	6.37153
Ten-a	5.55e-44	2.38173	CG43085	6.27e-104	3.14809	CG14915	3.78e-146	2.08517	CG10663	5.26e-289	6.28562	sbb	0	3.22154	mt:CoI	4.67e-37	1.80787	CG32982	8.16e-77	2.85079	RpS18	1.25e-250	0.972063	Atx-1	1.67e-160	3.5744	kmr	6.15e-94	2.45342
Mkp3	4.64e-41	2.98542	tup	2.4e-99	3.72482	side	1.71e-134	5.63455	CG3036	3.1e-258	4.22279	CG10035	0	1.97447	RpS15	2.02e-36	0.941657	tna	1.22e-68	2.55899	RpS9	3.22e-250	0.922138	sdt	2.35e-156	2.22929	be	2.01e-88	5.40589
tna	5.29e-41	2.94611	pnt	2.15e-98	3.28928	shn	8.02e-128	3.89427	Ndae1	6.4e-247	4.17029	uif	0	3.16896	mt:CoIII	2.47e-36	0.960674	sprt	2.52e-68	3.33663	RpS13	3.56e-249	1.06785	zld	1.26e-147	2.29739	SNCF	1.6e-77	2.26811
Ptr	7.72e-39	3.18696	rdx	8.68e-91	2.65268	grh	3.91e-127	3.00409	lbk	1.09e-234	3.9948	ths	1.58e-265	4.72325	RpS4	1.91e-35	1.00009	Oatp74D	5.96e-64	4.06115	RpS20	8.59e-243	1.04696	hth	6.81e-145	2.76251	CG13711	1.9e-77	5.62648
Drak	1.75e-38	2.61031	Dscam2	1.7e-88	4.08964	bru3	1.99e-118	4.66865	milt	5.06e-233	3.20384	Trim9	1.53e-261	3.56347	Act5C	1.25e-34	3.53883	bun	1.66e-60	2.02215	RpLP1	4.46e-237	0.824719	crb	6.9e-138	2.61343	CG15876	7.89e-77	4.43525
CG10035	4.34e-38	1.57769	CG12420	1.97e-82	2.41835	Ama	7.41e-118	3.47077	stumps	1.82e-223	6.90861	opa	2.56e-249	3.23137	RpL27A	1.55e-34	0.950691	CG12420	1.13e-59	2.47174	RpS8	3.04e-235	0.826408	CG34214	5.21e-135	2.33305	CG43659	4.26e-70	4.57179
Delta	2.68e-36	2.33162	tinc	3.61e-74	2.47586	egr	1.89e-116	4.21225	kibra	1.9e-184	3.46311	N	1.44e-234	1.57839	Cip4	2.41e-34	4.01488	CG2930	7.43e-58	6.44659	RpS7	1.15e-232	0.860043	bnb	4.67e-129	2.01442	CG8960	6.21e-66	0.519373
Sdc	4.32e-36	2.69071	tkv	2.02e-72	2.5377	Sarm	3.03e-114	5.98241	Glut4EF	1.49e-182	3.13198	pyr	1.12e-233	4.21249	RpL6	7.05e-34	1.33041	Z600	1.76e-54	2.56658	RpL14	3.38e-231	0.749352	geko	8.97e-126	2.92998	Lime	4.33e-64	6.21844
Lac	4.12e-35	2.8608	knrl	1.4e-71	3.0373	Ptp99A	6.49e-111	4.39603	l(3)neo38	1.02e-174	2.59596	Shrm	2.54e-224	3.03061	RpS26	2.1e-33	0.698911	hkb	2.74e-54	5.08272	RpS10b	3.31e-228	1.16594	upd1	2.06e-111	3.2486	CG7840	4.93e-64	2.12301
CG32982	2.33e-32	3.01657	blot	3.82e-68	2.33401	bun	3.05e-110	2.41322	sna	7.56e-174	5.18321	CG13427	1.79e-221	1.28942	RpL9	3.07e-33	1.43919	mthl1	1.17e-52	3.23705	eEF5	2.02e-223	1.01473	Alh	1.3e-109	2.70094	CG34266	3.49e-63	5.53893
nkd	3.09e-31	1.96995	mgl	3.42e-67	2.122	ft	2.22e-105	3.76656	twi	1.14e-169	4.77738	Ten-a	4.96e-218	2.46794	aus	8.39e-32	3.92803	sfl	4.78e-51	2.41688	RpS3A	1.27e-222	0.889332	slam	3.15e-105	2.49509	srp	1e-60	4.42081
kek5	3.01e-30	2.89982	Optix	3.26e-66	5.89848	CG13427	5.92e-104	1.17724	Nrt	3.4e-161	2.30117	Cys	1.42e-195	2.24769	RpS18	1.02e-31	0.965269	egr	1.65e-45	2.81237	RpL13A	4.17e-215	0.765296	CG15628	4.34e-102	2.27128	mt:lrRNA	1.64e-54	0.622546
CG45263	3.71e-30	3.25111	Kank	3.14e-58	2.78517	RapGAP1	9.71e-103	2.55872	fax	1.01e-152	1.87445	E2f1	1.04e-183	2.57248	lncRNA:Hsrœâ	1.58e-30	2.90209	Sema2b	9.93e-43	3.12055	mt:Cyt-b	5.77e-215	1.89019	Mkp3	1.04e-96	2.28272	Traf4	2.37e-53	3.26158
aop	5.18e-29	2.9005	hbn	5.8e-57	5.29857	CG12420	3.23e-102	3.13042	CG32982	1.79e-150	2.39029	sca	1e-179	2.69264	lncRNA:CR44833	1.78e-29	5.23341	sdt	1.71e-42	1.92577	RpS16	5.5e-213	0.809523	cv-2	2.4e-95	2.93836	Fer2LCH	2.83e-53	1.61956
byn	6.12e-29	4.3587	Ndae1	3.98e-53	2.33021	Cad87A	1.13e-98	2.81527	l(3)L1231	2.99e-135	2.44272	CG15628	6.06e-176	2.56598	Rack1	9.02e-28	1.66033	mnd	5.13e-41	2.53645	RpS4	9.95e-212	0.948644	Ppa	8.12e-94	2.39727	lncRNA:marge	1e-50	3.24323
Smr	8.26e-28	2.5505	SoxN	1.12e-51	2.14315	fra	1.07e-97	3.21315	GlcAT-P	8.95e-129	4.62176	ci	8.69e-168	2.50189	RpL5	1.52e-27	1.50476	apt	6.22e-35	2.45434	RpL10Ab	7.94e-210	0.95304	lncRNA:CR43887	1.92e-85	1.56253	ctp	6.75e-49	2.53316
kmr	2.18e-27	2.61034	CG43394	1.44e-50	2.21059	CG32982	1.8e-95	3.15848	VepD	4.45e-127	4.87261	link	1.8e-164	2.08331	RpL34b	1.55e-27	1.09222	DNaseII	7.74e-35	2.11143	RpL9	1.55e-207	0.968236	zen	1.56e-82	3.77813	halo	9.53e-49	2.11497
sdt	1.51e-25	2.36694	cnc	1.32e-49	4.08667	ush	1.19e-93	5.59994	ogre	2.97e-123	2.65556	trn	7.6e-164	2.58988	FBgn0286831	1.58e-27	3.33914	Sxl	1.5e-34	1.85758	RpL6	9.55e-207	1.09062	kuk	6.77e-82	1.89991	cathD	1.11e-46	2.21804
Tet	1.78e-25	2.66788	ec	2.16e-48	1.96598	btsz	2.64e-88	3.26988	CG6398	1.08e-122	2.21479	tou	5.73e-157	2.23746	lncRNA:CR34335	2.7e-27	3.02354	tai	1.73e-34	2.52724	RpL23	8.12e-198	0.889179	halo	2.08e-80	2.10055	Ocho	4.1e-45	3.07125
rib	3.7e-25	3.21458	Hsp83	4.33e-48	3.14096	mgl	7.39e-87	2.65927	lncRNA:roX1	3.6e-122	1.43508	Egfr	1.82e-155	2.22107	lncRNA:roX1	3.08e-27	1.65244	phu	1.34e-33	2.55157	RpS23	2.9e-194	0.733925	pyd	3.08e-79	1.40316	Lapsyn	5.87e-45	4.31698
ed	3.7e-25	1.70466	nmo	5.91e-48	1.44201	net	1.89e-86	4.01567	SNCF	4.36e-121	2.37908	nkd	9.49e-153	1.88837	RpL23A	1.65e-26	1.21504	Inx3	1.33e-32	1.44054	RpS2	7.06e-192	0.695535	ASPP	1.34e-74	2.06857	Pli	1.25e-44	2.03685
ken	1.27e-24	5.18801	SKIP	7.61e-48	1.71036	sdt	5.26e-86	2.48702	Asph	8.28e-121	3.72567	Lac	3.69e-150	2.41274	heph	2.24e-26	3.59614	Dscam2	2.39e-31	3.05469	RpL37-1	5.63e-190	0.843735	kmr	7.75e-71	2.08711	kek5	2.28e-44	2.25839
sfl	2.95e-24	2.56502	path	2.57e-46	2.07917	pum	2.53e-81	2.41125	Psc	8.59e-119	2.20716	Ptr	1.2e-149	2.46925	sesB	5.63e-26	2.60653	Cip4	6.76e-31	2.27475	RpS6	8.37e-190	1.09764	dpp	1.52e-70	2.65018	CG13713	8.28e-43	5.09973
Trim9	4.22e-24	2.71913	uif	5.88e-46	1.96811	px	8.49e-79	2.75951	Fur1	1.09e-117	2.87457	vn	2.51e-148	3.56759	CLIP-190	1.92e-24	3.6916	CG7029	2.02e-29	2.83154	RpS15Aa	6.35e-189	1.15095	shn	1.94e-70	2.21122	ERp60	9.59e-43	2.09183
Imp	9.05e-23	2.58265	Oatp74D	3.08e-43	3.06482	grn	4.78e-78	4.7722	ena	1.14e-113	2.37702	ASPP	2.81e-145	2.3799	RpS9	6.7e-24	0.874795	dpp	2.36e-29	2.29959	RpL23A	5.44e-188	0.898898	tutl	4.51e-67	2.12256	eEF1Œ±1	2.06e-40	1.03892
mgl	1.02e-21	2.2779	tou	1.98e-42	1.65336	klg	5.83e-77	4.52333	Imp	1.96e-107	2.23245	Imp	1.09e-141	2.34063	RpL19	1.24e-23	0.659351	kmr	4.73e-29	1.68126	RpS25	1.18e-186	0.830576	chn	7.31e-67	1.87385	CG13000	2.15e-36	2.59214
bnb	2.14e-21	1.9749	CG13427	2.43e-42	0.993526	Sdc	1.64e-75	2.32446	htl	1.54e-102	5.02461	crb	2.55e-134	2.18972	eEF5	3.82e-23	1.09421	CG3036	9.55e-28	2.1041	RpL17	6.95e-182	0.862543	D	1.35e-66	2.74911	Sry-Œ¥	8.03e-35	3.71507
CG13427	4.44e-21	1.02134	shot	4.54e-42	1.83143	Doc1	1.35e-71	4.46592	T48	5.22e-102	2.93072	dnt	3.69e-134	2.10851	RpS6	7.15e-23	1.19942	NK7.1	1.36e-27	4.88282	RpS24	7.84e-179	1.10135	tok	3.22e-66	3.17588	Lamp1	3.07e-34	1.77449
disco	4.94e-20	3.63927	CG43759	1.4e-41	1.7994	mew	1.69e-71	2.94204	Cyp310a1	6.99e-102	3.84047	fz2	8.49e-131	2.4577	RpL3	1.43e-22	1.56157	ps	1.21e-26	3.18158	RpL35A	4.15e-178	0.899951	Svil	8.95e-65	1.72001	Dtg	3.85e-33	2.32218
shot	5.67e-20	2.36514	grn	7.51e-41	3.43054	baz	7.36e-71	2.40984	fj	1.14e-99	2.66529	jigr1	1.65e-124	2.186	RpS24	2.06e-22	1.37862	Ttd14	2.22e-25	2.31656	mt:ATPase6	7.4e-174	1.23517	psq	2.45e-50	1.16357	mnd	2.88e-31	2.45366
heph	2.41e-19	2.64368	Eip63E	2.75e-40	1.78418	Dtg	2.13e-70	3.02023	sprt	3.79e-99	2.88626	sli	3.83e-123	2.23163	RpS11	2.96e-22	0.936551	CG14915	1.34e-24	1.30651	RpL34b	8.35e-171	0.966559	corto	1.96e-49	1.58682	GILT1	1.03e-29	1.72801
mew	1.4e-18	2.38076	Tet	7.86e-39	1.69491	hth	9.12e-70	2.24212	NetB	2.18e-98	4.06908	tinc	5.69e-123	2.29769	RpS13	3.95e-22	1.06191	CG43736	5.45e-24	1.44505	RpL26	2.71e-169	0.776956	CG13427	2.09e-49	0.978937	Nin	1.16e-29	0.761026
CG43759	1.68e-17	2.20759	egr	6.44e-37	2.12409	sfl	4.22e-68	2.69938	Inx3	6.86e-92	1.56613	sdt	2.47e-121	2.20833	RpS7	5.83e-22	0.918488	Atg1	5.56e-23	2.22049	RpL7A	1.07e-167	0.973491	mud	2.14e-46	1.65508	ZnT77C	1.34e-28	5.19119
jbug	2.68e-17	2.24292	N	8.84e-37	1.02974	Glut4EF	2.24e-66	2.6425	E2f1	1.3e-91	2.01848	5-HT2A	5.45e-117	3.20235	RpS20	6.32e-22	1.02878	sick	1.14e-21	2.15196	RpL40	1.91e-165	0.969572	tinc	2.01e-44	1.75344	Idgf4	5.99e-28	1.7358
apt	4.35e-17	2.52288	Pvf3	3.34e-36	2.8639	CG10011	1.15e-65	2.72093	Sdc	1.08e-90	1.7879	Prosap	5.83e-115	1.94881	RpS27A	1.65e-21	0.822272	lncRNA:CR43887	4.57e-21	1.14767	RpL18A	9.24e-165	0.755359	lncRNA:CR42651	3.75e-43	1.70307	lncRNA:CR44396	9.8e-28	7.15769
fj	4.35e-17	2.37874	RhoU	3.63e-36	1.70689	Corin	2.25e-64	4.5089	CG6701	3.98e-90	2.53994	mew	2.91e-114	2.27837	RpS10b	1.38e-20	0.97025	milt	2.72e-20	1.54672	RpS30	3.09e-162	0.999344	CG4440	6.69e-43	0.913974	kuk	8.74e-27	1.36406
mfas	5.97e-17	2.89973	Blimp-1	1.56e-33	2.0774	ASPP	6.05e-64	2.50266	CG7029	6.98e-87	3.51143	mfas	5.32e-114	3.44725	cdi	1.87e-20	3.1755	Dmtn	6.27e-20	1.79218	RpL27	5.7e-161	0.872233	CG44838	1.05e-39	1.3841	alt	3.38e-26	1.51428
5-HT2A	1.68e-16	2.73596	sdt	2.91e-33	1.59587	ed	1.38e-63	1.66821	hll	3.85e-85	4.96493	ImpL2	1.22e-110	2.7209	RpL8	2.96e-20	1.24575	CG43394	3.48e-19	1.68464	RpL37A	1.93e-160	1.02094	Nrt	1.16e-38	1.21322	cnn	5.03e-26	2.33135
Ptp99A	2.56e-16	2.67131	E2f1	3.81e-32	1.43849	Doc2	3.26e-61	4.92521	tei	3.98e-83	3.56501	dally	3.79e-110	3.21653	EMC4	6.18e-20	2.62439	Drak	9.41e-19	1.27303	sta	1.64e-157	0.719274	pcs	9.28e-38	1.35618	hid	1.48e-25	2.54451
Btk	4.85e-16	2.17069	wg	6.13e-32	2.60415	shot	6.41e-58	2.44943	Fbxl7	5.8e-81	2.95269	tna	2.45e-108	1.91349	RpL7A	1.55e-19	1.14566	ed	9.19e-18	1.28382	RpL31	1.22e-156	1.14866	CG5888	3.47e-37	1.9308	EMC7	2.62e-24	1.71808
sbb	1.23e-15	2.19773	aos	6.93e-32	2.24766	ec	5.95e-56	2.53191	scyl	1.02e-79	2.07571	Drak	5.87e-107	1.92244	JIL-1	1.7e-19	3.05606	mgl	1.24e-16	1.32628	RpL12	3.2e-155	0.743483	lncRNA:CR32218	1.4e-35	1.52916	Vha16-1	1.53e-23	1.04965
CG44838	2.15e-15	1.84409	Gug	6.9e-31	1.4614	N	3.34e-53	1.36424	ptc	7.61e-77	1.74214	rho	2.2e-106	2.48915	RpL18	6.52e-19	0.918799	ct	2.12e-16	2.39919	RpL8	1.1e-154	0.939192	BNIP3	5.72e-35	1.62273	shg	1.87e-23	1.17348
lncRNA:CR42862	3.1e-15	2.09842	BNIP3	1.2e-30	1.68901	Ance	2.99e-52	3.37918	ltl	1.83e-76	3.8438	pico	1.74e-105	2.25419	eEF1Œ≤	6.62e-19	1.77586	mud	2.66e-16	1.37653	mt:CoIII	5.45e-154	0.97105	mew	1.53e-34	1.54535	RpL15	2.93e-23	0.405177
brat	3.41e-15	2.00662	Imp	1.46e-30	1.38946	tutl	7.78e-52	2.48237	pxb	2.4e-74	2.2253	CG8312	1.16e-99	2.00511	RpS15Aa	1.48e-18	1.28466	psq	4.58e-16	1.14445	RpS12	3.67e-153	0.784689	Ac78C	9.89e-34	1.83504	ZnT63C	3.06e-23	2.95855
link	5.03e-15	1.77966	CG13784	1.69e-30	1.50723	lov	1.12e-50	2.71665	CycE	8.44e-73	1.89158	lncRNA:CR42651	1.62e-99	2.09209	RpL17	1.48e-18	0.964706	Tl	9.44e-16	1.69736	RpL7	5.14e-150	0.77323	lola	1.79e-33	0.898359	bnk	1.24e-21	2.21343
bin3	6.43e-15	1.99866	trn	4.39e-30	1.74682	scyl	1.5e-47	1.99476	knrl	1.63e-72	2.65907	CG7884	3.27e-99	1.99941	RpL26	2.94e-18	1.03562	CG12986	1.04e-15	3.87999	RpLP2	5.09e-149	0.662475	Kr	1.87e-33	1.96598	SytŒ≤	5.34e-21	7.60003
klg	6.99e-15	3.16241	CG43736	4.08e-28	1.40953	cno	2.42e-47	2.41053	CG5004	5.2e-72	3.10288	mgl	5.1e-98	1.91229	lncRNA:CR42862	4.1e-18	2.68789	MESR3	1.12e-15	2.24887	RpL35	3.98e-148	1.20972	dnt	9.31e-32	1.23968	CG7530	2.31e-19	2.35292
aos	1.1e-14	2.65654	CG3764	1.11e-27	2.2991	pan	2.28e-45	2.08642	lola	2.01e-68	1.08182	raskol	8.57e-98	1.97246	RpS29	1.27e-17	0.965802	FBgn0040813	3.52e-15	2.10759	RpL4	7.05e-148	1.46504	ptc	9.58e-32	1.1476	REPTOR	2.6e-18	2.17389
wb	1.6e-14	2.18437	lncRNA:CR44999	5.18e-27	1.87637	nkd	3.29e-45	1.61216	fog	3.33e-67	2.83563	CG34224	7.39e-97	2.25772	Lamp1	1.77e-17	2.45746	pcs	1.92e-14	1.30328	RpS3	2.03e-147	0.844525	CycE	3.03e-30	1.20222	CG16813	2.81e-18	5.49275
Atx-1	1.77e-14	2.21	apt	9.68e-26	1.77427	mtd	3.46e-45	2.5455	gukh	1.16e-66	2.09757	ptc	9.14e-97	1.87479	RpS3	2.28e-17	1.12095	Ip6k	7.44e-14	1.50766	mt:CoI	6.14e-147	1.61914	nuf	1.71e-27	1.43247	hrg	3.81e-18	1.88829
grh	4.32e-14	1.97083	Sec61Œ≤	4.88e-25	2.11307	pros	9.02e-45	2.67167	msn	2.15e-66	2.48678	ed	5.31e-95	1.53232	RpS12	2.76e-17	1.11894	grh	1.63e-13	1.28139	RpL5	2e-146	0.976349	Rgl	5.04e-27	1.15286	Idgf6	3.88e-18	1.46899
ASPP	7.23e-14	2.02551	pxb	5.89e-25	1.57556	SKIP	2.15e-44	1.94253	CG42741	4.63e-66	5.10194	Dscam1	4.31e-91	1.88431	Pits	3e-17	3.25083	bab2	7.04e-13	3.12258	RpL18	2.95e-142	0.694546	Elba2	1.33e-25	1.33857	RpL21	4.38e-17	0.373456
CG8312	1.26e-13	2.00611	CycE	1.45e-24	1.41486	Btk	2.4e-44	2.18383	Drak	9.46e-66	1.62165	pbl	9e-90	1.71614	fl(2)d	3.5e-17	2.56916	CG34214	1e-12	1.21506	Rack1	3.72e-142	1.07846	btsz	1.93e-25	1.37789	NUCB1	1.24e-16	1.5241
pcs	3.16e-13	1.898	Bicra	1.94e-24	1.40488	fz2	9.83e-44	2.35759	link	1.12e-63	1.6339	Tom	7.14e-87	1.90072	sta	4.48e-17	0.952189	zfh2	5.56e-12	1.83808	RpL28	2.87e-138	0.753483	sli	2.66e-25	1.27055	Sema1b	2.11e-16	1.2504
N	1.15e-12	1.22899	Syx1A	1.99e-24	1.21701	Lac	6.31e-43	2.07261	sty	1.34e-63	2.89934	Wdr62	2.72e-81	2.38258	Cirl	4.85e-17	3.27275	SNCF	6.43e-12	1.13356	Tctp	6.32e-136	1.41097	mnd	3.29e-25	1.55044	CNBP	2.99e-16	1.24871
sog	2.61e-12	1.90564	side-V	2.24e-24	2.38517	CG13653	7.69e-42	4.00508	cv-c	6.39e-63	2.47939	chn	3.94e-80	1.79287	RpL10Ab	8.51e-17	0.905182	CG33298	7.83e-12	1.31877	RpLP0	4.57e-128	1.09504	Btk	6.44e-25	1.21564	mt:Cyt-b	3.26e-16	0.690143
Ten-m	7.57e-12	2.03071	lncRNA:roX1	2.73e-24	0.944591	CG13465	2.45e-41	2.1411	stg	1.91e-62	2.70369	InR	5.31e-80	1.70746	RpL23	9.48e-17	0.890708	Oda	1.7e-11	1.48464	RpL32	4.3e-126	0.614882	msi	1.24e-24	1.18539	raskol	3.98e-16	1.20902
baz	1.54e-11	1.7611	S	1.32e-23	1.3812	bnl	4.02e-39	4.10204	Mes2	4.19e-62	4.7685	Ubx	1.64e-77	2.31469	CG7530	2.21e-16	3.21845	Gmap	1.84e-11	3.03661	RpL36	1.29e-123	0.785549	CG15480	7.86e-24	1.5848	CG15098	9.21e-16	1.24025
ogre	3.71e-11	1.88759	nuf	2.6e-23	1.468	lncRNA:CR43314	1.9e-38	2.36501	fz2	1.8e-61	1.98714	hry	1.79e-77	1.82884	CG3655	3.19e-16	3.23367	Ptp99A	3.75e-11	1.62379	RpL24	1.58e-122	0.673817	Notum	8.42e-24	1.643	CG14715	2.6e-15	1.00219
Prosap	9.33e-11	1.88504	Su(var)2-HP2	3.2e-23	1.65951	InR	1.96e-38	1.99278	CG14111	1.23e-59	2.23846	Smr	1.12e-75	1.56298	Rrp47	8.34e-16	2.57944	PAPLA1	4.04e-11	2.14142	RpS19a	3.7e-121	0.838825	CG43163	1.91e-22	1.46925	lncRNA:CR34335	2.15e-14	1.10665
trn	9.6e-11	1.77739	pyd	1.72e-22	1.1871	pyd	3.28e-38	1.38347	Shrm	2.11e-57	1.86957	lncRNA:bxd	2.81e-71	2.0204	RpL37-1	6.44e-15	0.808503	Svil	5.93e-11	1.09311	RpS5b	1.87e-116	0.842167	Atg17	4.27e-22	1.11974	CG14014	3.12e-14	2.49017
fz	3.95e-10	1.81604	gogo	1.01e-21	2.06225	Ubx	3.27e-36	2.53511	goe	9.14e-57	1.74667	dan	9.6e-70	1.97274	RpS8	1.12e-14	0.614011	rau	1.07e-10	2.2957	RpS14a	4.69e-116	0.758347	sqd	5.06e-22	0.565247	Ip6k	9.3e-14	1.5771
CG7884	7.83e-10	1.7577	CG14204	1.02e-20	5.35135	lncRNA:Œ±Œ≥-element:CR32865	9.12e-35	4.46136	CG8960	1.54e-55	1.5121	Rgl	2.48e-69	1.65759	RpLP0	1.13e-14	1.45126	CG13921	1.43e-10	1.85468	lncRNA:CR34335	1.14e-113	2.34719	lncRNA:CR45916	1.4e-21	1.62479	y	1.47e-13	2.99523
kuz	1.52e-09	1.52664	retn	2.82e-20	1.48201	Mmp2	2.47e-34	4.40376	RapGAP1	1.57e-55	1.39266	tbc	5.64e-69	2.79384	Sema1a	3.42e-14	2.87635	Ptp4E	1.64e-10	1.19977	sesB	2.13e-111	1.98772	FBgn0267727	1.62e-21	1.24015	Hsc70-3	3.74e-13	1.78967
Trf2	2.72e-09	1.64972	G9a	2.92e-20	1.47833	ptc	3.95e-33	1.60304	FBgn0040813	2.16e-52	2.74262	bib	6.04e-65	1.55914	par-1	4.79e-14	3.62717	kuk	2.35e-10	1.03106	eEF1Œ≤	3.7e-109	1.04324	mira	7.96e-21	1.13429	CG14111	5.38e-13	1.6647
CG33298	3.09e-09	1.76556	Prosap	4.17e-20	1.20206	Tmtc2	6.22e-33	4.96128	CG42762	7.1e-51	1.68058	Sdc	1.07e-61	1.40331	Jupiter	6.47e-14	2.35739	GlcAT-P	3.45e-10	2.02651	RpS27	3.4e-106	0.714297	lncRNA:CR43314	1.37e-20	1.36161	RpL10	1.46e-12	0.248458
E2f1	3.24e-09	1.88433	ph-p	1.14e-19	1.45979	RhoGAP19D	1.06e-32	1.49575	lncRNA:Hsrœâ	6.31e-48	1.49988	ogre	2.03e-61	1.63221	eIF4A	1.95e-13	2.25014	atos	3.59e-10	1.25527	RpL3	1.7e-97	0.914998	dunk	2.09e-20	1.31508	CG9953	4.27e-12	1.26117
Tollo	7.57e-09	1.74018	Tre1	3.46e-19	1.86206	kmr	2.37e-32	1.85438	zfh1	1.68e-45	5.24757	Rac2	2.8e-61	1.66816	RpS2	4.29e-13	0.718418	goe	4.57e-10	1.11871	RpL30	5.72e-89	0.942612	cnn	5.82e-20	1.48692	RpS3A	6.79e-12	0.34857
lncRNA:CR43617	1.09e-08	3.51995	unc-5	4.6e-19	2.89143	Gp150	6.61e-32	1.91501	side-V	2.76e-45	2.74348	how	6.97e-58	1.56706	RpL12	4.89e-13	0.932901	jvl	4.74e-10	1.02159	RpL11	1.72e-87	0.526068	HnRNP-K	3.12e-19	0.907634	axo	8.93e-12	4.83635
Egfr	1.34e-08	1.53129	ft	5.14e-19	1.4503	btl	1e-31	3.95749	ktub	8.41e-45	2.44458	kmr	1.17e-57	1.7422	cathD	4.89e-13	2.23393	l(3)neo38	6.3e-10	1.07784	RpS17	1.79e-87	0.601344	Socs36E	4.71e-19	1.00354	EMC4	3.77e-11	0.888803
robo2	1.35e-08	1.56856	bowl	5.88e-19	2.16541	Tom	2.71e-31	1.94274	hry	4.33e-44	1.66853	px	6.57e-57	1.49782	RpL35A	6.69e-13	0.99267	cv-c	8.24e-10	1.52115	RpS28b	3.36e-85	0.62799	pbl	5.92e-19	0.926831	CG5532	5.53e-11	0.983208
phu	1.46e-08	1.98487	nkd	6.72e-19	1.21461	Smr	1.13e-30	1.6963	sick	3.49e-43	2.16119	HnRNP-K	1.28e-56	1.43426	mt:ND5	7.57e-13	2.29392	klu	1.18e-09	2.22554	RpL36A	1.94e-77	0.719896	cad	8.45e-19	2.3757	Ost48	6.1e-11	1.02193
Socs36E	1.56e-08	1.50498	noc	7.83e-19	1.9046	jbug	2.18e-30	1.88405	lncRNA:CR42651	7.69e-42	1.59812	tsh	2.19e-56	2.46995	RpL14	7.67e-13	0.676918	spri	1.35e-09	1.95531	RpL39	1.27e-76	0.695473	CG14937	8.98e-19	1.3658	Rab3-GEF	1.25e-10	4.79227
Nipped-B	1.61e-08	1.54382	Uhg5	8.41e-19	1.5883	tou	1.29e-29	1.67798	klar	6.47e-41	1.3141	CG13784	3.24e-56	1.40797	RpS16	8.67e-13	0.648773	RhoGAP19D	2.54e-09	0.886866	mt:CoII	8.04e-74	0.715691	Dtg	4.07e-18	1.2332	Pino	1.32e-10	1.57242
ci	2.36e-08	1.63492	mud	1.32e-18	1.21454	emc	1.71e-29	2.16796	fz	8.15e-40	1.62297	path	1.42e-54	1.63121	Hrb27C	9.39e-13	2.19592	Tis11	2.9e-09	1.64364	RpL38	2.49e-71	0.778316	CG7884	1.12e-17	1.02383	fzr	1.47e-10	1.71093
scb	2.62e-08	3.64376	Inx3	2.26e-18	1.04815	olf413	5.94e-28	3.41023	wech	7.07e-39	1.24396	Gp150	8.58e-49	1.45605	RpLP1	1.13e-12	0.584029	Hrb98DE	5.67e-09	1.17479	CG7840	3.75e-71	1.46703	hry	1.32e-17	1.11957	Pdi	2.06e-10	1.07517
Shrm	3.38e-08	1.60112	mld	1.04e-17	2.7193	lncRNA:bxd	3.08e-26	2.03427	be	1.79e-37	2.67789	Glut4EF	5.02e-48	1.37648	tai	1.19e-12	2.6498	CG9775	5.81e-09	1.17511	RpL41	1.01e-68	0.34583	jigr1	1.56e-17	1.01098	srw	2.98e-10	1.2651
kis	3.71e-08	1.44798	pcs	1.39e-16	1.19242	dpp	3.31e-26	2.14451	trx	5.32e-37	1.41176	CG44774	3.56e-47	1.26822	crol	1.19e-12	3.65366	GEFmeso	8.93e-09	1.47876	RpS21	3.67e-53	0.587891	Egfr	3.73e-17	0.912724	CG6398	3.09e-10	0.740191
spen	3.76e-08	1.34177	Doc1	4.82e-16	2.16416	ci	4.84e-26	1.73337	Cys	1.27e-36	1.50775	lncRNA:roX1	3.28e-46	1.13162	RpL35	1.8e-12	1.21917	klg	8.96e-09	1.87541	tsr	2.75e-47	0.671436	CG10035	4.75e-17	1.21321	KdelR	3.78e-10	1.25338
pum	3.88e-08	1.5114	lncRNA:CR43314	9.84e-16	1.32608	CG34393	1.98e-25	4.06662	RhoGAP71E	7.95e-36	1.23897	brk	2.07e-44	2.70342	GŒ±o	3.94e-12	2.98504	CG2852	1.28e-08	0.775902	awd	2.83e-47	0.396219	insv	1.23e-16	1.0735	RpS27A	9.01e-10	0.345499
klar	6.07e-08	1.45494	Drak	1.09e-15	1.10408	rho	1.14e-24	2.00098	rst	6.42e-35	2.70811	shot	5.79e-44	1.34918	bru1	4.53e-12	4.53614	DIP-Œ∏	1.3e-08	1.93243	GstT3	1.95e-39	2.55285	bib	2.06e-16	0.961684	RhoGEF64C	1.29e-09	2.54556
lncRNA:CR44317	7.51e-08	2.52206	px	3.23e-15	1.13827	Gug	2.09e-23	1.34133	CG42238	1.28e-34	1.41794	MYPT-75D	7.45e-42	1.39926	Lamtor1	4.68e-12	2.61127	zld	1.37e-08	0.97519	RpL29	2.99e-37	0.395734	trbl	4.98e-16	1.03759	l(1)G0289	3.33e-09	1.26264
sprt	9.14e-08	1.79978	Ten-a	4.28e-15	1.35758	CG43163	2.72e-23	1.9342	mthl1	5.26e-34	1.98603	drongo	8.53e-41	1.63966	RpL7	5.27e-12	0.949935	InR	1.65e-08	1.02447	me31B	3.63e-35	1.76681	CREG	6.43e-16	0.982905	RpL4	3.5e-09	0.510967
pan	9.84e-08	1.48083	bun	4.84e-15	1.16983	Nrt	4.24e-23	1.15663	robo2	1.11e-33	1.36067	CG10011	2.02e-40	1.3243	Sry-Œ¥	9.45e-12	3.25616	Ptr	1.69e-08	1.00951	EMC4	3.72e-35	1.0396	baz	6.7e-16	0.806219	Pits	3.64e-09	1.67493
dally	1e-07	2.02359	CG43163	6.7e-15	1.33361	kuz	3.4e-22	1.32632	CycA	1.23e-32	1.48017	Mkp3	3.22e-39	1.34706	Sh3Œ≤	1.37e-11	3.07249	lncRNA:CR33963	1.8e-08	1.71972	eEF1Œ≥	1.49e-32	1.1893	Bacc	1.25e-15	0.628136	cni	4.25e-09	0.856764
Eip63E	1.8e-07	1.56845	tna	7.44e-15	1.20345	chn	4.86e-22	1.57435	opa	1.26e-32	1.43796	lncRNA:CR44931	8.96e-38	2.02167	14-3-3Œ∂	1.48e-11	2.27328	bin3	1.94e-08	1.0582	CG7530	1.63e-31	2.39768	Taf4	1.34e-15	1.28711	GstT3	4.5e-09	1.64773
gish	1.83e-07	1.47102	klu	1.26e-14	2.23421	heph	9.84e-22	1.90686	Alh	8e-32	1.41406	Trf2	1.5e-37	1.13973	GstT3	1.58e-11	2.7124	fax	2.87e-08	0.778794	Hsc70-4	4.56e-31	1.32957	jbug	1.78e-15	0.997537	crok	5.37e-09	1.13489
RhoGAP19D	2.51e-07	1.47609	Sxl	1.31e-14	1.07955	Z600	1.81e-21	1.61448	ed	3.22e-31	1.15703	Tollo	3.71e-37	1.35162	Tom20	1.99e-11	2.06118	pyd	3.48e-08	0.916501	mt:srRNA	1.66e-30	1.06353	CG9775	3.07e-15	1.12256	Pcf11	5.62e-09	0.702456
ec	4.2e-07	1.55871	Rgl	1.76e-14	1.12515	CG15480	1.94e-21	1.91785	Traf4	7.4e-31	1.69586	T48	6.42e-37	1.58576	RpS5b	2.36e-11	1.00876	mt:CoII	3.51e-08	0.238692	mt:ND5	6.97e-30	1.3464	dpn	1.07e-13	1.42416	CG13712	7.58e-09	2.73792
smash	4.21e-07	1.58967	CG12581	2.76e-14	1.32089	scb	5.32e-21	4.18158	emc	1.3e-30	1.61919	CG30089	7.58e-37	1.47931	Ip6k	6.75e-11	2.29458	lncRNA:CR44999	3.51e-08	1.32543	CNBP	5.09e-29	1.13022	eve	1.23e-13	1.39589	EMC3	1.01e-08	1.25062
Rbfox1	4.58e-07	1.47201	CG4080	2.95e-14	1.1463	CG10479	5.59e-21	2.40069	kuz	3.21e-30	1.06928	Gug	1.9e-36	1.10025	Ssdp	7.71e-11	1.90792	ckn	3.54e-08	1.06418	RpL34a	2.68e-27	0.837708	phu	1.8e-12	1.28528	sesB	1.77e-08	0.706774
RhoGAP71E	6.24e-07	1.37221	ymp	4.11e-14	1.94323	blot	3.94e-20	1.38526	RhoGAP93B	1.86e-29	1.63284	smash	5.69e-36	1.33544	Tctp	9.11e-11	1.45116	crb	5.46e-08	1.11163	bic	3.56e-25	0.539516	lncRNA:CR44677	1.97e-12	1.63347	CG2865	1.77e-08	1.00743
Tom	7.41e-07	1.44115	spen	7.79e-14	0.963158	link	7.65e-20	1.25735	wake	2.33e-29	1.38042	corto	2.38e-35	1.15831	MSBP	9.62e-11	2.21182	CG44838	6.05e-08	0.886767	CG1943	7.43e-25	1.50877	Antp	1.62e-11	1.09048	Fer1HCH	2.72e-08	0.763081
bru3	1.71e-06	1.89835	E(Pc)	1.19e-13	1.07442	zld	1.04e-19	1.2791	lncRNA:marge	2.08e-27	1.59538	wech	3.57e-35	1.26046	Vha16-1	1.65e-10	1.68448	MFS14	7.25e-08	1.42267	His2Av	5.16e-24	0.913502	opa	3.49e-11	0.899114	SelT	2.78e-08	0.723566
RapGAP1	1.76e-06	1.56353	CG11791	1.26e-13	1.07179	opa	3.53e-19	1.59462	lncRNA:CR46003	8.92e-27	3.8842	CG44838	4.42e-34	1.14515	CG10543	2.1e-10	2.60226	Fas2	1.05e-07	2.20531	eIF4A	8.57e-24	1.04688	Keap1	5.85e-11	0.932527	ctrip	3.31e-08	1.42628
crb	2.06e-06	1.58491	kni	1.45e-13	1.77085	Prosap	4e-19	1.3971	Rbfox1	2.08e-24	1.16631	mira	1.36e-33	1.19678	RpS14a	2.23e-10	1.07883	Pde8	1.19e-07	2.40136	Sod1	1.3e-23	1.08746	sca	8.05e-11	0.878066	pAbp	4.65e-08	1.04699
CG33229	3.35e-06	1.37377	otk	1.53e-13	3.0013	crb	7.31e-19	1.36116	Syx1A	2.35e-24	1.00292	brat	3.34e-33	1.14855	lncRNA:CR31044	2.28e-10	2.20235	halo	2.13e-07	0.986747	GILT1	6.36e-23	1.02057	mtd	8.52e-11	0.984845	CG18269	8.44e-08	2.58088
jvl	4.58e-06	1.38231	sca	1.69e-13	1.1156	geko	1.37e-18	1.51912	trbl	3.37e-24	1.23303	Rala	5.99e-33	1.24395	CG32428	2.39e-10	3.3743	CG10035	3.3e-07	1.26295	mt:ND4	9.51e-23	1.07291	tld	9.02e-11	1.75365	FER	1.05e-07	1.36862
fs(1)h	6.21e-06	1.28224	ASPP	2e-13	1.19778	5-HT2A	2.02e-18	2.03122	mtd	4.63e-24	1.35117	lncRNA:CR31044	6.26e-33	1.30768	Ntf-2	2.42e-10	2.03036	tkv	3.36e-07	1.07331	RpS5a	9.71e-23	0.405304	Cys	2.04e-10	0.827662	Œ±Tub84B	1.17e-07	0.643836
CG42238	1.11e-05	1.34062	puc	2.1e-13	2.50151	wake	2.4e-18	1.52533	CG3638	6.84e-24	1.58035	Socs36E	1.95e-32	1.13626	His2Av	2.43e-10	2.00209	step	3.57e-07	1.15464	Fkbp12	6.27e-22	0.428501	pre-lola-G	5.86e-10	0.785309	Rrp47	1.4e-07	1.08426
S	1.11e-05	1.3587	corn	2.52e-13	1.10675	aop	2.54e-18	1.56742	jumu	2.12e-23	1.34222	klar	5.9e-32	1.12721	mt:ND6	2.6e-10	2.05926	bru3	3.86e-07	1.40809	Tom20	1.31e-21	1.00939	retn	1.07e-09	0.949544	Taf4	1.88e-07	1.29038
sdk	1.25e-05	1.41089	mam	3.74e-13	1.10553	Doc3	3.34e-18	3.63229	step	3.84e-23	1.39016	pan	7.14e-32	1.13506	RpL37A	2.95e-10	1.03782	Tm1	4.86e-07	0.971288	dUTPase	1.75e-21	0.838315	S6KL	1.85e-09	1.02914	RpS10b	1.97e-07	0.12816
ths	1.64e-05	1.7004	CG8960	7.08e-13	1.21885	kay	6.29e-18	4.03059	CG30089	3.88e-23	1.38556	cindr	8.45e-32	1.24515	RpL24	3.74e-10	0.923238	aqz	5.39e-07	0.763079	bnk	2.29e-21	1.65192	net	2.71e-09	1.23856	CNPYb	2.33e-07	1.38521
RhoU	1.77e-05	1.3575	halo	1.15e-12	1.03375	nuf	3.94e-17	1.47237	fend	5.58e-23	1.40674	Dyrk2	1.16e-31	1.29327	Mbs	6.17e-10	2.47073	bru2	6.47e-07	2.63444	Nlp	3.38e-21	1.02378	fax	2.88e-09	0.585417	NFAT	3.19e-07	1.15565
CG44774	2.25e-05	1.26951	Frl	1.38e-12	1.05224	Kank	1e-16	1.87009	CG12177	6.14e-23	3.86512	CG5191	1.4e-31	2.01811	Elk	6.29e-10	5.76214	Psc	9.1e-07	0.832216	Sumo	1.51e-20	0.157224	pan	3.49e-09	0.635843	Spp	4.9e-07	1.06728
tay	3.21e-05	1.28828	S6k	1.74e-12	1.29576	tkv	1.63e-15	1.4728	luna	7.48e-23	2.37559	jvl	4.41e-31	1.14659	mts	6.88e-10	2.51184	salm	1.07e-06	1.18583	RpS14b	1.76e-20	0.869031	CG8960	6.07e-09	0.66117	CaBP1	5.17e-07	0.978399
run	4.09e-05	1.92228	Ldh	2.9e-12	4.50036	CG43725	1.71e-15	1.25493	Prosap	8.2e-23	0.959255	BNIP3	8.65e-31	1.22727	Mdh1	7.57e-10	2.23793	baz	1.45e-06	0.924517	Cyp1	5.86e-20	0.990419	nkd	9.16e-09	0.89533	pyd	5.8e-07	0.0326481
CG2865	4.61e-05	1.36295	CG43725	3.58e-12	1.09735	lncRNA:CR31044	1.84e-15	1.49578	CG9171	1.84e-22	2.60854	lncRNA:CR42862	1.29e-29	1.1174	eEF1Œ≥	9.74e-10	1.90045	CG3655	2.26e-06	1.37876	EMC7	9.7e-20	1.16281	uif	2.43e-08	0.837492	eEF1Œ¥	6.48e-07	0.951256
cg	4.68e-05	1.27824	CG4440	5.65e-12	0.840729	cpo	2.15e-15	3.6147	kuk	2.21e-22	1.1463	Syx1A	3.77e-29	1.02286	RpL13A	1.13e-09	0.517586	tmod	2.3e-06	1.16054	Act5C	5.69e-19	1.04962	MsrA	2.86e-08	1.50274	RpS13	7.85e-07	0.180321
Nipped-A	4.89e-05	1.36088	CG12535	6.51e-12	1.5468	Eip63E	2.28e-15	1.39129	CG43658	4.31e-22	1.93653	aqz	1e-28	0.886331	CG2310	1.22e-09	2.30418	Pino	2.73e-06	1.16291	RNASEK	3.19e-18	0.77129	CycT	4.99e-08	0.67112	CG6310	8.64e-07	3.68059
Sxl	5.35e-05	1.51556	tll	7.4e-12	1.62815	Cip4	3.86e-15	1.61845	bou	6.19e-22	1.28976	rdx	1.2e-28	1.11531	ctp	1.8e-09	2.03328	Atg17	2.88e-06	0.902226	CycB	2.05e-16	1.28765	lncRNA:CR44931	1.07e-07	1.19059	Spase25	1.08e-06	0.78745
Caper	5.83e-05	1.28858	Cad87A	8.18e-12	0.943459	Tet	6.26e-15	1.46865	Frl	1.46e-21	1.11551	skd	8.78e-28	0.982892	EMC7	2.36e-09	1.98132	bowl	3.09e-06	1.60296	eEF1Œ¥	2.09e-16	1.05352	bin3	1.51e-07	0.669539	CG32428	1.13e-06	2.11606
LRP1	7.11e-05	1.37032	Doa	8.37e-12	1.02946	Antp	5.01e-14	1.49226	Nrg	4.78e-21	1.21117	SKIP	1.03e-27	1.05925	CNBP	3.44e-09	1.96111	CycE	3.3e-06	0.880999	ProsŒ≤2	4.72e-16	1.03486	bnk	3.28e-07	0.891065	MSBP	1.2e-06	1.07004
Inx2	7.11e-05	1.29206	l(3)neo38	1.05e-11	1.14088	CG44774	5.06e-14	1.21692	PolE4	5.85e-21	1.50809	Sin3A	6.13e-27	0.964843	CG3726	3.6e-09	5.20125	S6KL	3.74e-06	1.11403	Unr	5.19e-15	1.18111	CG1146	3.29e-07	1.5099	RpL19	1.29e-06	0.22491
lilli	8.51e-05	1.25199	dpp	1.5e-11	1.24686	Doa	8.78e-14	1.31294	Dyrk2	1.08e-20	1.23516	CG6398	4.69e-26	1.06141	scaf6	3.96e-09	2.67122	whd	4.87e-06	1.60452	CG13551	6.57e-15	0.933287	hrg	4.16e-07	0.859848	Tom	1.52e-06	0.823934
bou	0.000103254	1.34125	Btk	2.33e-11	1.00453	Dyrk3	2.02e-13	1.27373	lncRNA:CR43887	1.54e-20	1.09342	CG13465	6.22e-26	1.06853	RpS23	4.3e-09	0.625293	kek1	5.37e-06	2.12731	Rrp47	6.7e-15	1.09864	bard	5.69e-07	0.989808	CG14441	1.53e-06	3.84279
Dscam1	0.00010682	1.27421	Sin3A	2.35e-11	0.971911	peb	2.52e-13	4.05057	Svil	4.48e-20	1.10811	fz	8.46e-26	1.12951	l(1)G0289	5.16e-09	2.06533	Egfrap	6.47e-06	3.75495	ProsŒ≤1	1.14e-14	0.964214	Atg18a	7.5e-07	1.07114	E(spl)m4-BFM	1.83e-06	2.20841
CG13465	0.000107728	1.25767	lola	2.97e-11	0.777353	rau	5.48e-13	2.49348	wgn	5.2e-20	2.49033	Ccdc85	1.14e-25	1.09989	Abl	6.36e-09	2.51643	mt:CoI	6.94e-06	0.329899	eIF3k	2.25e-14	0.98717	mt:lrRNA	8.35e-07	0.0403894	RpL13	1.84e-06	0.131693
sgg	0.000111365	1.25856	jumu	3.61e-11	1.11423	FER	7.53e-13	1.53664	CG32486	6.11e-20	1.27614	CG43759	1.28e-25	1.0352	CG4968	8.42e-09	2.20993	Zasp52	7.46e-06	1.98146	mt:ND3	5.25e-14	0.852781	CG12054	9.45e-07	0.851319	Arl6IP1	2.23e-06	0.857813
Dbp80	0.000136206	1.48644	dlp	3.9e-11	1.32876	lncRNA:iab8	8.24e-13	1.71972	S	6.68e-20	1.03025	Rbfox1	1.81e-25	1.05638	RNASEK	1.14e-08	1.9089	scb	8.99e-06	2.59973	ProsŒ≤4	1.14e-13	0.785063	CG10283	1.39e-06	1.15275	Or71a	2.3e-06	7.17812
raskol	0.000145644	1.23552	dan	4.97e-11	1.13128	lncRNA:CR42862	1.83e-12	1.18574	Dsp1	1.06e-19	1.00337	shg	2.06e-25	0.968074	kek5	2.16e-08	1.96972	CG12581	1.13e-05	1.04797	cathD	2.15e-13	0.734253	CG13868	2.31e-06	2.15975	Stim	3.46e-06	1.19829
Cad87A	0.000165517	1.25705	toc	5.03e-11	1.59535	kis	2.77e-12	1.0279	ckn	1.19e-19	1.07986	MESR3	2.49e-25	1.91508	gish	2.28e-08	1.68346	Nhe2	1.57e-05	1.2519	Cyp6v1	4.01e-13	1.96682	scyl	2.54e-06	0.517611	hiw	3.7e-06	3.75929
tai	0.000181056	1.46522	DNaseII	5.14e-11	1.0416	MYPT-75D	6.23e-12	1.25829	CG11357	1.43e-19	1.92627	CG4440	5.44e-25	0.959199	RpS25	2.41e-08	0.715495	MsrA	2.27e-05	1.55671	Mdh1	1.18e-12	1.22997	Ubx	3.82e-06	0.874606	CHOp24	3.84e-06	1.03206
fend	0.000182296	1.3737	slp1	5.27e-11	2.3209	jvl	6.92e-12	1.1464	CG43394	3.38e-19	1.16626	grnd	9.68e-25	1.9139	CG15098	2.53e-08	1.83432	lncRNA:CR45979	2.5e-05	1.7238	CG14014	1.24e-12	1.99715	CG13000	5.61e-06	0.762631	CG5065	4.48e-06	6.60327
lov	0.000195527	1.36086	Graf	9.74e-11	1.81172	lncRNA:CR42651	1.12e-11	1.23126	lncRNA:CR45911	4.64e-19	1.44092	Brd	1.97e-24	1.28677	eEF1Œ¥	2.62e-08	1.86681	cindr	2.59e-05	0.914306	Arf4	1.83e-12	1.01427	tsg	2.07e-05	1.23216	lncRNA:CR43264	4.49e-06	1.13568
Dyrk2	0.000355316	1.27412	pbl	1.15e-10	0.97129	klar	1.94e-11	1.12087	crp	9.98e-19	1.06929	gish	2.92e-24	0.922491	ScsŒ±1	3.9e-08	1.90824	mthl3	2.89e-05	3.00519	ND-B16.6	1.91e-12	1.11902	l(3)mbt	2.82e-05	0.627749	CG1146	4.55e-06	1.86887
Cdep	0.000548257	1.52281	Mapmodulin	1.77e-10	0.952832	Ptr	2.78e-11	1.24729	CG8312	2.62e-18	0.981726	Tmhs	1.96e-23	1.46346	mt:ND4	4.29e-08	1.81071	Tmtc2	3.75e-05	2.61319	ProsŒ±5	3.52e-12	0.819258	CG14478	2.83e-05	0.484959	Unr	6.19e-06	0.962419
Ttd14	0.000660042	1.47374	FBgn0265434	2.22e-10	0.95856	Sod3	2.96e-11	1.20755	Bcat	2.75e-18	4.27108	mtd	1.09e-22	1.11869	Stlk	4.89e-08	2.17442	Traf4	6.15e-05	1.03784	pgc	7.12e-12	1.53292	Thor	5.16e-05	1.081	egh	7.96e-06	1.08944
Rala	0.000847345	1.17511	Rbfox1	2.68e-10	0.97302	Cys	3.92e-11	1.32708	CG2201	3.9e-18	1.57132	mbc	1.54e-22	1.43335	Myo81F	5.08e-08	2.38191	peb	6.18e-05	2.95539	COX5A	1.12e-11	0.713824	RapGAP1	6.14e-05	0.433897	RpS18	1.08e-05	0.13485
Dyrk3	0.00085643	1.15643	kis	2.78e-10	0.91984	dnt	5.88e-11	1.10337	nub	3.58e-17	1.46103	ich	1.95e-22	1.52244	uex	5.41e-08	1.82003	emc	7.07e-05	0.984813	CG14715	1.03e-10	0.267836	lncRNA:CR44504	8.21e-05	0.914111	Sap-r	1.08e-05	1.11086
Tm1	0.000929582	1.1024	Bili	3.66e-10	4.37427	aos	6.5e-11	1.66452	Socs36E	3.66e-17	1.03051	kis	2.15e-22	0.889466	CycG	8.65e-08	1.97624	CG31635	9.33e-05	0.957209	COX5B	1.1e-10	0.664681	Atg1	9.69e-05	0.864803	ifc	1.12e-05	1.45304
lncRNA:iab4	0.00107221	2.36908	spri	3.92e-10	1.6653	Dll	7.05e-11	3.36363	kni	8.76e-17	1.70755	Eip63E	2.97e-22	0.977625	egh	1.14e-07	1.99134	CG1146	0.000107949	1.57929	mt:ND6	1.64e-10	0.639456	CG15876	0.000113461	0.851577	aph-1	1.31e-05	0.847679
pre-lola-G	0.00108008	1.16642	fax	8.11e-10	0.80748	NimC4	1.99e-10	2.98595	CG32066	9.15e-17	1.12308	bou	2.99e-22	1.10169	Oda	1.66e-07	2.03785	gukh	0.00010878	0.870375	CG5532	1.87e-10	0.538193	Smurf	0.000134815	0.655482	CG4572	1.33e-05	1.2699
Pde8	0.00111862	2.41273	psq	9.17e-10	0.962447	Syx1A	3.05e-10	0.883827	RhoU	3.14e-16	0.963621	lncRNA:CR32218	5.04e-22	0.994549	GŒ≤13F	1.78e-07	1.85124	fog	0.000110804	1.21086	CG4968	2.36e-10	1.20273	HmgD	0.000135538	0.352756	Neu2	1.36e-05	1.96532
mira	0.00113254	1.17227	tld	1.21e-09	1.72696	Ten-m	3.33e-10	1.2738	Dbp80	4.23e-16	1.29994	FBgn0267727	8.25e-22	1.01185	ERp60	2.14e-07	1.71142	CG5888	0.000132907	0.988735	eEF2	2.76e-10	0.784545	CG13465	0.000137545	0.543492	CG2493	1.75e-05	1.31408
dnt	0.00113616	1.24531	Mdr49	1.28e-09	1.16834	Sema5c	5.62e-10	1.53529	Nhe2	4.83e-16	1.44835	Frl	9.11e-22	0.941751	KdelR	2.51e-07	1.86118	dunk	0.000165642	0.879946	ATPsynD	5.41e-10	0.737135	lncRNA:bxd	0.00016151	0.695477	RpLP0	2.21e-05	0.275711
ImpL2	0.0011631	1.32179	CG4452	2.86e-09	1.00479	spen	8.3e-10	0.834547	CG13917	7.64e-16	1.12573	pxb	1.72e-21	0.999565	me31B	2.56e-07	1.83824	Thor	0.000183421	1.31673	wisp	5.98e-10	1.5763	CG13096	0.000218214	0.638276	RpL23A	2.3e-05	0.291924
Ama	0.00124619	1.2161	CG13000	2.94e-09	1.03229	sbb	1.69e-09	1.06277	CycT	1.1e-15	0.938405	Nipped-B	1.74e-21	0.917588	Hsc70-4	2.58e-07	1.76192	CG14111	0.000183554	0.970934	RpL24-like	2.37e-09	0.50794	Art2	0.000254018	1.61552	OstŒî	3.41e-05	1.05928
Taf3	0.00132403	1.12064	drongo	3.38e-09	1.10861	Pvf3	2.48e-09	1.85712	Mef2	1.17e-15	2.85402	Gli	5.46e-21	1.23686	Bsg	3.32e-07	1.64253	COX4	0.000183895	0.749976	CG11999	5.67e-09	1.28935	srw	0.000275167	0.5973	spg	3.56e-05	1.97088
PRAS40	0.00162897	1.29268	RhoGEF64C	6.61e-09	2.01712	CG4440	2.48e-09	0.850296	sbb	1.57e-15	0.963057	comm2	9.38e-21	1.34457	sqd	3.47e-07	1.508	rin	0.000259692	0.718968	CG15098	3.21e-08	0.509306	Dsp1	0.000316858	0.411394	CG8460	5.1e-05	1.19684
Pep	0.00166111	1.1369	Ance	7.73e-09	1.34565	Trf2	3.12e-09	0.961007	net	3.16e-15	1.42485	RhoGAP71E	1.75e-20	0.876285	ProsŒ≤6	3.53e-07	1.81263	Doc1	0.00026189	1.49074	Mpcp2	3.29e-08	1.07724	odd	0.000336671	1.11843	Dmtn	5.5e-05	0.995619
pyr	0.00213555	1.34587	mirr	9.88e-09	2.28325	Ten-a	3.59e-09	1.54873	CG2865	3.88e-15	0.955683	CG12054	3.04e-20	1.13185	CG1927	3.8e-07	2.14928	CG14478	0.000321288	0.749392	ERp60	3.64e-08	0.481227	nsl1	0.000454293	0.551668	me31B	5.88e-05	0.886862
Dsp1	0.00219131	1.21856	PAN3	1.34e-08	0.948462	Snoo	4.92e-09	3.61672	Mapmodulin	9.29e-15	0.908231	lilli	4.07e-20	0.948707	RpL31	3.82e-07	1.04726	Rtnl1	0.000325309	0.667399	ProsŒ±7	3.85e-08	0.732612	nub	0.000454866	0.817331	RpL35	6.41e-05	0.230117
tou	0.00241499	1.33115	Rala	2.09e-08	0.910455	Tm1	5.13e-09	1.01015	pico	9.57e-15	1.01627	nuf	7.92e-20	0.971622	RpL18A	4.58e-07	0.473788	FBgn0286831	0.000349952	0.814414	Ubc4	6.18e-08	1.01966	mt:CoI	0.000543368	-0.0440683	CG8507	6.76e-05	1.20022
arm	0.00258784	1.05095	Kdm5	2.41e-08	0.914174	Magi	5.38e-09	1.05181	tmod	1.45e-14	1.19232	CG10283	1.12e-19	1.53714	pre-rRNA:CR45845	5.09e-07	1.77508	SmD3	0.000380125	0.783152	Lamtor1	6.49e-08	1.11352	Sin3A	0.000546052	0.348888	Torsin	8.59e-05	0.852984
cic	0.00261559	1.43212	crb	2.79e-08	0.968758	Bicra	5.53e-09	1.0264	pio	1.58e-14	2.39719	nub	1.98e-19	1.3351	Arf4	6.49e-07	1.78199	CG45263	0.000523657	0.91161	viaf	6.69e-08	1.68263	tex	0.000803218	1.02584	RpS15	0.000100623	-0.0364255
gw	0.0027176	1.03087	sfl	3.24e-08	0.888078	ana	6.01e-09	4.66783	hang	3.07e-14	0.92615	Ten-m	4.05e-19	1.04937	Kdm5	6.77e-07	1.79783	Ptx1	0.0005714	3.42791	ScsŒ±1	7.4e-08	0.806172	ph-p	0.000900825	0.605584	Manf	0.000123607	0.923526
mnb	0.00308345	1.06655	emc	3.48e-08	1.02471	pxb	7.83e-09	1.1361	Sxl	6.43e-14	0.911442	Dyrk3	5.7e-19	0.925015	Mnn1	7.28e-07	3.49501	slam	0.000593929	0.733368	ProsŒ±3	8.28e-08	0.801284	mt:Cyt-b	0.000955168	-0.0220798	CG5554	0.000143009	0.975372
Brd	0.00333965	1.23672	chn	3.99e-08	0.900153	skd	1.51e-08	0.862798	scrib	3.44e-13	0.932207	lncRNA:CR44317	1.47e-18	1.91932	upSET	8.92e-07	1.80705	Ae2	0.000654255	1.06957	Uev1A	1.2e-07	0.872065	Sxl	0.000955811	0.195479	Npc2a	0.00014387	0.788866
ftz	0.00355137	1.45147	Doc2	5.51e-08	2.03931	CG13784	1.66e-08	0.934257	wntD	7.44e-13	3.16713	Bicra	1.83e-18	0.87429	Idgf4	9.19e-07	1.69228	aos	0.000736116	1.06052	Œ≤Tub56D	2.49e-07	0.405444	brat	0.000958389	0.465958	koi	0.000154943	0.922021
FBgn0004364	0.00362928	1.39608	Psc	7.05e-08	0.898917	Delta	2.52e-08	1.51578	CG9775	9.05e-13	0.950447	CG14073	2.22e-18	0.931232	RpL40	9.31e-07	1.02168	Sema5c	0.000745756	1.04384	Fkbp39	4.46e-07	0.576217	egr	0.000980991	0.692896	Sc2	0.000172999	0.857564
CG13921	0.00364374	1.55413	ems	1.08e-07	2.5032	Nipped-B	3.13e-08	0.917431	CG13784	9.68e-13	0.877079	RhoGAP19D	3.37e-18	0.849904	wdb	9.53e-07	1.95526	lncRNA:CR43870	0.000854512	1.11046	MED22	4.54e-07	1.28034	PCNA	0.000988192	0.612545	Crtc	0.000177866	1.10943
Rac2	0.00468039	1.0681	Gsc	1.23e-07	5.5114	Ppcs	4.31e-08	2.95316	Myc	1.21e-12	2.05984	Cdep	3.88e-18	1.31714	Rbp1-like	9.54e-07	1.73807	bard	0.000882808	0.97736	Glo1	4.92e-07	0.560205	Su(H)	0.00122601	1.02077	Ran	0.000198865	0.623192
fra	0.00487779	1.06968	pros	1.39e-07	1.01037	CG43759	4.64e-08	0.990118	CG16758	1.43e-12	3.89301	S	6.54e-18	0.831885	Srrm234	9.92e-07	2.28476	awd	0.000914282	0.431358	ProsŒ±2	5.52e-07	0.815702	Gli	0.00130318	0.684304	RpL27A	0.000221744	0.0523783
MESR3	0.00612695	1.5866	ImpE2	1.51e-07	3.5777	Dora	5.01e-08	1.04302	Ten-m	2.35e-12	1.00633	Best1	7.06e-18	1.39794	Nipped-B	1.38e-06	1.61515	CG42524	0.00122716	2.81979	ifc	6.09e-07	1.28484	fl(2)d	0.00136952	0.428812	CG18508	0.000260616	0.945654
hts	0.00662198	0.984538	jvl	1.9e-07	0.820151	bin3	5.76e-08	0.935721	spen	7.91e-12	0.719623	Dsp1	6.24e-17	0.85042	mys	1.95e-06	2.74977	Pdp1	0.00139485	3.87222	Chrac-16	1e-06	1.17635	ft	0.0015589	0.58304	Sod1	0.000265296	0.617811
cv-2	0.00672366	1.13376	skd	1.94e-07	0.781869	Alk	9.29e-08	5.4304	Su(var)205	8.01e-12	0.862987	bin3	9.5e-17	0.838083	CG14014	1.98e-06	2.5619	Pvf3	0.00144874	1.30721	Nap1	1.21e-06	0.906935	gt	0.0020119	1.10143	CG11999	0.000291789	1.15397
CycE	0.0071579	1.09714	Prp39	2.11e-07	0.881768	rudhira	9.88e-08	1.11776	CG10479	1.76e-11	1.41472	Alh	9.56e-17	0.861508	stx	2.13e-06	1.99137	Bacc	0.00170516	0.512577	Vha16-1	2.12e-06	-0.154441	CG8929	0.00414579	0.466072	RpS15Aa	0.000346583	0.142043
how	0.00742704	1.2123	kmr	2.17e-07	0.981597	CREG	2.06e-07	0.963243	cact	3.67e-11	0.874406	ec	3.99e-16	0.884833	SCCRO	2.24e-06	2.40936	lncRNA:CR43126	0.00193287	6.22166	Echs1	4.41e-06	1.01505	Cka	0.0042584	0.406834	RpS26	0.000372492	0.118473
CG4440	0.00801789	0.880154	osa	3.66e-07	0.838768	Caper	2.41e-07	0.862855	Doa	4.26e-11	0.836707	Inx2	9.11e-16	0.780495	Yeti	2.24e-06	1.73628	CG33229	0.00215875	0.66006	Eno	6.25e-06	1.63979	Sry-Œ¥	0.00480636	0.967888	CG1103	0.00037664	0.937607
ds	0.00835761	1.83179	Hmt4-20	3.73e-07	0.893478	FBgn0029082	2.55e-07	4.14611	fwd	7.22e-11	0.885674	LRP1	1.11e-15	0.954415	Ubc4	2.27e-06	1.87263	CG44837	0.00257434	4.6002	ATPsynO	6.67e-06	0.386774	Ptp4E	0.0058656	0.461906	RpL37-1	0.000381925	0.140004
grn	0.00912871	1.72368	toy	4.45e-07	2.92257	dap	2.56e-07	3.9527	Inx2	1.26e-10	0.782153	grh	1.86e-15	1.18986	CG14715	3.23e-06	1.60767	smal	0.00285771	2.25298	Cyt-c-p	1.13e-05	0.731464	hfp	0.00663751	0.431622	RpL5	0.000434651	0.27289
CG6398	0.00934536	1.13017	mira	5.2e-07	0.82629	CG8960	2.6e-07	0.831416	CG13454	1.65e-10	1.24653	mtgo	2.12e-15	1.36204	CG18508	4.42e-06	1.77436	pre-lola-G	0.00295167	0.682006	Cam	1.17e-05	0.603518	CG43736	0.00668382	0.352713	mt:CoI	0.000434651	0.52736
wg	0.0106256	1.55329	cg	5.36e-07	0.80719	drongo	5.35e-07	1.1494	CG2915	2.83e-10	0.860373	rudhira	3.79e-15	0.933662	Spred	5.65e-06	3.38217	lncRNA:iab8	0.00369349	0.947941	CG18508	1.56e-05	0.809676	E(Pc)	0.00747109	0.309709	RNASEK	0.000522022	0.550986
CG13917	0.0109602	1.07969	scrib	5.55e-07	0.846619	Sema2a	7.4e-07	0.965536	Atg17	3.38e-10	0.800155	CBP	6.62e-15	1.61122	Ciz1	5.67e-06	1.67476	RapGAP1	0.00437683	0.737367	COX6B	1.62e-05	0.401772	cic	0.00753525	0.720249	eca	0.000558063	0.606505
Calr	0.010993	0.957189	Tl	5.55e-07	0.976226	lilli	1.07e-06	0.931614	lncRNA:CR44206	5.32e-10	4.57427	EcR	1.85e-14	1.20948	Strn-Mlck	6.74e-06	3.15625	CG12535	0.00449557	1.05149	CG11523	1.73e-05	1.28156	Letm1	0.00924591	0.832959	gogo	0.000581126	1.28603
kek1	0.0112963	2.05241	btsz	5.83e-07	0.874086	beat-Ia	2.09e-06	4.63973	CG42346	5.63e-10	2.737	milt	2e-14	0.846958	mnb	7.31e-06	1.52931	RpS17	0.00524669	0.279369	nmd	2.24e-05	1.03303	CG14561	0.00965045	0.442517	CtsF	0.000645352	0.978558
pyd	0.0117502	1.07119	lncRNA:CR45916	6.15e-07	1.04153	blanks	2.12e-06	1.88141	lncRNA:bxd	6.43e-10	0.950046	CG13917	2.15e-14	0.909632	nmd	8.79e-06	2.01356	cno	0.00549049	0.702312	roh	2.6e-05	0.626381	CG12581	0.0101066	0.552098	Gp93	0.000653619	1.06812
fz2	0.0120215	0.983402	CG6700	6.29e-07	0.814971	LRP1	2.29e-06	1.03203	Zasp52	9.36e-10	1.89487	Sod3	3.04e-14	0.810184	porin	9.64e-06	1.62555	CG34393	0.00556381	1.97478	Lamp1	2.61e-05	0.316876	toc	0.0107825	0.825064	fl(2)d	0.000660032	0.572596
Gprk2	0.0120708	1.12364	akirin	6.93e-07	0.715099	Ip6k	3.52e-06	1.00141	lncRNA:CR43334	1.28e-09	1.95233	fj	4.25e-14	0.897721	fus	1.08e-05	2.403	CG34155	0.00726438	4.08259	VhaM9.7-b	3.53e-05	0.873095	Pep	0.0113172	0.322646	eEF1Œ≤	0.000675696	0.146131
cindr	0.0120708	1.02577	Tollo	8.89e-07	0.833658	Khc-73	3.93e-06	0.880313	lncRNA:CR33963	1.53e-09	1.34069	abd-A	4.27e-14	2.11671	mt:CoII	1.09e-05	0.544984	Elba1	0.00758972	0.826248	CG32428	4.51e-05	1.55668	S6k	0.0115863	0.587291	Bsg	0.000792961	0.507123
DNaseII	0.0121478	1.03505	Cka	1.07e-06	0.805875	phu	4.37e-06	1.1801	bol	2.24e-09	1.62746	lncRNA:noe	4.97e-14	1.61876	bnk	1.14e-05	1.77139	hb	0.00867618	0.799917	CG15083	4.73e-05	0.706815	Df31	0.0118149	0.204938	Tom20	0.000853563	0.589696
Wdr62	0.0130293	1.15928	eIF4EHP	1.18e-06	0.874235	zen	6.87e-06	1.47609	trn	3.78e-09	0.810812	CG2865	5.48e-14	0.83362	tzn	1.22e-05	1.8898	lola	0.010132	0.416352	eIF3f1	4.94e-05	0.770649	dia	0.0118149	0.832604	Xrp1	0.000874019	1.65794
mnd	0.0135513	1.0752	zld	1.38e-06	0.864458	ham	8.21e-06	3.16911	RnrS	4.16e-09	1.04609	kuz	6.25e-14	0.751338	RpS30	1.22e-05	0.999307	arm	0.0107268	0.6247	Arf6	5.64e-05	1.98705	CG15382	0.012043	0.832306	CG14427	0.000985919	1.25537
PAN3	0.0135513	1.00723	ed	1.39e-06	0.93833	Gprk2	1.17e-05	1.04326	Larp4B	5.14e-09	0.746613	spi	7.05e-14	0.823498	Idgf6	1.24e-05	1.61826	hrg	0.0122277	0.738901	mts	5.91e-05	0.972834	pre-rRNA:CR45845	0.013801	0.429142	ps	0.00109028	1.51607
Doa	0.0146943	0.99257	CG7900	1.74e-06	3.7514	jar	1.33e-05	1.57944	insv	5.27e-09	0.798925	boi	7.26e-14	1.724	nAChRŒ±4	1.25e-05	1.87643	fs(1)h	0.0123409	0.586977	CG14464	5.99e-05	1.04078	Pcf11	0.015827	0.253708	Scamp	0.00118975	0.967923
mbc	0.0150327	1.24761	PsGEF	1.74e-06	1.81837	lncRNA:CR44317	1.58e-05	1.63189	Khc-73	7.09e-09	0.760376	Calr	7.45e-14	0.762622	Nup153	1.29e-05	1.61641	CAH3	0.0125196	1.31078	Etfb	0.000142994	1.00102	ckn	0.0159133	0.393351	RpS24	0.00122884	0.170171
loco	0.0150327	1.16758	Notum	1.77e-06	0.962947	yellow-e3	1.69e-05	1.39801	hts	7.16e-09	0.755699	goe	7.8e-14	0.774963	CG15083	1.3e-05	1.68125	Cys	0.0126295	0.811433	ATPsynG	0.000160515	0.400846	foi	0.0173461	0.479053	Ubr1	0.00140561	1.02883
EcR	0.0150733	1.294	baz	1.79e-06	0.788315	Rgl	1.91e-05	0.84697	Keap1	9.79e-09	0.778764	CREG	9.03e-14	0.781841	lgs	1.66e-05	2.19816	mt:CoIII	0.0157071	0.198682	CG46385	0.000171298	0.912603	phyl	0.0189327	0.746393	Caf1-180	0.0014081	0.801506
Meltrin	0.0177911	1.02113	Lac	1.79e-06	0.93852	gpp	2.33e-05	0.85813	fs(1)h	1.63e-08	0.654819	mam	1.17e-13	0.799069	CG17508	1.88e-05	2.71226	Hmgcr	0.0158921	1.68354	SCCRO	0.000172819	1.18032	rin	0.0199044	0.304895	Tctp	0.00147202	0.22377
eIF4EHP	0.0185486	1.03954	twin	1.88e-06	0.990503	mirr	2.44e-05	2.05078	CG33298	1.76e-08	0.802292	CG8654	1.53e-13	1.09947	RpLP2	1.89e-05	0.505417	Socs36E	0.0165837	0.551187	Mgstl	0.000219935	0.654349	ftz	0.0221405	0.69169	RpL9	0.00149483	0.148591
hang	0.0192066	0.931666	Ccdc85	2.14e-06	0.79769	chrb	2.72e-05	1.45762	koi	1.85e-08	0.820387	Ubr3	5.51e-13	0.799869	gus	2.18e-05	2.10231	out	0.0170034	3.94866	ProsŒ±4	0.000247704	0.619272	FER	0.026265	0.542178	rpr	0.00179658	2.54349
sowah	0.0243266	1.1433	Dscam1	2.21e-06	0.794735	tinc	3.62e-05	0.798921	CG45050	1.97e-08	0.815654	Piezo	5.61e-13	1.15156	RhoGEF2	2.28e-05	1.91863	retn	0.0172061	0.687417	BigH1	0.000251332	1.71232	FBgn0286831	0.0281132	0.420743	mol	0.00200206	1.53736
Gp150	0.0264048	0.979412	hb	2.61e-06	0.923553	Rala	8.36e-05	0.812628	mnb	3.03e-08	0.656205	Nipped-A	7.36e-13	0.823196	RpS14b	2.65e-05	1.48388	Smr	0.0182761	0.60547	Vha14-1	0.000270989	0.923687	comm2	0.0309687	0.603092	EndoU	0.00215508	1.0304
unc-5	0.0290677	1.94276	Cad88C	3.37e-06	3.7222	side-V	8.9e-05	1.36709	mura	6.1e-08	0.970738	hang	1.2e-12	0.742772	CG10077	2.73e-05	1.75215	sas	0.0207058	1.71948	Hsc70-3	0.000309329	0.840372	fs(1)h	0.03406	0.263598	CG2852	0.00220622	0.130665
Mob2	0.0292511	0.997059	Larp4B	3.6e-06	0.789767	dlg1	9.36e-05	0.718905	Sema1b	6.75e-08	0.634172	drl	6.29e-12	1.6982	CaMKII	2.91e-05	1.96763	scw	0.0211488	1.13524	ProsŒ≤6	0.000365275	0.50798	CG13712	0.0433058	1.19699	CG9662	0.00247772	0.652325
emc	0.0316625	1.03528	CG13096	3.82e-06	0.858055	sas	0.000116355	2.05495	Pcf11	7.65e-08	0.658445	sgg	7.41e-12	0.728409	RpL34a	3.14e-05	1.488	Doc3	0.0222461	1.81017	CG32267	0.000389329	0.873401	chb	0.0443272	0.423862	bbc	0.00316306	1.88165
mam	0.0334951	0.907191	MRP	5.21e-06	1.20221	Pkn	0.00014268	0.763019	Pitslre	1.29e-07	0.712718	cact	8.55e-12	0.749813	lovit	3.38e-05	2.22884	RhoU	0.0229506	0.600974	BthD	0.000398005	0.829064	CG1910	0.050024	0.397314	RpL23	0.00320475	0.0214117
brk	0.0335656	1.48216	Pcf11	6.08e-06	0.745158	Trim9	0.000144236	0.858476	GstT4	1.56e-07	3.62065	E(Pc)	1.89e-11	0.678373	Sod1	3.77e-05	1.44404	CycT	0.0242129	0.585965	CG2310	0.000398006	0.771079	ci	0.0544796	0.336853	BI-1	0.00321507	0.712999
skd	0.0360493	0.942169	CG8654	6.74e-06	1.01116	Œ±-Cat	0.000145109	0.977241	lolal	1.58e-07	0.649974	Lrch	3.97e-11	0.993341	aqz	3.81e-05	1.39855	CG32486	0.0252109	0.69358	geminin	0.000490331	0.846108	Hrb27C	0.0598231	0.276378	RpS12	0.00325112	0.115973
rudhira	0.0362361	0.98883	TP53INP	7e-06	1.00712	CG11360	0.000149901	1.01128	Tmhs	1.65e-07	0.997741	Sema2a	4.19e-11	0.760198	polybromo	3.88e-05	2.46173	mt:ATPase6	0.0253141	0.295008	Gip	0.000534969	0.928884	B52	0.0600942	0.305951	CG4408	0.00334692	1.09124
chrb	0.0374982	1.45474	Magi	7.68e-06	0.761251	spi	0.000196848	0.783844	Tis11	1.77e-07	1.09832	dock	4.44e-11	0.79706	ens	4e-05	1.76233	nkd	0.0255279	0.913363	spidey	0.000554579	1.13852	Cpr60D	0.0625771	1.65413	Task6	0.00340033	4.47
PhKŒ≥	0.0411254	1.10015	Axud1	1e-05	0.906429	toc	0.000197423	1.27582	CG43759	4.03e-07	0.652972	dlg1	4.88e-11	0.6496	CkIIŒ≤	4.39e-05	1.71274	Dsp1	0.0283373	0.533076	Gtpx	0.000554579	1.02289	bmm	0.0626998	0.646736	CG7872	0.00354536	0.968033
Bicra	0.0412989	0.861066	Jarid2	1.02e-05	0.768609	Brd	0.000220511	0.940708	Slbp	4.08e-07	0.852197	Rap1	5.23e-11	0.722518	tacc	4.46e-05	2.59177	RpLP1	0.0293648	0.0989102	ProsŒ≤7	0.000687061	0.75059	CG6885	0.0650862	1.37324	CG8372	0.0037829	0.773626
FBgn0039959	0.0417056	0.883099	MYPT-75D	1.09e-05	0.770917	dan	0.000239121	0.86269	Caper	5.27e-07	0.638731	RhoU	5.43e-11	0.70617	Atf6	5.14e-05	1.90988	Myc	0.0322904	1.35574	wal	0.00071404	0.926158	Ance	0.0705966	0.604149	Ciz1	0.00435188	0.698744
Gug	0.0441403	1.06083	CG12054	1.37e-05	0.855746	Ac78C	0.000239121	0.918849	foi	5.29e-07	0.7402	ctrip	8.54e-11	0.906458	Chrac-16	5.14e-05	1.93056	CG7191	0.0348037	3.4045	ATPsynŒ¥	0.000719205	0.392987	CG4452	0.0805079	0.417203	pasi1	0.00445668	0.841764
crp	0.0442608	0.898864	hkb	1.41e-05	1.94846	Dsp1	0.000249657	0.615004	CG43736	8.83e-07	0.679497	RnrS	9.18e-11	0.962675	shi	5.68e-05	3.31582	jumu	0.0348267	0.660799	PPP1R15	0.000839014	1.1579	Su(Tpl)	0.0926286	0.34404	RpS9	0.00456265	0.0913896
lncRNA:CR45181	0.0445793	1.16192	siz	1.44e-05	0.969117	CG42524	0.000267345	2.89407	Piezo	1.3e-06	0.981588	Blimp-1	9.9e-11	0.903638	CtBP	5.89e-05	1.38849	CG4440	0.0359867	0.644307	EMC5	0.000842767	0.564944	Dh31	0.103153	1.98095	D1	0.00491621	0.669967
Spase22-23	0.0448408	0.786703	Tm1	1.49e-05	0.71506	CG4702	0.000274421	0.896053	Myo81F	1.42e-06	0.984636	CG4080	1.15e-10	0.700188	MED26	6.22e-05	1.38932	CG43725	0.0380106	0.711665	Ip259	0.000893249	0.387999	heca	0.105528	0.601159	RpS11	0.00531846	0.110459
CG5888	0.0459737	1.02175	tok	1.57e-05	1.12724	mam	0.000278912	0.763803	jvl	1.71e-06	0.649979	salm	2.21e-10	0.824403	FBgn0039959	6.38e-05	1.55307	CG43759	0.039178	0.549185	mt:ND1	0.0011722	0.485193	Rrp47	0.113043	0.36911	nmd	0.00531846	1.00177
Snp	0.0484711	0.974027	cact	2.02e-05	0.745357	chb	0.000338498	0.814555	for	1.86e-06	1.35079	Doa	4.26e-10	0.689874	ProsŒ≤1	6.87e-05	1.49008	Rm62	0.040483	0.529563	porin	0.00117402	0.495237	CG1103	0.125774	0.440158	rtet	0.00559716	1.21278
mthl1	0.0506036	1.14566	asRNA:CR44894	2.72e-05	0.943926	Diap1	0.000349481	1.39112	CG34347	2.16e-06	4.3834	comm	4.8e-10	1.35453	RpS27	7.36e-05	0.839062	Pits	0.0444188	0.834929	bbc	0.00141206	1.63498	MED11	0.128444	0.768709	Cyp6v1	0.0060529	1.29718
CG10283	0.0521826	1.25713	Krn	2.98e-05	1.39352	CG33229	0.000375373	0.709472	rin	2.81e-06	0.625084	Dora	5.05e-10	0.693773	Sec16	7.65e-05	1.97681	Dd	0.0499265	0.567153	CG32276	0.00142475	0.607395	nej	0.131788	0.275625	CycG	0.0064351	0.751649
pnt	0.0532468	1.01674	RhoGEF3	3.97e-05	1.08041	retn	0.000471252	0.815541	tkv	3.1e-06	0.696995	CG11791	5.18e-10	0.655938	AGO1	8.34e-05	1.40959	CG30015	0.0541645	1.01218	smg	0.00143661	0.976642	l(2)gl	0.135497	0.325212	aay	0.00648859	1.84347
anne	0.0541032	0.983613	cno	4.58e-05	0.729989	Frl	0.000533612	0.674974	Ire1	3.47e-06	1.67872	Pkn	7.88e-10	0.672229	sba	8.77e-05	2.52377	CG13653	0.058204	1.27965	rtet	0.00150471	1.04382	lawc	0.152587	0.589218	His2Av	0.0065858	0.473057
CG1440	0.0541032	0.96033	lncRNA:CR44677	4.81e-05	1.16578	CG8668	0.000535572	0.877307	SKIP	3.74e-06	0.631117	SNF4AŒ≥	9.58e-10	0.773888	Scamp	8.77e-05	1.70795	Df31	0.058879	0.600224	CG9849	0.00156704	0.852095	drk	0.166219	0.510541	pes	0.00684495	1.84691
lncRNA:CR45979	0.0552526	1.60244	Nipped-B	5.88e-05	0.658578	cv-c	0.000560234	0.97015	E(Pc)	4.38e-06	0.583599	sdk	1.35e-09	0.702982	Pep	0.000104705	1.44715	Doc2	0.0633422	1.37052	CG8372	0.00174528	0.598803	Mapmodulin	0.172576	0.232055	Rsf1	0.00684495	0.818972
cad	0.0596096	1.56704	CG14915	6.54e-05	1.04842	dpn	0.000588063	1.0314	tsh	4.53e-06	0.990503	Sema5c	1.46e-09	0.94269	alph	0.000104712	1.92716	GILT1	0.065599	0.542062	Mcad	0.00181002	1.16755	Septin5	0.175793	0.722313	RpL34b	0.00719967	0.0689053
smo	0.061273	1.00351	Pep	6.9e-05	0.666741	Sin3A	0.000689021	0.623343	Rac2	5.61e-06	0.643717	CG32264	2.56e-09	0.727182	Usp2	0.000113323	1.71976	shot	0.0668768	0.538551	Prx3	0.00204681	0.77767	CG10417	0.176198	0.599022	Gp210	0.00743246	0.878123
PlexB	0.0614805	0.913159	Nup358	6.9e-05	0.695417	hts	0.000733019	0.650267	NUCB1	7.56e-06	0.643757	spen	3.04e-09	0.649639	Dad1	0.000120375	1.47758	heph	0.0673805	0.660855	CG14764	0.00204681	1.13496	CG43085	0.182881	0.397543	CG4702	0.00770731	0.811849
milt	0.0621758	0.961266	bmm	8.05e-05	1.02572	CG32264	0.000733019	0.793983	Zdhhc8	9.31e-06	0.580986	Kdm5	3.29e-09	0.6675	Cdc6	0.00012939	1.86563	Hrb27C	0.0708498	0.50027	SrpRŒ≤	0.00230147	0.899617	Caf1-105	0.185898	0.584941	CG5510	0.00786065	0.704413
CG31635	0.0757582	0.944468	Smg5	8.87e-05	0.835201	Rac2	0.000798874	0.729531	shep	9.31e-06	1.56204	corn	3.99e-09	0.654699	RpL27	0.000164893	0.688855	CG1440	0.0767513	0.633413	CG11151	0.00230979	1.52934	salm	0.189268	0.433084	RpS6	0.00811512	0.0286863
twin	0.0781426	1.02836	Nup153	8.93e-05	0.732434	Taf3	0.000801511	0.623996	corn	9.59e-06	0.62754	ftz	4.47e-09	1.00615	BuGZ	0.000183768	1.58359	kra	0.0826154	0.314964	CG17270	0.00232922	1.07871	Elba1	0.1925	0.452044	GŒ±o	0.00854694	1.09893
CG4455	0.0796878	0.826659	gt	0.00010041	1.30565	boi	0.000859203	1.4343	rgr	9.67e-06	3.29537	Khc-73	6.18e-09	0.629244	SrpRŒ≤	0.000188938	1.90389	CG42232	0.0830203	0.749957	CG5515	0.0025941	0.921511	scw	0.222983	0.705251	Chrac-16	0.0090071	0.983601
CG14478	0.0817063	0.832358	CG13653	0.000152272	1.45734	BobA	0.000999496	1.21101	Nadk1a	1.15e-05	1.01148	Nrg	6.73e-09	0.688106	Echs1	0.00021608	1.70329	RhoGAP71E	0.0837223	0.523191	Set2	0.00276161	1.2827	mt:ND3	0.235014	0.270712	eEF5	0.00931367	0.0726225
drl	0.0905534	1.55905	scyl	0.000164188	0.626333	unc-13	0.0010281	1.17503	pigs	1.37e-05	2.34061	Caper	1.1e-08	0.594761	ND-B16.6	0.000224	1.50515	spo	0.0846691	0.59435	SdhD	0.00317146	0.891377	nullo	0.291248	0.630133	CG15012	0.00939452	0.534002
Ptp4E	0.0937241	0.873173	nej	0.000170924	0.666142	SP1173	0.00104653	4.45565	pAbp	1.82e-05	0.607367	pum	1.59e-08	0.618846	RpS19a	0.000228935	0.783123	Nipped-B	0.0857163	0.486637	CG5676	0.00355268	0.583831	Krn	0.292749	0.725609	gish	0.00945292	0.140121
grnd	0.0937241	1.31433	Elba2	0.000179963	0.675046	sm	0.00109192	1.16853	dnk	2.23e-05	0.662197	smo	1.62e-08	0.76729	ProsŒ≤2	0.000238158	1.4163	RpL27	0.086825	0.206866	Syb	0.00358779	0.672661	blot	0.295666	0.414279	eEF1Œ≥	0.00990447	0.446856
boi	0.0945973	1.49115	Ten-m	0.00022821	0.72465	beat-Ic	0.00109198	3.09933	lncRNA:CR45359	2.55e-05	5.34368	lncRNA:CR45181	1.83e-08	0.904829	CG5532	0.000251509	1.49086	CG2915	0.0874441	0.583389	Hsp26	0.00371977	2.16056	Rm62	0.316886	0.244854	CG1637	0.00992903	1.03547
Œ±-Man-Ia	0.0959476	0.898716	Ptp4E	0.000240608	0.662519	sdk	0.0012042	0.73553	Nin	2.71e-05	0.654799	RhoGEF3	2.07e-08	1.02394	QIL1	0.000259156	1.43836	CG2269	0.0874441	2.28566	CG17508	0.00381851	1.32154	CG2162	0.330618	1.05088	Qsox1	0.0107033	1.00458
sxc	0.108142	1.19107	aop	0.000255847	0.684161	CG12581	0.00131044	0.822687	lilli	2.72e-05	0.600106	MED26	2.26e-08	0.609278	CG8460	0.000270932	1.7252	CG43658	0.0960429	0.899709	eca	0.00419661	0.308758	Top2	0.373884	0.235945	RpL14	0.0143156	-0.0551423
Hrb98DE	0.108696	0.849411	CG14427	0.000267281	1.03082	smash	0.0013295	0.733965	ph-p	3.52e-05	0.666856	Œ±-Cat	2.98e-08	0.781307	Prx3	0.000306923	1.6909	Rab26	0.11462	2.65444	His2B:CG33868	0.004311	2.87738	gro	0.396581	0.202655	RpL7A	0.0160748	0.152699
olf413	0.112107	1.62399	FER	0.000272794	0.784529	nAChRŒ±5	0.00145593	2.95848	CG10011	3.95e-05	0.598656	Zdhhc8	3.68e-08	0.600471	CG11122	0.000315133	3.45354	rhea	0.116728	0.962631	Ald1	0.00463143	0.982694	run	0.396593	0.574957	ea	0.0161539	0.958766
PAPLA1	0.114502	1.38224	AtpŒ±	0.000276137	1.28971	CG13096	0.0014828	0.775246	Rbp1-like	4.21e-05	0.584238	crp	3.98e-08	0.619872	Œ≤Tub56D	0.000324398	1.41693	eEF1Œ±1	0.11789	0.36968	Srp9	0.00525593	0.780229	mt:ND2	0.396593	0.3671	VhaM9.7-c	0.0162317	0.714059
ena	0.115939	0.864209	Khc-73	0.000276151	0.673809	pnr	0.00166055	3.75537	nej	4.78e-05	0.551411	CG33229	4.19e-08	0.603906	ifc	0.000330844	1.8978	link	0.124547	0.865712	Prx2	0.0055799	1.34015	wake	0.410538	0.290785	Gpat4	0.0163578	1.10688
T48	0.118683	0.942397	asp	0.000276151	1.3087	Cdep	0.00187442	0.976256	HmgZ	5.78e-05	0.692445	pcs	4.83e-08	0.616027	CG2926	0.000338976	1.7371	Tollo	0.129535	0.586163	RipŒ±	0.00591123	1.40898	tou	0.460567	0.181981	Lamtor1	0.0171946	0.824701
Frl	0.122034	0.843103	CG44774	0.000282886	0.603888	OctŒ≤1R	0.00204931	3.87304	CG12420	6.24e-05	0.631189	Sr-CII	4.86e-08	0.733728	ProsŒ±5	0.000341448	1.36899	His3.3A	0.140216	0.480696	Dph5	0.00643852	0.752865	CG7840	0.484854	0.182221	udt	0.017641	1.11162
Svil	0.127255	0.978282	Pcl	0.000288491	1.09948	pcs	0.00205207	0.646594	scny	8.79e-05	0.811367	prd	5.7e-08	1.40115	Ars2	0.000345488	1.46509	CG1103	0.140252	0.611984	Manf	0.00748719	0.527503	COX7A	0.503174	0.384322	Stt3A	0.0177895	0.915147
east	0.128957	0.846751	klar	0.000401861	0.645881	gish	0.00209705	0.530057	CG42232	9.64e-05	0.786522	Letm1	5.96e-08	1.0561	NaCP60E	0.000351842	3.39483	mira	0.143132	0.528128	squ	0.0077942	1.41836	Best1	0.526948	0.486328	Tnpo-SR	0.0183168	2.29839
Zdhhc8	0.134163	0.792665	CG8260	0.000442771	4.69545	ttv	0.00215864	0.780771	chn	9.91e-05	0.637347	l(3)L1231	6.52e-08	0.606914	Sc2	0.000376226	1.4283	RpL39	0.148273	0.31644	ATPsynCF6	0.00861293	0.163276	y	0.532029	0.821082	CG2310	0.0200822	0.780401
gukh	0.13489	0.803587	Lapsyn	0.000455536	1.35492	fz	0.00241467	0.712349	Prp39	0.00012783	0.596663	MFS17	6.58e-08	0.755784	ProsŒ≤7	0.000434175	1.58265	Nup98-96	0.155112	1.06767	bc10	0.0086704	0.976929	msl-2	0.543666	0.583806	kay	0.0208244	2.08666
spi	0.142128	0.815477	Hipk	0.00045909	0.76931	lncRNA:cherub	0.0025588	3.70271	rdx	0.0001357	0.552527	fs(1)h	1.6e-07	0.62298	nullo	0.000456468	2.07543	RpL3	0.155135	0.256913	ProsŒ≤5	0.00884043	0.466028	shg	0.603566	0.169533	Tsp42Ee	0.0213809	1.06029
psq	0.142277	1.14074	Stt3B	0.000462061	0.830633	Calr	0.00270716	0.616833	FBgn0265434	0.000157551	0.528157	twin	1.83e-07	0.770934	CG9662	0.000459627	1.42274	term	0.15772	1.70425	ATPsynE	0.0089489	0.218976	CG11211	0.61264	1.31322	crol	0.02187	1.40143
retn	0.144366	0.874595	cdi	0.000483619	0.754642	Drak	0.00275989	0.797566	l(3)mbt	0.000160322	0.553712	trx	2.31e-07	0.573269	PPP1R15	0.000516194	2.07609	fra	0.173349	0.547859	ProsŒ≤3	0.00925514	0.397187	hb	0.619372	0.359169	CG16820	0.0224604	5.36766
CG32264	0.145137	0.833696	Patronin	0.000498663	0.731032	tmod	0.00317952	0.822475	lncRNA:CR45593	0.000176143	1.95743	Cad87A	2.66e-07	0.57412	CG8677	0.000529973	1.4584	Taf3	0.184337	0.445006	Dhod	0.0101278	0.892689	CG33228	0.628281	0.57827	bard	0.0231215	0.881425
CASK	0.14514	1.25302	fd102C	0.000532449	5.37715	Art2	0.00319688	1.71005	Spn	0.000181118	0.90503	foi	2.99e-07	0.634535	CG4949	0.000539435	2.93038	Pzl	0.187097	0.939353	tzn	0.0103399	0.679509	eEF1Œ±1	0.65763	-0.126215	eag	0.0233791	3.86407
PMCA	0.14514	0.758954	CtBP	0.000581193	0.640212	CG42238	0.00329742	0.626285	HmgD	0.000220101	0.510693	Atg18a	3.43e-07	0.859177	Cyp6v1	0.000575279	2.08879	Inx2	0.190879	0.477148	Npc2a	0.010879	0.357533	CG2915	0.659159	0.26535	Dd	0.0257228	0.540484
MESR4	0.14514	0.840938	Dyrk2	0.000584458	0.68178	hry	0.00338169	0.720704	CycB	0.000223704	0.601839	Ptp4E	3.46e-07	0.597528	CG46385	0.000630369	1.66237	Atx-1	0.19409	0.566353	Uch	0.0109644	1.98453	nonC	0.693509	1.50231	Cpsf6	0.0267558	0.650029
CG43736	0.153618	0.792843	FBgn0004364	0.000629803	0.87343	mrva	0.00346218	0.68864	CG4829	0.000227576	3.26766	CG6700	3.49e-07	0.554994	Polr2I	0.000704059	1.70639	Lapsyn	0.198537	1.11396	MtpŒ±	0.0121583	0.939872	GstT3	0.7268	0.414165	CG1737	0.0273836	0.885632
lncRNA:CR44999	0.1551	0.944022	jing	0.000701727	0.736342	MESR4	0.00349132	0.707802	Nipped-B	0.000278677	0.51471	eve	3.56e-07	0.814084	Rsf1	0.000793586	1.51716	Septin5	0.205301	0.917229	zpg	0.0123127	2.22938	Pino	0.728829	0.35157	Faf2	0.02768	1.00598
Syx1A	0.155766	1.02328	rudhira	0.000741028	0.700645	TP53INP	0.00430276	0.905238	CG1677	0.000323459	0.600061	dachs	4.15e-07	1.22487	msl-1	0.00083134	1.58499	JIL-1	0.214757	0.572049	Vamp7	0.0150819	1.48268	Cyp1	0.751648	0.197236	RpS20	0.0276866	0.163627
whd	0.157581	1.30701	Ppa	0.000746978	0.665727	Lar	0.00446564	0.989337	PNUTS	0.000348563	0.540371	Taf3	5.39e-07	0.546567	CkIIŒ±	0.000841702	1.61261	kek5	0.216382	0.484582	Pomp	0.0162723	0.215299	term	0.751854	1.13798	CG15382	0.0278008	1.0719
nuf	0.164275	0.852394	Dyrk3	0.000752565	0.644138	MESR3	0.00571976	1.12568	RhoGAP19D	0.000460791	0.468019	Mipp1	5.39e-07	1.24655	Not1	0.000853988	1.48001	cpo	0.220157	1.63539	VhaAC39-1	0.0162723	1.41476	Gip	0.756252	0.419644	Mnr	0.0281084	1.49655
G9a	0.169695	0.857552	yellow-e3	0.000783738	1.01007	sowah	0.00614669	0.842218	jeb	0.000498665	1.59436	lov	5.53e-07	0.644274	wal	0.000963405	1.71306	mt:lrRNA	0.220437	0.106821	Unc50	0.0186722	1.00998	gdl	0.776197	1.06436	GCS2Œ±	0.0288011	0.895242
Cadps	0.174208	1.05319	lncRNA:CR43264	0.000899517	0.698779	oaf	0.00637738	0.816122	kirre	0.000536444	0.930662	CG3764	6.05e-07	0.957125	CG7872	0.000986366	1.62111	a	0.239094	4.29585	snf	0.019293	0.935807	CG7530	0.777355	0.426828	RpL7	0.0300068	0.192557
jar	0.180972	1.3224	Yeti	0.000925214	0.64658	Haspin	0.00648272	0.747963	hrg	0.000557571	0.612581	tay	7.35e-07	0.558141	Maf1	0.0010058	1.78133	PlexA	0.242832	0.500447	Pfdn5	0.0194488	0.711564	hid	0.832471	0.374712	RpL3	0.0309086	0.291858
Haspin	0.180972	0.862106	Gp150	0.000982166	0.630637	Abd-B	0.00772029	1.88952	Smg5	0.000679675	0.643946	yellow-e3	7.36e-07	0.991246	tws	0.00104086	2.87232	crp	0.242921	0.487927	QIL1	0.0210548	0.366644	RpL11	0.839662	0.0181659	CG13716	0.0312557	4.75844
CG8654	0.186783	0.984971	CG32264	0.00101551	0.679504	Zdhhc8	0.00787303	0.517669	CG11668	0.000778396	3.51536	insv	8.35e-07	0.570228	RpL28	0.00104411	0.832998	ena	0.246818	0.42542	His3.3B	0.0216656	0.0784773	Mco1	0.853768	1.9709	dUTPase	0.0327978	0.38274
Set1	0.194189	1.20579	Jupiter	0.00107174	0.605599	Dyrk2	0.0078949	0.6773	MED26	0.000845625	0.488366	Stat92E	8.42e-07	0.955004	CG8372	0.00116691	1.39147	alt	0.251538	0.446127	CG11811	0.0235234	1.52094	mt:ND1	0.87184	0.258858	EMC5	0.0335265	0.606263
phtm	0.211518	1.16176	RyR	0.00108241	4.52494	CG10600	0.00935753	0.842992	srw	0.000875999	0.545103	hh	8.45e-07	1.65929	pasi1	0.00117876	1.48677	trbl	0.252782	0.481482	LysRS	0.0241632	1.21503	akirin	0.886441	0.165269	RpL35A	0.0355287	0.0272534
Dyb	0.21583	1.18471	wech	0.00118133	0.682916	grnd	0.00966982	1.08136	rump	0.000903273	0.564315	apt	9.93e-07	0.692234	Gpat4	0.00132653	1.89047	gdl	0.253345	1.57554	CG4572	0.0251898	0.668942	Smg5	0.891583	0.337975	loj	0.0387369	0.729
nonA	0.216616	0.84754	fs(1)h	0.00123501	0.547973	nub	0.0102689	0.867145	lncRNA:CR44886	0.000919611	2.36143	Tm1	1.09e-06	0.554732	14-3-3Œµ	0.00136222	1.31189	mt:Cyt-b	0.262626	0.423069	CG2811	0.0261443	0.86176	Ack	0.891583	0.490239	Spred	0.0388676	1.78992
CG12535	0.216616	1.0888	Top1	0.00127451	0.603013	Mipp1	0.0103749	1.23448	Pdk1	0.000990303	0.603745	S6k	1.21e-06	0.698696	Mpcp2	0.00149141	1.48664	RpL23	0.277516	0.189941	CG9231	0.0264602	0.995099	CG8066	0.92383	0.899385	Jupiter	0.0412213	0.461352
p120ctn	0.231356	1.01852	Dsp1	0.00130206	0.619849	lncRNA:CR44999	0.0131734	0.769948	CG31886	0.00138788	1.92725	Ocho	1.22e-06	0.694079	CG15012	0.00159159	1.2254	for	0.282887	0.969311	Pdi	0.0264635	0.245383	Rap1	0.925701	0.224331	mt:ND5	0.0419616	0.47593
Tl	0.234433	0.858495	Egfr	0.00131053	0.669629	fs(1)h	0.0133736	0.469586	Phyhd1	0.00161008	2.62593	Haspin	1.77e-06	0.649725	CG44836	0.00172306	5.17878	mld	0.283097	1.15335	CG7872	0.0277016	0.64083	mt:ND5	0.998747	0.189533	spidey	0.0435037	1.07233
Fas1	0.246445	0.96139	Pka-C1	0.00146778	0.607405	CG5346	0.013622	1.25557	qkr58E-1	0.00165714	0.597703	CG14478	2.16e-06	0.506872	lncRNA:CR44417	0.00172306	3.15911	Corin	0.304195	1.00468	Dad1	0.0308338	0.323899	velo	1	0.467409	rpk	0.0472277	0.750428
CG14073	0.25357	0.765676	Trf2	0.00186134	0.591467	tsg	0.0151477	1.10286	spi	0.00187321	0.490544	DCP2	3.06e-06	0.56876	east	0.00185075	1.32419	FBgn0265434	0.347212	0.461487	MSBP	0.0316005	0.442573	MESR4	1	0.238937	e(r)	0.0488841	0.976016
dlg1	0.258013	0.729058	cass	0.0019709	0.626907	cic	0.0157052	0.863955	dom	0.00213	0.541856	CG4768	3.44e-06	0.706001	Fkbp39	0.00203906	1.34454	CG45050	0.348039	0.505119	eRF1	0.0324997	1.0664	Wdr33	1	0.372587	Glut4EF	0.0496087	0.299629
shn	0.259987	0.784697	sno	0.00209366	0.669883	kek5	0.0163226	0.535399	ry	0.00218831	2.9283	gpp	4.32e-06	0.551184	Zdhhc8	0.00207285	1.28089	Top2	0.348324	0.425198	tun	0.0329384	1.1053	ed	1	0.573556	CG1943	0.0527704	0.59139
caz	0.259987	0.803681	Dp	0.00209366	0.708723	CG13917	0.0165713	0.665429	Sod3	0.00226745	0.482389	stx	4.83e-06	0.69608	Eip93F	0.00216204	5.36224	Trf2	0.349552	0.408185	swa	0.0332137	2.77063	zen2	1	2.13907	RpS7	0.0548013	0.0525075
MFS17	0.263764	0.859361	stx	0.00223297	0.73943	CG42342	0.0172947	0.678807	AGO1	0.00249883	0.45524	Hmt4-20	5.17e-06	0.578821	sm	0.0024466	1.82295	drpr	0.35052	0.805742	eIF3g1	0.0332137	0.380349	Khc-73	1	0.204732	FBgn0285962	0.0576361	1.59338
UQCR-11	0.263764	0.801446	bnb	0.00228489	0.714177	mtgo	0.0181983	0.936663	phyl	0.00255347	0.787086	Coop	5.53e-06	1.37494	CG11999	0.00258961	1.57614	gro	0.354043	0.420818	MAGE	0.0355918	0.568783	Uhg1	1	0.246167	CG31817	0.0630047	2.13521
CG8677	0.263764	0.787632	lncRNA:noe	0.00246608	1.09175	Nipped-A	0.0195537	0.627793	SNF4AŒ≥	0.00266849	0.555836	E(bx)	7.26e-06	0.683794	Torsin	0.00265142	1.26306	gw	0.37161	0.440553	CG1927	0.0361932	0.633611	CG5532	1	0.128278	PIG-T	0.0633093	0.712835
Rgl	0.268228	0.834082	Flacc	0.00246608	0.713572	FBgn0001981	0.0204921	2.42995	l(2)gl	0.00267217	0.464065	Atg8a	7.61e-06	0.576788	GstT1	0.00265142	1.5932	Fili	0.394659	4.10194	mol	0.0374234	1.027	Nup358	1	0.19368	CG11857	0.0654761	1.16135
bbg	0.273211	0.932954	fj	0.00248535	0.646602	Œ±-Man-Ia	0.0221658	0.656276	side-IV	0.00301533	4.49315	oys	8.84e-06	0.708732	bbc	0.00288727	2.53829	cad	0.406501	0.965655	Tao	0.0384824	0.733447	ProsŒ±7	1	0.201956	Mdh1	0.0663205	0.637237
tyf	0.273901	0.758541	spoon	0.00257517	0.574192	cg	0.0225842	0.515441	lncRNA:CR42862	0.00337139	0.423442	Ptp61F	8.87e-06	0.976599	NUCB1	0.00292396	1.25672	sqd	0.415269	0.349293	Nup153	0.0388228	0.396216	mt:CoIII	1	-0.0630077	Mnn1	0.066655	1.69107
CG11360	0.27553	0.895048	hid	0.00258499	0.755881	tai	0.0225842	0.735688	Œ±Tub84B	0.00341079	0.417979	Gprk2	8.93e-06	0.633772	eIF3l	0.00306129	1.37676	lncRNA:CR43617	0.422274	1.41472	Gclm	0.0414826	0.974648	ymp	1	0.486128	Polr2I	0.067705	0.809821
CG4080	0.290055	0.744436	Doc3	0.00289274	1.75272	Best1	0.0259545	0.863735	eIF2Œ≥	0.00389768	1.12375	lobo	9.88e-06	1.40243	CG8314	0.00314712	1.62222	btsz	0.422825	0.466348	cl	0.0420514	0.45896	Nup98-96	1	0.55219	EMC1	0.0681892	1.16804
FER	0.318427	0.825027	Ehbp1	0.00290183	0.649434	arm	0.0286942	0.505392	RhoL	0.00389768	3.71266	KrT95D	1.25e-05	0.556458	Spase25	0.00323019	1.21892	RpS5a	0.424563	0.423891	Sry-Œ¥	0.0421562	0.870048	Flacc	1	0.291765	Catsup	0.0695763	0.820847
asRNA:CR44894	0.318427	0.915761	dock	0.00309325	0.636417	Atg1	0.0305019	0.78384	Mid1	0.00390062	4.24751	Magi	1.34e-05	0.519318	Dhod	0.00328598	1.75085	MFS17	0.434842	0.555971	CG18269	0.0428832	1.29231	Neu2	1	0.586389	CG12194	0.0703103	1.65348
rin	0.323012	0.755106	CG9775	0.00327373	0.611795	tok	0.0318481	0.907417	prd	0.00416765	1.04478	Snp	1.34e-05	0.581221	Glo1	0.00336777	1.27318	FBgn0058178	0.48197	0.732383	Coa8	0.0435478	1.1202	Sema1b	1	0.149582	lark	0.0737247	0.654827
CG8034	0.326684	1.28	ebd2	0.00332933	1.5648	ctrip	0.0336888	0.714324	asRNA:CR44894	0.00457623	0.631948	RhoGAPp190	1.53e-05	0.699588	SPoCk	0.00337609	1.90561	cg	0.48197	0.483477	Fer2LCH	0.0454283	-0.290268	eIF4A	1	0.194785	viaf	0.0782592	1.1194
BuGZ	0.328509	0.804117	Dtg	0.00334353	0.628755	CG31998	0.0341286	0.683086	upd1	0.00546736	0.562997	CG31998	1.53e-05	0.626005	CG14764	0.00348526	1.95373	CAH7	0.493738	2.38244	CG4686	0.0462615	0.87125	koi	1	0.22956	Sar1	0.0832551	0.995236
Œ±-Cat	0.330451	0.843645	lncRNA:CR45911	0.00349283	0.736166	DIP-Œ±	0.035036	0.866809	scra	0.0062637	0.773402	gukh	2.15e-05	0.535342	ProsŒ≤4	0.00368051	1.19176	Nlg3	0.495669	2.66283	SmD2	0.0506785	0.523533	Usp15-31	1	0.532272	Brd	0.0841719	0.718227
Cp1	0.330621	0.803983	IPIP	0.00349283	1.03653	EcR	0.039575	0.813245	dpn	0.00681229	0.648034	run	2.39e-05	0.898564	cni	0.00387972	1.11298	Pcf11	0.522023	0.426912	Hat1	0.0508397	1.30378	Pgk	1	0.865015	CG7739	0.0886314	1.2218
Dp	0.341849	0.829838	sbr	0.00349283	0.679188	ich	0.0397589	0.833286	CG13300	0.00709717	3.40805	Œ±-Man-Ia	2.95e-05	0.5641	eEF2	0.00399122	1.19952	CG14073	0.523581	0.46817	Act42A	0.0518499	0.738545	CG11050	1	0.343274	PEK	0.0974042	1.18896
Lrch	0.346934	0.905913	zfh2	0.00387259	0.851048	FBgn0265434	0.0404628	0.469991	Nak	0.00721359	1.08251	lncRNA:CR43314	3.93e-05	0.56278	Sema1b	0.00426245	1.22502	Ars2	0.523581	0.484057	Gapdh1	0.0530683	1.41067	CG9849	1	0.322574	CG8892	0.0983791	1.79765
RhoGEF3	0.362783	1.04388	CG4768	0.00393323	0.713899	Rbfox1	0.0405367	0.532806	Gprk2	0.00832858	0.546648	sno	4.5e-05	0.559895	RpL22	0.00427236	1.18093	RpL26	0.550764	0.138965	l(2)SH0834	0.0546915	0.700474	caz	1	0.201931	RpL6	0.0990864	0.0171252
DIP-Œ±	0.362947	1.00771	Toll-6	0.00401401	1.83689	zfh2	0.0408138	0.859187	PsGEF	0.00857979	1.15906	Fas1	4.61e-05	0.683827	Pp4-19C	0.00427236	1.45672	sty	0.560087	0.667523	nullo	0.0577323	0.821064	asRNA:CR45270	1	0.803455	boca	0.0999897	0.478975
dock	0.362947	0.770409	MFS17	0.00403904	0.682173	tyf	0.0428153	0.575233	ftz	0.00858088	0.685574	Dfd	4.69e-05	1.73394	hwt	0.00440711	5.06989	CG34224	0.563504	0.487309	Stlk	0.0590855	0.553672	nompC	1	1.06287	CG4968	0.109759	0.654174
dom	0.372018	0.74819	Eb1	0.00406341	0.574411	Socs36E	0.0428153	0.474097	CG1910	0.00877853	0.444661	asRNA:CR44894	4.84e-05	0.671591	ProsŒ±4	0.00445632	1.24398	CtsB	0.565203	0.452338	mRpS10	0.0591311	0.714203	Mlp84B	1	1.17751	O-fut1	0.110985	0.908475
Efa6	0.374814	0.808409	eIF2Œ≤	0.00409424	0.626131	sli	0.0430181	0.514008	edl	0.00909255	1.75508	DIP-Œ±	5.23e-05	0.770338	eIF5B	0.00483519	1.43561	CG32264	0.597587	0.469127	pix	0.0593327	0.838596	TER94	1	0.225053	Pak3	0.116254	0.62876
CG31211	0.374814	1.10052	Ubr3	0.00412749	0.58817	GstE14	0.0455324	1.72935	Dyrk3	0.00920469	0.433121	Pitslre	5.58e-05	0.485895	Uch-L5	0.00489947	1.58856	myo	0.619424	0.533685	eIF3h	0.0613639	0.423176	Akap200	1	0.146565	wisp	0.116642	0.882473
Jarid2	0.374969	0.715873	CG13894	0.00436735	1.55623	Wdr62	0.0456029	0.69095	jing	0.00987202	0.527106	FBgn0265434	8.06e-05	0.473768	Fer1HCH	0.00489947	1.27292	smash	0.620112	0.44868	CG12112	0.0626768	1.81059	HmgZ	1	0.247905	amos	0.116672	3.12046
drongo	0.413793	0.80252	Bsg	0.00436735	0.579695	how	0.0463785	0.629087	Efa6	0.0100866	0.529544	mid	8.84e-05	2.5321	lark	0.00497749	1.3327	RpS2	0.629707	0.166629	Vha55	0.0631348	1.96463	mt:CoII	1	-0.0910878	par-1	0.117518	1.12985
CBP	0.428774	1.16596	shn	0.00445819	0.538915	corn	0.0465975	0.516332	Uhg1	0.0101154	0.485795	Top1	9.19e-05	0.464932	GŒ±i	0.00497749	1.21775	eff	0.664814	0.46412	RFeSP	0.0637563	0.343739	bcn92	1	0.419076	RpS16	0.125224	-0.01659
Spp	0.447395	0.734724	tmod	0.00445958	0.683323	trol	0.0466343	1.76464	Ran	0.0105508	0.416379	phtm	9.19e-05	0.84	Arglu1	0.00509213	1.57316	mt:ND4	0.687947	0.402159	Cyt-c1	0.0679607	0.527089	RhoGAP71E	1	0.0988989	Psn	0.126538	0.68304
bdg	0.458399	0.731047	Hrb87F	0.00461643	0.579645	twin	0.0479655	0.703045	bru3	0.0114182	0.636632	MFS14	9.82e-05	0.673884	Jarid2	0.00537927	1.20877	Sec61Œ±	0.691232	0.634466	Cpr	0.0708524	0.673492	Asap	1	0.446345	l(2)SH0834	0.129076	0.827207
Magi	0.460933	0.696762	l(3)mbt	0.00465785	0.585077	dock	0.0521231	0.585037	CG11791	0.0117261	0.410971	ph-p	0.000102627	0.535827	shep	0.00546795	2.2592	jeb	0.692321	1.29405	Fur2	0.0710773	1.86614	RalGPS	1	0.346432	CG9302	0.132067	0.927398
CaBP1	0.476831	0.685944	sm	0.00480937	0.915491	ds	0.0544415	1.14763	robo1	0.0122772	0.937925	Pino	0.000146334	0.581292	Ip259	0.00546795	1.2575	klar	0.702558	0.371643	pen-2	0.0718455	0.374275	Atg101	1	0.494625	His3.3B	0.132067	0.278324
bon	0.476831	0.801789	mrj	0.00509038	1.46337	Orai	0.0549966	0.809503	HisT	0.0123385	3.01315	bdg	0.000147642	0.515878	RpL24-like	0.0056151	1.17762	RpS5b	0.710528	0.222372	BEAF-32	0.0718981	0.878744	Œ±Tub84B	1	0.0249714	atl	0.132376	0.99975
l(3)L1231	0.487099	0.726367	Mrp4	0.00515598	4.02089	tara	0.0554895	1.08463	Flacc	0.0126614	0.540293	lncRNA:CR45916	0.000147674	0.619663	CG3652	0.00569446	2.65127	dlg1	0.75457	0.377877	Nedd8	0.0725862	0.480994	FBgn0265434	1	0.117574	chif	0.134274	0.875709
SmD3	0.495216	0.700087	l(3)05822	0.00538277	0.723354	Ptp4E	0.0560727	0.516984	MFS17	0.0131893	0.530277	Paip2	0.000151103	0.603805	MAGE	0.00575295	1.37508	bib	0.774788	0.44533	CG8188	0.0739604	1.75662	D1	1	0.18473	Vha26	0.138512	0.699694
dia	0.499678	1.04345	Zdhhc8	0.00593011	0.532885	PIP4K	0.0567172	0.762687	CG8668	0.0139388	0.510196	sbr	0.000154455	0.575873	eIF3k	0.00588827	1.18961	CG42741	0.783556	1.10307	amrt	0.0749101	0.988706	CG3625	1	0.392018	CG4332	0.141191	0.877716
pbl	0.499678	0.794276	CG10011	0.00595497	0.593707	CG32486	0.0600526	0.598626	Sin3A	0.0142905	0.444783	bnb	0.000159073	0.857536	viaf	0.00594986	1.92282	CG42748	0.793452	0.799156	CG17361	0.0757718	1.79419	Hel25E	1	0.185672	pck	0.143079	0.743096
Nrg	0.549777	0.694267	Top2	0.00672039	0.556032	Zyx	0.060791	0.630696	CG33229	0.0155795	0.404983	Asap	0.000160621	0.982207	bowl	0.00602313	1.81557	mas	0.794218	1.71683	Ran	0.0770794	0.0867977	TP53INP	1	0.2737	CG4570	0.145561	1.072
PlexA	0.553699	0.622285	Ndfip	0.0069553	1.15678	Dh31-R	0.068078	5.16986	rib	0.0156355	0.569789	nej	0.000167997	0.457067	pico	0.0064091	1.26059	kst	0.796209	0.997429	mRpL10	0.0772314	1.58935	CG17270	1	0.385616	SrpRŒ≤	0.147114	0.805131
Maf1	0.554136	0.955034	EcR	0.00723971	0.769118	uex	0.0726923	0.477836	path	0.0161182	0.46802	ds	0.000178067	1.05566	Cp1	0.00661947	1.32176	nab	0.841365	4.05046	Gpat4	0.0790994	0.76089	Sec16	1	0.309459	GluRIB	0.148151	3.39955
hppy	0.561985	0.953223	fwd	0.00806856	0.585865	rst	0.0735432	1.05295	Su(var)3-9	0.0168257	1.61102	CG11360	0.00018339	0.60534	Pih1D1	0.00723779	1.36133	Rrp47	0.877874	0.395364	Ubc10	0.082365	1.08724	ND-30	1	0.218165	NTPase	0.150374	0.749298
Fak	0.589528	0.781893	gish	0.00808024	0.537306	tay	0.0743133	0.483718	gw	0.0169133	0.424403	Slbp	0.00022805	0.566091	CG9849	0.00772048	1.49068	RpL40	0.877874	0.14132	His2B:CG33908	0.0848598	4.03412	Cda5	1	0.574299	EMC10	0.150374	0.460733
Usp10	0.612916	1.08466	l(2)gl	0.00838028	0.559646	CG14073	0.0923036	0.509419	CG6966	0.0172781	0.951333	pio	0.00024101	1.24304	ProsŒ±3	0.00803586	1.20213	COX6B	0.88647	0.40017	SmD1	0.0897654	0.632234	Faf2	1	0.324652	Keap1	0.155127	0.482395
px	0.615083	0.739123	Usp2	0.00922955	0.66937	bbg	0.095307	0.710621	CG32767	0.0173379	0.426073	sima	0.000244783	0.608418	tay	0.00820096	1.20334	btl	0.892122	1.08211	mod	0.0904779	0.387582	heph	1	0.220608	eEF1Œ±2	0.156032	2.75227
corto	0.615083	0.692112	Pdk1	0.00949256	0.620111	Cals	0.095307	0.696243	Smurf	0.0175745	0.459038	MESR4	0.000252317	0.473512	Pnn	0.00820096	2.32331	CG32767	0.902594	0.38506	KdelR	0.0908058	0.319035	Ndfip	1	0.45461	RpS25	0.174134	0.116
Tlk	0.615083	0.70105	Adgf-A	0.00954424	3.96313	pbl	0.095307	0.471486	lncRNA:CR44999	0.0190317	0.537213	Cals	0.000253608	0.63094	Cyt-c1	0.00820096	1.35331	Usp2	0.90402	0.499665	Naa60	0.093502	1.29761	Spn31A	1	1.59765	hb	0.179117	0.64265
sima	0.641444	0.803309	Taf3	0.00961786	0.51413	Dfd	0.0960354	1.55079	eIF4EHP	0.0209191	0.466209	siz	0.000261017	0.623427	Mcad	0.00871573	1.85258	Bcat	0.923816	1.54278	l(1)G0289	0.094655	0.388881	CG12025	1	0.337247	CG12121	0.180545	0.905026
myo	0.654941	0.768006	Œ±-Man-Ia	0.00984907	0.597896	foxo	0.103282	2.68385	B4	0.0214829	0.899763	CG32066	0.000285422	0.498326	KrT95D	0.00898012	1.19775	gpp	0.93268	0.394881	JTBR	0.0958053	1.25226	Rbp1-like	1	0.113721	CG15083	0.193905	0.518006
Psi	0.673717	0.779683	ocm	0.010274	0.95079	eIF4EHP	0.103942	0.553241	rudhira	0.0221742	0.459498	Sox14	0.000309306	1.16159	l(2)SH0834	0.00919397	1.55904	ana	0.941878	2.2716	CG2938	0.0987764	1.27541	mago	1	0.199896	Mpcp2	0.198844	0.601181
Pdi	0.705674	0.654002	Sod3	0.0111373	0.517397	bou	0.108016	0.541341	Mipp1	0.0240714	0.882336	Pka-C1	0.000311213	0.438669	PlexA	0.00922916	1.15566	RpL13A	0.955167	0.0826619	pim	0.103261	0.78065	uzip	1	0.532573	Arf6	0.202097	1.46562
oys	0.714099	0.801475	eya	0.0113374	4.8533	eIF4G1	0.10848	0.544392	sqd	0.0245106	0.448461	TP53INP	0.000377289	0.620708	BI-1	0.00922916	1.12938	CG7945	0.969673	0.488373	eIF3e	0.104892	0.413614	simj	1	0.24097	mys	0.207746	1.07073
larp	0.728835	0.956914	CG8929	0.0122303	0.529442	robo2	0.110553	0.694248	CG32052	0.0257183	3.79049	PIP4K	0.000378628	0.648903	ATPsynŒ¥	0.00956552	1.18916	RpS25	0.987971	0.146311	14-3-3Œ∂	0.107668	0.336667	CG18269	1	0.562798	RpL13A	0.213672	0.0615868
Caf1-180	0.73711	0.679334	FBgn0259979	0.0132269	0.767998	CG13654	0.112411	3.75531	skd	0.0257183	0.4599	east	0.000431973	0.47593	CG42724	0.0095825	1.42279	Rnf11	1	0.704681	Fis1	0.109136	0.674065	nop5	1	0.219398	Spn27A	0.223593	0.680027
CG3638	0.778507	0.771813	wde	0.0145602	0.623868	Ncoa6	0.117849	0.456352	ham	0.0273127	2.059	eIF4EHP	0.000433128	0.493694	CG13551	0.0101337	1.20052	spoon	1	0.354848	dhd	0.109136	1.36205	EloA	1	0.456622	l(3)72Dp	0.225295	1.5749
FBgn0286831	0.790469	0.638696	Hacl	0.0148031	1.80865	gbb	0.118978	0.784795	phtm	0.0280714	0.706844	eIF4G1	0.000435216	0.486975	cue	0.0104627	1.86758	ATPsynC	1	0.386274	His4r	0.109139	0.171712	RpS11	1	0.0399338	CG14764	0.230945	0.954422
Hipk	0.790469	0.730235	caz	0.01516	0.5519	CG6700	0.11921	0.452578	PCNA	0.0282355	0.45319	AGO1	0.000474489	0.447466	VhaM9.7-c	0.0107559	1.24693	Obp56d	1	4.21072	CG17163	0.110177	1.46034	CG9380	1	0.799174	Hmgcr	0.241165	1.34482
zfh2	0.79175	0.896028	brat	0.0153422	0.550746	RhoGAP71E	0.120626	0.413288	TfIIA-S	0.0287576	0.427931	ex	0.000480024	0.910126	spdi	0.0107591	1.63545	zen	1	0.666187	MAN1	0.114964	1.05669	Axud1	1	0.218741	porin	0.241266	0.420027
Rab26	0.811458	2.65578	wb	0.0161601	0.592171	rl	0.128844	0.637891	Rox8	0.0296662	0.414887	Psc	0.000518021	0.558188	Rab35	0.0107885	1.3616	Bsg	1	0.351868	REG	0.115868	0.595448	da	1	0.213314	CG43693	0.250717	5.40101
Paip2	0.820553	0.757302	CG1142	0.0166692	0.772787	AstA-R1	0.131366	2.02235	Sam-S	0.0310443	0.757551	Ehbp1	0.000545961	0.503243	ZAP3	0.0107885	1.42717	CG16779	1	1.96114	sun	0.117314	0.570682	CG12730	1	0.527903	Cp1	0.251609	0.548957
Set8	0.834459	0.81559	CG42748	0.0171887	0.96736	Gprk1	0.132964	0.6523	noc	0.0320652	0.639043	CG42394	0.000748973	1.03918	Act42A	0.0107885	1.59417	Cyp1	1	0.367275	Jabba	0.118246	1.81001	Samuel	1	1.30895	MED19	0.253247	0.636188
Zyx	0.834459	0.710749	CG3500	0.0176952	1.08104	Bsg	0.133138	0.37951	RhoGEF2	0.0331232	0.549347	wde	0.000797736	0.531655	rtet	0.0108427	1.68923	CG10470	1	0.407335	SelR	0.119121	1.06579	kek1	1	0.458417	Atg17	0.256683	0.241433
Notum	0.841189	0.733688	gpp	0.0178028	0.528195	PNUTS	0.136994	0.458919	tyf	0.0341286	0.427098	CG9328	0.000813488	0.693885	Nadsyn	0.0108679	1.77986	bic	1	0.296059	Non1	0.126818	0.576229	snRNA:7SKa	1	0.308747	CG15480	0.266939	0.671247
Thor	0.866221	0.941765	Pih1D1	0.0178291	0.619924	tld	0.13912	0.946673	CG7945	0.0395479	0.499883	CG14561	0.000818246	0.449447	Tsp42Ee	0.0110388	1.66545	RpS19a	1	0.234404	SdhB	0.128729	0.77934	Nup50	1	0.270762	GluRIIA	0.271958	3.64087
spoon	0.866221	0.610953	fl(2)d	0.0182503	0.498575	Ccdc85	0.139437	0.477509	mam	0.0400232	0.392942	yrt	0.000872681	0.459701	Orai	0.011082	1.50772	Lac	1	0.418424	Œ±Tub84B	0.130139	-0.179548	Fnta	1	0.452026	eIF3l	0.282853	0.541783
jumu	0.89971	0.650137	Tmep	0.0182789	0.560039	AGO1	0.141273	0.412209	odd	0.0402006	0.75413	CG8034	0.000893757	0.881541	CG2991	0.011082	2.79192	RpL5	1	0.253562	RpL22	0.130888	0.170382	CG18508	1	0.178314	Dp1	0.282853	1.12821
ft	0.916034	0.668472	Atg8a	0.0195599	0.552924	lncRNA:iab4	0.147314	1.30204	XNP	0.0402192	0.45917	CG42238	0.000950372	0.444395	caps	0.0116383	3.26608	CG31522	1	1.2806	COX4	0.132923	-0.256526	CG8031	1	0.523893	nrv1	0.304187	1.89262
Saf-B	0.927033	0.782677	east	0.0196145	0.538672	qless	0.147314	0.820778	eIF5B	0.0409801	0.507302	cic	0.00105782	0.62656	CG17270	0.011694	1.74545	CG44774	1	0.452095	Vha13	0.13623	0.579993	SNCF	1	0.112677	Mkrn1	0.304425	0.891181
cno	0.933423	0.607703	ttv	0.0197952	0.57262	CG8034	0.155207	0.974921	heca	0.0430937	0.588178	Bsg	0.00107094	0.419243	fs(2)ltoPP43	0.0120924	1.86727	Dbp80	1	0.47489	Chrac-14	0.137953	0.525129	Trf2	1	0.059765	RpL28	0.329261	0.0963732
rst	0.940719	1.09911	Mgtor	0.0199334	0.55832	PMCA	0.159929	0.435705	RnpS1	0.0440542	0.574895	CG13096	0.00120185	0.46876	row	0.012152	1.9589	Clc	1	0.445142	CG12171	0.141017	1.1285	CG11857	1	0.3596	JhI-21	0.345935	0.853993
Pal1	0.946712	0.740856	Fas2	0.0201947	1.21296	wdb	0.159929	0.582109	hfp	0.0444303	0.393777	Atx-1	0.00120584	0.452558	Sulf1	0.0124181	1.86225	clu	1	1.32224	ND-B17	0.142405	0.518834	CG4849	1	0.611785	eIF4A	0.365917	0.288199
rl	0.9539	0.743494	CG10555	0.0201947	0.71458	Hipk	0.160941	0.584167	sbr	0.0459448	0.473491	CG3638	0.00126293	0.552889	Trp1	0.0131277	1.72074	numb	1	0.6057	Cyp6a22	0.147149	1.30434	CR14033	1	0.709493	mt:ND3	0.366621	0.350688
uex	0.959718	0.605143	REPTOR	0.0204471	0.676015	sima	0.161448	0.629257	Rm62	0.0469074	0.373254	TapŒ¥	0.00128783	0.676462	scrib	0.0131873	1.20459	Maf1	1	0.568223	CG33181	0.150003	1.54099	Adf1	1	0.23507	Hel89B	0.374244	1.59238
Antp	0.965999	0.809361	slp2	0.0205893	3.14758	arr	0.162608	0.566331	nocte	0.0480971	0.538104	Kr	0.00133372	0.533254	crok	0.0138052	1.11802	jing	1	0.438567	Pglym78	0.153021	1.07009	RpS27	1	-0.0752083	CG17271	0.379807	0.464896
lncRNA:CR32218	0.986544	0.639096	Wdr62	0.0213716	0.621305	lncRNA:CR45181	0.175013	0.670847	cass	0.0487731	0.417135	simj	0.00133957	0.550183	Parp	0.0151683	1.43128	pros	1	0.436714	PIG-H	0.164409	0.595965	RpS5a	1	0.0647163	RpS29	0.387966	0.0567245
CG12581	0.990201	0.677186	croc	0.0215588	3.27812	Top1	0.178537	0.4501	cas	0.0491755	2.3855	unc-119	0.00154862	0.623207	Mmp2	0.0151834	2.40445	corn	1	0.385185	Lsd-2	0.166205	1.81499	Cyp6d4	1	0.893998	Cyt-c-p	0.393595	0.451621
Pino	1	0.706239	CG5346	0.0232887	1.03853	Sap47	0.178966	0.884648	mirr	0.0608292	1.05422	XNP	0.00165974	0.477681	Fer2LCH	0.015675	1.18421	CG13096	1	0.405359	plu	0.181052	1.40752	CG16779	1	1.08545	mod	0.394093	0.45263
CG33217	1	0.974351	Gli	0.0269989	0.607512	l(2)gl	0.189609	0.469753	shn	0.0612927	0.434948	pnt	0.00168157	0.510995	Lis-1	0.0168904	1.82282	PIG-T	1	0.455562	ref(2)P	0.182512	0.619102	sisRNA:CR46360	1	0.955761	SCCRO	0.399355	0.80256
FBgn0265434	1	0.610054	ovo	0.0272835	0.769225	Fak	0.19137	0.588566	tin	0.0674628	3.39086	Sulf1	0.00168626	0.869235	Mgstl	0.0169271	1.15404	Myo81F	1	0.530186	Pgam5	0.183298	0.861639	CG31313	1	0.67353	Tsp97E	0.401805	0.42858
Su(Tpl)	1	0.590198	Thor	0.0275757	0.821159	fus	0.19184	0.897689	Calr	0.0692683	0.35209	TfIIA-S	0.00172555	0.434937	Œ±Snap	0.0171551	1.8125	ND-PDSW	1	0.343445	SkpA	0.190588	0.377322	Sur-8	1	0.492182	Caf1-105	0.404074	0.709217
step	1	0.673675	Fs(2)Ket	0.0292101	0.54914	KrT95D	0.204747	0.479612	Tmep	0.0696594	0.418984	FER	0.00176909	0.499024	CG1161	0.0176026	1.41191	NimC4	1	1.15089	GstE1	0.198664	2.04103	Pomp	1	0.0871755	fwe	0.405177	0.971778
Sema2b	1	0.800555	lovit	0.033139	0.832211	lncRNA:CR45593	0.215709	1.5608	chrb	0.0708366	0.687516	Zyx	0.00193101	0.49151	Tao	0.0176844	1.49929	Zdhhc8	1	0.348099	Dnz1	0.200087	0.699372	Ist1	1	0.608312	GlcAT-I	0.425368	1.21235
nej	1	0.523616	raskol	0.0332656	0.537635	Tlk	0.221512	0.485239	caz	0.0725576	0.397782	rt	0.00207698	1.30263	CG17271	0.0182734	1.13819	CG8372	1	0.393465	CG8289	0.202691	1.98568	GstE14	1	0.631786	Dnz1	0.444516	0.805237
CG31871	1	4.1556	ab	0.0358972	1.61668	dachs	0.236112	0.914725	G9a	0.0732273	0.407467	loco	0.00212403	0.523658	kra	0.0186658	1.24629	DIP-Œ∑	1	2.48984	ND-SGDH	0.203895	0.23679	Scamp	1	0.188568	put	0.449366	0.79415
CG1910	1	0.618	l(3)L1231	0.0369607	0.52835	lncRNA:CR43334	0.236319	1.13804	dan	0.0741633	0.417566	Mapmodulin	0.00234373	0.381873	Chpf	0.0189639	1.95639	Neb-cGP	1	0.366137	Pfdn2	0.204166	0.501332	mt:ND4	1	0.0990129	ND-B16.6	0.451349	0.446184
TapŒ¥	1	0.863394	bnk	0.0403981	0.54128	mbl	0.236544	1.6362	GXIVsPLA2	0.0819844	0.682338	ttv	0.00247694	0.464675	eIF3f1	0.0191621	1.17641	RpL41	1	0.0448629	ND-30	0.205327	0.413302	lft	1	0.466138	CtsB	0.457597	0.357901
Top1	1	0.556894	Rox8	0.0407752	0.49745	nej	0.25097	0.416353	Cka	0.0862086	0.361143	CG10600	0.00247694	0.549658	Arl6IP1	0.0207115	1.07552	sano	1	3.09069	Rcd4	0.228523	0.757197	lncRNA:CR45973	1	0.923113	scaf6	0.460736	0.723198
Sin3A	1	0.646602	MED26	0.0408096	0.488464	CASK	0.26569	0.787829	Cirl	0.0875015	0.552795	dnk	0.00280063	0.439975	spidey	0.0207115	1.6449	CG8677	1	0.386301	Cen	0.233045	1.09713	CG7879	1	0.198865	Arf4	0.461985	0.400909
Atg1	1	0.757196	Ndf	0.0424282	0.504335	Jarid2	0.29156	0.439399	nsl1	0.09139	0.365721	hrm	0.00281975	0.531208	p120ctn	0.0208299	1.41113	ft	1	0.395701	Torsin	0.242259	0.268195	Spx	1	0.473749	JIL-1	0.464993	0.495028
RalGPS	1	0.858734	Pzl	0.0440011	0.899132	sgg	0.301278	0.390016	Top2	0.0941851	0.347842	CG45050	0.00293551	0.434304	gpp	0.0208365	1.08604	Unr	1	0.374435	wmd	0.247691	0.672883	nonA	1	0.166755	NaCP60E	0.464993	1.65146
mura	1	0.736433	CG1103	0.044411	0.529316	lncRNA:CR45224	0.310076	1.19757	CSN5	0.0948786	0.445069	sm	0.00312151	0.690805	CycK	0.0208365	2.07576	msl-1	1	0.437103	CRIF	0.249022	0.775088	ATPsynO	1	0.0684481	CG9849	0.474159	0.618186
conu	1	1.14455	HmgD	0.0446078	0.543919	trx	0.31794	0.411963	flfl	0.101178	0.397295	cg	0.0032395	0.37571	ProsŒ±7	0.0208996	1.04928	tok	1	0.554982	MCTS1	0.253086	0.452211	Tango11	1	0.310371	CG34126	0.474159	3.51966
Nhe2	1	0.78855	Nop60B	0.0465569	0.476743	klu	0.322951	0.968594	Snp	0.108719	0.410646	PRAS40	0.00380655	0.488184	EndoU	0.0216485	1.35236	CG1354	1	0.477935	fd19B	0.272054	2.51571	IscU	1	0.236067	CG10543	0.483871	0.62023
Pdk1	1	0.659371	Haspin	0.0487154	0.540254	E(spl)m5-HLH	0.340323	2.18692	CG6700	0.110221	0.341417	Ppa	0.00380655	0.419283	pAbp	0.0230669	1.10041	pre-rRNA:CR45845	1	0.348895	ATPsynF	0.280229	-0.0465888	Sfmbt	1	0.327025	Cpr	0.495884	0.660047
Usp2	1	0.702306	oys	0.0501721	0.604583	bdg	0.34867	0.467019	LanB2	0.11077	0.629817	Akap200	0.00381678	0.382348	nsl1	0.0230942	1.09016	Pvr	1	1.66295	ens	0.295468	0.4291	mi	1	0.364968	Arpc2	0.50134	0.785649
Rnf11	1	0.971604	bdg	0.0534058	0.506405	Psc	0.353679	0.485632	aus	0.113047	0.436173	noc	0.00393056	0.626139	CG1307	0.0241073	1.03615	Rack1	1	0.0875474	Tim17b	0.298938	0.285264	SC35	1	0.141163	FBgn0028993	0.50134	1.50369
CG12054	1	0.652225	KrT95D	0.0546376	0.511529	comm2	0.353679	0.58751	Dora	0.113938	0.358935	lok	0.00409753	0.865333	alt	0.024863	1.04543	CG13454	1	0.513046	bcd	0.303655	2.33708	FBgn0004364	1	0.211055	Ppt1	0.542372	0.758392
wde	1	0.677138	tyf	0.0546376	0.48186	hrm	0.355325	0.566193	lncRNA:CR44126	0.114023	1.85911	msi	0.00419087	0.462432	Mi-2	0.0248928	1.4104	CG10365	1	2.76601	Drep1	0.30502	1.67994	ATPsynŒ≤	1	0.15104	COX5B	0.543469	0.282268
Bsg	1	0.603021	S6KL	0.0577156	0.544992	Ubr3	0.358794	0.423549	ocm	0.119916	0.66871	hts	0.00423372	0.390461	Zip102B	0.025715	1.12439	CG9849	1	0.474979	Nph	0.30502	0.277722	Rab23	1	0.503817	Mi-2	0.549898	0.633889
gpp	1	0.593751	Cad74A	0.059483	1.31068	Hmx	0.368796	2.40521	Ifrd1	0.121116	0.512591	ovo	0.00444642	0.628905	CG31673	0.0257839	1.55845	nonA	1	0.391707	Cth	0.312133	0.779833	mRpL16	1	0.294934	CG7523	0.550514	0.547507
osa	1	0.567421	gro	0.0601675	0.477866	CG4080	0.374404	0.404799	CG31650	0.121749	0.379859	Ncoa6	0.00464662	0.384163	Pgant5	0.0262494	1.61982	ATPsynŒ¥	1	0.319351	FBgn0030294	0.313791	1.16563	CG33332	1	0.415151	meigo	0.552384	0.871937
KrT95D	1	0.604639	Pkn	0.0624199	0.45994	Fas1	0.381077	0.584172	DCP2	0.140264	0.355749	qless	0.00468126	0.67468	myo	0.0270429	1.2348	RpS3	1	0.31437	Fgop2	0.313791	0.920702	Ccdc85	1	0.088078	QIL1	0.553564	0.358291
Rcc1	1	0.68824	tai	0.0687636	0.561224	TfIIA-S	0.394522	0.446804	cg	0.143198	0.329752	scrib	0.00483891	0.381094	Rab8	0.0273765	1.28463	drk	1	0.453728	CG13901	0.317296	0.964991	PNUTS	1	0.122412	VhaM9.7-b	0.555093	0.507883
Arl4	1	0.988808	CG1677	0.0689968	0.502769	lncRNA:CR45979	0.406408	0.913942	Hrb87F	0.143198	0.354651	CG14502	0.00483891	0.984695	Nap1	0.0280483	1.17272	ProsŒ≤2	1	0.3615	CG11555	0.318757	0.664063	levy	1	0.114728	cact	0.555265	0.379827
Atxn7	1	0.767447	lilli	0.071502	0.487066	CG10283	0.407217	0.669982	CG10555	0.151975	0.498837	Mob2	0.00531435	0.427286	Moe	0.0283985	1.7299	Gprk1	1	0.437945	CG11790	0.322556	0.52704	mbc	1	0.19837	LBR	0.56747	0.516593
wun	1	1.12943	robo2	0.0715814	0.666907	corto	0.41195	0.389474	wde	0.153695	0.415014	CG31635	0.00577008	0.444852	mats	0.0285297	3.44978	CtBP	1	0.327104	Rab8	0.322556	0.454809	CG33293	1	2.19682	Uev1A	0.572569	0.413257
Yeti	1	0.567947	PDZ-GEF	0.0716385	0.565548	NK7.1	0.436025	1.57012	Cadps	0.156519	0.504842	BobA	0.00584823	0.676409	CG5510	0.0290571	1.08475	OstŒ≥	1	0.4994	Sc2	0.322556	0.271733	Ras85D	1	0.178874	Pgam5	0.58109	0.892728
tral	1	0.588287	CG9328	0.0740383	0.692666	CG6340	0.464683	0.555536	SmD3	0.156769	0.341944	tyf	0.0059786	0.411297	sowah	0.0297406	1.26905	mt:ND3	1	0.36316	SmE	0.322889	0.383391	eIF1A	1	0.163464	bic	0.595952	0.087948
NFAT	1	0.607766	Dmtn	0.0744748	0.507849	loco	0.464683	0.518777	Notum	0.17353	0.422967	fwd	0.0061449	0.401574	loj	0.0299475	1.20211	ProsŒ≤4	1	0.341375	MCU	0.33024	1.52908	TORIP	1	0.274634	Chpf	0.600235	0.947448
Cnep1r2	1	0.583681	CG4896	0.0748394	1.20374	SNF4AŒ≥	0.465013	0.46244	Pak3	0.175832	0.404549	CG18428	0.0062146	0.634608	mt:ND2	0.0312259	1.15301	mt:ND2	1	0.374537	Kdsr	0.334699	1.39976	eIF4G2	1	0.309877	Acer	0.604719	0.699881
corn	1	0.604876	tay	0.0750136	0.468302	Tmtc1	0.522371	3.43345	Smr	0.178529	0.385449	cno	0.00629609	0.399921	HP5	0.0313008	1.73477	HDAC4	1	0.483488	MED21	0.335656	0.879463	CG15561	1	0.274856	dunk	0.606023	0.414515
Gprk1	1	0.707884	Dll	0.075168	1.56963	MFS17	0.534938	0.49265	Clic	0.188277	0.517931	CG6340	0.00655555	0.514651	Hers	0.0313636	2.47795	Slip1	1	0.378007	CG11417	0.348618	1.18182	sc	1	1.43035	CG17270	0.60704	0.770613
hyd	1	0.919003	CG17786	0.076228	1.01413	Dscam1	0.619103	0.373427	Spase22-23	0.189672	0.328402	crim	0.00709716	0.712234	CG7536	0.0314324	1.88765	Taf4	1	0.37693	e(r)	0.359034	0.589362	snRNP-U1-C	1	0.266874	SRPK	0.611359	0.553307
CG30089	1	0.620926	CG12541	0.0767437	1.92562	Tl	0.621255	0.468346	mRpL22	0.1939	0.735339	PMCA	0.00762969	0.36953	Sar1	0.0319169	1.58333	Ir68a	1	2.21104	CG5323	0.366157	0.832893	rtet	1	0.247153	wol	0.611865	0.580287
CG31650	1	0.59031	rl	0.0785909	0.566589	abd-A	0.630115	0.979105	CG33099	0.194466	3.07036	HmgZ	0.00811809	0.438949	eIF4G1	0.0320869	1.10782	ATPsynD	1	0.310467	Synd	0.367041	1.36939	CG14567	1	1.21434	Elba3	0.61763	1.21765
qkr58E-1	1	0.65573	pod1	0.079846	0.563172	crp	0.638079	0.383266	hng3	0.19661	1.07017	PAN3	0.00817656	0.385028	RpL30	0.0388163	0.898041	lncRNA:CR45553	1	3.66722	eIF3l	0.391136	0.365016	CG9915	1	0.480619	dmt	0.619657	0.902671
Glut4EF	1	0.81221	RasGAP1	0.0809178	0.598472	Fs	0.666118	3.29154	Xe7	0.201457	0.495544	FBgn0004364	0.00851755	0.543325	Nrg	0.0388524	1.0843	Flo2	1	0.452969	AP-1œÉ	0.391903	0.764723	blanks	1	0.339777	CG32075	0.646145	2.14982
eve	1	0.718396	RhoGAPp190	0.0820678	0.586463	Lrch	0.67621	0.520682	CG42260	0.209474	1.05729	PNUTS	0.00977306	0.363076	p23	0.0389834	1.12102	emb	1	0.342341	Rcc1	0.393005	0.411522	Shawl	1	1.86841	sff	0.651173	3.1902
kdn	1	0.929443	pum	0.0829024	0.497295	vtd	0.687922	0.527252	spo	0.214759	0.357379	l(2)gl	0.0112385	0.35993	aph-1	0.0390023	1.00811	Npc1a	1	0.843022	CG11674	0.3943	0.505967	BthD	1	0.171884	Rack1	0.652772	0.196941
CaMKII	1	0.751161	eIF5B	0.0897778	0.556179	Flo2	0.770966	0.527021	CG42724	0.218819	0.449722	Axud1	0.0114113	0.448073	Gip	0.0398945	1.33378	FBgn0039959	1	0.330011	EloC	0.394589	0.343762	Elba3	1	0.429672	Oda	0.656088	0.476465
dachs	1	1.01407	sdk	0.090598	0.483323	Akt	0.770966	0.697965	Df31	0.225697	0.330371	Not3	0.011664	0.491384	Nup358	0.0400335	0.996447	Act5C	1	0.352935	Lnpk	0.400966	0.85826	Stt3B	1	0.173166	CkIIŒ≤	0.656088	0.482972
Rox8	1	0.608487	Prp16	0.0938725	0.755547	goe	0.802376	0.361097	rhea	0.226737	0.634123	CG32772	0.012166	0.696716	SCCRO4	0.0405272	1.85939	wg	1	0.56485	Arl5	0.404757	1.17458	mRpL51	1	0.314435	ergic53	0.661638	0.530734
RhoGAPp190	1	0.700828	Jhe	0.0956335	2.98013	Dbp80	0.804842	0.475014	CG42594	0.234153	3.94295	larp	0.0132047	0.5967	Cp190	0.0409886	1.4063	fus	1	0.601926	eIF3m	0.40883	0.369005	Uev1A	1	0.124127	Lsd-2	0.664213	1.79808
CG10803	1	0.874786	jbug	0.104096	0.573028	jtb	0.819235	0.858248	BtbVII	0.245441	0.359715	eIF5B	0.0144124	0.461344	Cyp1	0.0409938	1.05636	RasGAP1	1	0.431969	Ugt316A1	0.409556	0.902826	CCT2	1	0.153021	Sting	0.664213	0.954055
Ost48	1	0.582357	spo	0.106223	0.478729	Eph	0.850642	0.384548	Brd7-9	0.259574	0.419114	Gprk1	0.0145935	0.476115	CG17883	0.0421355	1.95324	Myo31DF	1	2.27752	CG13220	0.410721	0.606837	CG14764	1	0.25332	nop5	0.665902	0.472857
Fas2	1	1.16811	Slip1	0.106704	0.495679	sno	0.858993	0.411835	Set	0.260753	0.356993	Cadps	0.014663	0.528118	Aldh-III	0.0426948	2.93235	CG34232	1	2.70687	ND-PDSW	0.410721	0.219002	lncRNA:CR43870	1	0.196351	pns	0.677891	1.01367
sm	1	0.858264	Caper	0.108745	0.461744	Gli	0.867977	0.450334	CG7879	0.261914	0.421426	Atxn7	0.0147302	0.519065	Caf1-180	0.0427829	1.05846	NP15.6	1	0.326358	TfIIFŒ≤	0.410857	0.874198	CG2938	1	0.418237	Usp7	0.678822	0.698518
Gli	1	0.655527	CG7884	0.108876	0.429249	lncRNA:CR44953	0.877376	4.85189	mi	0.262939	0.726373	CG45049	0.0150739	0.387638	CG5554	0.0429133	1.1137	RpL7	1	0.129129	Polr2I	0.414687	0.474533	EMC6	1	0.129037	CLIP-190	0.682335	0.56678
DCP2	1	0.553349	sd	0.111443	0.919772	CG13887	0.886316	0.366708	CG18549	0.282528	0.911226	Cda5	0.0158479	1.04558	hook	0.044645	1.57761	Efa6	1	0.367431	CG12877	0.421297	0.817072	CG17078	1	0.316346	Mgstl	0.682716	0.386466
Slip1	1	0.624246	His3.3A	0.111443	0.409672	Sema1a	0.899114	0.482696	B52	0.283584	0.300114	lncRNA:CR43640	0.0171814	2.39738	CG11790	0.0457461	1.34765	ATPsynF	1	0.330588	Trf4-2	0.421803	2.11175	Fgop2	1	0.359515	CG4880	0.711761	0.640616
comm	1	0.96473	unc-13	0.111687	0.707481	vig	0.902592	0.700092	Pli	0.283584	0.393516	sd	0.0173216	0.820793	COX5A	0.0477509	1.00186	RpL31	1	0.173875	CG9471	0.422406	0.632485	grnd	1	0.237115	Agpat3	0.747214	0.608996
vn	1	0.711306	CG32767	0.111781	0.466937	B-H1	0.979397	3.73469	Mical	0.287192	0.402116	CASK	0.0191937	0.626231	unc-13	0.0482696	1.46185	Qsox1	1	0.460289	Cyt-b5	0.424564	0.616926	Dcp-1	1	0.225441	cold	0.771269	0.550123
unc-119	1	0.745447	CG17724	0.112028	2.5341	Prp16	0.987887	0.638842	GILT2	0.297666	0.34992	lig	0.0203599	0.488878	CG4880	0.0486131	1.39795	CG5532	1	0.320553	mRpS7	0.430647	0.39301	CG14894	1	0.202023	CG11790	0.789989	0.583939
ttv	1	0.597823	chic	0.116888	0.436449	E(bx)	1	0.450785	ATP8A	0.297927	0.815383	CG17834	0.0205393	1.81658	bel	0.0511889	1.13592	asRNA:CR44894	1	0.414653	mael	0.434204	1.09358	CG42748	1	0.260794	MAGE	0.797152	0.46689
rump	1	0.567035	ltl	0.123444	0.828566	mask	1	0.424612	Taf3	0.299583	0.321713	CG2145	0.0209208	0.790789	icln	0.051959	1.40229	pod1	1	0.391718	Droj2	0.434204	0.792326	Lam	1	0.161012	cdi	0.807256	0.446745
aus	1	0.639895	CG10576	0.125322	1.21816	CG17715	1	0.514871	CG10803	0.302119	0.54206	oaf	0.0215693	0.440348	mol	0.0521077	1.74664	PIG-B	1	0.388398	Bx42	0.434751	0.774877	me31B	1	0.119269	GPHR	0.815132	1.12547
SoxN	1	0.578089	Sf3b3	0.127408	0.589663	simj	1	0.453018	CG1416	0.304034	0.484175	CG8671	0.0228887	0.385007	eIF3m	0.0533901	1.12083	ATPsynŒ≤	1	0.348021	Atox1	0.435082	0.707269	Rpn6	1	0.205113	RpL17	0.821444	-0.0601336
ZAP3	1	0.699109	CG33229	0.127408	0.434887	Cnx99A	1	0.524813	sina	0.310848	0.314512	CG31211	0.0233209	0.613711	pum	0.0541363	1.08714	ERp60	1	0.295888	EMC6	0.4359	0.312462	CG5541	1	0.288434	CG43679	0.826934	27.9371
Hs6st	1	0.876413	CG10035	0.127884	1.07661	CG42394	1	0.798201	PIP4K	0.325099	0.439578	PlexB	0.0237369	0.375003	boca	0.0549495	1.0319	eIF3l	1	0.35465	Tsp42Ee	0.441589	0.562405	eca	1	0.0222408	Spt-I	0.838602	0.768095
FBgn0058178	1	0.810189	CG10600	0.128089	0.558142	Atxn7	1	0.499965	PlexB	0.339181	0.323817	G9a	0.0239359	0.380729	Etfb	0.0556607	1.31916	RpL6	1	0.222511	CG14229	0.442772	1.58211	CG11791	1	0.0592825	dod	0.854085	0.556282
dnk	1	0.578712	PhKŒ≥	0.128613	0.540737	oys	1	0.463157	Zyx	0.340811	0.365018	odd	0.0243809	0.671018	Chsy	0.0559372	3.20323	Œ±-Est1	1	2.75256	CG4287	0.447056	0.779008	bsd	1	0.141865	PIG-H	0.861506	0.580317
hfp	1	0.539858	His4r	0.129243	0.479097	Samuel	1	1.98332	stl	0.387942	1.91738	CG3625	0.0249799	0.639194	eIF3e	0.0559372	1.0707	TMEM216	1	0.544356	CG9436	0.459691	1.33901	Stat92E	1	0.20406	Set2	0.861506	0.875321
pre-rRNA:CR45845	1	0.556582	Sr-CII	0.129243	0.489937	lncRNA:CR45693	1	3.61105	bnb	0.388743	0.643515	HDAC4	0.0251488	0.506447	Rtnl1	0.0560603	1.07876	Nmda1	1	0.503727	Mnr	0.461225	0.853458	CG8654	1	0.160418	Trp1	0.881194	0.698296
MED26	1	0.526786	insv	0.135565	0.458405	Tollo	1	0.341707	schlank	0.388743	0.614217	LanB2	0.0266996	0.601388	kst	0.056628	1.95645	COX7A	1	0.370967	fwe	0.462355	0.749029	Ubr1	1	0.161356	CG14641	0.894485	0.625201
CG40228	1	0.851466	phyl	0.145195	0.647469	Cka	1	0.322261	DIP-Œµ	0.395645	2.1735	PhKŒ≥	0.028088	0.438993	Pdi	0.0566863	0.97157	PhKŒ≥	1	0.387513	Rpn12	0.474792	0.384353	smo	1	0.130835	RpL30	0.899679	-0.0353863
qless	1	0.824645	CG15696	0.146385	3.8928	CG31612	1	1.37878	ttv	0.402239	0.34643	lncRNA:CR43264	0.0310015	0.370804	MtpŒ±	0.0579808	1.50922	Noa36	1	0.578621	Nup50	0.481285	0.493405	ssp	1	0.246863	TP53INP	0.912004	0.521122
Best1	1	0.748819	melt	0.14707	1.09618	Cda5	1	0.894347	CG45049	0.412533	0.316173	Acbp1	0.0330035	0.782202	Faf2	0.0579808	1.40694	Eip63E	1	0.252813	mRpL1	0.481918	0.584294	Ref2	1	0.675664	su(Hw)	0.921905	0.981913
Dscam4	1	1.61195	Sema1a	0.160295	0.53907	anne	1	0.38903	NaPi-III	0.412533	0.444582	lncRNA:iab4	0.0340893	1.0081	Pdcd4	0.0593045	1.16914	trsn	1	0.536973	pasi1	0.491214	0.348455	Œ±Tub84D	1	0.182247	zormin	0.924575	3.89814
foi	1	0.570599	arr	0.17464	0.484918	FBgn0004364	1	0.485001	lqf	0.421499	0.445709	Claspin	0.034217	0.508222	klar	0.0606841	1.13087	sro	1	1.06779	CG4570	0.492312	0.65991	CG16812	1	0.360553	yrt	0.92849	0.34968
eIF4H1	1	0.590482	Helz	0.17797	0.457194	dom	1	0.370381	bru2	0.423919	1.02226	vnd	0.034217	1.17633	CycC	0.0613563	1.35187	Tango1	1	0.65342	ben	0.493029	0.345368	Npc2a	1	0.0799269	Cyp1	0.931204	0.232721
Flo2	1	0.683505	loco	0.178265	0.506608	RhoGAPp190	1	0.453418	sowah	0.423919	0.391234	rin	0.0349995	0.326597	CG31523	0.0614639	1.18732	hts	1	0.263011	CG1103	0.499255	0.326896	pros	1	0.127297	CG15236	0.950735	6.38268
sca	1	0.543633	Ars2	0.182586	0.448132	Atg17	1	0.285278	NAT1	0.431301	0.372021	arr	0.0356819	0.39413	Trc8	0.0628773	2.24026	RpLP0	1	0.174084	Fdh	0.500468	0.719033	FBgn0036414	1	1.83098	CG2269	0.954697	1.7084
TP53INP	1	0.668261	Ncoa6	0.183255	0.445306	ogre	1	0.344952	fl(2)d	0.435203	0.305134	conu	0.0366976	0.755013	Srp9	0.0644095	1.24844	lark	1	0.345143	CG4332	0.503665	0.550065	CG30431	1	1.64793	e(y)3	0.966552	0.544798
sbr	1	0.609086	ATPsynB	0.183624	0.430528	Smg5	1	0.40781	CG11839	0.446298	0.46934	arm	0.0375367	0.329292	nop5	0.0651463	1.11473	Moca-cyp	1	0.45725	CG3655	0.515973	0.480637	Pitslre	1	0.0761709	Cyp6a22	0.971701	1.20624
CG34224	1	0.577691	CG32486	0.183944	0.453115	lncRNA:CR43617	1	1.13765	dock	0.450225	0.324009	osa	0.0388034	0.33631	PMCA	0.0651463	0.989278	Sap30	1	0.54486	Surf4	0.521429	0.875902	RpS27A	1	-0.0357115	CG8188	0.980296	1.4872
Sulf1	1	0.959931	CCT2	0.185025	0.489753	Patronin	1	0.374925	CG14502	0.457643	0.728086	gbb	0.0389805	0.520252	mt:ND1	0.0665032	1.01535	Hipk	1	0.35226	Sting	0.530076	0.751581	Sod2	1	0.17276	zpg	0.981618	1.65891
Uck	1	1.15971	Claspin	0.185025	0.596345	CG31224	1	0.522861	yps	0.461873	0.557851	Tom7	0.0396112	0.457112	Mob2	0.0719009	1.03617	osa	1	0.279699	sisA	0.532864	0.546524	spidey	1	0.217267	Atf6	0.985382	0.533511
Ncoa6	1	0.56968	arm	0.185869	0.415951	Not3	1	0.444823	ND-B14.5A	0.467289	0.427124	elav	0.0404105	0.600937	Ald1	0.0733204	1.45372	CG30423	1	0.276526	CG31957	0.537751	0.754559	Cul3	1	0.177038	CG44245	0.985452	4.57202
Sec61Œ±	1	0.730658	Rap1	0.186929	0.435019	MED26	1	0.294804	alt	0.469084	0.292477	Ero1L	0.0460477	0.576417	Hat1	0.0734654	2.10475	dUTPase	1	0.265533	osi	0.539807	0.776063	Mpcp2	1	0.126717	Tao	0.994067	0.570698
CycT	1	0.590151	tara	0.187917	0.798762	CG8671	1	0.366922	nkd	0.473734	0.880127	nAChRŒ±4	0.0485877	0.408958	Nup50	0.0736107	1.30365	loj	1	0.353969	cib	0.540154	1.46749	spoon	1	0.0541828	Sumo	0.994892	-0.10527
CG1316	1	0.851427	lncRNA:CR33963	0.195061	0.670519	dbr	1	0.935089	msb1l	0.482113	0.31141	hppy	0.0498419	0.499278	MYPT-75D	0.07388	1.05348	CG13427	1	0.74858	Ykt6	0.552673	1.27274	Nepl4	1	0.998733	mago	1	0.392583
CG2201	1	0.701241	Tango5	0.201413	0.698674	LanB2	1	0.565066	Dscam1	0.484156	0.290345	Hipk	0.050395	0.392644	Ythdc1	0.0742312	1.46746	Vps8	1	1.92466	Idgf4	0.556141	0.0204423	CG7970	1	0.205369	Unc50	1	0.745225
nsl1	1	0.579259	hang	0.207762	0.424176	melt	1	0.90931	enc	0.485964	0.452523	B52	0.0504887	0.319786	lncRNA:CR44504	0.0746346	1.26232	RpS21	1	0.247274	Rpt4	0.562297	0.654287	mas	1	0.607486	CG12213	1	0.87754
CG32767	1	0.490756	CG32037	0.21099	2.25581	Utx	1	0.499575	lncRNA:CR45994	0.486601	2.04307	Eph	0.052361	0.328829	MESK2	0.0761265	1.64823	tay	1	0.271924	CR41597	0.564391	2.17778	CG1316	1	0.220747	RpS23	1	0.0910728
Grp170	1	0.903115	CG13465	0.214554	0.397609	pod1	1	0.408641	lncRNA:CR42646	0.491866	0.680255	danr	0.055045	1.34561	Lnpk	0.0766503	1.88673	mt:ND5	1	0.336529	sigmar	0.566355	1.34572	CG32512	1	0.366999	CG13887	1	0.232385
drpr	1	0.816855	Rbp1-like	0.21464	0.442562	Tim17b	1	0.329942	Mob2	0.504422	0.323356	GŒ±s	0.0592374	0.506859	CG11417	0.0771308	2.36128	nsl1	1	0.261664	CG9586	0.569705	0.542869	awd	1	-0.0122426	vir-1	1	1.00087
CG18428	1	0.745841	Gprk1	0.216968	0.515591	crim	1	0.606361	Nipped-A	0.532329	0.30641	mrva	0.0599781	0.329449	CycB	0.0772369	0.996081	CG15480	1	0.33642	CG7970	0.573257	0.572543	Pten	1	0.265649	Fur2	1	1.5563
eIF4G1	1	0.551185	HmgZ	0.222604	0.45911	Prp39	1	0.330985	Haspin	0.532703	0.32398	CG31275	0.0603186	1.42705	Csk	0.0783052	1.1476	pasi1	1	0.331886	Ote	0.573343	0.765276	Slc25A46a	1	0.604914	CG14194	1	0.519124
CG13887	1	0.484201	bib	0.222604	0.432069	CG32767	1	0.296392	CG8353	0.53881	1.73105	Psi	0.0605988	0.401944	CG43102	0.079943	3.23248	Bub1	1	1.03711	stai	0.579194	1.76296	RpL4	1	0.0307128	CG11674	1	0.527048
FBgn0262511	1	0.656582	CG13384	0.223449	1.07634	CG34354	1	3.01468	hyx	0.545421	1.15316	CG5885	0.0606097	0.577543	CG32473	0.0799538	1.68322	snsl	1	1.69636	FBgn0039450	0.597531	1.12453	Pfdn6	1	0.191907	CG5235	1	0.666616
CG31998	1	0.572939	CG1440	0.227738	0.449087	Inx2	1	0.200958	CG17715	0.547127	0.411188	modSP	0.0616777	1.03158	Cdk1	0.0813435	0.977631	CG2201	1	0.416884	Der-2	0.608112	0.970243	CG1503	1	1.36176	hob	1	1.03509
CG32066	1	0.522714	Pino	0.229061	0.477387	Mob2	1	0.34393	Ncoa6	0.563278	0.266478	Tlk	0.0638887	0.334038	Fs(2)Ket	0.0816783	1.03438	Hcf	1	0.459076	RhoGDI	0.618858	0.774077	mRpS7	1	0.124908	Sh3Œ≤	1	0.630795
Corin	1	0.956308	Ttd14	0.235102	0.526617	DIP-Œ∑	1	2.32291	Yeti	0.575229	0.28039	CG7484	0.0640496	0.45162	Non1	0.0829213	1.20547	kirre	1	0.494949	STUB1	0.633732	1.25496	CSN8	1	0.138728	orion	1	0.696591
Ars2	1	0.518407	pr	0.236414	0.721632	CYLD	1	0.669671	Not3	0.576094	0.379776	wg	0.0652669	0.55637	Gtpx	0.0832003	1.34236	GstT3	1	0.393943	oxt	0.652697	0.991071	chico	1	0.24776	RpL27	1	-0.0372239
CG31715	1	0.664454	CG5986	0.236577	0.526054	Atg8a	1	0.335388	pre-lola-G	0.578518	0.287566	flfl	0.0659385	0.340075	Kdm4B	0.0842096	1.93687	rst	1	0.560816	CG6583	0.658288	0.719629	Ttc7	1	0.884223	Fkbp14	1	0.760644
BobA	1	0.781003	lncRNA:CR45181	0.237621	0.540076	upSET	1	0.331403	CASK	0.580326	0.510454	NFAT	0.0716721	0.340146	SF1	0.0862598	1.43342	Mdh1	1	0.321397	GlcAT-I	0.658288	0.868521	CG17266	1	0.451869	Zip102B	1	0.317683
CG8671	1	0.536818	XNP	0.238649	0.442684	smo	1	0.375259	Œ≤Tub56D	0.621063	0.301572	akirin	0.0740284	0.315907	Tsp97E	0.0875619	0.988208	ProsŒ±3	1	0.299212	Mnn1	0.666003	0.966676	Csp	1	0.217403	REG	1	0.499923
vtd	1	0.628309	sli	0.258707	0.413371	stx	1	0.390927	tay	0.62355	0.268306	FBgn0086613	0.0768848	0.52204	eca	0.091132	0.963989	bon	1	0.340966	glob1	0.677247	0.8776	Nop60B	1	0.0811397	CG17508	1	0.857555
CG1416	1	0.692513	Not3	0.258741	0.507843	yrt	1	0.313146	Ehbp1	0.637862	0.3033	TER94	0.0771095	0.340511	FoxK	0.0922212	2.26761	Non2	1	0.29249	Cdk1	0.677904	0.229858	prod	1	0.377501	Jhbp14	1	5.05834
CG5885	1	0.802368	EloA	0.261678	0.857917	siz	1	0.413859	mod(mdg4)	0.641661	0.288364	tty	0.0793265	0.642615	AP-1œÉ	0.0926346	1.70908	uex	1	0.270923	Ubi-p5E	0.679917	0.580859	GluRIIA	1	1.39881	Stlk	1	0.432914
Unr	1	0.52964	InR	0.261903	0.392728	Parp	1	0.445044	Phm	0.650327	1.7599	FBgn0259234	0.0892135	0.711298	CG2924	0.0926346	1.09254	wcy	1	0.347414	HIP-R	0.684731	1.60137	CG2269	1	0.613821	CG44422	1	4.15123
Idh3a	1	0.647306	Brd	0.264895	0.456543	CG12535	1	0.484502	babos	0.658323	2.28954	CG1677	0.0916181	0.322038	Fbl6	0.0926346	1.59885	Ubr1	1	0.368931	ced-6	0.686347	1.27766	CG2182	1	0.147906	Prx3	1	0.451767
gbb	1	0.706437	E(bx)	0.273465	0.480396	cindr	1	0.301806	blw	0.662956	0.381628	NAT1	0.0917468	0.372217	Rac1	0.0930938	1.39904	ND-30	1	0.31805	CG31460	0.69671	0.486296	Ndf	1	0.0686882	mrva	1	0.309101
hrm	1	0.593831	Rok	0.273465	0.518028	PAN3	1	0.289076	Ubr1	0.667984	0.365638	MFS16	0.0921509	0.505212	rpk	0.0934073	1.11554	mnb	1	0.265944	mdlc	0.69671	1.48517	sno	1	0.100224	Ubi-p63E	1	1.81655
sno	1	0.523499	upSET	0.275569	0.422977	Iml1	1	0.887422	CG42404	0.672036	1.35543	CG32767	0.0929388	0.308836	Œ±Tub84B	0.0938083	1.01788	Larp4B	1	0.251437	CG1896	0.697694	0.754151	Mgat2	1	0.470275	Mettl3	1	0.811584
Sarm	1	0.934829	Gbs-70E	0.281793	0.712901	Cadps	1	0.446426	Gr59f	0.693935	2.0766	Larp4B	0.0973321	0.307245	D1	0.0938675	0.921263	CG8654	1	0.374173	ND-MLRQ	0.705049	0.172623	NELF-B	1	0.674794	RpS3	1	-0.00660238
CG32772	1	0.804683	Tis11	0.298381	0.567871	E(Pc)	1	0.189452	CARPA	0.702009	1.27837	Dp	0.0986098	0.359018	DAT	0.0945761	5.98712	wts	1	0.433405	CG8507	0.707237	0.397386	RpLP0	1	-0.0192589	CG4364	1	0.541669
app	1	0.662988	bin3	0.300054	0.44114	cdi	1	0.358821	Pkc53E	0.719409	4.0621	dlp	0.0997638	0.401242	CG45050	0.0955209	0.972437	REPTOR	1	0.37466	CG8314	0.709048	0.435329	Rab8	1	0.134108	Ssdp	1	0.117541
CG2924	1	0.568261	CG30423	0.30046	0.380234	sbr	1	0.360096	Fas2	0.72028	0.645371	Dab	0.100326	0.590936	cass	0.0990551	0.980224	QIL1	1	0.285028	U2af50	0.710746	0.411138	Slbp	1	0.116837	RpL31	1	-0.00821706
CG1737	1	0.638172	pre-lola-G	0.302269	0.38068	BtbVII	1	0.341476	CG11360	0.721392	0.345382	lawc	0.102067	0.46409	Lk6	0.102762	0.976426	Elys	1	0.568811	Nup62	0.715468	0.692467	Naa60	1	0.362958	CG31551	1	2.3603
Tsp97E	1	0.501471	Acf	0.304987	0.72574	CG3702	1	0.794753	CG11247	0.743143	1.25196	PlexA	0.106483	0.306072	Tmem214	0.102885	1.86828	sta	1	0.103682	Arfrp1	0.715468	1.90388	JTBR	1	0.341858	ClC-c	1	0.732946
y	1	1.07893	CG8963	0.308984	0.503339	gw	1	0.244524	PAN3	0.761708	0.27218	Acf	0.109927	0.594526	OstŒî	0.104792	1.02858	wol	1	0.380495	Hsp27	0.716317	1.16409	rump	1	0.0789384	RpL37A	1	-0.101934
comm2	1	0.601425	PGRP-SC2	0.317027	3.76487	SelT	1	0.300351	ics	0.776777	0.489725	sfl	0.112538	0.309893	l(3)psg2	0.108517	1.3357	CG5002	1	1.05601	eIF3d1	0.716317	0.410386	Ptx1	1	0.720435	Wdr33	1	0.471548
RluA-2	1	1.00079	pAbp	0.319743	0.393842	ckn	1	0.264999	lncRNA:iab8	0.780575	0.372009	raptor	0.11456	0.408034	CG14641	0.108801	1.33587	Cp190	1	0.419784	CG12237	0.741801	0.984646	dikar	1	0.143215	Act5C	1	0.247109
hzg	1	0.600923	Gyf	0.323183	0.517119	Src42A	1	0.452165	Tgi	0.790213	0.369767	Cwc25	0.12223	0.370721	Nuak	0.110859	3.54197	Arf1	1	0.327424	COX7B	0.744696	0.104156	Dolk	1	0.57552	CG12391	1	0.936702
Src42A	1	0.672969	Nup98-96	0.331731	0.785564	DCP2	1	0.289926	Rnf11	0.797936	0.49064	lap	0.129331	0.930567	Hsc70-3	0.115334	1.09867	Sdc	1	0.429668	UQCR-14	0.753404	0.301018	CkIIŒ≤	1	0.11063	BigH1	1	0.928748
Cyp1	1	0.484574	Zaf1	0.332561	1.74748	CycE	1	0.382337	PAPLA1	0.798296	0.524045	Fak	0.134971	0.352341	BEAF-32	0.118794	1.52579	mri	1	0.553853	Vha36-1	0.765024	1.4185	CG42709	1	0.307966	RhoGAP15B	1	0.871806
Atg8a	1	0.496112	Mical	0.34848	0.46279	kirre	1	0.516917	Tl	0.848249	0.30602	BtbVII	0.134971	0.312942	CAH3	0.119633	1.60764	Jupiter	1	0.291579	His2B:CG17949	0.772329	3.16382	lncRNA:CR45700	1	1.60854	da	1	0.399906
mt:ND5	1	0.442833	kek1	0.34848	0.977393	FBgn0039959	1	0.275306	PDZ-GEF	0.859154	0.332019	CG8668	0.140643	0.333933	Uev1A	0.120327	0.962867	Mco1	1	1.71	ATPsynŒ≥	0.774201	0.275587	Stlk	1	0.12145	Nmda1	1	0.569879
CG12012	1	0.969871	pre-rRNA:CR45845	0.351936	0.39996	nocte	1	0.391543	CG8929	0.861801	0.264217	Asx	0.141239	0.518623	Pde9	0.121055	3.71982	ghi	1	0.271971	rumi	0.776979	0.734532	Cpsf6	1	0.0889757	CG4293	1	0.803831
Slbp	1	0.553024	CG31038	0.354793	2.58473	ND-MWFE	1	0.356718	lncRNA:CR44178	0.863538	1.18985	Spase22-23	0.144403	0.254578	Ephrin	0.122609	1.22358	CG4849	1	0.864536	GstO2	0.780342	0.694015	CG34220	1	1.05749	CG44836	1	2.72945
CG31224	1	0.687969	Hmx	0.354793	2.24066	disco	1	0.608575	chic	0.884878	0.245854	RapGAP1	0.146035	0.534385	ATPsynG	0.12774	0.907814	EMC5	1	0.286358	CG6180	0.791494	1.57976	mRpL39	1	0.294677	Mcad	1	0.670069
Dcp-1	1	0.731188	qkr58E-1	0.354793	0.433616	Dp	1	0.338962	run	0.899442	0.442718	cnn	0.146207	0.342576	Synd	0.12919	2.52531	CG8963	1	0.357566	Aps	0.798601	0.521246	mt:tRNA:Ala-TGC	1	0.366108	pre-rRNA:CR45845	1	0.274997
eca	1	0.486422	gw	0.355507	0.374002	Hmt4-20	1	0.285705	UQCR-Q	0.908524	0.256649	CG31650	0.149655	0.298908	lncRNA:CR43314	0.130825	0.97525	Arf4	1	0.267356	Phb1	0.801573	1.28457	ProsŒ≤3	1	0.0678551	ProsŒ≤2	1	0.214782
raptor	1	0.603863	lncRNA:CR43870	0.36306	0.536744	CG17834	1	1.2659	Pkn	0.912322	0.261058	Arl4	0.152502	0.565999	arx	0.131626	1.52009	Lsd-2	1	1.3014	Acph-1	0.807792	1.39915	CG17486	1	0.281834	inaE	1	1.65276
CG17683	1	0.939129	raptor	0.365416	0.500724	PlexA	1	0.243285	rno	0.916273	0.377667	vtd	0.160299	0.382414	CG3776	0.131766	0.915521	Mhcl	1	0.604522	Idh3b	0.808565	1.19555	Prx6b	1	0.810078	CG1307	1	-0.00585944
mle	1	0.897058	Flo2	0.3667	0.496207	MFS16	1	0.461226	asrij	0.929426	0.389772	gw	0.161024	0.270795	eff	0.131851	0.948068	DIP-Œ±	1	0.40454	CG10863	0.816837	2.05068	asRNA:CR45137	1	0.647928	lncRNA:CR45138	1	4.72178
HINT1	1	0.499203	PlexA	0.370833	0.37534	Imp	1	0.424279	ems	0.929426	0.951402	Tgi	0.161419	0.390704	Tom40	0.132342	1.29665	spdi	1	0.433871	msk	0.822542	0.691174	CG43131	1	1.50673	CG8289	1	1.6887
ova	1	0.580917	Tlk	0.372463	0.392471	bma	1	2.97893	CG8671	0.929426	0.288141	Efa6	0.165543	0.330764	Gyf	0.133184	1.14666	lncRNA:CR43314	1	0.281143	CG4364	0.822542	0.460921	Septin1	1	0.2814	Ptp10D	1	0.821914
RhoGEF64C	1	0.970644	DCP2	0.387331	0.388684	Myo81F	1	0.407289	Hmt4-20	0.941373	0.274588	RalGPS	0.175133	0.43826	bc10	0.133215	1.43039	CG7530	1	0.376771	CG40160	0.823613	0.843998	CG32163	1	0.445796	CrebA	1	1.12874
dre4	1	1.01895	Nipped-A	0.387331	0.381177	Nedd4	1	0.564472	Dph1	0.946158	0.734662	vig	0.177248	0.543967	Mkrn1	0.134506	1.4429	Keap1	1	0.280595	pch2	0.823974	0.648724	qkr58E-1	1	0.112013	chrb	1	0.587518
chn	1	0.713324	Pka-C3	0.401175	0.395014	nAChRŒ±4	1	0.347019	RabX1	0.954961	0.781978	jar	0.177248	0.548085	CG12071	0.134855	3.85552	CG10479	1	0.425098	Hip1	0.826261	0.81474	Sumo	1	-0.0990794	Hel25E	1	0.301726
dpp	1	0.540421	CG2182	0.40143	0.489869	CrebA	1	0.926505	smo	0.973833	0.302266	SF2	0.182006	0.303502	Cht6	0.135854	4.31194	Rab8	1	0.342692	ND-19	0.82655	0.422968	ProsŒ≤5	1	0.0794138	eIF3e	1	0.328404
GŒ±s	1	0.671001	CG11905	0.401875	3.71721	B52	1	0.249651	Lint-1	1	0.527449	Pdk1	0.182914	0.316431	promL	0.137227	1.56036	SCCRO	1	0.434004	Rab1	0.830728	0.461528	Ubqn	1	0.373909	CG6583	1	0.757707
kirre	1	0.747922	Pak3	0.401875	0.425939	CG5013	1	0.584866	Claspin	1	0.38307	Met	0.186079	0.627561	CG15382	0.13741	1.33942	Trf4-1	1	0.408921	Gabat	0.832048	0.696771	AstC	1	0.897831	mt:ND6	1	0.180957
CtsB	1	0.450729	CenG1A	0.405249	1.54268	Pzl	1	0.534791	Act87E	1	3.78578	Sirt1	0.189457	0.303601	SteXh:CG42398	0.142504	2.57033	RpL35A	1	0.0618108	nrv1	0.849501	1.24316	CG7139	1	0.251518	FBXO11	1	0.883066
su(sable)	1	0.88811	lobo	0.414505	0.883654	dally	1	0.384559	Cul3	1	0.388113	wrd	0.193127	0.543664	MAN1	0.142504	1.77908	Etfb	1	0.369591	Rbp1	0.854338	0.157602	Pabp2	1	0.149362	promL	1	0.686506
CG9328	1	0.666081	yrt	0.415914	0.381275	sktl	1	0.613261	ND-B12	1	0.321223	NKAIN	0.197171	0.756445	VhaM9.7-b	0.145566	1.03026	enok	1	0.492154	Naa20A	0.85922	0.682792	Ugt36E1	1	0.482758	PPP1R15	1	0.607843
CG12420	1	0.580128	Mondo	0.417264	0.685856	DIP2	1	0.680041	sgg	1	0.240448	ova	0.203958	0.368655	wol	0.14674	1.13398	dod	1	0.367769	Arpc2	0.861504	0.511992	CG7720	1	1.62698	Pal1	1	0.401356
CG4452	1	0.497432	MCPH1	0.422929	0.723648	app	1	0.40498	lncRNA:CR42549	1	0.686988	dpn	0.203958	0.376472	mRpL1	0.147184	1.33884	EMC10	1	0.231511	Spn	0.863182	0.453395	Pex11c	1	0.793637	ATP6AP2	1	0.523775
Asap	1	0.8143	Sumo	0.424158	0.479484	Klp98A	1	0.511484	pbl	1	0.326496	G6P	0.228502	1.88718	Set2	0.151009	1.62276	CG12594	1	2.44569	eIF3i	0.866769	0.100181	SmD3	1	0.0568652	Socs16D	1	1.60189
CG9003	1	0.999996	mbc	0.426934	0.486485	Dcp-1	1	0.444566	Hipk	1	0.301507	CG33228	0.235773	0.504284	AP-1Œ≥	0.151328	2.92514	GŒ±i	1	0.264111	Faf2	0.866769	0.462561	ND-49	1	0.244311	eIF3k	1	0.226904
Patronin	1	0.492994	PlexB	0.428712	0.389931	CG9953	1	0.233883	NHP2	1	0.309896	bon	0.259805	0.316677	CG1103	0.151903	0.983262	kibra	1	0.269479	GC1	0.868338	1.27863	Cyp312a1	1	1.34319	Dad1	1	0.24166
gus	1	0.659737	sws	0.438572	0.545247	Ythdc1	1	0.472114	CG18004	1	0.358496	Ac78C	0.263726	0.305397	Rcd-1	0.152743	1.45248	Nop60B	1	0.26422	CG1307	0.878229	-0.238052	CG31522	1	0.408442	sax	1	0.867293
Acer	1	0.68857	Amph	0.438572	0.842464	CG6357	1	0.450146	mael	1	0.846994	gro	0.264421	0.275863	Dscam4	0.153364	2.29338	Hs6st	1	0.448147	Scamp	0.882909	0.318572	mute	1	0.363912	Cftr	1	1.13395
Rap1	1	0.455081	dom	0.438572	0.391859	ps	1	0.522749	Slik	1	0.367801	CG33303	0.27051	0.478248	AtpŒ±	0.154678	1.5575	CG4455	1	0.259466	CG14286	0.901965	0.618406	Bug22	1	0.20759	Hers	1	1.05353
REPTOR	1	0.566302	Œ±-Man-IIb	0.438572	0.569289	Fmr1	1	0.496408	Uhg5	1	0.302602	Gyf	0.277167	0.364799	mod(mdg4)	0.15496	0.949587	lncRNA:CR32773	1	1.2133	Ubi-p63E	0.902617	1.55515	CARPA	1	0.464625	CG4004	1	0.845396
Ubr3	1	0.467248	Su(H)	0.438572	0.63033	dlp	1	0.351113	FBgn0267727	1	0.258824	CycT	0.281195	0.275422	Cenp-C	0.156028	2.06447	mRpS11	1	0.443984	Rpt1	0.903807	0.744957	lncRNA:CR44933	1	1.01673	Spn88Ea	1	0.63798
Egfrap	1	2.05726	Usp10	0.441281	0.629391	Mgtor	1	0.277325	l(3)05822	1	0.318493	wdb	0.283544	0.307455	CG11180	0.157084	1.11156	Polr2A	1	0.3296	Cdc37	0.920268	0.584286	lncRNA:marge	1	0.101664	MESK2	1	0.658051
RasGAP1	1	0.566188	NaPi-III	0.448349	0.510458	CG7879	1	0.334658	RanGAP	1	0.40405	Ythdc1	0.293439	0.470607	Ssrp	0.161035	1.83092	ATPsynCF6	1	0.241374	Arf1	0.920728	0.321012	Helz	1	0.0890993	CG11122	1	1.30183
PolA1	1	0.835022	uex	0.448349	0.347436	ssp3	1	0.445408	CCT2	1	0.283835	CG17715	0.297857	0.370877	glu	0.163109	1.52518	lncRNA:CR42862	1	0.258234	Œ±Snap	0.923099	0.56575	CG10877	1	0.54276	swa	1	1.93051
TER94	1	0.478695	MESR4	0.448349	0.376527	Pdk1	1	0.288863	sno	1	0.26306	Cnot4	0.30726	0.421694	mri	0.167229	1.50054	Gyf	1	0.348496	CG17385	0.9269	0.553865	Sf3b3	1	0.136382	ab	1	1.06614
CkIIŒ≤	1	0.502175	Six4	0.450236	2.03783	C15	1	4.92869	Son	1	0.482861	sky	0.311963	0.971427	CG7668	0.167498	1.86566	CG6340	1	0.332563	CG9393	0.939588	0.764209	ScsŒ≤A	1	0.327203	RpLP1	1	0.049719
lqf	1	0.607883	CG2269	0.459656	1.68169	lncRNA:CR45911	1	0.334529	tbc	1	0.357108	lolal	0.319346	0.269005	Dnz1	0.168257	1.36081	Ssdp	1	0.2779	CG12848	0.94782	0.544945	BRWD3	1	0.188426	CG32473	1	0.680721
fus	1	0.77517	l(2)41Ab	0.490803	1.02349	tsh	1	0.396748	eIF2Œ≤	1	0.263207	hep	0.320665	0.453521	trol	0.172827	2.23365	CG10077	1	0.291731	rdog	0.961094	0.546669	mRpL19	1	0.191345	wls	1	0.664485
Tango5	1	0.722145	bard	0.490803	0.446185	p120ctn	1	0.372795	lncRNA:CR44931	1	0.353796	Stt3B	0.322183	0.332065	mmd	0.173162	4.18586	RpS8	1	0.0835834	Gdap2	0.963617	2.11485	CG9393	1	0.272951	bsd	1	0.365075
Sr-CII	1	0.497378	mnb	0.495697	0.365302	Acbp1	1	0.58334	nito	1	0.445259	CG7006	0.33469	0.393228	GlcAT-I	0.173162	1.89878	RpL36A	1	0.0567783	GPHR	0.966464	0.812986	sesB	1	-0.0124586	aos	1	0.451357
GŒ≤13F	1	0.433574	pav	0.499749	0.891794	salm	1	0.292027	Prp16	1	0.416515	Der-1	0.350225	0.562196	pen-2	0.174806	0.875789	RNASEK	1	0.294426	CG5174	0.967775	0.49521	CG5112	1	0.474873	Kdsr	1	1.24186
PIG-T	1	0.510531	wake	0.501447	0.373537	kdn	1	0.477209	CtBP	1	0.236763	Cad74A	0.351581	0.824565	RpL11	0.177952	0.649555	Brd7-9	1	0.317976	Art1	0.969138	0.538793	PIG-B	1	0.113674	Fim	1	0.692795
Eph	1	0.451427	fzr	0.502437	0.460521	lncRNA:noe	1	0.512978	CG14427	1	0.378268	uex	0.358114	0.248153	CR18275	0.178721	2.7584	RpL18A	1	0.12907	EMC2A	0.969138	0.504958	mu2	1	0.464975	CG31523	1	0.391079
bnl	1	0.947157	sowah	0.502437	0.444467	lncRNA:CR45962	1	0.994969	Ac78C	1	0.275692	Amph	0.359122	0.625879	rhea	0.179028	1.39571	Tmep	1	0.275483	CG14894	0.975179	0.420356	CG5938	1	0.517202	Tsp39D	1	1.08075
bru2	1	1.21178	Xrp1	0.507486	0.749701	CG5861	1	0.355354	cype	1	0.238211	E(spl)m4-BFM	0.368443	0.649995	RpL36	0.181564	0.383878	XNP	1	0.283737	Gdh	0.993557	0.553028	eIF3f2	1	1.22325	Gyg	1	1.83291
Arglu1	1	0.579383	CG1910	0.521932	0.371691	Chro	1	0.300432	Pka-C1	1	0.235205	ND-B14.5A	0.372846	0.362713	mRpS7	0.183341	0.993791	hzg	1	0.327061	gnu	1	1.90817	Tom20	1	0.0435081	Serinc	1	0.560709
CARPA	1	1.56199	maf-S	0.52284	0.427426	ND-B14.5A	1	0.362508	FBgn0262511	1	0.323451	lncRNA:CR43887	0.372846	0.805952	CNPYb	0.185829	1.03575	ScsŒ±1	1	0.261839	Arc2	1	1.66647	Cyp6v1	1	0.161262	kirre	1	0.599981
Cbp80	1	0.82772	yellow-e	0.525606	4.49298	CG4951	1	0.868275	slx1	1	1.06868	CG33217	0.381605	0.449172	bic	0.186164	1.19488	Sap-r	1	0.286592	Ras85D	1	0.324167	SdhB	1	0.175674	EloC	1	0.31863
mav	1	0.545886	CG31710	0.535035	1.04305	pdm2	1	0.961157	CG14937	1	0.26329	Ing5	0.38345	0.513686	mRpS28	0.18687	1.35617	app	1	0.382828	vlc	1	0.857658	Ulp1	1	0.195398	Prx2	1	0.748031
ssp	1	0.737424	trsn	0.538406	0.607729	CG12730	1	0.686127	Uhg2	1	0.52111	scny	0.385193	0.343728	CG3662	0.186987	0.998597	Elba3	1	0.727869	AnxB9	1	0.940237	CG11825	1	0.167476	Papst2	1	1.05132
cac	1	0.791868	NAT1	0.544425	0.423067	CG32772	1	0.465816	Fs(2)Ket	1	0.25693	eIF2Œ≤	0.388559	0.274865	bol	0.189283	1.51803	ds	1	0.54596	mRpL16	1	0.517188	AdamTS-B	1	0.505723	RpL10Ab	1	0.0929417
sws	1	0.60958	flfl	0.545242	0.389305	Yeti	1	0.22355	AdamTS-A	1	0.879113	Mical	0.390292	0.310251	geminin	0.197954	1.04683	CG8860	1	0.283196	CG12128	1	1.07834	SrpRŒ≤	1	0.140552	Rab14	1	0.692056
Ptpmeg2	1	0.650542	asRNA:CR45270	0.555348	1.05598	Cdk4	1	0.907511	hzg	1	0.302804	Parp	0.392599	0.347422	SdhD	0.200677	1.17283	Csk	1	0.314824	Mppe	1	0.989801	CG1339	1	1.37213	Cyp6d4	1	1.44697
CG10353	1	0.867099	Atg101	0.571683	0.741849	enc	1	0.386964	ghi	1	0.236918	Toll-6	0.401466	0.968155	Bet3	0.200677	1.552	larp	1	0.400299	CycD	1	1.35663	CG30161	1	0.869118	CG46385	1	0.395002
kug	1	0.583204	CG40045	0.583064	0.495454	FBgn0259234	1	0.570025	Crz	1	1.8122	kn	0.411391	2.10663	lncRNA:CR30055	0.205085	1.82362	PlexB	1	0.267148	Gpdh1	1	1.14573	sr	1	0.832114	Acph-1	1	1.39235
PIP4K	1	0.54692	Kdm4B	0.586388	0.889192	Nost	1	1.03955	COX8	1	0.242982	Klp98A	0.41311	0.476835	NFAT	0.205172	0.893307	Ama	1	0.366045	ZnT49B	1	1.35194	RpL10	1	0.00294096	eIF3g1	1	0.248089
Nf1	1	1.01073	CG18004	0.604166	0.482626	Set1	1	0.424506	Slip1	1	0.260851	Smg5	0.426496	0.291663	CG1637	0.210133	1.17217	twr	1	0.258185	jagn	1	0.385437	Arf4	1	0.0598084	Ip259	1	0.195653
LanB1	1	1.00074	Smr	0.604469	0.383061	CG14322	1	0.708932	Prm	1	2.12518	Set1	0.436717	0.433268	chif	0.211234	1.22932	scny	1	0.342022	loj	1	0.283609	Chi	1	0.318335	CG43680	1	9.23707
side-V	1	0.686083	Atet	0.618257	1.52417	Lkr	1	4.44042	Sf3b3	1	0.319023	aus	0.437025	0.288489	Paf-AHŒ±	0.211324	1.36324	Œ≤-Spec	1	0.476609	Sar1	1	0.465935	Pfdn5	1	0.122311	Chi	1	0.971671
Nop56	1	0.582644	hfp	0.630594	0.347673	Pcf11	1	0.225441	CG42542	1	0.305089	CG34214	0.437271	0.442587	ReepA	0.212006	1.12683	CG32856	1	0.601509	CG4390	1	0.312393	ND-B16.6	1	0.0770973	spoon	1	0.127142
TBPH	1	0.686716	dlg1	0.630594	0.358428	CG33298	1	0.256165	CG12012	1	0.532828	Eb1	0.43853	0.250895	Pde8	0.212246	1.86	CG7720	1	2.83587	Dlip2	1	1.02044	CG13398	1	0.257989	emb	1	0.258053
cta	1	0.947932	CG31650	0.64725	0.343933	elav	1	0.432929	CG43800	1	1.93424	Prp16	0.44873	0.434061	CG12877	0.213692	1.63634	mbl	1	0.898182	strat	1	1.56774	coil	1	0.232631	gpp	1	0.227718
Ssdp	1	0.493987	fmt	0.654051	0.553454	CG2162	1	0.722777	PRAS40	1	0.270885	SMC5	0.453715	0.545974	schlank	0.213692	1.3988	anne	1	0.279392	dnc	1	0.538705	Klp31E	1	0.313536	Tsp66E	1	1.82628
OstŒ≥	1	0.584083	CG42542	0.657935	0.434077	CG42390	1	3.59988	chico	1	0.469649	Spf30	0.453813	0.315142	Fur2	0.214737	2.57623	Fib	1	0.509131	Nca	1	0.991496	Magi	1	0.0511476	CG1172	1	0.938745
Dok	1	0.851962	PRAS40	0.657935	0.400816	shams	1	0.506901	Septin5	1	0.429829	Jarid2	0.455007	0.246971	CG4572	0.214737	1.05749	CG17272	1	0.49652	Pex16	1	1.40055	RpL24	1	-0.0573768	Bug22	1	0.575723
oaf	1	0.486855	Mob2	0.658204	0.360887	Psi	1	0.294547	RasGAP1	1	0.301971	CG1965	0.456523	0.495358	Mau2	0.214737	1.70687	Ephrin	1	0.352294	gus	1	0.397573	E(z)	1	0.210296	SP1029	1	0.719735
CG5510	1	0.434483	mad2	0.668784	0.359725	smid	1	0.549304	zld	1	0.422279	kdn	0.483722	0.439792	O-fut1	0.217057	1.24774	UQCR-11	1	0.274579	mt:tRNA:Ala-TGC	1	0.913878	CG8963	1	0.110582	eIF4G2	1	0.586307
CG7556	1	1.43065	Zyx	0.672145	0.395378	CG2790	1	0.586914	CG4593	1	0.639077	spdi	0.492919	0.39671	wge	0.217192	1.52862	pb	1	3.3724	CG34125	1	0.526665	lncRNA:CR30055	1	0.261084	Dyb	1	0.511715
Claspin	1	0.562458	PMCA	0.67242	0.350164	eve	1	0.316892	Ip259	1	0.234567	Scr	0.499105	3.04581	cac	0.218645	1.48183	Cad87A	1	0.304572	ATPsynŒ≤	1	0.24733	Bro	1	0.168319	Lk6	1	0.23009
Ehbp1	1	0.421802	Asx	0.683981	0.566593	PIG-B	1	0.296186	CG7546	1	0.644933	l(3)mbt	0.504229	0.250759	JhI-21	0.220688	1.32437	mt:ND1	1	0.249352	Polr2G	1	0.506819	CG12194	1	0.349124	CG31673	1	0.491136
CG7006	1	0.571701	Uhg1	0.68854	0.354505	Acn	1	0.352353	CG8414	1	0.506852	Flo2	0.506662	0.321238	Graf	0.220688	1.38969	l(3)mbt	1	0.250177	mRpL30	1	0.734458	ND-20	1	0.101304	Naa60	1	0.905924
veil	1	2.25873	Psi	0.691767	0.408255	CG31211	1	0.407774	Moca-cyp	1	0.336937	Tango5	0.514065	0.426182	cold	0.222319	1.07591	PMCA	1	0.235321	Pex14	1	0.397339	Aldh-III	1	0.481125	ind	1	2.03235
wdb	1	0.448106	oaf	0.701998	0.406061	cac	1	0.488643	CG2247	1	0.44771	CG11586	0.530959	0.411301	su(Hw)	0.223639	1.73001	Axn	1	0.436341	Pfdn1	1	0.441073	Gapdh1	1	0.298675	CG6665	1	0.862078
sd	1	0.817953	corto	0.722988	0.369434	rt	1	0.695578	ND-PDSW	1	0.249105	Nf1	0.558469	0.676105	Ubr3	0.226474	0.872043	RpL29	1	0.280695	DnaJ-H	1	2.0351	CG8369	1	1.46619	CG11811	1	0.947789
Met	1	0.763397	CG10803	0.73984	0.539652	NSD	1	1.01708	CG34261	1	0.73074	CG3744	0.560178	0.468182	CG12121	0.227364	1.27812	ProsŒ±6	1	0.263093	JhI-21	1	0.471093	DCTN5-p25	1	0.329514	Naa20A	1	0.688358
CG11839	1	0.588931	sxc	0.742055	0.501893	Gld2	1	1.09212	Chro	1	0.259853	nrv2	0.561371	1.2314	spin	0.22793	1.9316	loco	1	0.299165	CG32638	1	0.847483	asRNA:CR43957	1	0.404073	CG6191	1	2.25039
gb	1	0.743125	FBgn0286831	0.744776	0.332916	FBgn0086613	1	0.381566	Œ±-Man-Ia	1	0.242747	kud	0.568582	0.302726	RFeSP	0.22793	0.877814	CG11825	1	0.433216	wun	1	0.586286	Cbp53E	1	1.55656	nompC	1	1.19148
Fer2LCH	1	0.531028	msps	0.748316	1.10363	ftz	1	0.338337	sima	1	0.280126	Csk	0.574414	0.285802	CG41378	0.229947	1.45316	nAChRŒ±5	1	1.29079	CG14435	1	2.04757	enok	1	0.172013	Ptp69D	1	0.558429
E(bx)	1	0.472458	E(spl)m4-BFM	0.752247	0.78223	ex	1	0.461388	CG1622	1	0.325271	asrij	0.584343	0.346692	smg	0.232619	1.19047	lncRNA:CR43650	1	2.07342	CG11444	1	0.444898	Gtpx	1	0.141418	l(1)10Bb	1	0.760465
Ent1	1	1.05131	Caf1-180	0.763749	0.35466	CG10674	1	0.505578	TER94	1	0.230305	jumu	0.584343	0.256045	Dph5	0.243024	1.04356	udt	1	0.404102	rnh1	1	1.18829	PPP4R2r	1	0.121222	CG17574	1	0.574654
CG7656	1	0.862549	Dlc90F	0.764461	0.419301	CG5521	1	0.539433	CG11050	1	0.317545	Saf-B	0.591406	0.305303	eIF3d1	0.244158	1.05813	nop5	1	0.28866	Nup54	1	1.10614	MED24	1	0.35176	Atg1	1	0.37193
rdx	1	0.447255	Pgant5	0.766862	0.55252	GILT2	1	0.237022	CG42239	1	0.325346	dpy	0.593314	0.804885	Nop56	0.245693	1.14995	Uhg1	1	0.255696	Fer1HCH	1	-0.211869	CG31817	1	0.442128	Droj2	1	0.652264
Aos1	1	0.548623	chb	0.773374	0.340157	eas	1	0.546587	SmB	1	0.226725	Ifrd1	0.593973	0.325792	CG2765	0.245693	1.46083	CG32022	1	0.310181	Tsp66E	1	1.6416	rpr	1	0.385262	Zip48C	1	0.721246
Lsm12a	1	0.536005	ckn	0.791216	0.352606	CG13454	1	0.332624	CG7611	1	0.388407	MCPH1	0.595728	0.475459	CG32638	0.245693	2.10192	east	1	0.24297	emei	1	0.80198	Su(z)12	1	0.324498	nullo	1	0.536827
ProsŒ±2	1	0.415424	CG5746	0.80769	0.456652	mas	1	1.04814	vig	1	0.420853	mnb	0.598572	0.241936	Cpsf6	0.250766	0.885261	CG1371	1	0.816947	Uqcc1	1	1.08442	plh	1	0.575169	IscU	1	0.433355
spo	1	0.424744	CG5757	0.814771	0.596539	Kdm5	1	0.240198	CG6066	1	0.267465	RanBPM	0.6045	0.53063	Pde11	0.251671	1.98717	Magi	1	0.214236	borr	1	0.393544	M1BP	1	0.280027	tun	1	0.672411
CG3662	1	0.460507	slmb	0.819669	0.504376	kug	1	0.337159	Diap1	1	0.420379	CG1620	0.605071	1.06296	RpL32	0.252373	0.548333	Mys45A	1	0.534932	Gos28	1	0.966124	kon	1	0.852476	Tmem214	1	0.713647
Cdk12	1	0.442741	CG42672	0.819669	0.695552	CG7484	1	0.310893	Ptp99A	1	0.281516	EloA	0.628763	0.539246	Dys	0.252574	1.99633	levy	1	0.265093	alc	1	1.92258	Xe7	1	0.119251	CG3309	1	1.18151
BtbVII	1	0.412848	Delta	0.823989	0.330958	wun2	1	1.48702	CR45716	1	3.28986	ND-15	0.629422	0.256725	Ldaf1	0.257276	0.987457	ssh	1	0.403508	Rad23	1	0.361114	MED10	1	0.186025	CG1504	1	4.53506
FucTB	1	1.04199	sima	0.827001	0.40521	asrij	1	0.339624	CG44774	1	0.247467	twr	0.632226	0.237265	CG14427	0.257276	1.18253	B4	1	0.484718	Pngl	1	1.00936	rhi	1	0.423005	CG7536	1	0.645499
CG30423	1	0.419904	PolE4	0.831721	0.405059	CDK2AP1	1	0.472198	baf	1	0.225849	brwl	0.670653	0.865372	Psn	0.25856	0.973535	MAPk-Ak2	1	0.383187	glu	1	0.513523	tna	1	0.08994	CG17361	1	1.19303
PolE4	1	0.483264	CG14073	0.831721	0.336792	XNP	1	0.238807	ND-AGGG	1	0.35554	CG17721	0.672685	0.624548	Spf30	0.261826	1.01414	janA	1	0.237381	CHOp24	1	0.169634	CG31368	1	0.329994	Lis-1	1	0.56106
pho	1	0.63995	eff	0.836104	0.346404	COX8	1	0.212139	DIP-Œ±	1	0.32455	Cnx99A	0.681709	0.322636	spoon	0.265178	0.786502	CG11999	1	0.311235	Grx5	1	0.583734	CycC	1	0.1302	pen-2	1	0.233706
CG32486	1	0.421215	dre4	0.850739	0.759351	Kmn2	1	0.545908	wts	1	0.323244	Tmep	0.689031	0.239723	emei	0.266801	1.97194	CG31224	1	0.356054	Hrd3	1	0.730957	CG32278	1	0.167068	aru	1	1.10445
Pitslre	1	0.358021	otk2	0.853206	1.99822	NFAT	1	0.23416	tsu	1	0.238869	ADD1	0.693842	0.447799	BubR1	0.266801	1.09308	Nup358	1	0.252575	ProsŒ±6	1	0.160657	jing	1	0.0794306	CG6357	1	0.477288
lawc	1	0.548187	CG5191	0.853272	0.502811	Ifrd1	1	0.311956	GŒ±i	1	0.212116	SC35	0.698187	0.241249	msk	0.266801	1.61889	LanB2	1	0.394327	Abl	1	0.374575	CG1440	1	0.0769446	TORIP	1	0.515163
Rbp1-like	1	0.386256	Adf1	0.85475	0.420488	lncRNA:CR32218	1	0.237047	Pal1	1	0.267987	Rab23	0.698187	0.734087	CHOp24	0.270528	0.86243	eca	1	0.249362	CG9132	1	1.20564	ph-d	1	0.234267	Drep1	1	1.30181
wun2	1	2.05176	tud	0.867685	0.730464	beat-Vc	1	2.35768	Cnx99A	1	0.308688	jtb	0.701826	0.531709	CR33294	0.270528	3.9271	Sema1a	1	0.297394	CG33941	1	0.532576	CG2310	1	0.0886068	VhaAC39-1	1	0.803637
lig	1	0.489823	CG42588	0.880902	0.643045	Cdk12	1	0.237153	14-3-3Œµ	1	0.193218	coil	0.71378	0.570656	dco	0.270996	1.24097	TapŒ¥	1	0.358195	CG30467	1	1.24492	CG12301	1	0.19471	CG7326	1	1.08761
CkIIŒ±	1	0.473329	unc-119	0.880902	0.44695	Cdk2	1	0.560505	eIF3c	1	0.286373	CYLD	0.737147	0.465231	Arl8	0.273898	0.879375	CG31523	1	0.294827	CG7384	1	1.48219	Spt6	1	0.226787	rumi	1	0.706565
Spf30	1	0.486076	Œ±Tub84D	0.880902	0.457032	PH4Œ±EFB	1	1.24541	sdk	1	0.218674	Ack	0.742598	0.369212	Unc50	0.273898	1.39514	UQCR-C1	1	0.354308	Prps	1	0.510283	Abcd3	1	0.266955	dsh	1	0.783134
Mondo	1	0.69218	Nek2	0.894441	1.22736	Cul1	1	0.390092	lncRNA:CR45181	1	0.29296	Rbp1-like	0.760595	0.219424	fwe	0.275205	1.47034	Dph5	1	0.308281	Sap30	1	0.451552	Fpps	1	0.20175	CG2938	1	0.844877
Tgi	1	0.493868	BobA	0.89485	0.52896	puf	1	0.465239	CG10171	1	0.506298	CG17528	0.770482	0.377442	Prp40	0.275205	1.34277	ŒµCOP	1	0.325039	sra	1	1.11803	CG11777	1	0.171625	TM9SF3	1	0.753599
dome	1	0.479508	RhoGEF2	0.898803	0.409417	Fpps	1	0.518303	Taf10	1	0.298666	smal	0.785191	0.867699	unk	0.276642	1.68135	ASPP	1	0.28095	fabp	1	0.419573	l(1)G0004	1	0.340536	nSMase	1	0.417833
CG5554	1	0.414258	lncRNA:CR31044	0.904351	0.332576	pico	1	0.215224	CG1806	1	0.715604	Lar	0.789105	0.321212	PEK	0.276663	1.49905	mle	1	0.502293	MICU1	1	0.525788	CG15237	1	0.281783	ProsŒ≤4	1	0.12982
vig	1	0.670926	CG6701	0.904351	0.337349	hppy	1	0.329161	Nop60B	1	0.233546	Hrb98DE	0.792374	0.227724	enok	0.279661	1.30138	tun	1	0.513805	cue	1	0.493721	ea	1	0.112902	CG43736	1	-0.093871
phtf	1	1.00743	emb	0.904351	0.331391	gprs	1	5.45811	Ars2	1	0.225968	eIF1	0.792537	0.259175	SdhB	0.282092	1.31467	AdamTS-B	1	1.1411	lncRNA:CR40469	1	1.61117	elm	1	0.227104	Cdc27	1	0.845715
Mi-2	1	0.517492	eIF4E1	0.904351	0.568961	cype	1	0.169337	Hk	1	3.39781	LanB1	0.796175	0.617508	Df31	0.282231	0.919524	ND-MWFE	1	0.278537	sn	1	0.783694	Ski6	1	0.283669	CG15861	1	1.22483
dj-1Œ≤	1	0.807392	Cdep	0.904351	0.423608	wts	1	0.33246	MCPH1	1	0.44004	Ent1	0.797341	0.679808	Pex14	0.282384	1.12698	Nup153	1	0.235834	CG32473	1	0.546869	CG31673	1	0.140452	RpS4	1	0.0391256
Fur1	1	0.398473	PNUTS	0.911748	0.35605	Ptip	1	0.532896	msd1	1	0.45899	rl	0.815236	0.265664	MICU1	0.28606	1.46498	wntD	1	0.868312	tum	1	1.23816	stwl	1	0.290104	Kat60	1	0.911645
PPP4R2r	1	0.504694	CG3776	0.918286	0.32319	CG31275	1	0.900861	ATPsynO	1	0.239884	CG2247	0.815236	0.428118	TRAM	0.286961	1.58935	Scamp	1	0.278926	CG5862	1	0.336392	Stoml2	1	0.195285	Pten	1	0.583392
CG42724	1	0.47504	Cul3	0.918956	0.462076	Ect3	1	1.49761	vnd	1	0.698753	NaPi-III	0.827982	0.308132	Kdsr	0.287651	2.32686	Kank	1	0.288435	Sccpdh1	1	0.533917	GATAd	1	0.262007	CG2991	1	0.998248
Cln7	1	1.36441	nonA	0.927207	0.345238	ova	1	0.282251	dpr17	1	2.74057	Tpr2	0.828249	0.359257	ea	0.289875	1.06717	pck	1	0.309608	Sgt1	1	0.660559	Hou	1	0.178133	eEF2	1	0.178532
Nadk1a	1	0.571294	cindr	0.930902	0.320081	Ziz	1	0.775089	AP-2Œ±	1	0.644295	Su(Tpl)	0.828249	0.210423	TfIIFŒ±	0.291497	1.02982	Pp4-19C	1	0.287504	eIF2Œ±	1	0.431146	ND-51L1	1	0.37261	mRpL24	1	0.820091
Dg	1	0.531156	CG13868	0.938836	0.963039	CG4455	1	0.208363	CG6340	1	0.270869	ND-AGGG	0.838868	0.354538	para	0.293215	3.6614	CycB3	1	0.306721	CG32365	1	1.4795	CG8004	1	0.196109	CG11151	1	0.74589
emb	1	0.389753	Vdup1	0.939964	2.43039	beat-Ib	1	3.7314	CG18428	1	0.326915	kug	0.839568	0.316159	chic	0.295401	0.838647	drm	1	1.20455	ND-42	1	0.405566	wap	1	0.138791	Gabat	1	0.622494
Ythdc1	1	0.614339	CG11839	0.947458	0.462402	Asx	1	0.369253	Ndf	1	0.20995	lncRNA:CR42646	0.852534	0.488741	Ote	0.295401	1.57693	MTA1-like	1	0.374261	par-1	1	0.488476	Inx3	1	0.237912	CG5541	1	0.591998
FBgn0086613	1	0.590472	Noc3	0.969421	0.503419	flfl	1	0.224021	Psi	1	0.255147	Clic	0.855359	0.315759	Sox102F	0.295401	2.11423	eIF2Œ±	1	0.385511	Gs1	1	0.837674	Uch-L5	1	0.112203	slpr	1	0.63576
fs(2)ltoPP43	1	0.686769	CG17715	0.973029	0.427662	raptor	1	0.285675	His3.3A	1	0.22165	anne	0.860615	0.234999	EMC3	0.295401	0.821405	CG6701	1	0.243989	Ccdc58	1	0.493327	mt:ND6	1	0.0184109	SPoCk	1	0.501596
Pof	1	0.956867	Ocho	0.977272	0.358923	CG5888	1	0.236865	Nxt1	1	0.234863	lncRNA:CR45224	0.866477	0.613935	EMC5	0.295401	0.814113	Surf4	1	0.622264	Ugt36E1	1	1.0374	CG30432	1	1.28604	MBD-like	1	0.6807
MYPT-75D	1	0.421516	Ack	0.98995	0.490997	Spase22-23	1	0.143247	Pep	1	0.193793	Set8	0.879051	0.28343	CG33978	0.300589	2.82436	fabp	1	0.371258	CG31673	1	0.411738	mRpL44	1	0.196214	RhoGDI	1	0.646124
Roc1a	1	0.396044	qsm	0.989966	1.79902	ND-B12	1	0.260236	Hrb98DE	1	0.204558	FBgn0035987	0.879973	0.499487	l(2)k09848	0.304507	1.40684	Tsp39D	1	0.773809	SCCRO4	1	0.533775	FBgn0001981	1	0.428864	cpa	1	1.03021
sro	1	1.16352	CG12730	0.991201	0.818306	CG30423	1	0.156872	levy	1	0.212234	CG31313	0.889087	0.81589	Kap-Œ±3	0.305738	1.15546	CG9302	1	0.383165	lost	1	0.50251	SCCRO	1	0.134079	ProsŒ≤7	1	0.299855
Smox	1	0.713787	UQCR-Q	0.997602	0.318104	Hcf	1	0.337929	lncRNA:CR46006	1	1.54018	CG7382	0.906336	0.556833	rumi	0.308206	1.58551	eEF1Œ¥	1	0.234491	inaE	1	1.24944	CG1636	1	0.156069	Atet	1	1.20028
Sfmbt	1	0.683704	Sap47	1	0.554278	veil	1	1.56475	snRNP-U1-70K	1	0.373409	CG31224	0.915618	0.316824	l(2)41Ab	0.311762	1.87366	RpL10Ab	1	0.0567272	Papst2	1	0.845664	lncRNA:CR45153	1	0.38417	CG32512	1	0.74797
Tango1	1	0.743901	LManII	1	0.791502	l(3)05822	1	0.261696	MAPk-Ak2	1	0.327047	CG15443	0.922774	0.465316	Eno	0.313043	1.48368	mRpL32	1	0.413447	Cmpk	1	0.631674	rictor	1	0.441591	CG1806	1	0.808171
enc	1	0.542666	kra	1	0.37231	tud	1	0.511003	Ref2	1	1.02348	p120ctn	0.950378	0.293283	Ndf	0.313046	0.78436	Ten-a	1	1.02036	CLIP-190	1	0.307481	lncRNA:CR44763	1	1.37168	CG14567	1	1.77421
Stt3B	1	0.461103	olf413	1	0.680076	mthl1	1	0.286679	Rok	1	0.266445	Idgf2	0.953878	0.505556	CG5746	0.318236	1.0539	RpL24	1	0.170471	c(3)G	1	1.09922	red	1	1.17389	Rbm13	1	0.906718
yellow-e3	1	0.58041	Uhg2	1	0.638684	lncRNA:CR46003	1	0.695565	Non2	1	0.213276	CG42336	0.969526	0.406619	CG14894	0.321222	1.09616	mRpL1	1	0.373117	kraken	1	0.617528	lncRNA:CR34335	1	0.0164523	Echs1	1	0.312115
gro	1	0.410822	CG32066	1	0.331554	CG17233	1	0.288745	Npc1a	1	0.535951	bel	0.970047	0.239445	cta	0.321233	1.60807	RpS27	1	0.128442	mRpL24	1	0.73096	GstE7	1	0.945118	S2P	1	0.879798
Lint-1	1	0.721753	hrm	1	0.375401	CtsB	1	0.180966	bel	1	0.228768	drpr	0.970047	0.350235	CG12213	0.322708	1.5378	TfIIA-L	1	0.38166	Mtl	1	0.80277	CG16815	1	0.08873	Wdr62	1	0.300869
Gbs-70E	1	0.662987	gbb	1	0.452931	Sr-CII	1	0.235956	CG1354	1	0.272242	mav	0.972188	0.272602	eIF3c	0.330394	0.989159	Prp8	1	0.406721	CG14100	1	2.14121	lncRNA:CR45559	1	0.595414	bc10	1	0.477341
aqz	1	0.664322	CG7102	1	1.01136	RpL41	1	0.0505964	Idh3a	1	0.279021	dos	0.972188	0.537078	Hs6st	0.33212	1.19727	Rad23	1	0.318042	Ddx56	1	0.51117	CG5989	1	0.333097	l(2)05714	1	0.661553
stx	1	0.443954	CG18428	1	0.467475	vvl	1	1.49286	CG33217	1	0.347435	Mlc-c	0.978857	0.340642	Dd	0.336639	0.803488	Sf3b3	1	0.30342	CG13760	1	2.12661	GILT3	1	0.140334	stai	1	1.41509
Ing5	1	0.702005	Df31	1	0.387057	SMC5	1	0.454333	Dd	1	0.183792	ssh	0.979779	0.350778	AnxB9	0.337257	2.02212	eIF2Œ≤	1	0.234625	l(3)72Dp	1	0.810673	Spt5	1	0.148798	VhaAC45	1	0.498958
trsn	1	0.618296	dachs	1	0.583069	CG4294	1	0.362663	Eph	1	0.206569	CenB1A	0.986884	0.729423	Tsp96F	0.338438	1.12971	trol	1	0.806364	mus81	1	2.11305	EndoU	1	0.0958969	jagn	1	0.367064
CG7191	1	2.1576	cype	1	0.300111	PhKŒ≥	1	0.254564	CG11777	1	0.407645	CG1910	0.990906	0.189251	Mnr	0.338984	1.62622	Btk	1	0.218487	mRpS9	1	0.387932	Rox8	1	0.0314156	CG15814	1	0.555039
lncRNA:CR42651	1	0.516142	AGO1	1	0.359477	bai	1	0.178377	eIF2D	1	0.708037	Cka	1	0.201822	SCaMC	0.346044	1.76042	CG11857	1	0.426782	Lamtor4	1	0.528734	BobA	1	0.132333	woc	1	0.531865
akirin	1	0.464779	mod(mdg4)	1	0.318309	Rab19	1	0.844461	ClpP	1	0.324432	msb1l	1	0.207779	Spn27A	0.351846	0.985473	Pura	1	2.07912	eIF1A	1	0.23732	neb	1	0.233753	Cyt-b5	1	0.447244
Nop60B	1	0.372755	Cyp6a20	1	3.40669	CG33303	1	0.371168	Rcc1	1	0.234115	Psf3	1	0.492108	lqf	0.354333	1.04221	CG43800	1	1.66707	HmgD	1	-0.453729	NHP2	1	0.0838224	Ugt36E1	1	1.1077
Ank	1	0.852616	GŒ≤13F	1	0.322626	dikar	1	0.272357	rho-4	1	0.32198	dmpd	1	0.526933	Roc1a	0.35517	0.768994	MtpŒ±	1	0.378085	Ublcp1	1	0.69107	CycA	1	0.0477106	MTA1-like	1	0.397342
ckn	1	0.477066	Hsf	1	0.492305	CG32856	1	0.492877	l(2)k01209	1	0.888458	LManII	1	0.56222	app	0.355564	1.05424	mod	1	0.235917	Dlic	1	1.05168	Bub1	1	0.278774	CG13760	1	2.13704
nAChRŒ±5	1	1.64937	Ptpmeg2	1	0.464095	CG33217	1	0.35679	Ccdc85	1	0.201824	Pli	1	0.326623	CG12236	0.355564	2.61381	ND-B18	1	0.276691	CG1532	1	0.742631	usp	1	0.547579	Tmx3	1	0.640957
EndoA	1	1.13179	pho	1	0.507398	Œ≤Tub65B	1	1.24821	Acn	1	0.279514	lncRNA:Hsrœâ	1	0.361345	Gprk1	0.355576	0.950791	CG13029	1	0.61127	AGBE	1	1.77703	CG9921	1	0.228996	CG32638	1	0.842303
Gp210	1	0.438319	Rab40	1	0.527034	Gyf	1	0.272178	Uhg4	1	0.489652	AP-2Œ±	1	0.636649	Abcd1	0.359287	1.69705	UQCR-Q	1	0.199761	CG8460	1	0.282769	l(2)34Fd	1	0.461098	lncRNA:CR43887	1	-1.55361
sinu	1	0.86819	mRpL47	1	0.635707	sqd	1	0.162748	abd-A	1	0.47217	pdm2	1	0.825903	Rab1	0.361406	1.11913	Sptr	1	0.661851	Lk6	1	0.140006	lncRNA:CR44676	1	0.763987	CG1265	1	0.624719
Ac78C	1	0.416513	B4	1	0.601906	srp	1	0.290137	RalGPS	1	0.295516	CG5861	1	0.271517	Fmr1	0.362926	1.26033	Grip75	1	0.622392	TyrRS	1	0.523846	Klp54D	1	1.72501	TfIIA-L	1	0.446232
Cnx99A	1	0.500316	eRF3	1	0.574918	Fas3	1	0.955139	CG31998	1	0.219124	CG7065	1	0.44922	Gp210	0.362926	0.90455	mura	1	0.277739	DMAP1	1	0.784421	CG42724	1	0.0904453	CG8963	1	0.316571
CG5521	1	0.752287	l(3)psg2	1	0.461648	RNaseX25	1	0.306055	Ac3	1	0.923594	ind	1	1.88401	Nmda1	0.364119	1.13926	Prp39	1	0.215104	CG13994	1	0.761627	janA	1	0.0585481	l(1)G0320	1	0.453619
trx	1	0.415411	lncRNA:CR42646	1	0.630612	trio	1	0.312527	Adf1	1	0.257649	CG7102	1	0.748766	roh	0.365384	0.762021	Polr2G	1	0.437201	CR15345	1	1.21513	mRpL48	1	0.182883	tsr	1	-0.121287
CG15012	1	0.402425	Akap200	1	0.295082	lig	1	0.268925	SMC5	1	0.422191	Polr2A	1	0.247587	FBgn0028993	0.365413	2.13227	GCS2Œ±	1	0.298273	Det	1	0.416121	sina	1	0.0120429	kune	1	0.39739
CG5969	1	0.54602	Œ±-Cat	1	0.349643	MRG15	1	0.336973	Nph	1	0.189952	l(1)sc	1	1.43379	pch2	0.36546	1.41347	mad2	1	0.218026	CG5568	1	2.87682	Prp6	1	0.369986	Hsp26	1	1.0652
Acn	1	0.497188	wcy	1	0.355674	lncRNA:CR44082	1	1.42725	ATPsynE	1	0.211933	sad	1	1.46376	Crtc	0.367591	0.937499	CG9953	1	0.214538	grp	1	0.66458	arm	1	0.0051995	shi	1	0.918179
Gld2	1	1.4617	Sfmbt	1	0.558522	Rs1	1	0.387969	miple2	1	0.593717	bnl	1	0.486838	Cen	0.368044	1.80683	blw	1	0.280129	FBgn0259979	1	0.331867	Naxd	1	0.236903	feo	1	0.522436
CG45049	1	0.365988	Met	1	0.602977	cni	1	0.137223	Polr2A	1	0.241702	Ipk1	1	0.578862	CG12547	0.369234	2.56085	Mcad	1	0.413293	Srp19	1	0.584389	Rbp6	1	0.74086	CG10877	1	1.2187
Nek2	1	1.26953	Nost	1	1.14345	FLASH	1	0.501199	CaMKII	1	0.268618	CG30015	1	0.352911	Cdk12	0.369431	0.851325	kuz	1	0.336204	CG31997	1	1.12398	Nf-YC	1	0.413274	FBgn0039450	1	0.872432
Pat1	1	0.728508	rdog	1	0.564575	Jhbp2	1	1.78341	E(z)	1	0.418706	Sbf	1	0.459315	CG2493	0.371663	0.995485	Roc1a	1	0.214308	CG34183	1	0.898176	26-29-p	1	0.18582	Act42A	1	0.377374
bib	1	0.439978	snRNP-U1-70K	1	0.518892	CG17271	1	0.190811	bves	1	0.850909	CG3198	1	0.315963	Arf6	0.371663	1.82399	zen2	1	1.65021	l(1)10Bb	1	0.61929	Ltn1	1	0.254546	COX7A	1	0.275607
CG2915	1	0.365566	Atxn7	1	0.40103	kst	1	0.487237	MFS14	1	0.252526	SsRŒ≤	1	0.306543	CG17385	0.374435	1.28875	eIF3e	1	0.233381	lili	1	0.908227	Odj	1	0.307934	GstT1	1	0.335117
Ephrin	1	0.491177	CG3662	1	0.339763	ppk8	1	0.969088	klhl10	1	1.72391	Dbp80	1	0.236321	Rcd1	0.374483	1.61411	CG1418	1	0.455197	mago	1	0.210205	CG12112	1	0.346742	Deaf1	1	1.13674
U2af50	1	0.461374	NKAIN	1	0.716874	COX7B	1	0.171833	CG1440	1	0.206137	E2f2	1	0.496341	SRPK	0.380951	0.957921	EndoU	1	0.277734	Eaf6	1	0.695569	CG7271	1	0.859893	MAN1	1	0.616397
Kank	1	0.439703	Dph2	1	0.558405	moon	1	0.43679	mei-P26	1	0.4014	trsn	1	0.337974	e(r)	0.380951	1.13356	CG4951	1	0.719381	mt:ND2	1	0.195888	RanBPM	1	0.182367	CG3224	1	0.733815
CaMKI	1	0.908992	CG2926	1	0.377127	CG3408	1	0.99481	MESR4	1	0.194511	Dyb	1	0.327678	Nf-YC	0.385675	2.53881	eIF4G1	1	0.225249	AP-1Œº	1	1.17559	Elys	1	0.165191	Msr-110	1	4.83189
CG3198	1	0.538809	CG2224	1	1.91467	Ptpmeg2	1	0.315911	Sap47	1	0.34029	Dap160	1	0.367715	Slmap	0.385723	1.05463	Œ±Tub84D	1	0.305107	tth	1	1.14316	Rab40	1	0.135807	Pis	1	0.527216
Lar	1	0.491966	CG12986	1	1.09061	Ing5	1	0.39554	CG11180	1	0.247135	CG14657	1	0.591324	klu	0.394324	1.39213	Polr2C	1	0.486129	EMC3	1	0.163705	l(3)05822	1	0.0850088	eIF2Œ±	1	0.429746
CG34393	1	1.05129	CASK	1	0.481888	Mhcl	1	0.441368	CG8441	1	0.358615	Nost	1	0.86518	Trf4-1	0.399563	1.07001	Gp93	1	0.268712	CG7407	1	0.378651	Prp18	1	0.159448	CG5214	1	0.459498
CG9776	1	0.579307	Dora	1	0.297918	Axud1	1	0.219915	chif	1	0.291379	CG30428	1	0.66639	RpS17	0.400106	0.516785	Sf3b6	1	0.271824	CG17746	1	0.851253	Pcif1	1	0.357011	Jabba	1	1.09429
Nnp-1	1	0.77482	Clic	1	0.413585	CaMKI	1	0.570828	RluA-2	1	0.449816	CG17233	1	0.269048	CG9393	0.40199	1.68806	Spn88Ea	1	0.406384	CG4949	1	0.715482	SpdS	1	0.258678	CG10383	1	0.941289
AP-2Œ±	1	0.968958	spdi	1	0.451364	Pitslre	1	0.1711	Kebab	1	0.722145	sina	1	0.193431	Pop2	0.410613	1.5088	Ptpmeg	1	0.310875	spz	1	1.65691	CG3246	1	0.480501	ProsŒ±3	1	0.193069
Dap160	1	0.604049	CG2617	1	0.503384	Atg9	1	0.665036	Œ±Tub84D	1	0.26639	Alg11	1	0.552477	eIF3h	0.41445	0.797373	wge	1	0.455485	Ldaf1	1	0.25946	CG11674	1	0.09813	Ubc4	1	0.238296
LanB2	1	0.56381	Sema5c	1	0.376088	Kr-h2	1	0.929669	SC35	1	0.204697	Ziz	1	0.754135	CG7945	0.414586	0.88455	CG13887	1	0.205678	CG15814	1	0.474816	His3.3A	1	-0.0116388	CG3652	1	0.763442
CG14915	1	0.680478	Idgf4	1	0.330875	Dscam4	1	0.718462	Lar	1	0.272546	bai	1	0.198749	mod	0.416119	0.813045	CG12773	1	0.626138	red	1	2.41321	Cdk1	1	0.0482351	TAF1B	1	0.446306
wge	1	0.719675	Arl4	1	0.528594	nsl1	1	0.157326	ND-51L1	1	0.825981	Opa1	1	0.389273	4E-T	0.416131	2.11689	aay	1	0.602484	Bap60	1	0.527576	CG4806	1	0.262815	tld	1	0.468423
FBgn0037010	1	0.684739	Hcf	1	0.44239	Idgf2	1	0.442198	Tsp96F	1	0.289337	CG3500	1	0.41836	Vha14-1	0.417153	0.963591	slx1	1	0.93262	Smn	1	0.244862	robo2	1	0.306396	ProsŒ≤1	1	0.136649
BRWD3	1	0.579476	kel	1	0.870266	dre4	1	0.463214	Tpr2	1	0.30547	eIF4H1	1	0.214943	c(3)G	0.417857	2.44544	CG42346	1	0.759294	CG7182	1	0.65832	CG7987	1	0.477826	TM9SF2	1	0.491981
l(2)gl	1	0.368819	Lamtor5	1	0.47249	Zir	1	0.540407	Atg18a	1	0.255169	lncRNA:CR45559	1	1.45452	Src64B	0.417857	0.911526	CG5516	1	0.387531	Ho	1	0.748882	tho2	1	0.119429	MCU	1	1.02186
lncRNA:Hsrœâ	1	0.532639	nAChRŒ±4	1	0.347402	Eglp2	1	2.67455	Rs1	1	0.363698	shams	1	0.389831	AdamTS-B	0.417971	2.44812	CG7271	1	1.86907	CG10336	1	0.851184	Ir68a	1	0.673879	Ntf-2	1	0.113132
GstE13	1	0.842846	bwa	1	1.32804	RhoGAP1A	1	0.461942	wdb	1	0.215492	CG2201	1	0.267928	CG4238	0.418627	3.58621	Indy	1	0.394158	dup	1	0.551002	CG30062	1	3.0806	CG11367	1	0.583775
Rab23	1	0.962752	SmD3	1	0.300705	mid	1	0.854456	Tlk	1	0.19062	Ptpmeg2	1	0.300055	ck	0.420194	3.53129	Tom7	1	0.273993	CG32512	1	0.640199	Œ±COP	1	0.820384	CG2186	1	0.751513
Tfb4	1	0.761549	rump	1	0.297938	Set8	1	0.250646	CG30389	1	0.341175	dom	1	0.195202	ND-49	0.42125	1.45567	promL	1	0.420067	CG10565	1	0.591128	CG43184	1	0.172529	ttk	1	2.07616
Sap47	1	0.610272	PPP4R2r	1	0.382077	TapŒ¥	1	0.281962	asRNA:CR45139	1	0.359142	zld	1	0.36604	sip3	0.421745	1.48633	TFAM	1	0.373921	ntc	1	1.76047	Rsf1	1	0.0674906	CG7407	1	0.399068
fmt	1	0.5406	Rm62	1	0.330633	CG3744	1	0.353731	lncRNA:CR44917	1	1.64074	melt	1	0.532287	mbl	0.421745	2.01356	FBgn0051320	1	2.89157	EMC8-9	1	0.982185	CalpA	1	0.403431	Clc	1	0.240645
CG13029	1	0.857679	Zmynd8	1	0.57998	CG7785	1	0.606614	lncRNA:CR44440	1	0.856121	fend	1	0.204274	ProsŒ≤5	0.423333	0.788977	Bet3	1	0.458605	p23	1	0.204755	CG8087	1	1.74026	Mhc	1	4.7275
Dscam2	1	0.564752	CG13398	1	0.717593	dpr4	1	2.5821	mub	1	0.724637	ssp3	1	0.304392	sax	0.427899	1.63832	Psn	1	0.252751	Indy	1	0.426826	eEF1Œ¥	1	0.033266	CG5515	1	0.360206
CG4768	1	0.410831	Paip2	1	0.341214	CG10543	1	0.252233	Spindly	1	0.490589	sxc	1	0.28665	Hmgcr	0.438416	1.73642	SkpA	1	0.217238	CG11562	1	0.39832	vls	1	0.201878	Aps	1	0.405433
Tsp96F	1	0.513205	BtbVII	1	0.30668	Rab40	1	0.337487	CG12702	1	0.664086	PolA1	1	0.377195	CG9953	0.43971	0.723962	CG14561	1	0.227068	alien	1	0.568221	NC2Œ≤	1	0.187681	CG34355	1	1.693
Kap-Œ±3	1	0.530238	Rab23	1	0.823614	CG14111	1	0.2007	Sf3b6	1	0.2392	CG7518	1	0.428098	CG3198	0.441006	1.08836	spg	1	0.498151	Marf1	1	1.61101	Pof	1	0.219654	eRF1	1	0.50081
BCAS2	1	0.567524	MFS16	1	0.444032	pzg	1	0.391898	Su(var)2-10	1	0.449027	Rb97D	1	0.283454	rad50	0.44214	1.50565	mrva	1	0.211933	CG4911	1	0.584275	CG10376	1	0.23537	BEAF-32	1	0.45262
hep	1	0.562962	hts	1	0.320542	mub	1	0.719786	l(3)73Ah	1	0.454663	Pak3	1	0.206877	CG4287	0.442642	1.43135	nej	1	0.19845	capt	1	0.801891	beag	1	0.335267	CG8173	1	0.687275
MFS16	1	0.532755	pan	1	0.370321	Tre1	1	0.273331	D	1	0.228951	CG7611	1	0.317032	CG1622	0.447123	1.00314	nAChRŒ±6	1	1.66123	parvin	1	1.08753	CG1662	1	0.615539	Cln7	1	0.958665
His4r	1	0.364176	Pp1Œ±-96A	1	0.389376	Ent1	1	0.528702	ago	1	0.396185	Alg3	1	0.795756	kuz	0.447123	0.832898	CG8468	1	1.79626	Gp93	1	0.261377	RhoGAP15B	1	0.179559	kcc	1	0.997715
exd	1	0.654584	ko	1	1.308	scrib	1	0.159425	Desat1	1	0.481242	Src42A	1	0.267678	Opa1	0.447518	1.29228	Usp15-31	1	0.429534	Ns4	1	0.900413	CG10413	1	0.234064	Pcyt1	1	1.07692
BI-1	1	0.335311	Vap33	1	0.348508	plx	1	0.843434	CG3744	1	0.353812	AGO3	1	0.345583	pasi2	0.448374	1.10842	CG16758	1	0.945422	GstZ1	1	0.990478	PIG-Q	1	0.2873	Pex14	1	0.349571
CG8079	1	0.961994	lncRNA:CR45030	1	0.867238	Sec61Œ≥	1	0.367122	jtb	1	0.429048	CG40045	1	0.259817	CG2938	0.451715	1.76176	CG9776	1	0.343037	mRpL45	1	0.553592	lncRNA:CR44222	1	0.983931	spz	1	1.69107
CG13185	1	0.906639	janA	1	0.288709	LanB1	1	0.493945	CG8578	1	0.492551	FBgn0262511	1	0.248111	mad2	0.455335	0.781658	eIF3k	1	0.210955	sax	1	0.597515	REG	1	0.085784	Marf1	1	1.63795
HUWE1	1	0.708989	side	1	0.471385	lovit	1	0.322217	spg	1	0.43787	Chd1	1	0.331321	Tim17b	0.457706	0.752242	CG32066	1	0.209727	CG7492	1	1.51495	CSN3	1	0.118789	Fbl6	1	0.441144
Taf2	1	1.05994	CG40006	1	1.37015	kek1	1	0.496611	CG4455	1	0.178238	His3.3A	1	0.191043	pck	0.462077	0.950564	CG1307	1	0.18586	rost	1	2.19507	CG9662	1	0.0314998	CG14561	1	0.158353
ncm	1	0.452038	mtt	1	4.07438	kek2	1	1.72266	hoip	1	0.424902	enc	1	0.26997	slo	0.462259	4.29189	Haspin	1	0.234163	CG42445	1	0.460729	e(y)2	1	0.200693	app	1	0.333116
Trp1	1	0.560536	sty	1	0.394995	plh	1	1.03527	Paip2	1	0.21591	ND-B14	1	0.226783	trio	0.462259	1.07798	Pde11	1	0.670511	CG8173	1	0.669507	Sgf11	1	0.13107	CG12744	1	1.0039
bab2	1	0.962114	lolal	1	0.309102	htt	1	0.815243	CG6766	1	0.366987	CG7011	1	0.278699	dah	0.462259	2.10952	robl	1	0.360553	TFAM	1	0.4002	Nep7	1	0.772397	CG8004	1	0.566629
pros	1	0.384975	AdamTS-A	1	0.920581	GŒ±s	1	0.276128	otk	1	0.629078	CG13894	1	0.560913	PIG-H	0.463335	1.00344	tko	1	0.343657	Map60	1	0.466277	dUTPase	1	-0.0386711	rdgB	1	1.48409
SC35	1	0.365786	CG8097	1	0.601625	ics	1	0.309368	pit	1	0.431505	Cdk12	1	0.191186	CG3262	0.46338	1.18005	Lk6	1	0.200708	CG3457	1	0.769774	CG3457	1	0.227747	Nct	1	0.496882
bai	1	0.350368	nsl1	1	0.309826	Rab26	1	1.15488	CG1703	1	0.392231	PPP4R2r	1	0.243681	CG12947	0.463565	2.23613	srw	1	0.218422	mei-S332	1	1.33569	eIF3l	1	0.0589811	qtc	1	3.77912
svr	1	0.628972	CG8034	1	0.514599	l(3)neo43	1	0.538575	Ank	1	0.45884	Dpm1	1	0.611637	Sap-r	0.463565	0.823052	Root	1	3.25741	Pnn	1	0.546453	CG1806	1	0.241573	Rab8	1	0.272167
Xrp1	1	0.688692	sina	1	0.280274	nac	1	0.708735	swm	1	0.354341	wcy	1	0.218481	oc	0.47428	1.03666	qkr58E-1	1	0.230442	O-fut1	1	0.352872	CG12091	1	0.453224	RN-tre	1	0.450301
SNF4AŒ≥	1	0.3702	RpLP0-like	1	0.5723	CG33521	1	0.732674	Hsf	1	0.2941	CG2182	1	0.238891	CG33229	0.477864	0.737811	CG10417	1	0.294226	CG4404	1	2.03045	Prp8	1	0.127046	lncRNA:CR43684	1	7.64111
CG5104	1	0.638227	CG2247	1	0.517769	HDAC4	1	0.251589	SF2	1	0.189559	Chro	1	0.209242	CycD	0.479857	2.57496	Skp2	1	0.616075	CG5850	1	1.98012	sel	1	0.212583	lncRNA:CR44092	1	0.534365
PNUTS	1	0.321328	Cnep1r2	1	0.271743	su(w[a])	1	0.652666	anne	1	0.189157	Rab40	1	0.322984	mt:srRNA	0.48483	1.03946	Miga	1	0.790562	mRpS23	1	0.988641	lncRNA:CR44764	1	1.50495	CG4686	1	0.414476
CG10077	1	0.38355	milt	1	0.363096	Blm	1	0.711166	dnc	1	0.361654	CG42542	1	0.226382	kune	0.48803	1.07771	Mbs	1	0.251936	eIF2A	1	0.531808	Fkbp39	1	0.0183544	nes	1	0.979685
CG13096	1	0.360046	Arp2	1	0.587341	Zip99C	1	0.757807	HINT1	1	0.174779	sowah	1	0.22114	eRF1	0.48803	1.32977	Stlk	1	0.238561	Spf45	1	0.721871	sau	1	0.253178	CG16953	1	0.642121
Hcf	1	0.507579	stl	1	1.55055	wrd	1	0.339563	Set8	1	0.23273	Neb-cGP	1	0.190612	CG14464	0.48803	0.974238	Nop17l	1	0.843339	CG5708	1	0.50267	CG4866	1	0.158901	Cont	1	0.575793
CCT2	1	0.380189	QIL1	1	0.279732	lncRNA:CR45472	1	1.03778	Bicra	1	0.181786	drm	1	1.06306	CG6051	0.488385	1.42665	tzn	1	0.239222	BicD	1	0.591298	CG18213	1	0.191067	ghi	1	0.166233
mt:CoI	1	0.485584	trbl	1	0.280897	CG5196	1	0.571013	hyd	1	0.302889	puf	1	0.385712	Noc3	0.488964	1.09488	pho	1	0.33736	CG3224	1	0.600421	Œ≤-Spec	1	0.123214	Dronc	1	1.23649
Cenp-C	1	0.926046	coil	1	0.626396	PGAP3	1	0.666824	smid	1	0.39741	Obp99a	1	0.618533	Stim	0.489539	0.827158	LBR	1	0.229985	ArfGAP1	1	0.901307	Cth	1	0.137266	CG43867	1	1.52718
fwd	1	0.354956	CG42260	1	0.773039	dysc	1	0.89922	Gprk1	1	0.220027	ND-B14.7	1	0.171671	sol	0.492126	2.24379	Alg-2	1	0.396465	Mpp6	1	0.648569	CG12746	1	0.173193	l(3)psg2	1	0.338945
d4	1	0.374252	Pp4-19C	1	0.325135	osa	1	0.151573	CG7264	1	1.00169	Pgant5	1	0.310324	put	0.492126	1.16202	Pdi	1	0.234764	Spase25	1	-0.120469	mip120	1	0.148081	CG11686	1	1.60661
CG40191	1	0.592765	Hel25E	1	0.279114	lncRNA:CR46024	1	3.87901	CG1789	1	0.419304	Mondo	1	0.340822	tral	0.496039	0.723908	Polr2F	1	0.261936	Vha68-2	1	1.92193	CG3618	1	0.283757	homer	1	0.45759
CG1622	1	0.461571	ND-MLRQ	1	0.286646	CG14995	1	0.49439	CG32447	1	3.47752	CG10803	1	0.299908	Socs16D	0.497278	2.50884	lncRNA:CR44043	1	1.68279	CG8420	1	1.19754	comm	1	0.114309	Sirt1	1	0.210317
CG8818	1	1.23459	Src42A	1	0.380836	CG33158	1	1.01639	Cisd2	1	0.183754	CG12942	1	0.778494	barc	0.500119	2.14396	CG5004	1	0.294703	CG9399	1	0.648204	RpL13A	1	-0.0793471	CG7888	1	5.68354
lncRNA:CR44326	1	1.98284	crim	1	0.465731	pip	1	2.55428	CG14694	1	2.14412	E(spl)m7-HLH	1	1.05032	Dyb	0.50187	1.12454	Cp1	1	0.209482	CG6523	1	0.219856	eIF3j	1	0.173567	CG32022	1	0.271074
side	1	0.523728	ND-B12	1	0.320581	Ugt36D1	1	3.16325	eve	1	0.224545	sws	1	0.26337	lost	0.50187	1.29858	Ero1L	1	0.324932	Kcmf1	1	1.57483	Ubc6	1	0.206137	Trc8	1	0.677105
CycB3	1	0.426726	CG8671	1	0.290206	CG6066	1	0.205383	CG15111	1	0.423586	ken	1	0.697778	CG4390	0.50248	0.868352	CG8314	1	0.270206	eIF3b	1	0.305444	lili	1	0.266108	Nemp	1	0.601826
CG34214	1	0.674539	CG4294	1	0.428145	gdl	1	0.635979	SNRPG	1	0.209393	REPTOR	1	0.224456	wrd	0.50248	1.18763	Snoo	1	0.933107	ATPsynB	1	-0.112093	GstE11	1	0.279714	CG5056	1	1.09621
l(3)neo38	1	0.523426	uzip	1	0.64092	Uba1	1	0.557035	hppy	1	0.254257	Dus1	1	0.49678	Spp	0.505214	0.724451	Eb1	1	0.178545	ScsŒ≤A	1	0.648021	mRpL23	1	0.134933	CG8237	1	0.316692
Stim	1	0.375679	Slik	1	0.377455	CG13919	1	0.51346	DCTN3-p24	1	0.640848	tara	1	0.353402	mRpL24	0.507987	1.68393	PNUTS	1	0.181611	CG7220	1	0.448169	CG8507	1	0.0696567	Bet3	1	0.477312
Catsup	1	0.439643	Rs1	1	0.479329	OstŒ≥	1	0.247722	fmt	1	0.277596	kek5	1	0.190669	Hr39	0.511038	2.35347	Polr2J	1	0.288777	CG7739	1	0.464308	FBgn0038893	1	0.245638	B52	1	0.0286654
NKAIN	1	0.773455	CG9281	1	0.476843	shg	1	0.153896	rad50	1	0.422604	CtsF	1	0.203163	CG34250	0.511506	3.83159	Hat1	1	0.554066	Tmem214	1	0.538208	CG11018	1	1.11462	RpL34a	1	-0.0412617
Ero1L	1	0.542447	Tango6	1	0.550854	Ance-2	1	1.95566	CG13876	1	1.00761	CG17683	1	0.38051	dac	0.512039	3.07888	eIF3b	1	0.276834	SpdS	1	0.736403	ubl	1	0.164439	sturkopf	1	1.06391
lncRNA:CR44997	1	1.85684	CG31211	1	0.420586	dsd	1	0.295169	Cals	1	0.221635	CG3702	1	0.473961	MCTS1	0.520748	0.848598	Pfdn6	1	0.309694	or	1	0.844242	Non2	1	0.045015	Ote	1	0.507516
vih	1	0.686329	Mkp3	1	0.327111	lncRNA:CR44043	1	1.49944	CG8677	1	0.182231	dbr	1	0.489727	Pitslre	0.521538	0.745395	ics	1	0.34203	CG3309	1	0.863197	Rpn2	1	0.17741	sip3	1	0.522386
tll	1	0.492588	Cwc25	1	0.314347	Alg2	1	0.320837	pyd3	1	1.63926	CG8414	1	0.387091	Hsp110	0.524289	2.31146	ND-39	1	0.254372	CG5886	1	1.16778	CG8461	1	0.210709	Fgop2	1	0.550014
sqd	1	0.590983	simj	1	0.318295	CG40228	1	0.285965	sff	1	1.90495	Hs2st	1	0.536304	Cln7	0.525854	2.21056	Œ≤Tub65B	1	1.19088	Tsc1	1	0.679909	CG1273	1	0.590909	eIF3i	1	0.120346
CG10375	1	0.573274	Nf1	1	0.673484	CG7420	1	1.37228	CG1888	1	0.567414	CG7139	1	0.418658	CG11444	0.527653	1.08766	CSN5	1	0.221185	Drep2	1	0.449619	QIL1	1	0.0255542	CG14017	1	3.73197
CG9240	1	0.600658	indra	1	0.404865	Apt1	1	0.503122	bsd	1	0.200116	CG17078	1	0.369828	SNF4AŒ≥	0.527663	0.785141	CG8441	1	0.370011	PEK	1	0.442813	G6P	1	0.450551	rdog	1	0.416517
CG12301	1	0.664254	wrd	1	0.454143	Sbf	1	0.379858	CYLD	1	0.344425	Ibf1	1	0.355622	Taf3	0.527663	0.769858	lncRNA:CR43264	1	0.209735	CG17883	1	0.485124	PGAP2	1	0.368995	Ugt316A1	1	0.555564
CG12107	1	0.900092	CG2924	1	0.301913	Helz	1	0.165007	Alg11	1	0.456589	BuGZ	1	0.192868	CG8188	0.531034	2.15983	ATPsynO	1	0.212181	CG14803	1	0.595733	CG8229	1	0.456729	CG15312	1	1.19874
CG12594	1	2.54674	Nop56	1	0.374269	Piezo	1	0.232623	l(2)k09848	1	0.35596	Orai	1	0.241938	GCS2Œ±	0.531616	0.937375	CG40045	1	0.272785	bcn92	1	0.365763	lncRNA:CR45266	1	0.630539	mats	1	1.23759
E(Pc)	1	0.500847	CG42258	1	0.787872	CG34133	1	0.400874	lncRNA:CR43837	1	1.11318	asRNA:CR45129	1	0.81739	Vha100-1	0.533485	1.18173	Pgant9	1	1.37035	rpk	1	0.228802	CG11200	1	0.480183	PGAP2	1	1.1262
Mef2	1	0.885628	IscU	1	0.378145	GCS2Œ≤	1	0.298332	TapŒ¥	1	0.256982	Pdcd4	1	0.198875	Hel25E	0.537626	0.747937	fend	1	0.212971	CG2991	1	0.742707	CG31223	1	0.284696	UBL3	1	0.68794
CG14194	1	0.42797	MED31	1	0.426272	Klp3A	1	0.970253	CG32568	1	0.836754	Veneno	1	0.57568	ADD1	0.540202	1.2284	RluA-2	1	0.450137	Cftr	1	0.736258	CG13319	1	0.104354	nudE	1	0.328203
Doc2	1	0.766297	CG40228	1	0.414098	Polr2F	1	0.230272	CG10375	1	0.309153	Elba2	1	0.181383	CoRest	0.543298	1.36428	Dscam4	1	0.695055	MED7	1	0.325997	TfIIEŒ≤	1	0.238298	Jra	1	1.06614
sina	1	0.314241	hep	1	0.427723	CG30389	1	0.301384	Rbp1	1	0.173579	Arpc3A	1	0.490541	cic	0.552215	0.944837	Cisd2	1	0.203406	CG10038	1	0.635595	ATPsynG	1	-0.00182467	SMC1	1	0.688481
Prp16	1	0.529912	timeout	1	1.01508	Adf1	1	0.213404	CG3198	1	0.261725	Hrb87F	1	0.160248	Naa60	0.55298	1.73931	CG42709	1	0.532993	CG15715	1	0.256383	LIMK1	1	0.282638	wds	1	0.522946
Letm1	1	0.503328	lncRNA:CR45224	1	0.695464	Nepl4	1	1.15492	Jhe	1	1.43689	Fnta	1	0.415954	ND-42	0.553341	1.03979	Ncoa6	1	0.176567	spt4	1	0.311323	lncRNA:CR45409	1	0.167989	CG1636	1	0.417632
apolpp	1	1.20998	tyn	1	0.649519	FBgn0035987	1	0.389141	Pat1	1	0.376067	CG13339	1	0.419423	RipŒ±	0.553755	1.54075	put	1	0.317672	EMC2B	1	1.50363	CG13630	1	0.719939	CG6479	1	0.517929
asRNA:CR45139	1	0.600093	Lrch	1	0.325031	stck	1	0.459745	bonsai	1	0.38487	mura	1	0.209348	flw	0.555558	1.87395	Dyb	1	0.322229	CG5727	1	1.1814	mino	1	0.235521	mt:CoIII	1	0.0888028
CG17271	1	0.344613	CycB3	1	0.333657	dome	1	0.209964	CG13000	1	0.173654	VhaM9.7-a	1	0.400279	lola	0.557058	0.838886	CG11674	1	0.265627	CG13369	1	0.569229	Lis-1	1	0.119648	Gdh	1	0.405227
msb1l	1	0.3155	z	1	0.585318	MCPH1	1	0.332714	arx	1	0.338679	mRpL47	1	0.375284	CG6621	0.565539	1.54105	Uhg3	1	0.390801	Ggt-1	1	2.30269	cnk	1	0.238568	Gtpx	1	0.322405
mi	1	0.659178	heca	1	0.355973	Pgant9	1	1.24467	CG10077	1	0.190453	Cbp20	1	0.24792	ko	0.565539	2.34231	CG4880	1	0.281194	CG5214	1	0.401137	lncRNA:CR44619	1	0.657918	ND-SGDH	1	0.119968
IPIP	1	0.55585	Sps1	1	0.4231	Dh31	1	0.807341	scw	1	0.301718	Ref2	1	0.91767	CG12204	0.565539	1.6249	CG2924	1	0.225978	Bet3	1	0.445444	ref(2)P	1	0.084965	CG17593	1	0.494798
Sec63	1	0.939593	gukh	1	0.273588	CG13689	1	0.587083	spn-A	1	0.564912	Invadolysin	1	0.604847	eIF3b	0.570174	0.967901	Cnep1r2	1	0.201637	HSPBAP1	1	1.7543	Pglym78	1	0.168583	ND-39	1	0.267124
CG1418	1	0.637273	ph-d	1	0.654407	CG31650	1	0.14835	Top1	1	0.16818	d4	1	0.182938	CG11593	0.570174	2.3629	BthD	1	0.231657	Spn88Ea	1	0.398178	Pgm1	1	0.337378	rost	1	2.07786
CG34232	1	2.44779	so	1	3.24505	CG31871	1	2.12829	CG14321	1	0.484122	CG7685	1	0.473909	meigo	0.57132	1.22025	Vha16-1	1	0.196318	CG3262	1	0.359884	Ubc7	1	0.274437	CG11596	1	0.556577
Rsf1	1	0.358466	PCNA	1	0.284242	GXIVsPLA2	1	0.286845	CG1307	1	0.172669	Nedd4	1	0.328087	l(1)G0320	0.57132	1.15098	CG40191	1	0.350746	CG6171	1	1.42498	Pepck2	1	0.608434	Smurf	1	0.178551
FLASH	1	0.741582	ZnT63C	1	0.435646	mura	1	0.199964	Mlc-c	1	0.267131	CG18766	1	0.828206	kibra	0.572724	0.778045	slim	1	0.495026	mip40	1	0.463241	CG13784	1	0.0113244	Ldaf1	1	0.238631
CG33158	1	1.50056	dikar	1	0.331947	NdufA3	1	0.228149	shams	1	0.333253	tex	1	0.293845	Vha13	0.575162	0.914279	ATPsynŒ≥	1	0.197556	GCS2Œ±	1	0.265851	CG2955	1	1.61522	Src64B	1	0.248528
PDZ-GEF	1	0.371335	Map205	1	0.364609	Mal-A5	1	0.278227	His3.3B	1	0.182172	DIP2	1	0.417217	CG8237	0.578528	0.95406	ctp	1	0.184002	Rtnl1	1	-0.223112	dsh	1	0.162466	CG12773	1	0.635386
CG6766	1	0.615174	ssh	1	0.403747	l(3)87Df	1	0.637194	CG31211	1	0.276842	Rox8	1	0.166797	Ugt316A1	0.586442	1.50535	crc	1	0.32316	Tom70	1	1.45471	RabX1	1	0.168066	Bx42	1	0.457957
Det	1	0.541586	Brd7-9	1	0.30383	Panx	1	0.427043	mud	1	0.167888	Reph	1	0.703379	Isha	0.587652	1.2546	Lsm12a	1	0.256581	CG11334	1	0.555834	ProsŒ±5	1	-0.000901384	poe	1	1.32518
Pp2C1	1	0.435023	wdb	1	0.287904	Snx27	1	0.42117	Pfrx	1	0.418447	Alg1	1	0.296393	raw	0.589814	1.64117	y	1	0.446187	thr	1	0.734382	RpS3A	1	-0.0487414	Naa30A	1	0.598367
Ibf2	1	0.493298	CG13101	1	1.91948	numb	1	0.164208	scrt	1	1.72807	CG4294	1	0.286856	Fas3	0.592263	2.29592	CG17270	1	0.315703	CG31549	1	0.374586	Gnptab	1	0.279707	Surf4	1	0.578628
Rbp1	1	0.329189	FBgn0028993	1	0.915827	tyn	1	0.448767	CG13029	1	0.447752	Grp170	1	0.314782	Coa8	0.594058	1.43636	RpL9	1	0.304853	aurB	1	0.375262	pie	1	0.339125	EMC6	1	0.187191
Idgf4	1	0.366524	Mys45A	1	0.547634	Lamtor5	1	0.27081	Rpn5	1	0.266195	RNaseX25	1	0.245011	Dp1	0.596286	1.38235	Brms1	1	0.709847	CG10877	1	0.992793	nito	1	0.113113	CG13461	1	26.7469
galla-1	1	1.03997	Keap1	1	0.26386	Œ±-Man-IIb	1	0.242749	Atx2	1	0.336977	miple2	1	0.504119	GILT1	0.605536	0.791374	VhaM9.7-c	1	0.203872	CG9853	1	0.543497	EMC7	1	0.0209874	Bro	1	0.381675
Nmda1	1	0.48182	Ras85D	1	0.303131	sp3	1	0.652495	CG1316	1	0.281856	CG5346	1	0.351752	CG9231	0.607132	1.21719	CG34354	1	1.97531	CG15743	1	1.23613	nAChRŒ±3	1	0.502827	Nlp	1	0.0530224
CG40045	1	0.434376	pdm2	1	0.937765	Mob4	1	0.435942	CG13339	1	0.398377	cype	1	0.177064	wap	0.612466	1.13016	Ciz1	1	0.194156	CG7668	1	0.533893	glob1	1	0.170674	CG4949	1	0.630592
CG17528	1	0.503457	FBgn0058178	1	0.368779	CG42239	1	0.218844	dco	1	0.263286	Bem46	1	0.474231	CG17486	0.615302	1.48753	Sp7	1	0.685765	Œ±4GT1	1	0.608802	ver	1	0.249568	Atox1	1	0.422643
Dph2	1	0.573091	mew	1	0.304376	GŒ≤13F	1	0.143566	Elba1	1	0.17982	HDAC6	1	0.584511	kirre	0.615524	1.06142	Pten	1	0.382925	CG8675	1	0.627931	PpV	1	0.466162	Eno	1	0.448509
TM9SF4	1	1.24862	Rad60	1	0.975851	cu	1	3.5326	Pi3K68D	1	0.289046	Atg9	1	0.607881	EMC10	0.622119	0.659293	lncRNA:cherub	1	1.36284	CG14683	1	0.544735	ball	1	0.166827	Map60	1	0.442097
KdelR	1	0.348394	mRpS17	1	0.401157	CG33228	1	0.272987	Sr-CII	1	0.173982	Mrtf	1	0.331656	CG32669	0.622173	5.35117	SrpRŒ≤	1	0.267729	CG9662	1	0.0407308	CG42857	1	0.847639	CG31549	1	0.393397
CG5339	1	0.72029	Lar	1	0.347685	ebd2	1	0.475978	dnt	1	0.357353	Sf3b3	1	0.218321	CG4119	0.622173	1.66697	msb1l	1	0.183186	CG16953	1	0.557783	rho-7	1	0.311352	CG18132	1	3.27364
tsu	1	0.356896	CG3558	1	0.466188	Sras	1	0.281346	PRL-1	1	0.665447	fus	1	0.29458	Xrp1	0.633061	1.26852	lncRNA:CR44716	1	2.08876	prod	1	0.603348	JMJD5	1	0.187869	Sec61Œ±	1	0.287866
14-3-3Œµ	1	0.427605	Spase22-23	1	0.310297	Akap200	1	0.127501	kn	1	1.14869	CG12012	1	0.362313	nSMase	0.649443	0.950842	CG13319	1	0.295627	Spred	1	0.632206	mt:tRNA:Val-TAC	1	0.504055	Cyp4e2	1	1.3233
FBgn0044510	1	0.584932	ena	1	0.308208	CG30428	1	0.500626	e(y)2b	1	1.25685	Pex19	1	0.22518	pre-lola-G	0.65426	0.665971	Cdc37	1	0.359066	Pp2B-14D	1	1.76768	Hers	1	0.212307	Nap1	1	0.181623
CG44837	1	2.24121	qless	1	0.388135	CG10171	1	0.359908	CG18368	1	2.55897	wnd	1	1.29335	Pex2	0.656203	1.04957	CG12025	1	0.305231	PDCD-5	1	0.284459	Lnk	1	0.184606	eIF2A	1	0.489245
Hmu	1	0.551352	pall	1	0.880239	chm	1	0.406659	E(bx)	1	0.18904	Arpc4	1	0.207547	Cadps	0.657139	0.897384	Zcchc7	1	0.425966	CG8176	1	0.68975	Syx18	1	0.353022	CG3918	1	0.452018
uzip	1	0.703709	CG4390	1	0.293616	tsu	1	0.157827	Pdhb	1	0.602956	lncRNA:roX2	1	0.636803	Lsm12a	0.661374	0.903676	RpS4	1	0.035961	14-3-3Œµ	1	-0.262343	CG17994	1	1.22295	Gdap2	1	1.5497
CG33303	1	0.515467	ssp3	1	0.390115	Spindly	1	0.418947	Six4	1	0.981045	Dok	1	0.377202	ref(2)P	0.670082	0.973252	Cyt-c1	1	0.208919	Sgt	1	0.33605	Rab39	1	0.181156	par-6	1	0.657214
Sema2a	1	0.29757	CG1622	1	0.340332	caup	1	1.92654	Ipk1	1	0.451269	aay	1	0.492128	Art1	0.674205	1.16626	NUCB1	1	0.194189	Rpe	1	0.253779	Etfb	1	0.0717248	wun	1	0.453152
Tre1	1	0.434559	CG31998	1	0.277463	pes	1	0.466272	CG8963	1	0.199733	CG5013	1	0.334661	CG11151	0.674515	1.52024	CaBP1	1	0.195353	Septin2	1	0.800398	CG1486	1	0.467309	Hsc70-4	1	0.0412244
Ack	1	0.479329	BuGZ	1	0.272953	byn	1	0.347949	CG14450	1	1.143	asRNA:CR45137	1	0.957375	gro	0.675095	0.808628	nAChRŒ±3	1	1.32763	ApepP	1	0.791888	Iswi	1	0.135596	CG4287	1	0.463849
CG3918	1	0.673585	GILT2	1	0.264258	bon	1	0.172924	Non3	1	0.384815	Lrt	1	1.05713	Gs1	0.678238	1.79871	eEF1Œ≥	1	0.204495	Incenp	1	0.415028	cbc	1	0.36487	Spase12	1	0.257198
CG6700	1	0.353772	Cul1	1	0.400384	elg1	1	0.429367	CG9281	1	0.303906	Cdk4	1	0.608846	CG10903	0.678238	1.15983	Ufc1	1	0.406629	BI-1	1	0.0850236	exd	1	0.107577	RpL18A	1	0.0201151
ex	1	0.572205	lncRNA:CR44683	1	2.78343	Ibf2	1	0.264138	Ibf2	1	0.260585	Crk	1	0.278393	jagn	0.689336	0.91942	ND-ACP	1	0.245493	CG10904	1	0.737817	CG9330	1	0.377298	cad	1	0.396331
mas	1	1.19048	Vrp1	1	0.522482	CG42672	1	0.332102	Pvr	1	0.889134	pcx	1	0.477115	sgl	0.689336	1.74328	Cka	1	0.168494	COX7C	1	0.0485688	CG5934	1	0.177464	CG10413	1	0.702048
DIP-Œ∑	1	1.98971	Mlc-c	1	0.380436	Pde8	1	0.443429	CG8223	1	0.245218	Nxt1	1	0.17672	snRNA:7SKa	0.69095	1.03785	pum	1	0.24448	icln	1	0.298823	CG13177	1	1.38852	Gip	1	0.276895
Rb97D	1	0.443793	CG6340	1	0.301134	Efa6	1	0.16136	Ufd1	1	0.82699	CG10077	1	0.18101	Ance-3	0.692206	4.52105	Egfr	1	0.231001	kcc	1	0.7984	CG42542	1	0.0653157	CG17163	1	0.708678
NacŒ±	1	0.462058	EMC3	1	0.253562	ND-SGDH	1	0.139122	qless	1	0.253447	CG2790	1	0.381989	Œ±-Cat	0.695981	0.766774	CoRest	1	0.40691	fal	1	1.55115	Chrac-16	1	0.0636283	CG31997	1	0.948542
Sys1	1	0.787113	twr	1	0.251952	Blimp-1	1	0.176902	CG9286	1	0.681123	CG4455	1	0.157986	inc	0.698215	1.91562	CG7430	1	0.502775	CG7054	1	0.666192	CG17219	1	0.27609	MICU1	1	0.418835
CG14321	1	0.793765	CG15876	1	0.289158	Ptp61F	1	0.255275	cyp33	1	0.397423	CG7879	1	0.192872	CG5521	0.69956	1.28245	RpL22	1	0.177616	Arl1	1	0.441226	slmb	1	0.0836475	Bre1	1	0.602223
ADD1	1	0.563992	Myc	1	0.555995	stas	1	0.485251	COX4	1	0.154439	ksh	1	0.761483	CG31688	0.69956	3.73152	mRpS7	1	0.213244	Got1	1	0.591037	Papst2	1	0.161383	fs(2)ltoPP43	1	0.387022
AGO3	1	0.521621	Ect3	1	1.59505	jing	1	0.162013	CG42747	1	1.41019	rno	1	0.218692	bcd	0.7006	2.96643	CG15561	1	0.334774	NP15.6	1	-0.102048	Gpo1	1	0.575426	CG6707	1	0.447476
CG12316	1	0.892775	CG30389	1	0.418265	CG40191	1	0.288543	Ibf1	1	0.306509	Cln7	1	0.734342	CG32365	0.702312	2.7108	Phs	1	0.374813	Sgf11	1	0.365239	Nup75	1	0.401471	Ir10a	1	8.14535
Rheb	1	0.79588	tty	1	0.443491	mir-4946	1	3.65093	CG10324	1	0.332602	CG16959	1	1.26312	Vha26	0.70253	0.817724	Ulp1	1	0.345145	Lis-1	1	0.357308	Tbcb	1	0.241163	CG3776	1	0.148751
CG3764	1	0.463432	lqf	1	0.331899	Acf	1	0.296261	Acf	1	0.29142	Smox	1	0.330274	mRpL45	0.70253	1.41692	LSm3	1	0.259813	fs(2)ltoPP43	1	0.363665	Trf	1	0.194602	CG13001	1	1.11525
jing	1	0.339193	CG3198	1	0.367237	SNCF	1	0.246433	CG13384	1	0.451698	OstŒ≥	1	0.221624	FBgn0044510	0.704963	1.15183	Pep	1	0.228958	Nup35	1	0.451663	mRpS30	1	0.336039	CG5880	1	0.421434
CG33144	1	2.38116	Polr2A	1	0.288954	Psf3	1	0.365905	CG5986	1	0.197286	sba	1	0.34703	CG31817	0.707695	2.1115	CG5676	1	0.187042	CG8607	1	1.35499	CG13428	1	0.999598	oxt	1	0.660169
Arl6IP1	1	0.316424	rno	1	0.330975	DgkŒµ	1	0.415725	Arl8	1	0.162767	Sap47	1	0.280182	Rexo5	0.70949	2.20687	nompC	1	0.807899	lic	1	0.59528	mRpL40	1	0.157631	Tsc1	1	0.660413
bif	1	0.493344	mip120	1	0.477798	Clp	1	0.544153	mle	1	0.321625	Cdk2	1	0.376224	pim	0.70949	1.07727	CG33774	1	0.285436	robl	1	0.340463	mRpS18C	1	0.186542	pasi2	1	0.32067
CG10395	1	0.531742	Orai	1	0.327965	CG18549	1	0.412472	CG42540	1	2.72841	l(3)neo38	1	0.457579	Prx2	0.70949	1.36492	oaf	1	0.216707	CG14434	1	0.699607	Gcn5	1	0.102274	cana	1	1.62933
ash1	1	0.469804	cv-c	1	0.282843	Tango1	1	0.333021	CG11586	1	0.25454	Caf1-180	1	0.15625	CG4911	0.71151	1.48315	CG11590	1	0.450671	Ada3	1	1.25724	Kaz1-ORFB	1	0.639965	wus	1	1.48832
Asator	1	0.857636	dunk	1	0.253678	Coop	1	0.344697	HDAC1	1	0.246509	Moca-cyp	1	0.22107	colt	0.712742	0.847033	l(1)G0320	1	0.300716	CG1172	1	0.567001	CG4554	1	0.441703	mts	1	0.245765
Tmep	1	0.338956	asrij	1	0.334149	CSN5	1	0.167555	ND-B15	1	0.230317	tyn	1	0.417613	Tudor-SN	0.714895	0.885512	CCT2	1	0.19952	PIG-U	1	0.655534	Ugt316A1	1	0.121796	Cdk12	1	0.178301
CG11180	1	0.382433	CG10353	1	0.515842	Lapsyn	1	0.3362	Ubc2	1	0.22461	CG15099	1	0.524535	CG2617	0.71549	1.08514	Cpr60D	1	0.685129	Sirup	1	0.64303	CG33774	1	0.0880104	Ctl2	1	0.72168
DIP1	1	0.593315	Klp98A	1	0.424522	CG8320	1	0.61682	mahe	1	0.396923	Sxl	1	0.365456	H	0.715967	1.82727	HLH54F	1	1.91268	dac	1	1.28025	CG30156	1	1.42936	mip40	1	0.453534
Rpn2	1	0.804318	eIF1	1	0.274245	l(3)L1231	1	0.197909	CG1142	1	0.219104	sro	1	0.588916	Clc	0.716687	0.742872	wmd	1	0.283991	eIF3a	1	0.282887	CG1812	1	0.450475	CG18081	1	0.202076
btsz	1	0.319969	d4	1	0.249702	CG17168	1	0.286464	CG15601	1	0.490328	Pabp2	1	0.221872	Su(var)2-HP2	0.717411	0.743412	CG6479	1	0.42089	Mfap1	1	1.10783	veli	1	0.229377	Gclm	1	0.389771
AIMP1	1	0.857247	brk	1	0.410596	lncRNA:CR45562	1	3.2735	IRSp53	1	3.06037	Nulp1	1	0.419561	CG6707	0.730323	1.34709	CG4004	1	0.463598	mats	1	1.07393	c(3)G	1	0.285047	FBgn0030294	1	0.601232
Pkn	1	0.336936	msl-2	1	0.400237	CG45049	1	0.135158	CG8097	1	0.349667	Dr	1	1.96101	GŒ≥1	0.733161	1.01457	CG2617	1	0.302599	lwr	1	0.246917	CG4951	1	0.193039	Syt1	1	3.99784
Moca-cyp	1	0.41885	CG1371	1	0.752649	Tmep	1	0.148802	eRF3	1	0.300667	CG9257	1	0.885221	Agpat3	0.734785	0.929608	Manf	1	0.184867	Hexim	1	1.6894	noi	1	0.246875	emei	1	0.602096
mRpL50	1	0.610517	CG15099	1	0.719276	babo	1	0.279028	CG33116	1	0.305481	mod(mdg4)	1	0.148676	Helz	0.736571	0.704613	Mau2	1	0.430677	boca	1	0.0363996	LpR2	1	0.37653	SAK	1	0.684911
eIF5B	1	0.352483	Fak	1	0.272839	mRpL21	1	0.534941	mip120	1	0.310986	da	1	0.171894	Xe7	0.736571	0.890729	Faf2	1	0.26535	mRpL39	1	0.492009	CG33054	1	0.435835	Alp9	1	5.24535
HDAC4	1	0.410713	Nedd4	1	0.436263	CG30324	1	1.29284	eIF1	1	0.175599	sqd	1	0.286931	fmt	0.736859	1.01557	SNRPG	1	0.218592	CG31517	1	0.891452	Mp	1	2.96724	CG31729	1	0.62843
CG1677	1	0.324854	CG5098	1	0.886692	Arpc3A	1	0.39586	MED19	1	0.185571	SdhC	1	0.246613	dpy	0.744494	1.66215	lft	1	0.478983	Nipsnap	1	0.86315	CG3558	1	0.103096	CG1236	1	0.752796
RhoGEF2	1	0.372377	Uhg4	1	0.546319	Dab	1	0.274012	mxc	1	0.42927	Lint-1	1	0.30705	spen	0.745573	0.884245	CG5151	1	2.17076	Pfdn4	1	0.545446	CG4306	1	0.79827	TRAM	1	0.462102
ct	1	0.470371	su(sable)	1	0.495264	NAT1	1	0.172347	CG30015	1	0.260347	CG9003	1	0.382375	CG5214	0.747879	1.11409	SP1173	1	1.54341	thoc6	1	0.599311	CG34132	1	0.65993	slo	1	2.16584
Cwc25	1	0.356427	eIF4G1	1	0.241471	nompC	1	0.687767	lncRNA:CR44683	1	2.12224	mt:ATPase8	1	0.391366	CG4686	0.747944	1.07781	Gbs-70E	1	0.330779	PGAP2	1	0.966014	wda	1	0.441693	SCaMC	1	0.55096
CG1637	1	0.42044	CG10395	1	0.426252	CG42319	1	3.21327	ImpL1	1	1.71558	Usp2	1	0.177315	Stt3A	0.749191	0.841871	Bin1	1	0.240073	CG34200	1	0.594003	Spn55B	1	0.553907	Etfb	1	0.260653
pav	1	0.707869	hyd	1	0.389103	CG14321	1	0.435231	Phf5a	1	0.195135	140up	1	0.57116	CG11030	0.749191	1.52259	e(y)3	1	0.244507	Rab32	1	1.56548	CG4666	1	1.04737	Pld3	1	0.575067
Snx17	1	0.82854	spict	1	0.703167	E(spl)m7-HLH	1	0.815209	Nplp1	1	5.25886	CG33170	1	0.310959	lncRNA:CR45668	0.752232	2.28833	Crz	1	1.28429	Bdbt	1	0.87222	pnut	1	0.142879	amrt	1	0.415233
CG5746	1	0.397057	Rpi	1	1.0707	CG6051	1	0.359467	Atxn7	1	0.199917	CG10674	1	0.323326	slpr	0.75279	1.31781	LTV1	1	0.326001	Slc25A46a	1	0.837089	CG6665	1	0.144257	CG7049	1	0.496037
CG17786	1	0.657099	crc	1	0.391464	Sp7	1	0.516752	mbl	1	0.529961	dib	1	0.508288	DIP1	0.753877	1.20347	spidey	1	0.295017	CG12728	1	0.815223	Cyp6a13	1	0.923168	lace	1	1.26759
Csk	1	0.356913	Su(var)205	1	0.234582	CG10948	1	0.618897	Cdk1	1	0.141687	CycB3	1	0.193568	Sting	0.753877	1.31058	ND-75	1	0.666156	Cht11	1	1.32831	pths	1	0.174686	sra	1	0.876374
Ak2	1	0.437198	PAPLA1	1	0.428773	lncRNA:CR44833	1	0.375349	lncRNA:CR45962	1	0.600377	Snx27	1	0.381907	e(y)3	0.755245	0.87676	TAF1B	1	0.329608	Atf6	1	0.243414	GstE1	1	0.289992	trio	1	0.298721
Nelf-A	1	0.713856	Vti1b	1	0.649769	CG5002	1	0.568415	Apt1	1	0.436003	dtn	1	0.336729	mRpS9	0.75776	0.997725	PI31	1	0.222407	Zip102B	1	0.110714	CG15536	1	0.202848	Sirup	1	0.682633
SF2	1	0.33315	CG8833	1	0.575518	Slip1	1	0.153162	DIP1	1	0.300712	slp1	1	0.396319	Naa20A	0.760452	1.30379	glo	1	0.257526	CG4511	1	0.96986	CG14135	1	0.251786	CG5112	1	0.844002
shams	1	0.576273	Ing5	1	0.442145	Prp8	1	0.270934	gb	1	0.288747	Pat1	1	0.33789	Ythdf	0.760452	1.76432	Jwa	1	0.450853	Girdin	1	0.762126	nSMase	1	0.0749712	Vang	1	0.467137
DAAM	1	0.776286	CG9512	1	3.72574	lap	1	0.445851	CG9705	1	0.182374	TfIIFŒ±	1	0.191828	svr	0.760452	1.14912	Ythdf	1	0.597374	HisRS	1	0.749226	CG10470	1	0.0181461	TFAM	1	0.348145
gzl	1	0.583425	Ald1	1	0.374423	sgl	1	0.487715	Kap-Œ±3	1	0.227676	pho	1	0.255343	CG32276	0.760452	0.716623	Rab2	1	0.229184	Sbp2	1	0.56059	PIG-N	1	0.520702	Œ±Tub84D	1	0.260344
CG33228	1	0.489852	Cals	1	0.289181	FucTB	1	0.418954	ND-24	1	0.360299	CG11211	1	0.674797	klg	0.760452	1.02677	Vav	1	0.487461	Nf-YC	1	0.88021	Bx42	1	0.101535	ZnT49B	1	0.945858
unc-13	1	0.447627	CG8677	1	0.241439	RhoGEF2	1	0.178702	lncRNA:iab4	1	0.410938	Pgls	1	0.551881	UbcE2M	0.760452	0.850553	CG5515	1	0.250679	CG11596	1	0.491977	Cdk8	1	0.289076	Usp14	1	0.517625
Uxt	1	0.702583	Dark	1	0.510582	CG2875	1	0.565242	ox	1	0.213161	mgr	1	0.422958	Rho1	0.771465	0.773054	Stoml2	1	0.396023	CG6610	1	0.442002	GMF	1	0.113737	Ctl1	1	0.486136
asRNA:CR45129	1	1.14575	CG32856	1	0.516316	Ent2	1	0.250184	vtd	1	0.18451	Xpc	1	0.315416	hppy	0.771923	0.908746	pch2	1	0.369726	Kdm4B	1	0.467394	RpL32	1	-0.0964346	CG7384	1	1.11975
His3.3A	1	0.431436	Utx	1	0.318444	tws	1	0.482904	M7BP	1	1.45559	Dcp-1	1	0.231482	Fgop2	0.776875	1.3969	disco-r	1	1.406	Gem2	1	0.945867	Polr2E	1	0.0906867	Ulp1	1	0.374098
ATP8A	1	0.676294	TER94	1	0.244742	Uhg4	1	0.351838	eIF4B	1	0.229555	Vap33	1	0.178391	MCU	0.781586	2.08552	HP4	1	0.215133	meigo	1	0.3551	AIF	1	0.256711	rdgA	1	0.986257
CG45050	1	0.304012	cyp33	1	0.538299	Pde1c	1	2.54563	CrebB	1	0.432828	CG3402	1	0.519034	wisp	0.788863	0.951579	ssp	1	0.315514	sqh	1	0.426194	Nt5a	1	0.19971	CG30161	1	1.41664
CG15480	1	0.315034	Vha16-1	1	0.432503	CG15099	1	0.477482	Arp2	1	0.32884	CG17931	1	0.474852	Gagr	0.792161	4.43467	Drep2	1	0.370952	csw	1	1.81584	FBgn0036660	1	0.475915	pygo	1	0.573186
eIF3m	1	0.335194	Pfdn6	1	0.362827	Ubc2	1	0.216814	lft	1	0.411419	RhoGAP1A	1	0.358987	atl	0.798859	1.09729	CG4887	1	0.628246	mu2	1	0.745083	Uxs	1	0.269919	Sap130	1	0.909504
cnn	1	0.345951	Nak	1	0.507944	Nlg2	1	3.39602	CG42672	1	0.315575	Uhg2	1	0.322517	Klp61F	0.798919	1.96426	RpS23	1	0.077511	NdufV3	1	0.435486	Megf8	1	0.220538	RNaseX25	1	0.285902
spas	1	1.30668	PSMG1	1	0.659797	Pex19	1	0.199238	cnk	1	0.53475	CG30122	1	0.181712	CG30389	0.800078	1.05455	SCOT	1	0.677471	CG7974	1	1.10987	CG11920	1	0.197554	Chd64	1	0.762398
nSMase	1	0.403438	Ubr1	1	0.278399	Egfrap	1	0.878102	CaMKI	1	0.408389	CG6066	1	0.168631	fs(1)h	0.802436	1.00687	msk	1	0.406524	Sec22	1	0.423903	CG11134	1	0.1283	CG11030	1	0.517803
CG12121	1	0.481136	bsd	1	0.257656	Nlg3	1	1.1087	Pih1D1	1	0.163416	CG10353	1	0.333483	CG3040	0.816775	2.05028	Lint-1	1	0.339603	Rab11	1	0.359716	Mob4	1	0.145485	CG5708	1	0.450006
nAChRŒ±4	1	0.352328	CG8468	1	1.91962	rno	1	0.202289	Nxf3	1	0.484481	CG11050	1	0.200721	Ranbp16	0.82313	1.3625	EMC1	1	0.333467	ND-13A	1	0.259427	lncRNA:CR46351	1	1.58373	mri	1	0.349209
CG11050	1	0.397601	san	1	0.263661	CG10139	1	0.365341	Pp2C1	1	0.19997	Gbs-70E	1	0.266718	wts	0.82313	0.903832	ham	1	0.801348	Usp1	1	1.11089	upd2	1	1.02984	Tob	1	0.521516
CG4294	1	0.463763	Chd1	1	0.388531	CG9003	1	0.359063	CrebA	1	0.532236	MFS15	1	0.629524	Cth	0.825354	1.18933	RpL7A	1	0.0607607	CG11267	1	0.356087	CG17328	1	0.315366	zfh1	1	0.534974
Adss	1	0.480445	Sema2a	1	0.224418	Rnb	1	1.1419	ClC-c	1	0.293834	Akt	1	0.25199	thoc6	0.82973	1.63505	Fas3	1	0.856234	VhaM9.7-c	1	0.137107	MED19	1	0.0501664	tth	1	0.937696
vsg	1	0.43952	srw	1	0.23465	CG4645	1	0.478178	Eato	1	0.485119	Rok	1	0.184952	EMC1	0.82973	1.156	CG2811	1	0.286831	lncRNA:CR30055	1	0.461475	Rad23	1	0.0675414	CR33294	1	1.66673
Usp15-31	1	0.584481	CG33158	1	1.20599	CG4849	1	0.444126	Raf	1	0.647696	ND-B17.2	1	0.24371	nocte	0.830239	0.803568	phyl	1	0.250516	CG13373	1	0.435712	GlcAT-I	1	0.132594	mRpL15	1	0.618087
Srrm234	1	0.424624	Rho1	1	0.260834	CG15877	1	0.75885	RpLP0-like	1	0.303355	ash1	1	0.224314	Gclm	0.830239	1.15831	Mpv17	1	0.216651	PpV	1	1.14132	SAK	1	0.207197	dlg1	1	-0.0115118
NC2Œ±	1	0.787046	Pi3K68D	1	0.389201	nito	1	0.240697	kl-3	1	0.499956	Arp2	1	0.328117	Œ±-Man-IIb	0.830239	0.943261	VhaM9.7-b	1	0.192958	Ctl2	1	0.651121	Polr1D	1	0.36226	I-2	1	0.537863
Mkk4	1	0.952867	Set1	1	0.362207	nrv2	1	0.673796	ND-B17.2	1	0.238229	mask	1	0.162676	CG1896	0.832705	1.32681	Ufd4	1	0.308592	Snx3	1	0.47596	glo	1	0.0703133	CG16868	1	0.805794
CG18549	1	0.758079	Uck	1	0.513312	Rpt5	1	0.725981	Cwc25	1	0.166798	Uhg4	1	0.349066	B4	0.838039	1.15442	CG1074	1	0.426617	CG6310	1	0.846234	tea	1	0.147758	sinu	1	0.461417
pod1	1	0.34371	Cbp80	1	0.450164	Atg101	1	0.30763	ATPsynCF6	1	0.188635	CG5521	1	0.321122	Lon	0.838418	1.42113	PIG-H	1	0.232795	Roc2	1	0.350498	CG1542	1	0.101456	Desat1	1	0.460797
CG14561	1	0.328156	hh	1	0.5838	rad50	1	0.337237	mTTF	1	0.380742	vih	1	0.301486	CG4612	0.839517	1.36823	lgs	1	0.266055	ranshi	1	2.10941	CG1416	1	0.0617549	gcl	1	0.599121
GCS2Œ±	1	0.380305	ago	1	0.451138	gb	1	0.278673	Ythdc1	1	0.237516	stck	1	0.390415	SelR	0.839601	1.40371	Spase12	1	0.218949	Uch-L5	1	0.248046	Mo25	1	0.118379	ND-20	1	0.185259
ND-PDSW	1	0.318907	Alg1	1	0.375317	CG13185	1	0.420323	elav	1	0.239245	mei-P26	1	0.290377	squ	0.839601	1.42403	Tlk	1	0.152428	CG1161	1	0.223957	CG3376	1	0.155982	icln	1	0.280016
rogdi	1	0.838061	GŒ±s	1	0.331337	Patj	1	0.597532	lncRNA:CR43849	1	1.13223	p24-1	1	0.571169	Pp1Œ±-96A	0.839601	0.867766	PrBP	1	0.536888	slmo	1	1.37559	foxo	1	0.36961	Rip11	1	0.644029
mahj	1	1.09152	CG42524	1	1.06572	arx	1	0.281299	conu	1	0.30295	CG30423	1	0.176342	CG1943	0.845902	0.672779	cold	1	0.216115	CG12104	1	1.22387	Su(dx)	1	0.151828	Scox	1	0.792957
sky	1	0.900095	Apt1	1	0.611872	CG4101	1	0.2955	Set1	1	0.230753	swm	1	0.271884	Rab11	0.856302	1.16932	BubR1	1	0.239134	SPoCk	1	0.324205	Mhcl	1	0.114199	wal	1	0.255666
Nup154	1	1.07494	blw	1	0.281218	CG11409	1	1.28852	Sumo	1	0.12425	Ankle2	1	0.469619	CG33941	0.856963	1.23089	Tmx3	1	0.392202	Wdr82	1	0.826558	CG13334	1	1.50945	Polr2E	1	0.363079
Mical	1	0.338017	Fmr1	1	0.38733	zen2	1	1.15428	CG4074	1	0.911893	NC2Œ≤	1	0.344029	Arl5	0.859603	1.71746	GATAd	1	0.517631	CG32278	1	0.325167	mRpL11	1	0.095155	CG8314	1	0.24994
egg	1	0.946589	Amun	1	0.436665	CG9922	1	0.370439	Den1	1	0.39038	Den1	1	0.37857	CG14803	0.863617	1.5198	CG2691	1	0.566561	Vps26	1	0.773655	CG8237	1	0.0631129	Nop60B	1	0.0774796
tyn	1	0.701758	mura	1	0.266461	Ak6	1	0.49387	CG10214	1	0.242256	Prp39	1	0.137429	Uqcc1	0.863617	1.96993	Non1	1	0.217367	CG2852	1	-0.585769	bonsai	1	0.113151	CG31460	1	0.28163
ctp	1	0.329513	Sirt1	1	0.238152	Vav	1	0.380035	bur	1	0.547118	CG14322	1	0.404232	Aladin	0.863617	1.48767	Xrp1	1	0.351714	CG15861	1	0.797805	RpS15Ab	1	0.0771909	Elba1	1	0.211225
Xbp1	1	0.956226	Sox102F	1	0.769884	CG1371	1	0.481173	CG4896	1	0.389345	MED18	1	0.389565	Snr1	0.867761	0.959915	CG4080	1	0.156769	dob	1	1.72078	CG4511	1	0.274874	AP-1Œº	1	0.977756
NUCB1	1	0.299202	CG31064	1	0.694051	glo	1	0.207449	Cf2	1	0.489951	AdamTS-A	1	0.517613	CG8892	0.872738	1.73723	NFAT	1	0.159258	SCAR	1	2.06469	CG13594	1	2.03688	CG9393	1	0.486198
Not1	1	0.307597	Cadps	1	0.294098	CrebB	1	0.413136	Ziz	1	0.49437	CG11170	1	0.495968	SMC5	0.872738	1.17592	Cont	1	0.416534	Dpy-30L1	1	0.464591	Ldaf1	1	0.0473129	dome	1	0.21833
Dpck	1	0.504735	mRpL22	1	0.443572	ITP	1	0.67936	Pdrg1	1	0.510585	sip2	1	0.381808	Rpn5	0.875917	0.955532	CG11906	1	0.819431	TBC1D5	1	0.481578	HDAC1	1	0.0803585	lost	1	0.373875
AP-2œÉ	1	0.725799	PIP4K	1	0.286218	e(y)3	1	0.191423	oys	1	0.171655	MTA1-like	1	0.215621	ghi	0.878166	0.643732	Calr	1	0.18787	HP1b	1	0.516556	CG10914	1	0.347017	CG31517	1	0.846045
IntS3	1	0.670256	CG11180	1	0.278359	Tao	1	0.195887	Zmynd8	1	0.300583	CG7352	1	0.696901	eas	0.88248	1.26723	CG30344	1	0.583997	RYBP	1	1.55758	CG6443	1	0.180576	htk	1	0.296395
CG5196	1	0.813089	CG4612	1	0.534501	FBgn0058178	1	0.2119	PlexA	1	0.114672	fry	1	0.365184	Crk	0.882514	0.991848	COX5B	1	0.190707	CG1265	1	0.402965	CG4953	1	0.446396	futsch	1	2.19625
CG2162	1	0.751805	TfIIFŒ±	1	0.2836	mgr	1	0.406244	CG5861	1	0.180682	Acer	1	0.212061	Tbc1d8-9	0.884256	1.52488	Fdx2	1	0.524783	PpD3	1	0.827235	nudE	1	0.0689213	CG9917	1	2.19311
CG5861	1	0.370251	bel	1	0.246849	Son	1	0.280669	Spf30	1	0.169916	CG32486	1	0.146539	Rbp1	0.884256	0.629493	CG4022	1	0.30463	Arp6	1	0.454258	CG14696	1	1.10465	Syb	1	0.18836
Atx2	1	0.548819	fkh	1	0.451244	Stat92E	1	0.220178	CG12541	1	0.711711	CG17660	1	0.60587	MED21	0.884256	1.31468	TM9SF2	1	0.319615	IntS12	1	1.26861	eIF2D	1	0.16812	alc	1	1.42808
Cdk8	1	1.32384	mod	1	0.225665	Pi3K21B	1	0.734806	RecQ4	1	0.451855	NacŒ±	1	0.207812	Pfdn2	0.884256	0.778149	Ank	1	0.407392	Hou	1	0.346131	CG1824	1	0.365633	GstE1	1	1.00649
LPCAT	1	0.988146	FBgn0262511	1	0.286067	AstC	1	1.07418	LanB1	1	0.372745	CG5746	1	0.186761	Set	0.885213	0.681557	ND-ASHI	1	0.197617	hpRNA:CR18854	1	1.13249	tomboy40	1	0.477879	CG7130	1	1.02929
plh	1	1.33152	lok	1	0.435891	CG2147	1	0.808675	Kdm2	1	0.634321	Mgtor	1	0.139732	Manf	0.891265	0.663649	beat-Vc	1	1.87066	Tbcb	1	0.717278	CG3651	1	0.142881	kst	1	0.44668
ITP	1	1.18036	FBgn0086613	1	0.337416	lncRNA:roX2	1	0.509884	Vps13D	1	0.454638	GŒ≤13F	1	0.136251	Edc3	0.895268	2.07907	RpL38	1	0.213333	c12.1	1	0.406775	CG14868	1	1.18506	Hrd3	1	0.49157
Rm62	1	0.364175	eIF3c	1	0.275925	Sirt1	1	0.132837	Pde11	1	0.464421	CG14915	1	0.978533	Pomp	0.895268	0.679514	Nadk1a	1	0.243499	ver	1	0.725822	CG8388	1	0.232855	sr	1	1.2329
Polr2K	1	0.474234	ash1	1	0.327111	PRAS40	1	0.146656	AGO2	1	0.419081	Actn	1	0.483167	Klp10A	0.895268	1.93637	ci	1	0.227077	CG7789	1	0.65992	vlc	1	0.124371	CG33181	1	0.733011
kz	1	1.37283	MED19	1	0.267125	Men	1	1.81191	CG10465	1	0.220957	Pof	1	0.36936	ND-30	0.897639	0.691632	KrT95D	1	0.166602	CG11122	1	0.731231	Hrs	1	0.453342	DnaJ-H	1	1.46786
Chpf	1	0.569745	Nulp1	1	0.55594	RluA-2	1	0.322016	RSG7	1	2.43893	CG8929	1	0.148439	enc	0.900031	0.872982	CG2162	1	0.468848	CG1236	1	0.663719	ERR	1	0.608907	snf	1	0.319151
arr	1	0.307632	BicD	1	0.579451	sick	1	0.171513	sxc	1	0.201401	Kmn2	1	0.320107	tth	0.900935	2.28536	Rcc1	1	0.189484	Lime	1	0.518564	RN-tre	1	0.0904192	pix	1	0.332219
CG33116	1	0.544892	CG10903	1	0.393729	l(2)41Ab	1	0.427359	CG10600	1	0.169876	sut1	1	0.680407	CG32512	0.911063	1.44212	CG6962	1	0.493727	Mpv17	1	0.212209	Mgat1	1	0.326326	eIF3a	1	0.246224
asrij	1	0.39147	ND-B14.7	1	0.235058	koko	1	0.251777	CG15019	1	0.222635	CG10053	1	0.499226	Crag	0.913384	1.44384	CG12541	1	0.800216	mRpS16	1	0.363054	mri	1	0.0915957	CG30398	1	2.40614
Uhg2	1	0.55832	Tgi	1	0.275479	Ptpmeg	1	0.187445	CG14657	1	0.413442	Tango6	1	0.284554	Tnpo	0.913384	0.928229	Zif	1	0.583476	Spx	1	0.467223	CG15914	1	0.407061	Pdk	1	0.607407
CG4880	1	0.402828	Cpr73D	1	3.90707	CG4313	1	0.754383	CG4452	1	0.132253	CG33774	1	0.215138	VhaAC39-1	0.913384	1.43794	sr	1	1.1678	mRpL12	1	0.360731	lncRNA:CR45900	1	1.13153	Œ±4GT1	1	0.538122
CG7220	1	0.566835	MAPk-Ak2	1	0.333488	CG15160	1	0.495412	lncRNA:CR44357	1	0.922543	ND-ACP	1	0.17566	mav	0.919563	0.793366	mRpL19	1	0.29927	shi	1	0.584333	oys	1	0.0462658	Pxt	1	1.28172
coil	1	0.618037	RhoGAP71E	1	0.33457	asRNA:CR45270	1	0.417072	Kr	1	0.158111	su(sable)	1	0.288432	Catsup	0.921049	0.815908	Hel89B	1	0.652343	Deaf1	1	0.770347	Rop	1	0.417412	raw	1	0.511884
CG15111	1	0.619902	edl	1	0.823063	CG42232	1	0.162553	MrgBP	1	0.229398	esc	1	0.746553	LTV1	0.92479	1.089	Fs	1	1.76476	CG5149	1	0.672174	CG1971	1	0.540673	Gapdh1	1	0.590924
dmpd	1	0.635253	aurB	1	0.393014	drk	1	0.168751	lncRNA:CR45388	1	4.0412	CG15646	1	1.1176	SMC2	0.927617	1.65916	Hrb87F	1	0.15392	EndoU	1	0.202695	CG6028	1	0.171079	mus81	1	1.611
slmb	1	0.418417	CG17977	1	0.93829	TfIIFŒ±	1	0.175755	eff	1	0.149735	ND-B22	1	0.143267	Acn	0.928374	0.839492	RFeSP	1	0.154457	CycK	1	0.41336	CG12895	1	0.112632	RpS14a	1	-0.188331
Fign	1	1.02813	CG9705	1	0.272887	comm	1	0.249288	Ctps	1	0.40273	Unc-115a	1	0.503032	Taf4	0.930189	0.694893	ND-B14	1	0.200926	Spase12	1	0.215955	Boh2	1	0.233425	Tango11	1	0.320984
Hem	1	0.879077	Kebab	1	0.716651	CG18213	1	0.368293	mys	1	0.281335	hzg	1	0.165628	Tab2	0.931064	1.68732	Rpn6	1	0.251829	Dbp21E2	1	0.67444	CG3679	1	0.149544	CG42445	1	0.369205
CG7484	1	0.358643	chrb	1	0.351974	Nrg	1	0.118969	RpS15Ab	1	0.231643	Src64B	1	0.157269	kay	0.931692	1.79046	Diap1	1	0.297362	EDTP	1	0.969781	CG32276	1	0.0309831	PCB	1	3.59481
mtgo	1	0.386114	ND-B14.5A	1	0.287119	htk	1	0.230893	ex	1	0.267305	Gld2	1	0.689362	Spn	0.934745	0.890392	Sfmbt	1	0.323008	AsnS	1	1.31756	CG4968	1	0.0401405	pim	1	0.295558
SNRPG	1	0.327409	NacŒ±	1	0.314381	Nelf-A	1	0.351227	CG8611	1	0.607996	sktl	1	0.278103	COX6B	0.935311	0.67707	kraken	1	0.389213	Sdhaf3	1	0.656998	Alg1	1	0.0802023	CG3726	1	1.06331
CG42232	1	0.342522	Set	1	0.230791	Hacd1	1	0.611108	bgm	1	2.13796	aPKC	1	0.28164	LysRS	0.935311	1.28472	Ctr1A	1	0.821943	CG11367	1	0.406511	Tango4	1	0.151652	AdamTS-B	1	0.79777
elav	1	0.451566	Ent1	1	0.612487	Ipk1	1	0.375721	larp	1	0.203584	lncRNA:CR44833	1	0.329501	ssp	0.935331	1.04128	mRpL40	1	0.455355	AP-1Œ≥	1	0.858979	mEFTu1	1	0.123987	CG31937	1	0.225877
mRpL19	1	0.486027	Rdl	1	2.37656	brm	1	0.301297	CG14073	1	0.126899	Sema1a	1	0.158537	stg	0.93549	0.785826	da	1	0.186447	Mon1	1	0.753167	lncRNA:CR46056	1	0.854741	lncRNA:CR40469	1	1.17913
ReepA	1	0.368793	CG1416	1	0.296309	lncRNA:CR43264	1	0.133568	CG1239	1	0.426467	CG7655	1	0.315088	CG31637	0.936909	1.41002	CG34015	1	0.281291	Elp5	1	0.673882	lncRNA:CR44918	1	1.46189	IntS6	1	0.6494
mask	1	0.300935	lncRNA:CR45979	1	0.43517	nAChRŒ±3	1	1.03948	dj-1Œ≤	1	0.308047	Smurf	1	0.134899	Rm62	0.936909	0.599612	26-29-p	1	0.402608	CG7536	1	0.366546	Rab32	1	0.463629	Obp99a	1	0.558678
l(3)87Df	1	0.934003	Taf6	1	0.419071	CG3558	1	0.268673	CG12576	1	0.315629	ago	1	0.272034	Mpv17	0.937342	0.774825	Cep135	1	0.404004	mars	1	0.902414	Smyd4-4	1	0.471917	Dlic	1	0.807504
Vap33	1	0.331326	lig	1	0.267144	CG18336	1	1.09928	Pgant5	1	0.22471	snama	1	0.325317	swm	0.956108	1.06986	Ent2	1	0.279026	CG7601	1	0.561825	FBgn0025683	1	0.991402	Fdh	1	0.359802
CkIŒ±	1	0.316517	btl	1	0.55274	Madm	1	0.601563	Saf-B	1	0.167389	CG4045	1	0.5867	Syx18	0.959031	2.3491	cav	1	0.476994	4E-T	1	0.616866	Ufd4	1	0.0817341	CG5850	1	1.63519
CG4313	1	1.25487	dve	1	2.1666	RanBPM	1	0.285932	Hph	1	0.586565	CG4452	1	0.134612	SelT	0.959858	0.728794	Isha	1	0.331181	Past1	1	0.898028	CG10343	1	0.110673	mRpL16	1	0.302603
CG17715	1	0.355985	CG3097	1	1.51694	Tango6	1	0.292205	CG1418	1	0.278427	CG16986	1	0.398106	gt	0.961412	1.10567	nrv1	1	0.695389	GlyRS	1	1.4763	CG7741	1	0.335378	tacc	1	0.380152
CG30015	1	0.450668	CG31523	1	0.250127	CG11007	1	0.61751	Gug	1	0.20119	CG12576	1	0.31008	Mad	0.969592	0.849912	CG14894	1	0.229901	Khc	1	1.26375	CG7049	1	0.115547	Cirl	1	0.229498
Vav	1	0.669022	CG31522	1	0.732349	Ref1	1	0.128615	ph-d	1	0.346284	dikar	1	0.172622	parvin	0.972622	2.16991	CG17528	1	0.264674	sced	1	1.40868	CG13532	1	1.55821	UQCR-C2	1	0.351765
CG14767	1	0.736233	Arglu1	1	0.281388	hbn	1	0.316054	SF1	1	0.221074	CG42672	1	0.282205	mask	0.98425	0.691983	lncRNA:CR44718	1	2.02311	l(2)37Cd	1	1.66825	CG8389	1	0.133087	RpS30	1	-0.117487
CCT4	1	0.615952	CG45049	1	0.229246	wcy	1	0.151175	Sod2	1	0.179271	CG16974	1	0.24719	heca	0.990798	0.807308	CG42806	1	0.719819	Aef1	1	1.27771	aru	1	0.182131	CG31705	1	0.746236
Taf10b	1	0.417299	ox	1	0.291316	kune	1	0.207243	Idi	1	0.264424	CG1647	1	0.4421	pgc	0.995746	0.815738	tho2	1	0.245569	CG13319	1	0.270155	Zip71B	1	0.775697	CG32425	1	1.09157
Bap55	1	0.558238	fry	1	0.520195	lncRNA:CR44718	1	1.7819	Rheb	1	0.377876	CG9344	1	0.702732	Pdk	0.995746	1.67573	sgg	1	0.141245	GstE13	1	0.435199	CG9119	1	0.536517	capt	1	0.651758
ics	1	0.437686	Dhit	1	0.941803	CG7985	1	0.870386	GŒ±s	1	0.19065	RasGAP1	1	0.163032	Drep1	0.997711	2.15208	RpL8	1	0.0631275	nonA-l	1	1.03444	Rif1	1	0.148344	CG32373	1	1.60751
da	1	0.300432	Fbl6	1	0.389062	CR43670	1	0.910214	CG15561	1	0.227391	CG12991	1	1.01178	CG7011	0.998246	0.878476	ND-B14.5B	1	0.236056	CG1218	1	0.692222	JMJD6	1	0.10187	Plod	1	0.515043
Taf10	1	0.34887	CG10324	1	0.441906	CG7102	1	0.466612	spt4	1	0.19066	mRpL36	1	0.395426	fd19B	1	2.94444	Ns1	1	0.565887	mRpS29	1	0.993426	CG5056	1	0.217966	Pcl	1	0.280075
Cals	1	0.335468	Unc-115a	1	0.694808	Taf10	1	0.170446	Jarid2	1	0.128458	dome	1	0.158093	Dlic	1	1.99277	eRF1	1	0.320874	Dlc90F	1	0.1851	mRpS23	1	0.239626	CG42613	1	2.28356
CG31875	1	1.13736	pasi2	1	0.322638	Adar	1	0.435286	Neb-cGP	1	0.134946	chm	1	0.33034	eIF2Œ±	1	0.970723	CG5039	1	0.409906	CG3420	1	0.32971	CG17593	1	0.104631	Rpt1	1	0.418556
SCCRO3	1	0.851289	ex	1	0.389024	CG7352	1	0.626198	Psf3	1	0.303926	Kebab	1	0.487513	CG9346	1	2.15007	CG14712	1	1.14984	hpRNA:CR32207	1	0.351615	mRpS9	1	0.0610095	mt:ND1	1	0.104492
l(1)G0320	1	0.447617	BRWD3	1	0.351013	CG12056	1	0.645508	BubR1	1	0.175084	ITP	1	0.63769	papi	1	1.73334	mub	1	0.587948	Chd64	1	0.684186	Dlg5	1	0.14814	Rac1	1	0.267852
ebi	1	0.83658	Asap	1	0.384292	CG4676	1	1.19388	htk	1	0.220706	ReepB	1	0.508559	Rnf11	1	0.988294	CG3071	1	0.434921	CG15514	1	0.618508	GILT1	1	-0.046283	CG6180	1	0.962105
sty	1	0.372586	syd	1	0.455918	CG4887	1	0.489382	Idgf2	1	0.287027	Ndfip	1	0.272269	Smox	1	1.1003	CG11127	1	0.260559	CG32243	1	0.9875	maf-S	1	0.0440462	Ras85D	1	0.182059
Pp1-87B	1	0.452952	Usp47	1	0.375355	lncRNA:CR44058	1	3.25484	ash1	1	0.202763	Tre1	1	0.178795	CG8004	1	1.27228	CG7997	1	0.31522	CG3594	1	0.730837	FBgn0035987	1	0.10103	CG8675	1	0.53613
aph-1	1	0.301077	lncRNA:CR32773	1	0.930847	galla-1	1	0.503884	CG33170	1	0.252513	Ndf	1	0.132734	CG9302	1	0.942897	cype	1	0.15886	Socs16D	1	0.805877	CG7646	1	0.26256	Mnt	1	1.07876
CG14322	1	0.673751	shams	1	0.400419	ATP8A	1	0.332515	CG9003	1	0.322026	lncRNA:CR44677	1	0.202355	CG5880	1	1.12265	CG7407	1	0.259945	Stoml2	1	0.379441	CG10444	1	0.453475	CG3655	1	0.223947
CG5946	1	0.505347	CG10333	1	0.465683	bchs	1	0.398514	elg1	1	0.352453	Mob4	1	0.354105	CG17528	1	0.927505	mt:srRNA	1	0.166753	CG12895	1	0.372714	lncRNA:CR44885	1	1.19049	gnu	1	1.20553
imd	1	0.689252	Saf-B	1	0.258007	ash1	1	0.20343	Mrtf	1	0.260542	CG7656	1	0.305649	Fis1	1	0.868769	CG7102	1	0.573467	Rpt6	1	0.377329	CG6683	1	0.214626	prod	1	0.477784
lncRNA:CR31044	1	0.288873	Fnta	1	0.483682	CG17593	1	0.292161	osa	1	0.138079	sob	1	1.53128	Drep2	1	1.15535	pzg	1	0.323272	RASSF8	1	0.544551	CG31875	1	0.190933	lncRNA:CR46148	1	1.62121
CG11211	1	0.995113	orion	1	0.366788	CG7655	1	0.326024	AGO3	1	0.231403	CG12107	1	0.406734	Cisd2	1	0.657506	Stim	1	0.178094	Uxs	1	0.759421	Gpat4	1	0.0633103	ND-49	1	0.376676
Pten	1	0.499947	snoRNA:Œ®18S-301	1	0.888668	CG5885	1	0.218713	app	1	0.179876	CG5500	1	0.546444	wun	1	1.13888	CG5196	1	0.516435	Pop4	1	0.655631	Larp7	1	0.442326	Uqcc1	1	0.718617
cass	1	0.276799	CG42806	1	0.878377	Hrb98DE	1	0.103227	LBR	1	0.14591	Atx2	1	0.269037	Ref1	1	0.649405	CG46280	1	0.377491	PNKP	1	0.998151	Ccm3	1	0.184504	mt:ATPase6	1	0.0561159
TfIIFŒ±	1	0.332667	Tsp97E	1	0.219648	CG1440	1	0.12301	CkIŒ±	1	0.145989	Uhg3	1	0.270838	CG12012	1	1.17645	GLaz	1	0.501522	CG12746	1	0.376408	dib	1	0.130981	Eaf6	1	0.497844
Chc	1	0.643257	Idh3a	1	0.269039	CG33107	1	0.483868	CG17168	1	0.228898	kune	1	0.19706	Hrd3	1	1.40872	CG2909	1	0.602461	CG12909	1	0.43703	scat	1	0.390589	Vha55	1	0.780182
Rh4	1	0.89016	Rab35	1	0.242505	Cnot4	1	0.188722	KrT95D	1	0.123195	dre4	1	0.308425	CG5708	1	1.24844	Zip71B	1	2.0856	tor	1	0.845877	l(2)10685	1	0.737607	Arv1	1	0.214574
Rpn13	1	0.537896	CG14252	1	0.577284	Mcr	1	0.481617	snsl	1	0.906346	conv	1	0.692118	ssp3	1	0.902542	Atg101	1	0.334241	Ubc6	1	0.521517	CG7148	1	0.287251	pch2	1	0.35735
NdufV3	1	0.57757	ProsŒ±4	1	0.20693	Not1	1	0.131893	Snx27	1	0.308028	Muc14A	1	0.604497	CenG1A	1	1.93207	CG1910	1	0.139601	CG5541	1	0.353321	Bcs1	1	0.217832	CG15356	1	0.88205
sun	1	0.327459	Mvd	1	1.88665	CG17977	1	0.593303	stau	1	0.222499	Yeti	1	0.116253	ova	1	0.747029	porin	1	0.147678	hng2	1	1.5549	CR43727	1	0.535606	HUWE1	1	0.348845
Cyp6u1	1	1.36215	GMF	1	0.41726	Ehbp1	1	0.122943	GstT1	1	0.162393	timeout	1	0.573377	SkpA	1	0.647892	M1BP	1	0.440896	MtpŒ≤	1	0.641035	up	1	0.839095	mth	1	0.728282
lncRNA:CR45962	1	0.891778	Gnf1	1	0.729319	CG10077	1	0.127082	CAP	1	2.13406	Su(H)	1	0.213865	Pten	1	1.10827	ND-MLRQ	1	0.156417	CG13365	1	0.370554	janB	1	0.340877	Neos	1	0.755201
CG6066	1	0.302957	CG11050	1	0.277166	rk	1	1.90916	f	1	2.3826	RluA-2	1	0.286376	rl	1	0.708712	Spt5	1	0.284225	M6	1	1.02286	CG13001	1	0.276116	zuc	1	0.498078
C3G	1	0.619791	ImpL2	1	0.224456	Arl4	1	0.239244	tho2	1	0.200769	Rab19	1	0.539169	HIP-R	1	2.32585	atl	1	0.274542	Tes	1	1.27291	CG10324	1	0.0948069	Ubi-p5E	1	0.291168
Nedd8	1	0.290627	CG13185	1	0.558998	Rheb	1	0.349057	TBPH	1	0.223612	psq	1	0.517904	Sccpdh1	1	1.1224	CG5708	1	0.37308	mRpS18A	1	0.386276	CG5808	1	0.0900781	CG30344	1	0.5467
Iml1	1	0.654213	Polr2J	1	0.276383	Ndf	1	0.102866	myo	1	0.14669	Fs(2)Ket	1	0.124762	san	1	0.700811	Pepck2	1	1.39159	pths	1	0.54224	mRpS10	1	0.0542746	Ent2	1	0.273518
miple2	1	0.713504	CG1737	1	0.262112	Ada2b	1	0.254142	Usp47	1	0.226096	SppL	1	0.343943	Rab2	1	0.755252	CG15019	1	0.2365	Vps11	1	0.826463	7B2	1	0.491563	CG1309	1	0.886931
tud	1	0.574406	nop5	1	0.223368	drl	1	0.273795	Ca-Œ±1T	1	0.76336	ATPsynC	1	0.130849	CG5808	1	1.02814	Pcmt	1	0.296562	Mink	1	0.819481	Alg7	1	0.287682	CG9231	1	0.302397
CG16985	1	0.670414	elav	1	0.324119	Der-1	1	0.260533	pav	1	0.324425	metro	1	2.26418	GPHR	1	1.4324	CYLD	1	0.300971	CG43783	1	1.8419	UQCR-C2	1	0.100187	CG40006	1	0.823751
lncRNA:Œ±Œ≥-element:CR32865	1	0.758059	Fsn	1	0.603154	Acer	1	0.194949	caup	1	1.81142	homer	1	0.24717	CG11523	1	0.915763	mt:ND6	1	0.170048	zuc	1	0.495139	Arf1	1	0.0433834	Itpr	1	1.57158
Pex2	1	0.402617	insc	1	1.34538	CG5339	1	0.309598	Rlip	1	0.454117	SelG	1	0.378562	Rpt1	1	1.2988	CG15083	1	0.158016	ATP6AP2	1	0.246473	CG13392	1	0.122781	Drep2	1	0.341498
Ankle2	1	0.75144	RecQ4	1	0.619525	msb1l	1	0.106777	Sirt1	1	0.130022	spict	1	0.409232	Cerk	1	2.65697	CG17574	1	0.289909	Hex-A	1	1.50787	CG16865	1	0.177294	Pgant9	1	1.13072
Acyp2	1	0.614976	dmpd	1	0.468056	CG4612	1	0.304161	mRpL47	1	0.276639	lncRNA:CR44933	1	1.35342	CG6310	1	2.09023	KdelR	1	0.162004	Su(fu)	1	0.555609	Rgk2	1	1.28316	dco	1	0.26523
CG5292	1	0.716699	CG17683	1	0.397976	Rm62	1	0.0814688	NacŒ±	1	0.185219	Rga	1	0.195776	rdgA	1	2.26778	Rab35	1	0.184272	Dref	1	0.809886	zpg	1	0.165817	Vha100-1	1	0.300242
Nup98-96	1	0.503095	cmet	1	0.554869	Zmynd8	1	0.240354	Tfb4	1	0.298408	CG5815	1	0.478455	SmD2	1	0.653937	RpL28	1	0.235341	twe	1	1.2575	peng	1	0.201383	Vps26	1	0.734797
pasi1	1	0.282042	ATPsynE	1	0.218492	twr	1	0.107391	fdl	1	0.466209	ics	1	0.207098	wmd	1	0.906336	Ccdc58	1	0.293972	Pdk	1	0.564896	CG32579	1	0.301907	HP1c	1	0.401056
Hacd2	1	0.598291	CG5521	1	0.435618	Sox14	1	0.277867	simj	1	0.150161	Fur1	1	0.133455	Polr1F	1	1.33591	CCT4	1	0.373789	Grasp65	1	0.901625	Acer	1	0.074751	otp	1	3.0502
Snap25	1	0.899979	DIP-Œ±	1	0.271206	dos	1	0.302226	Rbcn-3B	1	0.310041	Pfrx	1	0.31198	ProsŒ≤3	1	0.593793	Ogdh	1	0.876713	krimp	1	1.91001	kel	1	0.121054	Cpes	1	0.791059
E(z)	1	0.509822	Snp	1	0.211764	asRNA:CR45925	1	1.56112	sba	1	0.282076	CG14937	1	0.13169	RN-tre	1	1.05831	Fgop2	1	0.380983	sordd1	1	0.701595	Rab4	1	0.116824	CG30423	1	-0.00869648
Rae1	1	0.530925	Ptpmeg	1	0.276055	Nup160	1	0.543017	oaf	1	0.14632	Vps28	1	0.367267	Flo2	1	0.742049	SmE	1	0.175045	CG30096	1	1.49305	Tmem63	1	0.599766	CG1896	1	0.384573
rhea	1	0.420294	mrva	1	0.201763	Eb1	1	0.109009	CG3505	1	1.16534	Adf1	1	0.149827	Tl	1	0.655919	Bem46	1	0.405329	CG12081	1	0.857487	CG1218	1	0.190077	CG15343	1	3.88252
CG14646	1	0.858637	Surf6	1	0.249616	PTPMT1	1	0.651995	mRpL19	1	0.22922	HINT1	1	0.119324	His3.3B	1	0.726394	RpL34a	1	0.181317	CG7208	1	2.49184	CG45263	1	0.0287817	strat	1	0.980846
crok	1	0.267731	RFeSP	1	0.204996	CG18428	1	0.190193	UQCR-C1	1	0.175245	Dpck	1	0.218645	CG14270	1	0.968678	RhoGAP15B	1	0.425252	CG2921	1	1.52797	CG9853	1	0.100591	CG12310	1	7.94614
ND-B14.5A	1	0.335766	CG7546	1	0.525428	CG8209	1	0.291079	CG10147	1	1.18173	Hs6st	1	0.193134	hob	1	1.38437	heix	1	0.379918	Edc3	1	0.656209	CG32100	1	0.237705	Pvf1	1	1.62428
CG4612	1	0.575617	CLIP-190	1	0.245502	Wnk	1	0.484257	Surf6	1	0.157837	gb	1	0.235407	CG43658	1	0.861065	Tnpo	1	0.232386	CG7730	1	1.3375	Atu	1	0.117948	Indy	1	0.29655
Vrp1	1	0.529203	Gpo1	1	1.56978	Blos3	1	0.525181	Pgk	1	0.431438	CG4101	1	0.262193	CG12171	1	1.33838	l(2)gl	1	0.13295	chic	1	-0.0658721	homer	1	0.0954796	CG12991	1	1.00855
twr	1	0.272727	pck	1	0.249413	G9a	1	0.117636	galla-1	1	0.468221	Iml1	1	0.359897	TORIP	1	0.947229	ND-24	1	0.36776	lace	1	1.04071	pim	1	0.0730419	lili	1	0.669044
LManII	1	0.637524	Strn-Mlck	1	0.562494	lt	1	0.711351	CG18081	1	0.133746	qkr58E-3	1	0.213302	Dg	1	0.813784	Tif-IA	1	0.516633	TRAM	1	0.34849	CG5966	1	1.37926	CG31195	1	0.458341
Arv1	1	0.328672	tsu	1	0.207278	ItgaPS4	1	4.04318	CG11583	1	0.281091	mRpS2	1	0.487748	Blm	1	1.74876	CG14621	1	0.589623	Pmvk	1	0.835463	CG2147	1	0.25561	CG12071	1	1.32385
MED31	1	0.406559	Rpn12	1	0.224193	CG3402	1	0.391078	Mcm10	1	0.638092	Ac13E	1	0.586447	S2P	1	1.60583	lncRNA:CR44619	1	1.39225	cana	1	1.36679	Elp5	1	0.177972	CG15160	1	0.533791
Myo81F	1	0.33661	nocte	1	0.242431	CG17919	1	0.855813	Cbs	1	0.574664	MetRS-m	1	0.330761	amrt	1	1.1379	CkIIŒ≤	1	0.160907	CG7519	1	0.307068	RfC3	1	0.225775	JTBR	1	0.467753
CG12991	1	1.45721	CG4455	1	0.206485	Adi1	1	0.298898	ND-B14	1	0.149622	CG32280	1	0.503916	ATPsynŒ≤	1	0.623053	RpS16	1	0.0603986	mtrm	1	1.38811	vap	1	0.173458	Ykt6	1	0.607216
Naa40	1	0.528329	bol	1	0.382643	Rab4	1	0.282642	Not11	1	0.633799	AstC-R2	1	1.90549	fwd	1	0.629481	CG10702	1	0.487227	Saysd1	1	0.442077	L2HGDH	1	0.306459	Der-2	1	0.513648
Œ≤Tub65B	1	1.31074	Stat92E	1	0.29226	mRpS14	1	0.330047	NSD	1	0.53607	BRWD3	1	0.202106	CkIŒ±	1	0.679488	wap	1	0.266574	feo	1	0.323458	Rpn3	1	0.211206	CG14683	1	0.448225
Lamp1	1	0.279552	Cbp20	1	0.277659	CG14710	1	0.520295	cdi	1	0.134216	PolE2	1	1.04189	CG31635	1	0.631296	Cpr	1	0.207696	Pez	1	0.984825	RhoGAP92B	1	0.591827	MED4	1	0.519521
Adf1	1	0.315684	CG14074	1	0.549993	uzip	1	0.309352	CG15625	1	2.11791	dpr19	1	0.609706	CG14883	1	1.91443	NHP2	1	0.173903	snk	1	1.06773	GstS1	1	0.0997129	CG3376	1	0.547592
Dora	1	0.289688	Cf2	1	0.64392	Su(var)3-7	1	0.3851	RpL22	1	0.11276	Ppt2	1	0.191223	tyn	1	1.30766	Max	1	0.371238	Lst8	1	1.52301	CRAT	1	0.219225	CG4360	1	0.384246
CG30428	1	0.742586	lncRNA:CR44043	1	1.66928	tos	1	0.802564	Spt5	1	0.215397	PI31	1	0.147076	robo1	1	1.05961	CG32599	1	1.30329	CHMP2B	1	0.816001	CG11367	1	0.105689	CG7601	1	0.51203
CG42542	1	0.303721	CG14767	1	0.5651	Rlip	1	0.420797	Pcl	1	0.198977	CG9170	1	0.539701	Tob	1	1.41488	SmF	1	0.213277	Aldh-III	1	0.718597	Trxr1	1	0.202584	Nf-YC	1	0.814932
CG5815	1	0.819965	Cpr78Cc	1	2.17329	MsrA	1	0.208094	Hmr	1	0.464352	Sras	1	0.201014	CG4364	1	0.814742	Wnt4	1	2.10311	CG4038	1	0.301292	CG14367	1	0.718247	msl-2	1	0.275181
dtn	1	0.524143	Sam-S	1	0.32445	Muc14A	1	0.539447	Asx	1	0.204062	CG6966	1	0.257564	Usp1	1	2.49916	vsg	1	0.229971	CG31360	1	1.23922	Pex6	1	0.330024	CG3662	1	0.159013
SMC6	1	0.832765	Ubc2	1	0.263754	en	1	2.08137	Axn	1	0.211966	CG1888	1	0.370467	CG11334	1	1.32094	Chro	1	0.171314	CG13601	1	0.7662	CG7841	1	0.461662	mod(mdg4)	1	0.0883335
CG12056	1	1.08325	CG10939	1	0.846931	LRR	1	0.480313	CG11030	1	0.35959	Clamp	1	0.323198	zpg	1	1.9907	Chrac-14	1	0.186017	mRpS18B	1	0.378127	CG9004	1	0.226911	Ppt2	1	0.248806
Agpat3	1	0.34291	arx	1	0.35314	CG2182	1	0.14231	pns	1	0.29876	kl-3	1	0.441219	JTBR	1	1.38994	Rab1	1	0.22695	CG1227	1	0.537829	hook	1	0.0655778	rho-4	1	0.241023
Ppt1	1	0.391803	Cse1	1	0.848415	CG12608	1	0.363905	UQCR-11	1	0.123825	tral	1	0.114484	Gabat	1	1.1551	hoip	1	0.353278	CG3376	1	0.491225	Gfat2	1	0.407122	CG3168	1	3.44793
CG7685	1	0.637669	Pak	1	0.478624	Meics	1	0.638166	Pc	1	0.301255	Phs	1	0.238684	XRCC1	1	1.52837	Dhx15	1	0.584143	Bgb	1	0.678981	CG32829	1	0.186931	CG31688	1	1.57866
Plod	1	0.667376	anne	1	0.205936	CG9967	1	0.495997	CG9922	1	0.30651	NC2Œ±	1	0.370119	CG41099	1	1.18387	CG1090	1	3.51496	CG10584	1	1.06843	CG32473	1	0.0869074	Trl	1	0.392031
VhaM9.7-a	1	0.535906	CG12746	1	0.41032	MFS15	1	0.480598	CG3500	1	0.255164	lncRNA:CR44326	1	1.07797	tra	1	1.474	asRNA:CR45139	1	0.275918	CG6567	1	1.05444	Lamtor1	1	0.0373028	Past1	1	0.822834
CG2145	1	0.487221	Ref1	1	0.21316	VhaPPA1-1	1	0.214067	ND-15	1	0.125243	scramb2	1	0.724685	Idh3b	1	1.78246	Ctu1	1	0.690634	ea	1	0.195319	Sbds	1	0.217247	CG31717	1	0.324958
coro	1	0.816762	bi	1	1.62649	CG8613	1	0.736061	Zir	1	0.33968	CG31064	1	0.400203	sina	1	0.588338	lncRNA:CR45668	1	0.764235	CG3860	1	2.05764	CG1943	1	0.014116	lncRNA:CR45363	1	3.2834
Atg18b	1	0.714049	Cfp1	1	0.901824	CG3918	1	0.250428	Fim	1	0.243086	CG5888	1	0.130381	Sec22	1	1.16637	RpS18	1	0.0744277	CG8379	1	0.688873	CG13373	1	0.0730287	Gmd	1	0.818663
Su(var)2-HP2	1	0.267354	Rb97D	1	0.269841	sws	1	0.166912	Polr2K	1	0.207996	CG9380	1	0.482902	Atg18b	1	1.49865	CG8132	1	0.672614	ND-23	1	0.282101	CG7275	1	0.218019	CG11523	1	0.251009
CG17721	1	0.583017	stas	1	0.592958	CG18766	1	0.513425	Ptpmeg	1	0.165599	Gmppb	1	0.667733	CG7407	1	0.868849	His3.3B	1	0.140781	CG13926	1	0.809068	CG4278	1	0.200388	dup	1	0.36953
SkpA	1	0.2664	CG4364	1	0.269021	Rlb1	1	0.327048	CG9667	1	0.240244	Rrp46	1	0.261739	Sod2	1	0.776047	Pfdn5	1	0.181518	CG12129	1	0.334759	scu	1	0.0594677	CG6805	1	0.412301
Cdc5	1	0.778299	Reph	1	0.714936	cmet	1	0.322341	SppL	1	0.349737	CG18190	1	0.546277	Pvr	1	2.09782	ProsŒ≤1	1	0.161	Roc1a	1	-0.0950497	Slip1	1	0.021335	Mon1	1	0.670713
opa	1	0.295071	GŒ≥1	1	0.294337	Golgin84	1	0.544623	MED8	1	0.402837	cas	1	0.813218	RpS21	1	0.75833	elav	1	0.250098	Es2	1	1.4213	CG7872	1	0.0412834	heix	1	0.397563
FBgn0285962	1	0.672667	mask	1	0.212141	Rnf146	1	0.545466	CG17786	1	0.279299	eIF4G2	1	0.217966	TM9SF3	1	1.28337	Mob2	1	0.146197	Cds	1	1.87815	MtnA	1	0.587095	CG5323	1	0.31646
CG12947	1	0.947273	Ubi-p5E	1	0.320389	CG14646	1	0.405423	CG15128	1	1.02256	Dph2	1	0.236954	shrb	1	1.25493	twi	1	0.221929	Stam	1	0.612672	CG6693	1	0.106463	RpL8	1	-0.119779
bug	1	0.865496	Akt	1	0.309714	Tmhs	1	0.141902	eIF4G1	1	0.121608	RecQ4	1	0.380093	Eip74EF	1	5.19738	Ada2b	1	0.29128	Iru	1	0.561268	asRNA:CR45612	1	0.585801	ŒµCOP	1	0.199819
Sema1a	1	0.299385	CG8668	1	0.207321	mbc	1	0.139346	CG14135	1	0.572156	Moe	1	0.219373	CG13319	1	0.871487	plh	1	0.83919	ECSIT	1	0.661256	CG12896	1	0.862007	ReepA	1	0.195493
Vps13D	1	0.760744	CG32409	1	0.43364	PlexB	1	0.103922	CHES-1-like	1	1.24038	SF1	1	0.192512	CG33144	1	3.29793	CG13177	1	2.6792	Dci	1	0.957629	CG44098	1	1.0974	Septin5	1	0.279568
CG8993	1	0.835099	Sec22	1	0.411884	CG11586	1	0.186174	CG5664	1	0.66976	CG31717	1	0.251799	Rbm13	1	1.54392	Ref1	1	0.149544	ball	1	0.427452	CG4611	1	0.178206	Jheh1	1	0.624526
danr	1	0.869614	nullo	1	0.303844	Pdp	1	0.915546	CG31275	1	0.483176	SmD3	1	0.0970918	futsch	1	3.9549	Poc1	1	0.650683	CG7920	1	1.39994	Sec24CD	1	0.162532	Sh	1	1.35484
Acf	1	0.4507	SC35	1	0.202895	lncRNA:CR44737	1	3.77438	lama	1	0.625293	nocte	1	0.145938	Pfdn5	1	0.735013	CG14567	1	1.08908	Ist1	1	0.472211	EMC2B	1	0.343842	wmd	1	0.259927
Nadsyn	1	0.399704	CG13921	1	0.282442	Idi	1	0.224089	CG3803	1	0.555211	vig2	1	0.290313	FBgn0039450	1	1.60172	CG6357	1	0.226564	Rpn6	1	0.224197	AP-1Œº	1	0.1981	CG10702	1	0.502729
Mlc-c	1	0.386195	CG1239	1	0.556195	Smg6	1	0.637542	Poc1	1	0.51802	ATPsynF	1	0.140563	snf	1	0.910806	sm	1	0.226037	CG3770	1	0.416344	mei-S332	1	0.300437	schlank	1	0.25887
SsRŒ≤	1	0.357672	Trf4-1	1	0.263198	asRNA:CR44894	1	0.131516	CG5199	1	0.513016	CG17786	1	0.260301	pes	1	1.36468	HDAC1	1	0.229566	CG12547	1	0.772504	Sccpdh1	1	0.0806389	Rcd4	1	0.27678
CG13097	1	0.633023	RanGAP	1	0.277381	Pfrx	1	0.287712	mRpL40	1	0.30513	CG15019	1	0.184044	blw	1	0.712067	nmd	1	0.183964	rdgBŒ≤	1	1.06072	car	1	0.15522	Arl8	1	0.123845
Pcf11	1	0.352678	dnk	1	0.184141	su(sable)	1	0.238695	Pex2	1	0.187854	Con	1	0.956822	smog	1	3.8575	CG9135	1	0.373907	TORIP	1	0.264489	fmt	1	0.060212	mop	1	0.771122
CSN7	1	0.482884	msb1l	1	0.19503	CtsF	1	0.115007	COX7A	1	0.131243	CG2021	1	0.320243	Mon1	1	1.96234	Ufm1	1	0.541868	ohgt	1	0.673286	CG18131	1	0.94184	Ak3	1	1.45186
VhaPPA1-1	1	0.430527	Der-1	1	0.368834	Agpat3	1	0.15381	LanA	1	1.51837	bug	1	0.476075	GŒ±q	1	1.66751	Cdk2	1	0.334939	CG9114	1	0.919699	fliI	1	0.181222	Septin1	1	0.375961
spn-A	1	0.724756	CG2162	1	0.511095	raw	1	0.323269	Asator	1	0.358521	Son	1	0.219649	CG10936	1	4.92339	CG15012	1	0.115535	CG14230	1	0.857265	CG13901	1	0.105119	Gnptab	1	0.640207
melt	1	0.644986	Lsm12a	1	0.244712	Dhit	1	0.504508	da	1	0.129053	CG3803	1	0.549894	Pngl	1	1.73599	Usp39	1	0.413349	CG11771	1	0.792341	CG7322	1	0.624264	ver	1	0.622657
slim	1	0.585808	Elba1	1	0.202021	phr6-4	1	0.665772	CG33978	1	0.750275	Obp44a	1	0.843139	CG1840	1	1.46703	p24-1	1	0.536823	CG15382	1	0.241402	lncRNA:CR45553	1	0.749626	Pfdn2	1	0.16911
eIF2Œ≥	1	0.534615	Paf-AHŒ±	1	0.312495	CG32022	1	0.127483	REPTOR-BP	1	0.388	prd1	1	0.567441	Vps26	1	1.95318	eIF3i	1	0.161937	MKP-4	1	1.12352	IntS2	1	0.280877	CG1632	1	5.4339
ball	1	0.652258	SIFaR	1	1.22001	lncRNA:CR44779	1	0.897953	Plap	1	0.65821	ZAP3	1	0.142759	CG5862	1	0.739872	mRpL39	1	0.365706	elm	1	0.397605	Secp43	1	0.119261	Aef1	1	1.18389
Orc5	1	0.837901	Cdk12	1	0.19964	CG11211	1	0.466529	CG9967	1	0.495575	CG34039	1	1.13307	Gdh	1	0.98267	CG8066	1	0.469291	MrgBP	1	0.234395	stac	1	0.183491	mRpL10	1	0.547916
Adar	1	0.744833	CG17721	1	0.453041	l(3)psg2	1	0.161692	Fak	1	0.134408	CG13364	1	0.141993	Orp8	1	2.54887	pim	1	0.252004	bru1	1	0.569501	CG33181	1	0.15162	CG32576	1	0.275174
eRF3	1	0.457269	CG1307	1	0.255527	CG17786	1	0.233045	CG33303	1	0.198307	babo	1	0.208021	Set1	1	0.883037	Dcps	1	0.332836	colt	1	0.17193	Chro	1	0.0362793	GstE11	1	0.590369
CG7065	1	0.501565	Septin5	1	0.319132	SMSr	1	0.77821	CG31368	1	0.394568	CG3505	1	1.14496	mth	1	1.77993	mt:tRNA:Ala-TGC	1	0.481975	Daxx	1	1.09649	mRF1	1	0.286489	GŒ≤13F	1	0.0851381
Mlf	1	0.436962	MED6	1	0.410438	tacc	1	0.254234	CG8993	1	0.442897	CG14767	1	0.348091	mub	1	1.61723	EMC3	1	0.147215	DnaJ-1	1	0.623116	Hmgcl	1	0.837662	CG9992	1	1.22362
scw	1	0.41048	mei-P26	1	0.354414	RhoGAP54D	1	0.285661	lncRNA:CR45153	1	0.600076	Hcf	1	0.172619	BthD	1	0.670408	Sec16	1	0.218119	mRpL27	1	0.335663	CG30287	1	0.634607	bon	1	0.143767
Yip1d1	1	0.929093	ND-AGGG	1	0.286444	lva	1	0.475826	osy	1	0.698419	mahe	1	0.277013	Arf1	1	0.643104	CG6013	1	0.482038	ck	1	1.23993	CG31229	1	0.17801	CG40160	1	0.448487
CenB1A	1	0.724089	HIPP1	1	0.531712	CG5854	1	0.480925	Ppat-Dpck	1	1.24195	CG5199	1	0.506839	Hsp27	1	1.67812	Ubc4	1	0.15957	CG9302	1	0.245408	CG7381	1	0.932233	Vmat	1	2.74091
ytr	1	0.518443	CG16974	1	0.338912	CycB3	1	0.133893	Clamp	1	0.306373	htt	1	0.503927	Cbp80	1	1.05942	CG7824	1	0.455948	Caf1-55	1	0.366138	Polr1E	1	0.0853249	CG6659	1	0.480106
Trs23	1	0.584322	Dcp-1	1	0.290859	Pof	1	0.321119	CG3760	1	0.564268	bonsai	1	0.253044	CG9853	1	1.29249	raptor	1	0.185038	CG9992	1	1.14926	HBS1	1	0.235546	CG10470	1	0.0895042
CG1103	1	0.262013	hppy	1	0.254416	lncRNA:CR45916	1	0.120513	Jhedup	1	2.21004	mRpL2	1	0.330006	sd	1	1.09492	Syt7	1	0.700294	GŒ±o	1	0.210236	CG14017	1	1.09232	HSPBAP1	1	1.2947
Slik	1	0.339603	Acbp1	1	0.389226	Amun	1	0.214604	PPP4R2r	1	0.147408	senju	1	0.539372	CG33635	1	0.868629	beat-Ic	1	0.835863	rhi	1	0.646669	Prp3	1	0.0918481	Mgat2	1	0.544705
Acsl	1	1.17608	HDAC1	1	0.287008	dnk	1	0.0878361	gcm	1	3.2959	mRpS6	1	0.236041	EMC6	1	0.600203	ND-B22	1	0.160138	TTLL15	1	0.947165	CG9436	1	0.18042	CG2145	1	0.300762
Nedd4	1	0.423017	Dg	1	0.259086	CG5174	1	0.163268	Atg16	1	0.383598	SteXh:CG42398	1	0.520698	CG18269	1	1.2786	CG14270	1	0.261948	stc	1	0.596661	ana2	1	0.426656	Sf3a2	1	0.56836
Rbsn-5	1	1.70676	PDCD-5	1	0.258138	miple2	1	0.31269	btd	1	0.871866	RhoGAP54D	1	0.311866	Fip1	1	1.1684	Dera	1	1.0476	tra2	1	0.59977	Mtr4	1	0.231676	Pglym78	1	0.369724
scny	1	0.296837	Pitslre	1	0.17744	CG8414	1	0.237325	glec	1	0.579549	Rpp25	1	0.368967	HIPP1	1	1.37298	CG7139	1	0.326186	Vha100-2	1	1.72241	lncRNA:CR45899	1	1.34442	Nepl3	1	0.90731
CG17219	1	1.05922	Elys	1	0.358353	Dad	1	1.73732	FoxL1	1	2.32865	sgl	1	0.368224	Khc	1	2.73092	Bug22	1	0.258049	und	1	0.333473	Tbc1d22	1	0.18845	LpR2	1	0.860289
Hou	1	0.445639	Hs6st	1	0.294404	Vps13	1	0.521186	CG6179	1	0.401281	ncm	1	0.143151	U2af50	1	0.706234	fz	1	0.145265	CG14210	1	0.402376	Patj	1	0.188038	ced-6	1	0.641278
Ccdc58	1	0.42884	Mcm3	1	0.642922	Cad74A	1	0.337889	CG15160	1	0.421198	CG41128	1	0.177777	MBD-like	1	1.19618	Nep7	1	1.41026	Desat1	1	0.358348	Nup44A	1	0.128933	yip2	1	0.975446
GABPI	1	0.601487	Lam	1	0.221778	CycY	1	0.223467	CG9626	1	3.2257	CG5131	1	0.534834	oxt	1	1.47918	hrm	1	0.170014	CG42240	1	0.791439	CG6833	1	0.225467	mdlc	1	0.720924
CAH3	1	0.459971	Gasp	1	3.75441	Sec10	1	0.500057	mAcon1	1	0.271504	Atg13	1	0.238405	CG12129	1	1.13831	CG6686	1	0.418025	hoe1	1	1.56759	CG9643	1	0.120282	Elp5	1	0.629368
pasi2	1	0.361278	Dus1	1	0.472295	CG31381	1	0.981799	WRNexo	1	0.587513	Utx	1	0.151309	Saysd1	1	1.37254	mRpS6	1	0.273087	CG8726	1	1.01407	CG42763	1	0.469613	dpr6	1	1.33034
ari-1	1	0.692784	TfIIA-S	1	0.175205	Moe	1	0.197811	CG44242	1	0.182553	rad50	1	0.280947	shot	1	0.713938	Atg18b	1	0.460735	CG2767	1	0.607738	Kdsr	1	0.14352	SsRŒ≤	1	0.212304
CG17075	1	1.12394	Cpsf6	1	0.1957	CG34224	1	0.105381	CG33725	1	3.94859	su(f)	1	0.458922	His2B:CG33908	1	3.41457	TBC1D5	1	0.410243	CG32756	1	0.860481	Chd1	1	0.0650582	Hex-A	1	1.33005
MED6	1	0.519702	E2f2	1	0.417139	prd1	1	0.498394	CG9240	1	0.208291	Ptip	1	0.264047	vir-1	1	1.26658	Pih1D1	1	0.162092	CG9205	1	0.393306	ZC3H3	1	0.157561	FBgn0011655	1	0.656122
yps	1	0.404851	DIP2	1	0.435071	CG11436	1	0.449457	FBgn0032906	1	0.264739	UbcE2M	1	0.137961	Fim	1	1.06162	Sting	1	0.311125	dah	1	0.535423	zda	1	0.134874	CG14803	1	0.397378
Rab39	1	0.609702	spg	1	0.404093	CG18190	1	0.480802	fzy	1	0.222731	Nop17l	1	0.496297	Ptp10D	1	1.17209	CG1513	1	0.505466	CanB2	1	1.20673	lic	1	0.117701	CG5862	1	0.190133
Patr-1	1	0.655908	MRG15	1	0.282261	E(spl)m8-HLH	1	1.16476	awd	1	0.130532	Helz	1	0.1131	FBgn0058178	1	0.803322	CG33217	1	0.247848	Blos4	1	0.596551	Fkbp59	1	0.166426	Uxs	1	0.66319
Ntf-2	1	0.315754	Max	1	0.466017	ND-ACP	1	0.131335	Prp8	1	0.209916	Ibf2	1	0.166797	CG5541	1	1.02255	Roc2	1	0.275596	CG10628	1	0.624617	bw	1	0.380097	Jwa	1	0.367517
CG7394	1	0.499779	pzg	1	0.366562	CG17162	1	0.513605	CG5885	1	0.182189	syd	1	0.262165	CG4293	1	1.1002	Psf2	1	0.284279	Wee1	1	0.993001	CG7483	1	0.0924716	CSN3	1	0.235276
Cam	1	0.235971	Efa6	1	0.206654	CG32202	1	0.330018	dos	1	0.270744	CG13921	1	0.157428	woc	1	1.01046	Idgf4	1	0.185991	CdGAPr	1	0.67506	CG32280	1	0.154748	CG4281	1	0.522005
CG8204	1	1.09706	mRpL3	1	0.95745	CG9344	1	0.548465	ova	1	0.137819	CG13919	1	0.336022	CG1227	1	1.5572	CG16974	1	0.267143	Argk1	1	1.2439	lncRNA:CR42767	1	0.851162	CG6753	1	2.97368
CG6701	1	0.260952	CG32276	1	0.194102	PolA1	1	0.216563	lncRNA:CR45973	1	0.630336	prtp	1	0.142465	BigH1	1	1.24843	AGO2	1	0.441193	Sps1	1	0.232837	SdhD	1	0.0489967	thoc6	1	0.454597
Gyf	1	0.287509	CG15141	1	0.579087	NC2Œ±	1	0.31135	NFAT	1	0.109035	Ubc2	1	0.153906	CG1513	1	1.50531	Polr2H	1	0.420082	mRpL41	1	0.600681	Eaf	1	0.126084	Rpt6	1	0.312052
Myo31DF	1	1.63563	Obp99a	1	0.561127	CG7518	1	0.238969	Dg	1	0.158007	CG32971	1	1.24618	Ddx56	1	0.997416	CG8004	1	0.32798	Hsp23	1	0.482665	Cep135	1	0.0965612	His2B:CG33908	1	1.48415
Asx	1	0.383075	Arl8	1	0.182452	Rbcn-3B	1	0.267698	Ppt2	1	0.180589	CG17168	1	0.191051	Pp2A-29B	1	0.909322	Sdhaf3	1	0.576122	dbe	1	0.418744	pns	1	0.0804642	HIP-R	1	0.803635
Serinc	1	0.384964	lncRNA:CR45153	1	0.82747	Trs23	1	0.276811	slim	1	0.290393	bisc	1	0.61974	CG9399	1	1.35978	bsd	1	0.153483	Adk2	1	0.512669	Kdm3	1	0.803596	Khc	1	1.0975
Ctps	1	0.649723	Ac3	1	0.804455	CG10053	1	0.364391	CG17754	1	0.408253	CG1116	1	0.645011	krz	1	1.29306	Polr2B	1	0.210024	mRpL51	1	0.29797	Art8	1	0.198826	Œ±-Spec	1	0.330708
Su(var)3-7	1	0.685877	eIF3i	1	0.208768	Asap	1	0.190909	rl	1	0.132389	CG3558	1	0.210222	Desat1	1	1.22234	ProsŒ±2	1	0.15433	CG17734	1	0.68727	CG15083	1	0.0191059	CG15107	1	0.545996
htt	1	0.944226	lap	1	0.510725	lncRNA:CR44933	1	0.950665	mRpL2	1	0.324532	l(2)k14505	1	0.198794	REG	1	0.699578	Mgtor	1	0.142329	CG18787	1	1.09256	CG15445	1	0.430499	parvin	1	0.721786
CG8520	1	0.585465	Tom7	1	0.228947	Mapmodulin	1	0.0865995	AP-2œÉ	1	0.311068	Dis3l2	1	0.621962	CG3679	1	1.26822	NC2Œ≤	1	0.3194	CG8545	1	0.41376	pb	1	0.7312	snRNA:7SKa	1	0.223378
Ras85D	1	0.274355	hook	1	0.300488	MESK2	1	0.208613	Gp210	1	0.126073	Not1	1	0.116664	CG33332	1	1.26397	CG40228	1	0.227655	CG16903	1	0.601978	GstD11	1	0.492506	CG3457	1	0.47184
Oda	1	0.263834	Myo81F	1	0.235635	CG5151	1	1.44357	Opa1	1	0.215237	Vps13	1	0.507479	Surf4	1	1.24688	CG32772	1	0.239702	CG41378	1	0.268027	cpa	1	0.141534	CG4238	1	1.20707
Sap-r	1	0.247544	CG9018	1	0.488948	Ufc1	1	0.221434	Nfs1	1	0.66981	CG17167	1	0.673725	Arp3	1	1.32841	Nlp	1	0.189448	Gga	1	1.04081	parvin	1	0.170482	sigmar	1	0.591238
vig2	1	0.558876	x16	1	0.235494	mRpS11	1	0.161144	lncRNA:CR44980	1	5.66755	elg1	1	0.299863	osy	1	2.17601	qkr58E-3	1	0.239823	asRNA:CR44599	1	1.61495	crc	1	0.0551422	dop	1	0.948164
wol	1	0.30368	CG43184	1	0.401726	Axs	1	0.568917	Bin1	1	0.149322	Rs1	1	0.203941	ATP6AP2	1	0.784044	Sec61Œ≥	1	0.277266	CG11899	1	1.68199	trbd	1	0.51568	Prp18	1	0.311656
TM9SF2	1	0.457409	CG4593	1	0.469329	Art4	1	0.859489	CG13364	1	0.134277	CG11076	1	0.30536	CG14650	1	1.19847	ND-SGDH	1	0.157194	Hrs	1	1.01485	MP1	1	0.410713	Syx18	1	0.756403
CG5446	1	0.391852	mRpL54	1	0.367562	Wwox	1	0.750908	Rb97D	1	0.160153	CG2765	1	0.217933	CG14414	1	1.16563	Aos1	1	0.192136	Fkbp14	1	0.284969	CG14662	1	1.82583	HP5	1	0.272258
lncRNA:CR33963	1	0.35736	rb	1	0.450081	kud	1	0.116557	MICU3	1	0.455449	MED28	1	0.363139	eIF3g1	1	0.563335	Neurl4	1	1.04278	CG34195	1	2.80941	Rab30	1	0.313528	CG9436	1	0.605787
Atg101	1	0.476426	COX7C	1	0.19721	CG1116	1	0.581385	Dsor1	1	0.378476	Rbcn-3B	1	0.265273	Gcn5	1	1.0241	Snx17	1	0.416924	CG1578	1	0.702545	mRpS34	1	0.208199	veli	1	0.614017
Fs(2)Ket	1	0.249166	CG32278	1	0.30419	Ctps	1	0.299537	Dap160	1	0.205698	Duba	1	0.288933	CG32576	1	0.932874	CG16865	1	0.553962	Prp19	1	0.453235	asRNA:CR43864	1	0.412392	w	1	2.36166
CG1239	1	0.694018	Cyp6a8	1	3.38387	CG11696	1	0.520638	wge	1	0.230608	CG32625	1	0.358467	Arpc2	1	0.862658	ncd	1	0.442509	CG10237	1	0.84393	tor	1	0.166933	Hmu	1	0.266025
Snx3	1	0.596895	l(1)G0320	1	0.30418	Rbp1-like	1	0.0670708	pps	1	0.492815	Tim23	1	0.490483	asRNA:CR45139	1	0.945288	pAbp	1	0.154274	Hsp110	1	0.606209	mesh	1	0.565122	TBC1D5	1	0.394261
Spindly	1	0.574924	mib2	1	0.470209	CG13625	1	0.320911	cac	1	0.229092	CG8320	1	0.445426	Panx	1	1.19056	Bub3	1	0.218992	Nuak	1	0.954284	TAF1C-like	1	0.310648	CG14074	1	0.375866
Ciz1	1	0.232584	p23	1	0.188706	NKAIN	1	0.254409	Rpp25	1	0.355371	CG12343	1	0.325029	Ho	1	1.46417	Cyp6d5	1	1.22292	Sap-r	1	0.104474	spt4	1	0.0434594	CG31221	1	2.26545
CNPYb	1	0.270231	gzl	1	0.347264	mRpL4	1	0.190254	Zfrp8	1	0.650327	CG3262	1	0.173509	Mtch	1	1.44836	CG7453	1	0.664229	CG5704	1	0.95691	CG13086	1	2.39858	Sap30	1	0.233356
RNaseX25	1	0.330235	Su(var)2-10	1	0.405195	Creld	1	0.497121	CG10365	1	1.27246	dbo	1	0.312203	kug	1	0.74352	VhaSFD	1	0.334145	CG1907	1	0.593457	galectin	1	0.811803	Su(var)3-3	1	0.424165
siz	1	0.282711	aru	1	0.7393	msps	1	0.386074	CG42259	1	0.240071	CG42697	1	0.495171	E(bx)	1	0.636326	Iml1	1	0.37451	Ppox	1	1.307	CG15739	1	1.77558	PIG-U	1	0.465513
Cirl	1	0.32202	Rcc1	1	0.199266	CG3764	1	0.15396	CG3735	1	0.505862	CG17059	1	0.265971	mt:ND3	1	0.689231	CG15876	1	0.148482	CG32425	1	0.841423	CG8086	1	0.459883	Tdrd3	1	0.369147
CG11030	1	0.635726	blanks	1	0.382341	CG8611	1	0.415183	bt	1	1.44108	CG34133	1	0.246163	ND-20	1	0.612142	mfrn	1	0.912706	Naxd	1	0.404044	row	1	0.0784812	Mcr	1	0.502757
Dark	1	0.493483	RhoGAP15B	1	0.44679	CG3792	1	0.533909	Strn-Mlck	1	0.319029	vls	1	0.281999	crc	1	0.858204	Sld5	1	0.48903	MED10	1	0.304127	CG30467	1	0.178818	Gagr	1	2.02247
CG4101	1	0.477176	Neu2	1	0.374787	E2f2	1	0.238578	onecut	1	1.02531	Tfb1	1	0.375727	babo	1	0.897636	CG31717	1	0.29508	CG1105	1	1.25869	cid	1	0.240587	colt	1	0.164365
Ptpa	1	0.900518	Wnk	1	0.70167	B-H2	1	4.73738	CG11367	1	0.247671	Cul2	1	0.386265	Map60	1	1.01067	CG42336	1	0.234759	Pvf1	1	1.44335	CG12594	1	0.436668	sotv	1	0.965661
CG5445	1	0.705723	CG2611	1	0.394689	Upf2	1	0.595353	sub	1	0.326936	Tango9	1	0.49631	Uba2	1	0.955029	mRpL35	1	0.250097	Tbcc	1	0.60182	Dg	1	0.0422359	und	1	0.326962
Abcd3	1	0.61581	stau	1	0.287903	CG10445	1	0.603526	CG40228	1	0.17267	tud	1	0.247946	Akap200	1	0.566144	Hip14	1	0.431935	Myd88	1	1.61883	CG11307	1	0.235996	CG7997	1	0.263466
Tmx3	1	0.556959	CG15561	1	0.306402	CG13751	1	0.432599	loco	1	0.124053	Tak1	1	0.46918	Cow	1	2.06841	EMC6	1	0.137223	LpR2	1	0.806919	Gr59f	1	0.276677	GluRIIB	1	3.25617
ERp60	1	0.310682	CG7706	1	0.529147	CG8079	1	0.326252	CG5446	1	0.176578	CG18004	1	0.136668	Tango1	1	1.0341	Lamp1	1	0.200027	CG30403	1	1.92393	MRG15	1	0.0597349	msk	1	0.318416
qkr58E-3	1	0.383507	Pp2C1	1	0.237153	CG42762	1	0.135525	Ack	1	0.165619	Mvb12	1	0.415968	BicD	1	1.24174	Nph	1	0.138447	Vti1a	1	0.850085	wun2	1	0.23009	l(2)05287	1	0.574249
CG1703	1	0.474903	CG2218	1	0.683749	Rich	1	0.662488	Csp	1	0.184117	ND-13B	1	0.348118	CG5676	1	0.565532	CrebB	1	0.391529	CG5946	1	0.274828	GlyRS	1	0.334915	row	1	0.2587
XNP	1	0.239517	prtp	1	0.233737	sll	1	0.853837	caps	1	0.591029	moon	1	0.226847	ab	1	1.49643	Cph	1	1.09384	CSN6	1	0.366098	Urm1	1	0.295058	Hsp110	1	0.638464
Rcd1	1	0.573381	SF1	1	0.283985	CG4291	1	0.655179	CG42458	1	0.95526	CG15456	1	0.409423	pins	1	1.72964	Polr3G	1	0.52347	CG4338	1	0.671633	yip2	1	0.225573	amx	1	0.412982
Ctl2	1	0.772416	DCTN6-p27	1	0.455909	fmt	1	0.15263	mRpL35	1	0.186823	Mlp84B	1	0.579716	Slik	1	0.712433	Arp6	1	0.327201	CG11563	1	0.27572	Ogdh	1	0.165657	Rab32	1	1.20311
asRNA:CR44124	1	0.927725	dome	1	0.212735	Trs20	1	0.554457	Usp15-31	1	0.221305	Ent2	1	0.171444	CG15814	1	1.01175	nito	1	0.228694	Uba2	1	0.267499	mod	1	0.0205983	Hrs	1	1.06782
Wdr33	1	0.286189	Dlip3	1	1.0088	CG2493	1	0.121634	CG31141	1	0.684299	l(3)neo43	1	0.313243	Pka-R1	1	1.63689	eRF3	1	0.283579	crol	1	0.288837	CG11970	1	0.402146	cal1	1	0.444031
Opa1	1	0.421367	DAAM	1	0.460499	CG14502	1	0.255452	Sirt4	1	0.728567	CR18275	1	0.578495	inv	1	3.42662	Desat1	1	0.331318	Boh2	1	0.629252	mRpS31	1	0.280194	MICAL-like	1	1.87307
CG17233	1	0.304048	asf1	1	0.310215	Trmt61	1	0.464274	AIMP2	1	0.219827	jeb	1	0.301149	CR41597	1	2.61955	polybromo	1	0.258439	GstT2	1	1.81005	Etl1	1	0.202426	CG3529	1	1.16216
CG6686	1	0.617143	Coop	1	0.397053	Dlg5	1	0.349441	Dpm1	1	0.363209	Tango14	1	0.296263	CG12728	1	1.79916	CG9986	1	1.33646	CG5554	1	0.0987248	MFS16	1	0.0479942	ZAP3	1	0.158982
ps	1	0.383041	CG7484	1	0.221268	CG5382	1	0.575253	RtGEF	1	0.373363	sle	1	0.377291	Ccdc85	1	0.526672	CG11367	1	0.307749	Abp1	1	0.55046	PPP1R15	1	0.0547785	bcn92	1	0.229185
Not3	1	0.272785	tweek	1	0.479343	CSN8	1	0.111797	opm	1	0.345202	GMF	1	0.213003	CtsF	1	0.602605	SKIP	1	0.318583	tef	1	0.560433	TfIIB	1	0.0884469	Vlet	1	0.527547
Drice	1	1.09576	mor	1	0.412898	Pc	1	0.246214	arr	1	0.110292	eas	1	0.232605	Ada2b	1	0.973639	CR33294	1	1.38336	PCID2	1	0.422921	caly	1	0.416216	CG30467	1	0.698666
CREG	1	0.301048	MED24	1	0.55724	CstF50	1	0.402294	Rrp40	1	0.534573	CG8860	1	0.109432	Nop60B	1	0.525756	MESR4	1	0.122624	Noa36	1	0.257396	atl	1	0.0518983	Rbp4	1	1.28004
Œ±-Man-IIb	1	0.338067	homer	1	0.328457	CG1965	1	0.179632	CG8010	1	0.316963	ebd2	1	0.303243	CG32278	1	0.868391	l(2)k09913	1	0.3409	l(2)k09913	1	0.372804	CG7264	1	0.194272	Stam	1	0.576202
CG13689	1	0.712858	CG8520	1	0.45241	CG10055	1	0.714789	Amun	1	0.213358	Cul1	1	0.166325	Hel89B	1	1.60367	sens-2	1	5.03756	Syx7	1	0.822778	lncRNA:CR44749	1	0.862284	Lkb1	1	1.01496
CG3625	1	0.37503	bab2	1	0.533964	Claspin	1	0.139609	ND-B14.7	1	0.11208	CG31195	1	0.318247	CG11857	1	0.942188	CG7772	1	0.662789	CG13364	1	0.154539	Kpc2	1	0.436695	kkv	1	1.00095
mip130	1	0.819005	ATPsynF	1	0.241211	MTA1-like	1	0.149019	Trf4-1	1	0.151962	CG14671	1	0.232137	Zcchc7	1	1.08767	Cdc6	1	0.179277	CG3618	1	0.548435	Reg-2	1	1.15217	Cdc37	1	0.252877
CG10674	1	0.454384	WRNexo	1	0.796711	cv	1	0.799793	CG6937	1	0.42427	CG5339	1	0.249129	Vha55	1	1.84499	tej	1	0.958125	Pink1	1	0.365094	CG32006	1	2.03507	srl	1	0.835676
GAPcenA	1	0.749007	bonsai	1	0.368757	CG31999	1	0.606055	tyn	1	0.273038	Indy	1	0.184412	CG14441	1	2.14502	CG31431	1	2.89475	CG43659	1	0.221216	asRNA:CR45126	1	0.437794	Sec63	1	0.432892
lncRNA:CR45553	1	2.53467	CG2875	1	0.633885	Actn	1	0.331973	TfIIEŒ±	1	0.381399	unk	1	0.256653	Boh2	1	1.84334	yin	1	2.88655	Fhos	1	1.8448	Obp44a	1	0.256624	Mob3	1	0.24573
Polr2G	1	0.422241	pita	1	0.503517	Drice	1	0.561503	hiw	1	0.646332	Phax	1	0.314238	Prp18	1	1.02824	Idi	1	0.260054	Elp4	1	0.503174	CkIŒ±	1	0.0298823	CG32365	1	0.840191
LSm3	1	0.32097	CG30373	1	0.572195	ND-13B	1	0.345447	CG15536	1	0.428208	Npl4	1	0.638767	CG40160	1	1.27956	siz	1	0.160741	CG8389	1	0.397969	CG17549	1	1.04683	SelR	1	0.310124
icln	1	0.328709	l(2)k09848	1	0.324015	TM9SF4	1	0.479992	CG11164	1	1.11655	IKKŒµ	1	0.64256	CG17816	1	2.7972	CG5339	1	0.323889	Fkbp59	1	0.687581	CG8607	1	0.277205	RecQ5	1	0.462044
CG2698	1	0.804746	rib	1	0.216966	CG17721	1	0.244753	CG11699	1	0.484332	Pep	1	0.13103	thr	1	1.57347	CG10492	1	0.774274	l(1)G0196	1	1.02067	Egm	1	0.264391	CG32243	1	0.771107
Prp8	1	0.410358	Npc2a	1	0.188201	CG3198	1	0.14651	Caf1-105	1	0.149421	AIMP2	1	0.215243	mael	1	1.38167	CG2182	1	0.169105	CG10265	1	0.428276	CG32099	1	0.321376	CG12237	1	0.424851
Snx27	1	0.51684	CG4022	1	0.307488	Csk	1	0.11048	Dim1	1	0.213313	Spindly	1	0.261747	ps	1	0.894354	CG46301	1	2.33885	CG11857	1	0.244438	AspRS	1	0.2305	Septin2	1	0.554144
l(3)73Ah	1	0.518282	SppL	1	0.454396	Pp2C1	1	0.131152	OstŒ≥	1	0.14285	Nnk	1	0.342957	TAF1B	1	0.88922	CG11975	1	0.722334	Plp	1	0.101991	Usp5	1	0.562972	CG10428	1	0.458759
Helz	1	0.237894	CG11127	1	0.272003	dpr1	1	2.25201	SRPK	1	0.129173	msd1	1	0.20883	Buffy	1	3.7605	Rtf1	1	0.484204	mRpS28	1	0.233021	lncRNA:CR43650	1	0.366781	mt:tRNA:Ala-TGC	1	0.428419
Hrb87F	1	0.244399	Ssrp	1	0.426784	CG5823	1	0.37044	FBgn0086613	1	0.162776	AGO2	1	0.297397	Gp93	1	0.625924	CG5541	1	0.278779	CG1738	1	0.613762	lncRNA:CR45998	1	0.881695	CG13594	1	3.66336
Mipp1	1	0.411474	mRpL13	1	0.393889	spict	1	0.295942	Dcps	1	0.246009	Map205	1	0.142206	CG8289	1	2.11191	Uqcc1	1	0.554876	Sec13	1	0.65427	SIFaR	1	0.258319	CG7322	1	1.48129
Pgam5	1	0.422105	Snx17	1	0.50132	sisRNA:CR46360	1	0.484208	CG13101	1	1.00526	CG4646	1	0.416674	CG13124	1	2.48099	CG8671	1	0.147716	DENR	1	0.163456	Suv3	1	0.165878	ClpP	1	0.189768
orion	1	0.388371	CG15646	1	1.18897	Rrp46	1	0.210002	Teh2	1	0.535262	CG12499	1	0.472942	CG12608	1	1.31908	RnpS1	1	0.174867	Sas10	1	0.537726	mRpL47	1	0.0661091	CG2225	1	1.57906
CG8320	1	0.854264	eIF4H1	1	0.187292	S	1	0.129246	pita	1	0.317921	CG3253	1	0.439471	CG14965	1	1.47813	NAT1	1	0.146505	mRpL28	1	0.257469	CG10383	1	0.134945	Tasp1	1	0.671662
ldbr	1	0.669008	Su(Tpl)	1	0.193585	Rnf11	1	0.156464	ncm	1	0.136817	RASSF8	1	0.367289	Rb97D	1	0.722316	Xe7	1	0.185402	gcl	1	0.391965	Dnz1	1	0.0516365	Pepck2	1	1.15675
Usp7	1	0.350687	Polr2B	1	0.249083	CG11596	1	0.24196	bigmax	1	0.430611	Trpm	1	0.46298	CG6583	1	1.03359	GstD9	1	0.352433	Lon	1	0.336169	Cad99C	1	0.48995	Smox	1	0.27638
CG3894	1	1.3664	Rpn9	1	0.44432	Swt1	1	0.481098	lncRNA:CR44930	1	2.13347	UQCR-11	1	0.104444	Mgtor	1	0.524209	GalT1	1	0.527105	CG3918	1	0.281896	kairos	1	1.02635	Glo1	1	-0.00647321
CG13653	1	0.489955	CG12194	1	0.528612	CG34342	1	2.6484	His4r	1	0.11086	nopo	1	0.673189	x16	1	0.671955	Sgt	1	0.204829	RhoBTB	1	0.52074	Cypl	1	0.0660701	CG13907	1	1.95412
E2f2	1	0.497745	Spindly	1	0.431324	CG14667	1	0.406465	Duba	1	0.294157	CG8833	1	0.243804	CG7824	1	1.36638	CG6051	1	0.296705	Neos	1	0.533962	asRNA:CR45943	1	0.690081	Orp8	1	0.880531
Hmt4-20	1	0.232987	Spp	1	0.182884	Orc5	1	0.341087	Pfdn6	1	0.157258	CG2063	1	0.366659	CD98hc	1	0.826566	Dph1	1	0.348325	CG6650	1	0.461324	CG10063	1	0.910074	Prp4k	1	0.626601
Pef	1	0.414219	Dek	1	0.280292	CG17931	1	0.305029	CG9839	1	0.309634	CG33116	1	0.202089	Deaf1	1	1.79093	e(r)	1	0.191145	CG3719	1	0.374649	asRNA:CR44351	1	1.29331	CG12728	1	0.560951
Ttc19	1	0.82958	Sec8	1	0.681987	CG7800	1	0.576816	ytr	1	0.232132	CG2875	1	0.383426	CG14194	1	0.670812	CG18004	1	0.175678	AlkB	1	0.85274	CG18132	1	0.842848	CG7332	1	0.312337
CG11537	1	0.916853	CG34386	1	3.78536	PIG-G	1	0.806871	vig2	1	0.26166	Ttc19	1	0.419111	CdGAPr	1	1.91699	Slik	1	0.18252	VhaSFD	1	0.300525	CG12279	1	0.250997	CG5181	1	0.288799
CG42697	1	0.873113	scf	1	0.535165	Hs2st	1	0.269918	otk2	1	0.797544	CG42747	1	1.01491	gcl	1	1.34449	CG6805	1	0.340635	CG7379	1	0.66319	Tom40	1	0.0454813	Elk	1	0.897786
TyrRS	1	0.465228	Nhe2	1	0.218713	lncRNA:CR45965	1	1.25744	hook	1	0.174381	CG9286	1	0.420013	Ras85D	1	0.615283	sturkopf	1	0.663864	Snr1	1	0.212585	Or22b	1	1.45477	CG4911	1	0.348788
unc-104	1	1.00584	Tango11	1	0.299426	Kaz	1	0.741424	Su(dx)	1	0.328618	lva	1	0.446479	CG7523	1	0.615639	CG3527	1	0.43279	CG7137	1	0.470535	CG32425	1	0.204759	Prx6b	1	0.884453
CG3036	1	0.249455	stg	1	0.214931	CG17684	1	0.454249	Nufip	1	0.261076	Jhbp2	1	1.20097	Gapdh1	1	1.32168	cass	1	0.137012	Spn27A	1	0.15102	LysRS	1	0.0724968	MP1	1	1.21847
Vha26	1	0.265137	Rheb	1	0.443904	Nnk	1	0.301642	phtf	1	0.297324	rb	1	0.258493	MED7	1	0.736502	mol	1	0.261385	ND-20	1	0.108176	GalT1	1	0.107835	Cdk5Œ±	1	2.18266
Pde11	1	0.699908	Non2	1	0.182435	CG31141	1	0.582748	Alp1	1	1.64266	stau	1	0.165497	Indy	1	0.871505	sdk	1	0.122325	nero	1	0.302918	Hs2st	1	0.07985	Usp1	1	0.829352
l(3)psg2	1	0.32388	hoip	1	0.36991	Ttc19	1	0.376816	unc-13	1	0.156619	ND-B12	1	0.115388	His2B:CG33868	1	2.16904	BI-1	1	0.12027	Gagr	1	1.83755	lncRNA:CR43130	1	1.25421	Tmem131	1	0.299282
raw	1	0.611334	CycT	1	0.182057	CG17568	1	0.729897	bai	1	0.10878	Pgi	1	0.477028	Polr2B	1	0.731378	Pglym78	1	0.311337	GatA	1	0.641671	l(2)SH0834	1	0.0409746	Dolk	1	0.620614
mh	1	1.32703	CG14937	1	0.185179	Den1	1	0.233258	CG15535	1	0.425283	RhoGEF2	1	0.117672	Sam-S	1	0.804571	CG4424	1	0.815724	CG11920	1	0.48041	Traf6	1	0.240015	M6	1	0.817077
lncRNA:CR45916	1	0.256896	Cyp40	1	0.499351	Trpm	1	0.448538	mRpS14	1	0.271125	Hem	1	0.347362	ProsŒ±2	1	0.534472	ND-18	1	0.245318	ThrRS	1	0.405227	cactin	1	0.186574	CG15715	1	0.152434
CG3038	1	0.37302	Rif1	1	0.465608	5-HT1B	1	1.60534	dre4	1	0.251042	CG18809	1	0.338523	mu2	1	1.6706	Idh3b	1	0.501506	Dp1	1	0.289963	ProsŒ≤4	1	-0.0492899	Prm	1	1.02396
Acbp1	1	0.434941	PH4Œ±EFB	1	0.913928	Dus1	1	0.256486	SteXh:CG42398	1	0.476068	lncRNA:iab8	1	0.115146	Trf4-2	1	2.37483	veil	1	1.0094	Eip93F	1	1.24481	Polr2C	1	0.0719064	unk	1	0.301403
mad2	1	0.231295	Nrg	1	0.177433	aus	1	0.106505	mgr	1	0.280699	wgn	1	0.212958	Nse1	1	2.63021	AGO3	1	0.231814	Surf6	1	0.156587	Hand	1	1.05509	Tom40	1	0.189715
CG3702	1	0.510498	sktl	1	0.318894	Nrx-IV	1	0.689973	Skel	1	3.42014	COX7B	1	0.108124	Ubi-p5E	1	0.833718	Œ∂COP	1	0.43137	Csl4	1	0.43114	Amacr	1	0.153495	CG12104	1	0.873757
CG17574	1	0.407358	Dsor1	1	0.580312	Stt3B	1	0.106867	Usp10	1	0.171955	S1P	1	0.662251	CG3107	1	0.920816	OctŒ≤1R	1	1.07174	galectin	1	2.17366	wuho	1	0.243258	CG14408	1	1.78959
GATAd	1	0.619264	CG3408	1	0.847178	Ccz1	1	0.520045	CG11825	1	0.173491	Syx8	1	0.425546	spi	1	0.501742	Rpn9	1	0.369831	CG14511	1	0.720014	CG13807	1	0.0947482	CG12112	1	0.515803
CG3735	1	0.84748	amd	1	2.70281	Amph	1	0.205442	dib	1	0.339357	BORCS6	1	0.663559	CG1105	1	2.94151	CG14341	1	0.403418	CG9304	1	0.480354	CG16888	1	0.919775	Pnn	1	0.347493
l(2)k14505	1	0.38567	CG8435	1	0.497715	ksh	1	0.409413	CG43184	1	0.228137	PGAP3	1	0.384982	CG32756	1	2.16774	CG12159	1	0.397036	CG32576	1	0.234509	CG6023	1	1.34288	ssp	1	0.216155
AhcyL1	1	0.984372	rin	1	0.183005	bgm	1	1.41398	Gclm	1	0.200798	Myo95E	1	0.746274	CG32267	1	0.618119	Bap55	1	0.286321	CG14352	1	1.32069	Vdup1	1	0.221541	EDTP	1	0.723287
Brd7-9	1	0.259545	Art2	1	0.42977	CG14932	1	0.981272	CG10343	1	0.254073	CG18343	1	0.166878	Ank2	1	3.45605	sim	1	1.66859	Mcm10	1	0.618146	dpr19	1	0.165758	CG13605	1	0.533668
Hsf	1	0.343578	CG7637	1	0.422468	CG45218	1	0.714495	Mlp84B	1	0.541561	RhoGAP93B	1	0.104078	or	1	1.67521	CkIŒ±	1	0.138718	wus	1	0.976579	Non1	1	0.0325746	Saysd1	1	0.338682
stac	1	0.843553	bru2	1	0.519997	Qsox1	1	0.121448	eEF1Œ±2	1	0.796913	opm	1	0.301206	Pzl	1	0.868002	CG10747	1	0.892258	CG43184	1	0.282034	Taf9	1	0.0473164	CG14229	1	0.628238
Megf8	1	0.77567	Œ≤Tub65B	1	0.998418	CG3277	1	0.701407	CG32202	1	0.300252	HUWE1	1	0.219319	Usp10	1	0.822171	Gcn5	1	0.250175	AP-1-2Œ≤	1	0.893387	TBC1D23	1	0.404376	lncRNA:CR45409	1	0.318048
LRR	1	0.783389	CG30020	1	0.463101	CG7453	1	0.455214	CG11537	1	0.496539	Zn72D	1	0.299421	GlcAT-S	1	1.86793	Tango9	1	0.62305	Nse1	1	0.937937	Spps	1	0.290724	BicD	1	0.338049
Zaf1	1	1.03571	FLASH	1	0.400223	Rab23	1	0.286205	blp	1	0.434599	Mcm7	1	0.244266	bcn92	1	0.816741	Pur-Œ±	1	0.473632	CG7049	1	0.320966	asRNA:CR44984	1	0.743472	lncRNA:CR44608	1	1.34184
CG33521	1	0.798474	Best2	1	2.81446	cyst	1	0.644646	mtSSB	1	0.554536	mTerf5	1	0.680218	CG1907	1	1.76518	Kat60	1	0.45187	CG11474	1	1.73808	lncRNA:CR43928	1	0.997533	Pzl	1	0.244374
tweek	1	0.597349	CG17032	1	1.92899	CG8993	1	0.339765	ewg	1	0.38612	Nhe3	1	0.51704	indra	1	0.740561	CG14764	1	0.217878	nes	1	0.558731	Lipt1	1	1.57043	Utx	1	0.16943
Naa15-16	1	1.13	frma	1	4.8351	hig	1	1.95538	Wdr33	1	0.126457	Ak6	1	0.34818	Acph-1	1	1.83493	eas	1	0.276542	Tasp1	1	0.619231	CG45218	1	0.214768	fal	1	1.03026
Spt5	1	0.368917	Uhg3	1	0.324257	tub	1	0.404353	CG10494	1	1.01878	CG7744	1	0.399878	CG3436	1	0.973053	CG1273	1	1.0923	ovo	1	0.16492	CG11696	1	0.164241	Rpn6	1	0.188702
tty	1	0.397676	Rnf11	1	0.272703	CG10395	1	0.168055	raptor	1	0.129578	Neu2	1	0.211295	qkr58E-3	1	0.833813	nvy	1	1.30843	CG14805	1	0.477275	Zn72D	1	0.102184	RpL24	1	-0.142504
CG10265	1	0.613904	CG8405	1	0.429805	Mondo	1	0.16782	Fadd	1	0.495516	Rcd-1	1	0.177823	Rpn6	1	0.734147	CG16986	1	0.348912	CG6707	1	0.27562	CG31793	1	0.723566	CG3704	1	0.355554
Smurf	1	0.25523	CG6693	1	0.437281	Bet5	1	0.321072	Elys	1	0.198327	Cks30A	1	0.355302	CG33143	1	6.05224	Tdrd3	1	0.370969	CG8435	1	0.385879	asRNA:CR44390	1	0.43939	SK	1	0.449074
mbt	1	0.385172	CG11170	1	0.527553	Lerp	1	0.550559	Ubi-p5E	1	0.167771	Trax	1	0.573592	CG42445	1	0.937139	CG13603	1	0.600348	Ubqn	1	0.355325	CG3448	1	0.462286	Maf1	1	0.178773
Son	1	0.398422	Sema1b	1	0.278959	CG7457	1	0.344333	lobo	1	0.242051	CG1142	1	0.134084	Cyp6a22	1	1.34956	aph-1	1	0.122945	lncRNA:CR44608	1	1.30653	Cpr50Cb	1	3.35057	qua	1	2.30531
Panx	1	0.513285	ncm	1	0.208409	ihog	1	0.500063	CG3040	1	0.450609	tea	1	0.267675	Rab32	1	2.84608	Rrp6	1	0.424711	CG8778	1	1.91105	GŒ±i	1	-0.0219513	mRpS9	1	0.194081
ND-MLRQ	1	0.2367	Snap25	1	0.632855	NaPi-III	1	0.119062	CCT4	1	0.256244	GCS2Œ≤	1	0.160602	CG4038	1	0.863373	eIF4E1	1	0.216474	CG17002	1	0.339139	mfrn	1	0.256064	Sys1	1	0.322546
CG1142	1	0.294011	Moe	1	0.292358	Alg3	1	0.336087	CG9170	1	0.454828	Fib	1	0.193825	wcy	1	0.588335	Cnb	1	0.439423	wapl	1	0.510589	dac	1	0.237799	Dora	1	0.0364524
Xe7	1	0.28889	mRpL55	1	0.411446	Cog1	1	0.935367	fbl	1	0.471385	LPCAT	1	0.375647	RpS28b	1	0.727048	CG15908	1	0.868184	Nse4	1	0.822694	CG42556	1	0.804113	fd19B	1	0.994824
PI31	1	0.265387	ATP8A	1	0.377705	CG5359	1	0.426078	Arl4	1	0.176378	AIMP3	1	0.59893	Hou	1	0.905137	CycG	1	0.131599	Hsp60A	1	1.42841	Pde8	1	0.0687661	CD98hc	1	0.202452
CG43163	1	0.244427	e(y)3	1	0.214236	Taf8	1	0.652281	CG3061	1	0.256284	Panx	1	0.248227	pygo	1	1.30189	PIG-U	1	0.438128	CG7488	1	0.889515	Tmep	1	0.0100141	Pfdn5	1	0.153621
dos	1	0.495369	Duba	1	0.427039	cal1	1	0.28259	Psa	1	0.351397	CG7556	1	0.414187	Rpn12	1	0.57624	hyd	1	0.214782	Sec31	1	1.41739	CG9018	1	0.0878336	Dpit47	1	0.373128
spidey	1	0.354625	FBgn0259234	1	0.324215	pps	1	0.412787	CG7065	1	0.21098	CG8079	1	0.303758	Mlf	1	0.868752	Rrp4	1	0.499318	CG3847	1	0.693411	obst-B	1	1.10296	SCCRO4	1	0.253209
dsd	1	0.350364	chico	1	0.303348	CG5235	1	0.161109	Jasper	1	0.247483	LSm3	1	0.136321	Myo10A	1	2.10418	LanA	1	1.46021	CG5726	1	1.50033	lncRNA:CR44920	1	1.70492	Sugb	1	0.759837
CG5986	1	0.264007	Bruce	1	0.448459	Trs31	1	0.510353	eIF2Œ±	1	0.150798	Pi3K92E	1	0.503874	Cbl	1	1.20635	CG34159	1	0.157392	Nop56	1	0.170445	CG11658	1	0.542154	Bka	1	0.396828
levy	1	0.235014	RhoGAP1A	1	0.367103	CG31142	1	0.684038	CSN8	1	0.114495	Brd7-9	1	0.109703	Gcna	1	3.14544	CG13398	1	0.327816	shop	1	1.31837	CG4570	1	0.0474191	CG4972	1	0.834298
CG33107	1	0.761075	CG4004	1	0.387714	Samtor	1	0.527837	Ssb-c31a	1	0.437604	AIMP1	1	0.306172	CG12112	1	1.69397	EMC2A	1	0.206276	Sce	1	0.5207	CG12343	1	0.0777092	VhaPPA1-1	1	0.215992
Doc3	1	0.678529	Edem1	1	0.699994	WRNexo	1	0.466085	PolA1	1	0.192509	rump	1	0.104144	RhoGDI	1	1.06591	bi	1	1.13187	Pdcd4	1	0.125885	CG13711	1	-0.0207743	FoxK	1	0.392163
lncRNA:CR45224	1	0.548404	vig	1	0.279526	Sf3b5	1	0.258534	CG32264	1	0.099786	ft	1	0.111922	heix	1	1.12109	CG7484	1	0.169048	mop	1	0.631745	Cox11	1	0.33146	Scm	1	0.459736
Pgm2a	1	0.812747	Tudor-SN	1	0.214825	Tfb4	1	0.208948	Rpn11	1	0.279241	CG9588	1	0.555123	CG14434	1	1.5178	Pef	1	0.243629	Sfxn1-3	1	1.20812	idc	1	0.143023	Cyp28d2	1	25.7588
jeb	1	0.604129	Gp210	1	0.186902	CG13016	1	0.413954	Hel25E	1	0.107753	Fsn	1	0.302948	LManII	1	1.11956	snRNP-U1-C	1	0.21047	Spec2	1	0.72684	CG34232	1	0.390203	ProsŒ±5	1	-0.00414631
CG7943	1	0.765641	Mau2	1	0.382687	Idgf3	1	1.08829	CG2790	1	0.230334	Fdx2	1	0.292939	Œ±-Spec	1	1.03725	HINT1	1	0.120953	Dronc	1	0.667948	ytr	1	0.0600021	PIG-Q	1	0.439876
CG12025	1	0.332454	E5	1	2.12221	fbl	1	0.405564	nvy	1	1.08732	Cap-D2	1	0.427949	CG6843	1	0.689739	Mpc1	1	0.437025	CG3358	1	0.469252	ProsŒ≤2	1	0.00176131	Spt5	1	0.213901
CG30020	1	0.58281	Cep135	1	0.374656	CG42806	1	0.402326	sisRNA:CR46360	1	0.506786	CG14621	1	0.408364	lili	1	1.58636	CG4332	1	0.183733	CG11686	1	0.939173	CG8243	1	0.135335	CG10565	1	0.310222
maf-S	1	0.248691	msl-1	1	0.185227	Scm	1	0.359623	alph	1	0.129787	CG6937	1	0.371318	CG17715	1	0.644329	Pp2C1	1	0.174129	CG11504	1	0.671907	vimar	1	0.389431	Cyt-c1	1	0.117123
snama	1	0.484808	hpRNA:CR32207	1	0.322097	CG32333	1	1.77546	CG33523	1	0.610699	CG5446	1	0.162515	tun	1	0.991402	Sod1	1	0.190644	Prip	1	1.21038	CR44003	1	0.203158	Mppe	1	0.434522
PSMG1	1	0.564127	l(2)k14505	1	0.286818	pyd3	1	0.876265	sle	1	0.353506	CG4022	1	0.171773	bif	1	0.784428	CG8833	1	0.313247	CG3071	1	0.342866	JMJD4	1	0.180899	CG11417	1	0.405434
CG6357	1	0.331119	vih	1	0.325024	cer	1	0.340553	Usp8	1	0.434989	dsd	1	0.151174	caz	1	0.523946	slmb	1	0.187378	CG14818	1	0.584183	Cdc42	1	0.145098	Hexo1	1	0.509255
CtsF	1	0.230218	Cbl	1	0.432233	lncRNA:CR43302	1	2.50373	car	1	0.434845	CG30001	1	0.349342	ND-23	1	0.857035	Abcd3	1	0.376638	CG3552	1	0.815016	CG1074	1	0.0774775	bif	1	0.196432
S6KL	1	0.239316	CG8079	1	0.486744	gny	1	0.178757	SecCl	1	0.81537	egg	1	0.355967	MRP	1	0.717115	Mdr49	1	0.146389	faf	1	0.733791	CG31360	1	0.243691	rut	1	1.63813
hoip	1	0.469617	eIF4B	1	0.244599	Noc3	1	0.14794	Œ≤-Man	1	0.433875	Cyp6u1	1	0.618156	sra	1	1.75438	ZC3H3	1	0.498282	FoxK	1	0.368803	Icmt	1	0.866494	Trm7-32	1	0.332707
Cyfip	1	1.10024	Nup62	1	0.338398	ced-6	1	0.395022	spoon	1	0.102909	PIG-K	1	0.227444	CG17574	1	0.892726	w	1	2.25711	CG33090	1	2.76733	CG17129	1	0.251456	mrt	1	1.85363
CG11808	1	0.647008	CG12947	1	0.640997	CG9705	1	0.103051	CG7849	1	0.553511	Cul3	1	0.123131	CG30122	1	0.6028	CG9205	1	0.355027	CG4282	1	0.968103	zormin	1	0.461554	CG9586	1	0.17286
Pgi	1	0.843163	ATPCL	1	0.62211	eIF4B	1	0.138891	l(3)07882	1	0.220882	scramb1	1	0.535898	Capr	1	1.29472	mys	1	0.27335	CG5439	1	0.436025	GstO1	1	0.142736	SmD1	1	0.153916
GMF	1	0.413191	Chchd3	1	0.171194	Tpr2	1	0.14113	CG13337	1	2.2378	CG14667	1	0.408273	CG14229	1	1.86432	CG15111	1	0.291405	CG4860	1	1.24548	CG13742	1	0.188188	CG8679	1	1.11199
CG8202	1	1.35636	CG12974	1	1.78822	Nup133	1	0.466627	CG31550	1	0.447403	stac	1	0.419833	Sec24CD	1	1.65899	mRpL49	1	0.190106	Ilk	1	0.667436	Hip14	1	0.0773354	CG42327	1	1.52326
Bub3	1	0.341578	lncRNA:CR44886	1	0.746438	AnxB11	1	0.373819	ŒµCOP	1	0.123202	CG4896	1	0.244404	wls	1	0.900725	CG12863	1	0.669006	Taf8	1	0.763228	DCTN2-p50	1	0.109043	Fkbp39	1	0.0243447
Kr-h2	1	0.937791	Tango14	1	0.447154	MED1	1	0.512589	CG14252	1	0.298616	CG17162	1	0.457977	Tango10	1	1.85655	CG13654	1	1.35156	CG44005	1	2.01026	CG13693	1	0.76947	CG34136	1	2.11577
Dab	1	0.373695	RpL24-like	1	0.240192	CG11882	1	0.52846	Dfd	1	0.312715	Patronin	1	0.0973986	Clic	1	0.67506	CSN4	1	0.205427	Pur-Œ±	1	0.466766	hiro	1	2.47636	GckIII	1	1.13369
Lon	1	0.516258	Dd	1	0.178277	Prp38	1	0.300915	Arpc5	1	0.168407	Rim2	1	0.420075	csul	1	1.16687	Polr2I	1	0.158357	SP1029	1	0.285868	CG42538	1	2.43298	CG7730	1	1.02048
CG8833	1	0.520168	FBgn0026749	1	0.494135	laza	1	2.43299	ND-23	1	0.173557	Apt1	1	0.269891	borr	1	0.671154	Fkbp39	1	0.141799	Gapdh2	1	1.25932	CG13994	1	0.0655639	snk	1	0.889658
RecQ4	1	0.636043	PolA1	1	0.295587	Shark	1	1.00096	aux	1	0.269355	CG13887	1	0.100367	mbt	1	0.831458	eIF2Œ≥	1	0.283113	CG10435	1	0.732317	CG11560	1	0.181403	CG13369	1	0.295749
CG10165	1	0.611647	vls	1	0.42199	mav	1	0.102181	tra2	1	0.444595	Sms	1	0.190373	CG1636	1	0.827613	dtn	1	0.269211	ssp	1	0.227538	CG4880	1	0.037036	zfh2	1	0.16736
Ns1	1	0.69072	CG31551	1	1.26995	Jhbp1	1	3.07883	Cdk9	1	0.392541	Trs31	1	0.527982	CG5516	1	0.856354	stas	1	0.398647	CG41128	1	0.178038	CG32243	1	0.20267	CG11334	1	0.326292
mRpS7	1	0.240889	AIMP1	1	0.463997	hay	1	0.624879	CG8675	1	0.310784	ab	1	0.307957	Alg-2	1	0.888365	eIF3g1	1	0.132714	CG16865	1	0.459831	CG31635	1	0.0193001	CG6962	1	0.346559
Nph	1	0.205772	Adar	1	0.475757	mRpS25	1	0.4449	Mbs	1	0.11894	IntS3	1	0.220766	Hakai	1	1.1375	mRpS16	1	0.269036	MICAL-like	1	1.69091	Cen	1	0.0841003	glec	1	0.560739
CycG	1	0.22137	dnc	1	0.303554	east	1	0.0725016	snoRNA:Œ®18S-301	1	0.452073	pnr	1	0.849373	Pka-C1	1	0.525216	lncRNA:CR46032	1	3.9972	HSPC300	1	0.816231	CG1620	1	0.131216	CG1161	1	0.141152
Zip48C	1	0.509071	mle	1	0.321256	FBgn0036414	1	1.24074	CG4133	1	0.712794	Zmynd8	1	0.185099	Pdfr	1	4.40878	Chc	1	0.308233	Dpit47	1	0.339481	CG42816	1	1.74165	MKP-4	1	0.931467
La	1	1.1345	CG2765	1	0.297	CG42340	1	1.08143	lncRNA:CR45224	1	0.275129	Coa7	1	0.303716	skd	1	0.621964	hng3	1	0.367268	Tsp3A	1	0.540696	CG11882	1	0.143476	CG1927	1	0.138849
Elp6	1	0.648987	dbe	1	0.458252	CG12947	1	0.391833	p23	1	0.100627	CG7220	1	0.184904	CG11674	1	0.649283	CycC	1	0.173403	Nadk1b	1	1.61655	IPIP	1	0.0471381	CG34376	1	0.978702
Su(H)	1	0.346506	CG31715	1	0.204457	CG6654	1	0.725693	Cpr78Cb	1	1.86819	fz3	1	0.816047	Œ±-Man-Ia	1	0.510237	scu	1	0.185593	ND-39	1	0.141626	Tsp39D	1	0.106198	CG6621	1	0.273598
Mrtf	1	0.378727	Mkrn1	1	0.268933	Eps-15	1	0.593709	asRNA:CR31912	1	2.49984	Nelf-A	1	0.230332	Dbp80	1	0.560437	CG12379	1	0.756412	ATPsynC	1	-0.0739798	Tpi	1	0.670919	bur	1	0.436693
Pcl	1	0.328166	CkIIŒ±	1	0.186513	Uggt	1	0.295558	Polr1D	1	0.650288	Caf1-105	1	0.126846	Past1	1	1.93977	Spindly	1	0.318066	ND-B14.5B	1	0.160781	lncRNA:CR44417	1	0.123404	Ogdh	1	0.642174
Xpc	1	0.421849	ND-20	1	0.171	CG8067	1	0.443512	eco	1	0.318968	mahj	1	0.397327	Girdin	1	1.60383	gfzf	1	0.688314	CG2218	1	0.45295	CG7387	1	1.24007	ben	1	0.106844
Nsun5	1	0.783563	chm	1	0.372122	Xpac	1	0.850196	CG1360	1	0.76348	FBgn0039959	1	0.0917269	CG16711	1	4.26037	Tom40	1	0.179589	CG42813	1	0.466037	CG7785	1	0.0881452	Mpv17	1	0.13697
CG1074	1	0.489585	danr	1	0.588341	Josd	1	0.578958	HDAC6	1	0.329064	kon	1	0.969025	Evi5	1	2.85657	CG7841	1	1.18903	CG9581	1	0.493582	Lrrk	1	0.271661	Jon25Bi	1	4.66463
JIL-1	1	0.221823	Mbs	1	0.190641	CG2926	1	0.100125	CG31922	1	0.701318	lncRNA:CR43849	1	0.776926	Ran	1	0.572225	CG13373	1	0.292716	Bin1	1	0.152514	Hmgcr	1	0.0613832	Rad23	1	0.154924
l(3)neo43	1	0.575195	su(f)	1	0.568425	Clbn	1	0.503027	CG3651	1	0.277639	Mad	1	0.125034	Su(fu)	1	1.45191	colt	1	0.149223	RhoGAP5A	1	0.829847	Argk1	1	0.232953	CHMP2B	1	0.674914
eIF3f1	1	0.225311	dib	1	0.467716	Xrcc2	1	1.13079	Sp7	1	0.34581	eRF3	1	0.177192	msn	1	0.562048	Grp170	1	0.232377	Vps4	1	0.710708	CG34200	1	0.0706271	Flacc	1	0.112948
lncRNA:CR42646	1	0.424176	cac	1	0.277308	Atet	1	0.419455	CG14050	1	0.742215	Œ≥Snap1	1	0.603209	CG8420	1	2.08605	Teh2	1	0.602324	Sec3	1	1.8531	Oga	1	0.337043	Myo31DF	1	0.854845
mbm	1	0.550034	gb	1	0.288684	SteXh:CG42398	1	0.396613	lmd	1	3.31282	Cchl	1	0.134065	ThrRS	1	1.26927	Surf6	1	0.150905	Coq8	1	1.04955	lncRNA:CR46271	1	2.38967	CG10584	1	0.874904
sll	1	1.42833	Atg6	1	0.888206	CG6236	1	0.803937	CG10417	1	0.138417	MEP-1	1	0.536606	Meics	1	1.93061	CG7730	1	1.11158	CG12121	1	0.193077	Tsp33B	1	2.23521	Dph5	1	0.136458
ProsŒ±5	1	0.239181	Aldh	1	2.37744	Cpsf160	1	0.630111	CG15099	1	0.312496	dpa	1	0.511163	Vamp7	1	1.20699	ND-15	1	0.120053	CG12213	1	0.282593	Rab14	1	0.069522	dhd	1	0.347413
Eb1	1	0.218477	mahe	1	0.369413	lncRNA:CR44440	1	0.412727	CG18731	1	0.736099	NiPp1	1	0.489749	MED31	1	0.749336	CG1532	1	0.395729	CG30105	1	0.32819	FBgn0039450	1	0.0849706	CG14965	1	0.392935
ND-13A	1	0.283092	Dap160	1	0.261458	Mkp3	1	0.214247	Mcm3	1	0.357635	ppk8	1	0.491912	CG1143	1	3.25717	lncRNA:CR44922	1	3.65712	CG5112	1	0.516955	Bet3	1	0.053292	SERCA	1	0.359962
r2d2	1	0.621444	HtrA2	1	0.839291	CG10799	1	2.77578	Der-1	1	0.200786	CG12730	1	0.237756	gny	1	0.95762	Abcd1	1	0.305337	flw	1	0.380695	lncRNA:CR44993	1	0.550678	Rab35	1	0.115952
Abca3	1	1.03447	alph	1	0.211507	Rbbp5	1	0.439765	corto	1	0.145329	scra	1	0.134037	Hrb98DE	1	0.521758	lncRNA:CR45593	1	0.427822	Rexo5	1	0.52334	d4	1	0.0122862	CG42709	1	0.30773
Pi3K92E	1	0.951033	Alg11	1	0.409728	CG16779	1	0.510051	Alg1	1	0.151323	lncRNA:CR45472	1	0.554996	Not3	1	0.57213	CG4968	1	0.134603	CG12341	1	0.548836	FBgn0037010	1	0.0499671	PNKP	1	0.661996
eIF3l	1	0.228822	Eph	1	0.160143	CG12795	1	0.580799	BORCS6	1	0.632005	CG32344	1	0.327443	Droj2	1	0.961212	Pp1-87B	1	0.19832	CG12084	1	0.97104	Oatp30B	1	0.0732225	CG9945	1	0.987219
CG10555	1	0.269307	GAPcenA	1	0.523777	LSm3	1	0.123389	DIP2	1	0.218715	CG7546	1	0.229614	sti	1	1.31205	Tbcc	1	0.559065	Lipt2	1	0.945045	CG5800	1	0.174266	CG15514	1	0.43037
Rlip	1	0.658236	ND-B14.5B	1	0.205374	pelo	1	0.498393	CG32772	1	0.157394	ABCB7	1	0.635849	rhi	1	1.67794	ytr	1	0.272799	ix	1	0.557355	Gnpnat	1	0.310847	E(spl)m8-HLH	1	1.10062
CG9067	1	0.788588	MED7	1	0.220356	fsd	1	0.796283	shakB	1	0.881432	CG12159	1	0.284971	Ipo9	1	0.928497	l(2)k09848	1	0.238808	aux	1	0.306993	Dph3	1	0.572321	vlc	1	0.363973
CG10903	1	0.338208	CG4951	1	0.494682	ken	1	0.310711	CG3226	1	0.17203	gry	1	0.530988	DnaJ-1	1	1.64535	CG7115	1	0.377015	Parg	1	1.18118	lncRNA:CR45187	1	1.21777	TTLL15	1	0.832171
CG9705	1	0.255341	Sh3Œ≤	1	0.247321	asRNA:CR43889	1	1.0379	Rtnl2	1	0.612334	Axs	1	0.488423	PIG-B	1	0.563335	Nek2	1	0.498103	endos	1	0.381394	CG31800	1	0.142563	FBgn0037010	1	0.228814
mRpS10	1	0.291646	Myo10A	1	0.885719	l(2)k01209	1	0.379498	dtn	1	0.206928	CG15706	1	0.455517	Hip1	1	1.1281	eIF5B	1	0.134161	Mkrn1	1	0.202089	CG17186	1	0.168297	CCT3	1	0.365519
AGO1	1	0.335027	velo	1	0.230991	RhoGEF64C	1	0.178051	d4	1	0.104183	bsk	1	0.375396	Pabp2	1	0.667945	Incenp	1	0.240363	CG30377	1	1.07846	CG7384	1	0.149367	Pdha	1	0.586298
SmD2	1	0.220462	Lint-1	1	0.292413	mRpL12	1	0.171347	CG14543	1	0.709865	Dph1	1	0.238332	inaE	1	1.89011	CG3500	1	0.232334	Idh	1	0.889685	CG4854	1	0.152285	Ance-3	1	1.64267
CG3500	1	0.417706	wnd	1	1.05302	Nup154	1	0.390236	Rtf1	1	0.339566	Kif3C	1	0.805475	CG9609	1	2.42009	Noc2	1	0.403119	GstE7	1	1.20316	CG5104	1	0.0491334	CCT1	1	0.612051
CG13123	1	1.29505	AGO3	1	0.259384	CG12316	1	0.271736	Cpr78Cc	1	1.3472	CG34293	1	0.911662	sage	1	3.88665	Ptp10D	1	0.26998	CG11980	1	0.244495	Abp1	1	0.121634	CG10984	1	0.437628
Hph	1	0.769147	CG14711	1	0.841069	Ctl1	1	0.219994	CG32069	1	0.269703	p23	1	0.0922876	CG15514	1	1.46945	Gdh	1	0.221045	galla-2	1	1.36178	lncRNA:CR44326	1	0.231452	Odj	1	0.399238
Myo10A	1	1.095	RanBPM	1	0.312795	Marcal1	1	0.730443	CG12288	1	0.359838	MTF-1	1	0.624162	Mtl	1	1.34329	Agpat3	1	0.165982	CG4586	1	1.68256	SamDC	1	0.14115	syd	1	0.232885
eIF4E1	1	0.357288	CG5880	1	0.306392	CG31342	1	0.559128	CG42553	1	0.647434	Mbs	1	0.102898	dikar	1	0.609783	CG3558	1	0.224974	CG31126	1	0.407277	SmydA-4	1	0.934461	BCL7-like	1	0.721305
Atg9	1	0.646738	lncRNA:CR44732	1	2.66317	CG13392	1	0.298291	Helz	1	0.0956727	Zir	1	0.256353	CG6650	1	1.38293	Prp18	1	0.254123	Upf3	1	0.554078	CG14852	1	1.61551	Snrk	1	0.579363
CG4004	1	0.482922	mbt	1	0.273597	p130CAS	1	1.61818	CG8202	1	0.762157	Œ±-Spec	1	0.208958	CG17361	1	1.64024	mod(mdg4)	1	0.111683	GstD9	1	0.319831	CG7903	1	0.11416	Klp31E	1	0.329306
Tab2	1	0.642323	U2af50	1	0.188806	lncRNA:CR44988	1	1.14956	Gem3	1	0.371354	ppan	1	0.267071	Spt-I	1	0.818665	B-H1	1	1.66973	CCT1	1	0.581533	CG4860	1	0.312182	Œ∂COP	1	0.365546
Sod1	1	0.267599	Prps	1	0.282404	CG34015	1	0.13555	Cdc7	1	0.638617	Rheb	1	0.242721	alien	1	1.04035	ea	1	0.156598	CG5608	1	1.1705	CG18336	1	0.24662	CG3184	1	0.611898
CG9953	1	0.244647	puf	1	0.300076	Rbf	1	0.630342	Nup153	1	0.109041	l(2)41Ab	1	0.27922	CG33181	1	1.56562	CG8461	1	0.360739	Snx21	1	1.14664	Ugt49C1	1	0.769834	CG17002	1	0.304374
trio	1	0.291477	eas	1	0.340795	Vps16A	1	0.59222	Scox	1	0.454486	CG9166	1	0.293877	Chrac-14	1	0.56494	RpL12	1	0.113211	CROT	1	1.05534	CG3719	1	0.0797168	FBgn0058178	1	0.18765
Obp99a	1	0.611242	asRNA:CR45137	1	0.791764	mod(mdg4)	1	0.0545062	CG41128	1	0.153196	Amun	1	0.176154	CG9515	1	2.04042	Shc	1	0.834977	CG32176	1	0.46508	RabX6	1	0.18138	Mtap	1	0.3383
CG34354	1	1.8761	FBgn0039959	1	0.151224	CG2865	1	0.0980982	RfC4	1	0.612355	CG15432	1	0.243657	sky	1	1.31599	lncRNA:CR30009	1	2.74275	Hip14	1	0.352968	GAPsec	1	0.33669	sau	1	0.431746
CG11836	1	0.964457	fok	1	0.453166	bora	1	0.264732	Nmnat	1	0.846208	dgt2	1	0.58186	sqh	1	0.99692	Pak3	1	0.123686	Fitm	1	0.827027	CG7632	1	0.342694	CG31145	1	2.4536
CG15443	1	0.407135	pcx	1	0.430303	CG8064	1	1.02666	mago	1	0.102629	Usp10	1	0.14608	CG1737	1	0.608626	pes	1	0.347574	Cpes	1	0.540558	CG3009	1	1.07009	Rab11	1	0.222376
EloC	1	0.217006	CG6843	1	0.210501	CG9667	1	0.172798	UbcE2M	1	0.119015	mtSSB	1	0.471144	CG2519	1	1.17822	icln	1	0.159597	CG3527	1	0.378935	CG30394	1	0.114159	CG12896	1	1.70176
Rlb1	1	0.53335	Taf13	1	0.267153	asRNA:CR45944	1	1.27725	egg	1	0.370923	slv	1	0.378379	D	1	0.562235	vtd	1	0.147392	rept	1	0.488342	Ssl1	1	0.146525	CG3436	1	0.21603
mt:ND1	1	0.208414	Su(z)12	1	0.471616	vap	1	0.311878	SMC6	1	0.379892	cyst	1	0.687625	rb	1	1.0547	Fdh	1	0.229438	Sf3a2	1	0.438048	Mob3	1	0.0579062	Ubc7	1	0.453243
Œ≤-Spec	1	0.345887	Acer	1	0.229919	CG2818	1	0.51426	EndoG	1	0.505853	PTPMT1	1	0.467353	CG4615	1	1.21437	CNPYb	1	0.139767	Evi5	1	1.04206	lncRNA:CR44663	1	2.00563	SmF	1	0.149778
ssh	1	0.298575	CG13124	1	1.1189	smg	1	0.120151	bw	1	0.951221	koko	1	0.147215	CG1677	1	0.501426	Uhg5	1	0.130205	CG6420	1	1.8611	Ankrd49	1	0.086357	CG12895	1	0.243029
Mco1	1	1.25172	Sbf	1	0.304778	Ack	1	0.127797	CG31278	1	0.935263	lncRNA:CR45962	1	0.334411	CG8379	1	1.69661	LysRS	1	0.265183	CG15912	1	1.58048	gzl	1	0.060954	ck	1	0.99622
boca	1	0.251114	CG13364	1	0.184548	CR43727	1	0.949576	BuGZ	1	0.0963478	Ptpmeg	1	0.117803	CG42697	1	1.61156	lncRNA:CR45531	1	1.57279	CG12391	1	0.303872	Arfip	1	0.191758	CG31344	1	0.80495
Pzl	1	0.350897	TfIIS	1	0.302818	CG34057	1	1.7456	Tdrd3	1	0.269603	norpA	1	0.493299	CG11811	1	1.25562	CG14683	1	0.338104	Pef	1	0.220118	CG30398	1	0.465153	GCS2Œ≤	1	0.187952
l(2)k09848	1	0.371206	HDAC6	1	0.459358	Rbp6	1	0.759984	Polr1E	1	0.231313	Fign	1	0.372389	sr	1	2.35196	pnut	1	0.353257	fidipidine	1	0.529773	CG32641	1	0.0983023	mfrn	1	0.686049
CG33332	1	0.492913	cta	1	0.358495	Gpdh3	1	0.56748	Snap25	1	0.388205	CG8388	1	0.391121	Pka-R2	1	3.54462	Usp7	1	0.183899	JMJD5	1	0.394402	lncRNA:CR44756	1	1.57705	ncm	1	0.133814
Pabp2	1	0.277353	CG7536	1	0.310759	CG7222	1	0.398133	UQCR-6.4	1	0.285035	CG2246	1	0.233441	mt:tRNA:Ala-TGC	1	1.3065	CG8891	1	0.386897	CG2493	1	0.137535	S-Lap5	1	1.47771	CG31360	1	0.900913
CG7518	1	0.417785	PIG-H	1	0.20047	CG1840	1	0.240497	Roc1a	1	0.112613	Fancm	1	1.32325	Gle1	1	1.81682	CG3376	1	0.39867	l(2)05714	1	0.257361	mRpL15	1	0.0775383	elm	1	0.28566
FBgn0029082	1	1.14129	CG7785	1	0.459225	CG3294	1	0.514774	Mtr4	1	0.542548	CG12194	1	0.284497	Ost48	1	0.560003	AP-2œÉ	1	0.314701	CG31729	1	0.354781	CG6769	1	0.20124	Wbp2	1	0.646965
CG11007	1	0.830718	CG7556	1	0.61166	CG34117	1	0.186801	CG14322	1	0.248926	Smn	1	0.0965051	vlc	1	1.23669	Torsin	1	0.108158	Sk2	1	0.801898	CG34109	1	0.82265	Diap2	1	0.616404
sano	1	1.8318	mute	1	0.447796	CG33062	1	1.4457	GlcT	1	0.821561	CG14543	1	0.671022	CG8563	1	4.63676	vex	1	1.45899	dco	1	0.176529	dpr6	1	0.259683	CG15747	1	0.263626
CG12576	1	0.438685	CG33774	1	0.224769	Idgf6	1	0.0623652	GLaz	1	0.313516	CG6329	1	0.483637	CG5181	1	0.947696	CG12744	1	0.552654	CG9346	1	0.505721	emp	1	1.24755	up	1	1.67849
Rim2	1	0.80275	Fign	1	0.604648	mTor	1	0.656165	twin	1	0.105929	Ref1	1	0.0878017	und	1	0.992869	mRpL11	1	0.2264	CG14965	1	0.368439	CG34297	1	2.94678	SCAR	1	1.35238
CG13454	1	0.271194	CG33228	1	0.24576	DCTN4-p62	1	1.71533	CG11601	1	0.232106	Prp5	1	0.223376	su(sable)	1	0.885105	Lerp	1	0.663803	wls	1	0.228078	Œ±Tub67C	1	0.182347	GstT2	1	1.54312
Syx6	1	0.857214	geminin	1	0.1789	CG5447	1	0.30011	Gyf	1	0.114831	WRNexo	1	0.429649	CG42699	1	1.5068	Drice	1	0.62261	Pgm1	1	0.577439	TBPH	1	0.041089	CG6005	1	0.534618
Arpc3A	1	0.484379	CycA	1	0.180379	SsRŒ≤	1	0.108896	ttm50	1	0.730185	CG13029	1	0.23982	mEFTu1	1	1.12437	Hsf	1	0.185777	Sqor	1	1.03666	COX7CL	1	0.583754	CG9304	1	0.40974
CG13625	1	0.540916	mbm	1	0.367925	UQCR-6.4	1	0.265938	asRNA:CR44911	1	2.76149	SK	1	0.360011	mei-P26	1	0.845016	Sbf	1	0.249596	CG5641	1	0.338321	Daxx	1	0.205657	Pect	1	0.307984
Bulli	1	2.14724	Alp1	1	1.9907	Rrp6	1	0.235371	D1	1	0.100213	SMC6	1	0.321537	Psi	1	0.537903	Taf9	1	0.170692	Sptr	1	0.330741	euc	1	0.398414	sqh	1	0.25532
CG9839	1	0.571263	CG10553	1	4.27071	Alg9	1	1.08511	CG17839	1	1.28683	unc-104	1	0.489576	CG12567	1	1.17962	Mitofilin	1	0.574888	Baldspot	1	0.390052	Dhc62B	1	1.0492	CG4666	1	1.78605
CG9933	1	0.775593	rad50	1	0.347286	shakB	1	0.712398	Vrp1	1	0.198835	Slip1	1	0.0900578	lncRNA:CR44357	1	2.08735	Taf2	1	0.382302	lncRNA:CR44417	1	0.366986	abs	1	0.232775	Pp2B-14D	1	0.962518
CG34159	1	0.253583	tko	1	0.227547	ORMDL	1	0.45976	CG15747	1	0.199908	hyd	1	0.141049	CG31460	1	0.680388	Cap-D2	1	0.469319	CCT5	1	0.366613	Tango5	1	0.0483363	Synd	1	0.445515
ZnT63C	1	0.330224	EndoA	1	0.486199	Tip60	1	0.312024	eIF1A	1	0.0974223	CG33521	1	0.354299	Ubc10	1	1.00423	Psi	1	0.131939	shrb	1	0.266517	aft	1	1.82317	CG17122	1	1.9094
Nulp1	1	0.527548	CG4866	1	0.336928	Dbp21E2	1	0.281952	ncd	1	0.300877	Rab7	1	0.323835	Usp7	1	0.694835	Utx	1	0.167563	mRpL52	1	0.201965	CG10927	1	0.29739	CG8726	1	0.7699
CG3732	1	0.347671	CG33170	1	0.288841	XRCC1	1	0.28659	Akt	1	0.159608	EndoG	1	0.483142	Hsp26	1	1.53962	stc	1	0.503998	CG2076	1	0.597045	Roe1	1	0.217521	lwr	1	0.129612
Zif	1	0.662192	Tcs3	1	1.06656	CG12942	1	0.337207	CG31999	1	0.598368	SCCRO3	1	0.305136	sinu	1	1.02777	Vamp7	1	0.329238	CG32147	1	0.363475	HINT1	1	0.00274668	Kap3	1	0.56411
CG9154	1	1.22732	hzg	1	0.180738	CG6984	1	0.485593	ssh	1	0.143742	TM9SF4	1	0.427081	msd1	1	0.844397	RN-tre	1	0.236159	CG12567	1	0.306733	Ugt35A1	1	0.646094	Grasp65	1	0.643247
Trm7-32	1	0.478014	CG11030	1	0.419146	lolal	1	0.0362316	Rpn13	1	0.196207	Snap25	1	0.351109	Taf6	1	0.865796	Hmr	1	0.40162	Trx-2	1	0.954275	CG43102	1	0.155641	mRNA-cap	1	0.659209
Ubc2	1	0.267614	lncRNA:roX2	1	0.508724	Chpf	1	0.180391	lncRNA:CR45030	1	0.310627	CG4612	1	0.194913	Baldspot	1	1.39807	AIMP2	1	0.254479	CG41099	1	0.261275	CG3793	1	0.151945	CG2100	1	0.345273
Cchl	1	0.299661	CG5510	1	0.163103	Brca2	1	0.78035	TfIIFŒ±	1	0.111689	CG32568	1	0.438361	Rga	1	0.695198	ProsŒ≤7	1	0.12931	GstT1	1	0.133384	lncRNA:CR44463	1	1.2986	CG6225	1	2.99472
Map60	1	0.380102	Taf12	1	0.274205	Suv3	1	0.421514	CG9890	1	0.484993	Tomosyn	1	0.875087	DAAM	1	1.08807	CG4622	1	0.388568	Hsdl2	1	0.698149	cass	1	-0.00448841	CG7137	1	0.389068
mRpL47	1	0.403891	CG7011	1	0.214286	Miro	1	0.283617	LSm3	1	0.134949	CD98hc	1	0.145219	asRNA:CR43906	1	2.06197	CG31817	1	0.547876	pins	1	0.435439	lncRNA:CR44218	1	0.225565	cwo	1	1.99563
CG18213	1	0.48162	CG33116	1	0.280963	Opa1	1	0.149648	vg	1	1.3667	tsu	1	0.0875745	CG3918	1	0.91942	CG1622	1	0.150021	CG17493	1	0.205688	ProRS-m	1	0.108908	CG32333	1	1.96395
CG10011	1	0.239265	I-2	1	0.410077	Kmn1	1	0.274745	DNAlig1	1	0.537069	CG15387	1	0.49847	CG12773	1	1.1743	boca	1	0.126216	Mic26-27	1	0.288743	Ifrd1	1	0.0262516	CG1339	1	1.3181
CG42672	1	0.3846	vtd	1	0.177855	lin	1	0.398363	tty	1	0.172955	ND-ASHI	1	0.0968618	Cdep	1	0.584724	Pal1	1	0.133033	IntS6	1	0.391952	mRpS24	1	0.0612427	Unc-76	1	0.869107
lncRNA:CR45409	1	0.475274	Rab19	1	0.582739	asRNA:CR44984	1	1.61328	l(3)psg2	1	0.129217	CG8818	1	0.3846	CG4022	1	0.78133	Afti	1	0.735094	CG15312	1	0.604978	brwl	1	0.0839765	Hip1	1	0.278549
glec	1	0.816499	SK	1	0.537195	tty	1	0.146018	CG16903	1	0.378088	CG12093	1	0.401755	hep	1	0.702977	Pex2	1	0.169632	sgll	1	0.6655	CG9593	1	0.730265	Gem2	1	0.572305
CG5281	1	1.10777	p120ctn	1	0.192342	CG6833	1	0.512684	CG2246	1	0.239729	FBXO11	1	0.232513	Tsc1	1	1.25411	Tab2	1	0.385678	orb	1	1.33572	CG32069	1	0.0860843	CG10444	1	0.940889
asf1	1	0.338654	Nf-YB	1	0.61992	TfIIB	1	0.205344	Orc6	1	0.49231	CG34117	1	0.196704	tyf	1	0.469334	nero	1	0.300685	CG31344	1	0.751228	PrBP	1	0.0628399	lic	1	0.368286
CG32856	1	0.416852	Ciz1	1	0.160878	CG17691	1	0.210227	Arpc4	1	0.113896	E(spl)m5-HLH	1	0.54573	vsg	1	0.668329	lqf	1	0.153247	GstS1	1	0.266022	Atg14	1	0.156109	mib2	1	0.283002
ewg	1	0.663517	ZAP3	1	0.181147	ATPCL	1	0.311782	mask	1	0.0912143	Slik	1	0.114949	CG10353	1	0.907105	CSN8	1	0.134654	Cbs	1	0.450991	CG14435	1	0.226927	Fip1	1	0.283131
Sbf	1	0.395334	tho2	1	0.216616	CG7768	1	1.86804	FucTA	1	1.79363	retm	1	0.454526	Cox10	1	0.970564	Ndc1	1	0.416901	S2P	1	0.375851	fy	1	0.262487	CG5946	1	0.214856
CG2765	1	0.380457	lncRNA:CR43334	1	0.347086	eIF1	1	0.0855595	bi	1	0.837656	ND-51	1	0.487993	CG31224	1	0.630445	Pp2A-29B	1	0.195606	CG9917	1	1.4164	Sirt6	1	0.249742	rdo	1	2.24712
TfIIA-S	1	0.208295	Jra	1	0.707235	bel	1	0.075434	Adss	1	0.143784	Pfdn6	1	0.129761	Npc2a	1	0.458695	Tmtc1	1	1.29241	Plc21C	1	1.31693	CG14451	1	0.628636	Sara	1	0.718815
Rrp40	1	0.860691	CG11279	1	0.654916	CNMaR	1	1.33245	HLH54F	1	1.22163	CG4882	1	0.45425	mRpL16	1	0.758832	CG4390	1	0.129731	mRpL42	1	0.240267	Sos	1	0.210963	tey	1	2.89069
Tbc1d8-9	1	0.572678	Ice1	1	0.566135	Phax	1	0.262662	aPKC	1	0.168397	Vps13B	1	0.670365	CG7220	1	0.883526	thoc5	1	0.518001	SmF	1	0.157776	asRNA:CR45350	1	0.626771	CG1827	1	1.48324
lncRNA:CR45082	1	1.40584	Manf	1	0.157875	CG4820	1	0.218741	Ak2	1	0.128226	Cyp18a1	1	0.7641	CG9705	1	0.565523	Spn55B	1	0.979345	CG10602	1	0.591288	CG33506	1	0.172831	CG31109	1	0.260303
Paf-AHŒ±	1	0.332953	NHP2	1	0.16917	Ndc1	1	0.256792	CG17230	1	0.698439	CG14817	1	0.33372	conu	1	0.849983	Arpc3A	1	0.298602	RIOK1	1	0.795265	Fbp2	1	1.68879	kin17	1	0.574508
Cka	1	0.264355	Tmtc3	1	0.586406	CG7054	1	0.279438	CG11158	1	0.722153	CG17271	1	0.091169	CG10470	1	0.478866	lncRNA:CR45409	1	0.333739	CG31855	1	0.366837	Vps2	1	0.24025	CR15345	1	0.53783
Cf2	1	0.639354	CG7065	1	0.302226	CG3386	1	0.431653	Dph2	1	0.161237	ema	1	0.411591	Flacc	1	0.527721	CG42259	1	0.24926	BCL7-like	1	0.720202	mt:tRNA:Lys-CTT	1	0.371725	CG12848	1	0.182765
DNAlig1	1	0.952981	dsd	1	0.229111	rb	1	0.19775	CG14995	1	0.239323	bbg	1	0.0742154	Odj	1	1.35269	eEF2	1	0.146929	Pisd	1	0.294607	asRNA:CR45714	1	0.82295	kar	1	1.12028
pip	1	2.36222	LPCAT	1	0.531037	crc	1	0.132162	CkIIŒ≤	1	0.0965628	CG13097	1	0.213263	CG13003	1	3.17604	Rpt3	1	0.41285	Tango10	1	0.497506	Mmp1	1	0.781807	Nup54	1	0.428807
CYLD	1	0.372386	Moca-cyp	1	0.195212	CG12093	1	0.369961	mbf1	1	0.366175	ewg	1	0.323999	Polr2G	1	0.792165	CG6766	1	0.211555	CG3817	1	0.311922	CG7272	1	1.33549	TyrRS	1	0.221043
mRpS14	1	0.498689	CG6523	1	0.16211	CG34293	1	0.679137	bif	1	0.144256	lncRNA:CR44126	1	0.473573	rho-4	1	0.687823	RpL18	1	0.116996	mRpL14	1	0.200285	asRNA:CR46262	1	1.30247	Sirt7	1	0.913208
CycY	1	0.380303	CG13711	1	0.224449	Nsf2	1	0.483961	Su(var)3-3	1	0.284247	Sec61Œ≥	1	0.158219	CG7453	1	1.71032	Rpn1	1	0.565423	CG31633	1	1.93321	CG14864	1	0.515258	DAT	1	1.81142
TAF1B	1	0.335076	svr	1	0.255841	CG15390	1	0.541906	zfh2	1	0.115709	asp	1	0.158062	CG8176	1	1.37683	CSN1b	1	0.634978	asRNA:CR45778	1	1.22029	bocks	1	0.240212	ProsŒ±6	1	0.0603876
polybromo	1	0.384756	CG12608	1	0.413325	NiPp1	1	0.388215	Noc3	1	0.136538	SelT	1	0.123656	xit	1	1.15179	Dlc90F	1	0.133358	CG15012	1	-0.101013	CG9933	1	0.114657	CG2187	1	1.43974
CG14182	1	0.676609	lds	1	0.6589	CR44003	1	0.567102	D12	1	0.507327	CG3097	1	0.780765	CG8389	1	1.13132	CG33253	1	2.09727	Kap-Œ±1	1	0.807895	lok	1	0.0474666	Obp56a	1	0.531318
phol	1	0.717863	bif	1	0.23162	Mvl	1	0.465566	UQCR-14	1	0.0896048	PIG-B	1	0.0942234	eIF1A	1	0.51407	bma	1	1.5216	CG7156	1	0.950103	GstD8	1	2.4495	Kcmf1	1	0.852191
Cks30A	1	0.644635	ND-75	1	0.517026	Upf1	1	0.430816	l(3)neo43	1	0.251342	Sp7	1	0.307472	CG5445	1	1.31336	Klp3A	1	0.691304	msd5	1	0.265168	Cht10	1	0.341935	Usp16-45	1	0.321686
Ziz	1	0.64568	tbc	1	0.189391	mRpL55	1	0.197292	CG31612	1	0.382365	CG7747	1	0.40319	tum	1	1.81526	GILT3	1	0.198151	hng1	1	0.667697	lncRNA:CR45363	1	0.986658	STUB1	1	0.444682
CG3679	1	0.51487	CG7744	1	0.555183	CG14200	1	0.758705	Cyp18a1	1	0.762161	gsb	1	2.10196	Pglym78	1	1.04161	FAM21	1	0.630252	CG32095	1	0.717248	CG30022	1	0.464449	CG33111	1	0.587452
CG10445	1	1.02444	Crag	1	0.369617	CG6753	1	2.15077	ADD1	1	0.173274	CG1703	1	0.178963	Cftr	1	1.35001	Moe	1	0.219754	ZnT86D	1	0.703352	Slimp	1	0.439175	vex	1	1.23679
Mul1	1	0.990242	TBPH	1	0.23488	Dyb	1	0.111878	CG1640	1	0.898388	Rnf146	1	0.409781	aru	1	1.49054	CG34200	1	0.346689	CG14341	1	0.337657	CG31808	1	1.62347	CG7011	1	0.158723
Ranbp16	1	0.440477	unc-104	1	0.726273	Bulli	1	1.12974	E5	1	1.42383	CG1418	1	0.167392	Noa36	1	0.785744	Cyp6d4	1	0.54172	flr	1	0.803082	CG14024	1	1.61756	Snx21	1	1.16185
Stt3A	1	0.237302	CG8004	1	0.348799	Kdm2	1	0.349356	CG42697	1	0.406533	bmm	1	0.10692	Bre1	1	1.17872	CG10171	1	0.239812	DCP1	1	0.419232	hydra	1	1.6206	CG31111	1	0.566233
MCPH1	1	0.367328	feo	1	0.271402	unc-104	1	0.460933	slmb	1	0.131686	lncRNA:CR45911	1	0.096718	Unc-76	1	2.34946	CG13097	1	0.305275	Fdx1	1	1.20703	CG14005	1	0.0596368	Gasz	1	1.33197
Sur-8	1	0.484079	LRR	1	0.543113	so	1	1.21921	CG7656	1	0.193359	COX8	1	0.0830211	thoc7	1	0.691028	CG11076	1	0.304032	Pdha	1	0.483419	Dyb	1	0.033552	UbcE2H	1	0.24818
conv	1	0.897584	mIF3	1	0.593698	CG16890	1	0.557478	Pfdn4	1	0.243787	l(3)87Df	1	0.345254	CG10465	1	0.696055	Serinc	1	0.177162	CG12288	1	0.348052	CG32365	1	0.137848	CG14352	1	1.1621
achi	1	0.876665	CG10376	1	0.443969	TM9SF3	1	0.19928	pod1	1	0.0981367	sp3	1	0.341903	Naxd	1	1.1114	mxc	1	0.337074	CG4502	1	0.307614	CG42716	1	23.2014	CG7668	1	0.292271
Fbl6	1	0.332595	Rrp46	1	0.301689	ldbr	1	0.278809	lncRNA:CR45425	1	4.17896	TBPH	1	0.130382	snama	1	0.952389	mRpS29	1	0.693716	mal	1	1.48854	amos	1	0.151389	Cht11	1	0.825421
mrva	1	0.167926	EMC2A	1	0.245271	CG31467	1	0.803777	CG7131	1	0.813317	CG15601	1	0.252612	gw	1	0.411446	Acyp2	1	0.276486	cdm	1	0.569639	CG31681	1	1.07587	CG10321	1	0.517167
CG8578	1	0.467423	LeuRS-m	1	1.08245	ND-AGGG	1	0.116409	Cap-G	1	0.280171	NSD	1	0.383097	Cdc37	1	0.79821	Dph2	1	0.195625	lncRNA:CR45631	1	1.98336	asRNA:CR45970	1	1.02445	Usf	1	0.334023
CG6254	1	0.91161	HUWE1	1	0.28799	mRpL14	1	0.144863	Clbn	1	0.527256	CG3226	1	0.153099	Usp16-45	1	1.2247	CG14641	1	0.165455	Idgf6	1	-0.0976888	Naus	1	0.155839	CkIIŒ±-i3	1	1.48934
CG13603	1	0.799365	SF2	1	0.153119	Stip1	1	0.528957	CG6610	1	0.193284	Argp	1	1.15084	Pef	1	0.799786	RpS20	1	0.0863818	ncd	1	0.312106	CG15125	1	2.14447	CG17385	1	0.186566
ND-B22	1	0.196716	Rlip	1	0.450271	CG6674	1	0.422515	Delta	1	0.908881	Mkk4	1	0.297591	Sce	1	1.6011	Mlf	1	0.195874	CG8679	1	0.915716	CG4025	1	0.322977	Oatp30B	1	0.254703
mRpL38	1	1.9562	ClpX	1	0.438176	Nf1	1	0.19816	CG16985	1	0.232216	Esp	1	1.51558	fuss	1	1.54448	Shawl	1	1.378	Trc8	1	0.28774	CG7706	1	0.0540674	Nadk1b	1	1.46472
mahe	1	0.430122	Dpm1	1	0.434543	CG6628	1	1.39211	CG3995	1	0.293799	CG11964	1	0.422954	Pkc98E	1	3.68836	phtf	1	0.34327	CG8300	1	0.974997	CG13605	1	0.133309	Arl5	1	0.350503
puf	1	0.372953	Usp39	1	0.374005	CG30089	1	0.0800058	Ravus	1	0.682857	Cyt-b5	1	0.125722	elm	1	0.997874	Rbcn-3B	1	0.283356	Tob	1	0.278291	Scm	1	0.0733598	bs	1	0.949412
msd1	1	0.356042	Nubp2	1	0.737767	CG10418	1	0.158936	CG17652	1	0.526522	CG40191	1	0.149812	CG3008	1	2.33691	PAN3	1	0.124948	Cerk	1	0.688238	daed	1	0.0780737	CG11771	1	0.551977
Hydr2	1	0.643167	Dcps	1	0.313819	HP5	1	0.154882	asRNA:CR43425	1	0.877972	yata	1	0.659079	Cpr	1	0.61045	Orai	1	0.155102	E23	1	2.24007	TfIIFŒ≤	1	0.0495242	Egm	1	0.784692
Tom40	1	0.274352	Cam	1	0.157326	Ttd14	1	0.0890007	CG7987	1	0.545451	UQCR-6.4	1	0.253542	CG9132	1	1.64968	CG44153	1	1.12314	CG17260	1	1.45361	Lcp2	1	1.58475	Rgl	1	-0.234163
CG10324	1	0.39662	PIG-C	1	0.51892	cher	1	0.517962	Fatp2	1	5.30368	Vrp1	1	0.180263	GramD1B	1	1.48264	sina	1	0.119578	CG10492	1	0.486597	CG2993	1	1.50808	CG46280	1	0.224616
l(2)05287	1	0.736409	CG2004	1	0.500069	CG7289	1	0.647054	Ppt1	1	0.134291	Tfb4	1	0.18291	CG10265	1	1.21101	Fit1	1	0.436452	Trm7-32	1	0.263854	CG8839	1	0.377304	Mpc1	1	0.348103
ctrip	1	0.218501	RhoGAP93B	1	0.148298	CG31313	1	0.244344	regucalcin	1	0.51413	Arp10	1	0.305533	asf1	1	0.731425	wde	1	0.123601	FBgn0040237	1	1.04281	Srp9	1	0.0260758	CG9471	1	0.165167
mEFTs	1	0.709913	CG43800	1	1.10126	lncRNA:CR44997	1	0.609307	didum	1	0.892729	Chsy	1	0.517835	Usf	1	1.16508	Prim1	1	0.578416	Cox10	1	0.236211	CG42541	1	0.410811	CG2278	1	2.48855
Spt-I	1	0.336652	pes	1	0.384028	CG12945	1	0.517688	Awh	1	2.14966	CG33169	1	0.658374	IleRS	1	1.08295	bc10	1	0.186676	Sec63	1	0.308972	Pvf1	1	0.270433	Vti1a	1	0.587324
CG30373	1	0.589183	CG2818	1	0.812464	lncRNA:CR32773	1	0.384078	Zn72D	1	0.249504	SIDL	1	0.58782	CG42813	1	1.46557	CycY	1	0.231035	Apl	1	0.966067	GstZ1	1	0.0703347	CG5828	1	0.829928
clt	1	0.68428	lncRNA:Œ±Œ≥-element:CR32865	1	0.410693	l(1)G0020	1	0.961656	CG2182	1	0.102533	CG17919	1	0.606088	CG10165	1	1.17444	Ankrd49	1	0.328828	Sap130	1	0.471272	CG14186	1	1.18575	Wdr82	1	0.497829
Cp190	1	0.263237	Snx27	1	0.329342	Mpi	1	0.598387	CG15443	1	0.179429	CG13217	1	1.24496	glec	1	1.68361	Atg4a	1	0.488763	Bka	1	0.324954	Spt20	1	0.0782373	bru1	1	0.373353
TTLL4A	1	0.938309	CG45050	1	0.148186	Tsp96F	1	0.109672	CG12535	1	0.120252	Nup43	1	0.613129	Fdh	1	0.838741	CG5181	1	0.245403	Syx18	1	0.505077	lncRNA:CR44529	1	1.11128	Picot	1	2.37112
ref(2)P	1	0.261645	Ythdc1	1	0.212416	Rim	1	2.49719	Rrp6	1	0.290646	CG3662	1	0.0859973	ClpX	1	1.21857	elm	1	0.26956	bam	1	1.91498	mt:tRNA:Leu-TAG	1	0.213368	CG16772	1	1.93485
Unc-115a	1	0.623139	ics	1	0.22209	CG42337	1	1.14683	BaraC	1	0.582585	hpRNA:CR32207	1	0.166761	rnh1	1	1.64399	PPP4R2r	1	0.148011	GIIIspla2	1	1.88996	CG9410	1	0.172415	Pgant7	1	0.308916
CG7352	1	0.785763	sel	1	0.400318	PAN2	1	0.501164	dup	1	0.208914	hd	1	0.35261	CG4820	1	1.1246	Prps	1	0.211958	Nup93-1	1	0.592622	Vhl	1	0.282019	Ing3	1	0.569562
Tdg	1	1.03469	mRpL4	1	0.244435	SF2	1	0.0643968	crn	1	0.348919	lds	1	0.406948	prtp	1	0.58637	Membrin	1	0.488069	mei-38	1	0.487011	BCAS2	1	0.0350778	Proc-R	1	2.46482
CG5569	1	0.799342	CG33521	1	0.520746	CG9286	1	0.330069	DENR	1	0.109664	CG5355	1	0.182669	aux	1	1.06791	Rab11	1	0.210348	BTBD9	1	1.14627	CG16953	1	0.0594816	Atat	1	1.43659
CG8635	1	0.550845	GATAd	1	0.410964	CG17224	1	1.39111	CG11696	1	0.465919	Orc2	1	0.708437	dgt6	1	2.07587	Npc2a	1	0.120829	EMC1	1	0.201918	CG15922	1	0.309539	SkpA	1	0.0734903
Ppt2	1	0.298912	Xe7	1	0.179622	hang	1	0.0699029	mbt	1	0.152036	CG33107	1	0.349799	Slip1	1	0.477976	Gnptab	1	0.49139	CG12384	1	1.24051	CG5196	1	0.0821307	CG18476	1	1.40094
Cul3	1	0.249558	AIMP2	1	0.271592	Tango2	1	0.358702	CG2611	1	0.205113	CG5986	1	0.0945164	Zif	1	1.30777	CG3719	1	0.362209	CG3587	1	0.365843	gogo	1	0.0249155	ND-ASHI	1	0.102543
cal1	1	0.562045	RhoGAP54D	1	0.336123	Usp32	1	0.659174	stwl	1	0.2927	RhoGAP18B	1	0.423194	ebo	1	1.5243	D1	1	0.0993653	CG10222	1	0.455853	Œ±-Est6	1	0.341449	CG7492	1	0.748423
Cdk5	1	1.18732	ND-MWFE	1	0.156571	Atf-2	1	0.63652	Nlg3	1	0.698387	Œ≤4GalNAcTB	1	0.283778	PolH	1	2.56737	CG31368	1	0.360523	CG14971	1	1.57021	snk	1	0.213589	mtrm	1	0.968163
Syt7	1	0.844583	CG8414	1	0.279763	Atg16	1	0.239719	CG42674	1	0.89643	CG3335	1	0.201627	Ptp69D	1	0.760623	CG15744	1	0.426956	CG10465	1	0.159145	CG2906	1	0.415854	skl	1	2.35838
CG3376	1	0.568098	ATPsynC	1	0.152709	CG17167	1	0.424642	mRpL55	1	0.215861	PGAP5	1	0.390885	CG8405	1	1.0233	CG5989	1	0.448969	ND-B22	1	0.0601743	z	1	0.053454	CG14894	1	0.14424
Rrp4	1	0.73291	lncRNA:CR43302	1	3.87238	CG8677	1	0.0542284	bon	1	0.0922933	CG10466	1	0.210318	CG3253	1	1.4481	HP1c	1	0.262387	mRpL32	1	0.179493	CG30159	1	0.308796	Rpt4	1	0.195233
RpS15Ab	1	0.299897	CG14561	1	0.144518	Sfmbt	1	0.137285	CG6254	1	0.441314	CG7457	1	0.289315	CG17841	1	0.827629	Pka-C1	1	0.100985	CG5913	1	1.88197	Pde6	1	0.692906	Acsl	1	0.526707
CG10470	1	0.197665	Apc2	1	0.461306	CG12099	1	0.487468	CG32278	1	0.141464	Polr2H	1	0.220324	CG6479	1	0.936534	CG30467	1	0.568822	Aladin	1	0.266776	CG1324	1	1.11737	26-29-p	1	0.222412
Pka-C1	1	0.225951	brwl	1	0.464708	Atac2	1	0.327609	Vps25	1	0.175638	ubl	1	0.205789	asRNA:CR44029	1	1.85959	dbe	1	0.336068	kipf	1	1.12503	Efr	1	1.1125	GstE7	1	1.05102
Spt6	1	0.445333	wts	1	0.189686	CG6550	1	0.598019	CG32708	1	0.298361	CG11837	1	0.394691	Sec63	1	1.19854	lncRNA:CR45153	1	0.540292	bys	1	0.683831	Phk-3	1	1.02311	Uch	1	0.422623
CG12567	1	0.536289	CG14322	1	0.345794	CG6766	1	0.153437	Vps35	1	0.308896	achi	1	0.421297	CG1172	1	1.13739	CG11980	1	0.230531	CG9948	1	0.390045	Git	1	0.159967	eIF5	1	0.41082
CG4038	1	0.322602	ksh	1	0.559913	CG32104	1	0.413048	IntS1	1	0.477814	Upf2	1	0.426474	Pak	1	1.04181	wda	1	0.843113	CG14903	1	0.474533	asRNA:CR45160	1	3.79476	twe	1	0.825601
Rpn7	1	0.830348	smid	1	0.274105	mei-218	1	0.821113	CG8209	1	0.199686	NimC4	1	0.244955	Muc14A	1	1.47472	CG5235	1	0.177972	CG2200	1	0.377784	mAChR-C	1	3.63361	Dlip2	1	0.338539
CG7156	1	1.60478	Arpc4	1	0.165635	mahe	1	0.175295	lin-52	1	0.303507	hog	1	0.64189	CG3309	1	1.52064	c12.1	1	0.242077	Pldn	1	0.579232	Snx16	1	0.162388	Ret	1	2.88451
Phax	1	0.515007	Pfdn1	1	0.20709	Nup44A	1	0.229212	bun	1	0.390676	Gnpat	1	0.898981	GC1	1	1.60808	Dolk	1	0.524044	CG2258	1	0.842473	CG10984	1	0.0946668	vers	1	0.379348
Rfk	1	0.804712	eIF4A	1	0.214268	CG31441	1	0.47187	Atu	1	0.22039	trio	1	0.110319	CG5323	1	0.914556	PIG-K	1	0.248665	polo	1	0.237032	CG42337	1	0.3958	CG34025	1	5.14305
AP-1œÉ	1	0.373821	Snoo	1	0.641651	flz	1	1.34987	rk	1	1.58452	caz	1	0.0701176	TBC1D5	1	1.07955	eIF1A	1	0.119424	Pgant7	1	0.294237	CG31626	1	0.488096	CG31457	1	0.661784
Gart	1	1.24534	Lhr	1	0.530386	CG33774	1	0.115009	Ctns	1	1.38007	Polr2J	1	0.105605	Hcf	1	0.62516	PGS1	1	0.790181	nanos	1	1.0773	CG5274	1	0.124316	Dcr-2	1	1.08772
asp	1	0.351093	CG1542	1	0.27105	BubR1	1	0.0912829	TfIIA-L	1	0.139459	Rad60	1	0.334698	CG17272	1	0.793852	asrij	1	0.142172	Glyp	1	1.01854	l(1)10Bb	1	0.0698687	Nup62	1	0.191194
Cys	1	0.656433	erm	1	4.59236	CG11808	1	0.250741	CG31388	1	0.444557	Ptpa	1	0.354631	qsm	1	2.00548	Pex14	1	0.143986	Œ∂COP	1	0.322216	CG15312	1	0.123082	CG5390	1	1.12886
Ref1	1	0.181325	PI31	1	0.164998	CG15443	1	0.146294	Rab10	1	0.154752	EndoA	1	0.289825	osi	1	0.912289	mRpS2	1	0.391852	temp	1	0.878064	CG10321	1	0.117331	Gorab	1	0.635424
Nnk	1	0.562526	mahj	1	0.55739	Tcs5	1	0.277229	CG12375	1	0.54746	DCTN1-p150	1	0.462786	clt	1	1.42502	phtm	1	0.164614	pnut	1	0.292869	Rnmt	1	0.0884055	CG8389	1	0.262879
kon	1	1.37584	Dph1	1	0.340516	CG8204	1	0.400194	nesd	1	0.405077	Rrp1	1	0.462983	Ppt2	1	0.677884	Xbp1	1	0.423897	CG30496	1	0.891333	cyp33	1	0.0467587	Nse4	1	0.704038
CG5191	1	0.274024	Xpc	1	0.271834	lncRNA:CR43874	1	5.7749	lncRNA:CR45993	1	2.35343	Lnk	1	0.246991	eIF4G2	1	0.758199	O-fut1	1	0.162819	CG9795	1	0.424622	CG18659	1	0.0868743	CG4306	1	1.19549
mor	1	0.422181	Dhc64C	1	1.18735	Cp110	1	0.721947	CG31638	1	0.472422	Su(var)2-10	1	0.187016	CG5969	1	0.626146	CG1265	1	0.260581	Adsl	1	1.08762	e(y)2b	1	0.164543	CG8379	1	0.443397
CoRest	1	0.383845	Sec10	1	0.595126	CG14985	1	0.245033	CG4554	1	0.653862	GramD1B	1	0.337013	Cmpk	1	0.969337	Golgin245	1	0.725561	CG1407	1	0.881809	fw	1	0.181807	dysc	1	0.491144
COX7B	1	0.217661	ND-B14	1	0.163428	CG2021	1	0.186678	Atac3	1	0.725515	CG9107	1	0.201716	CG16772	1	4.19349	CG2698	1	0.374894	Nup58	1	0.326035	Rgk3	1	0.869582	TSG101	1	0.784743
CG17977	1	0.774912	SNRPG	1	0.154032	CG3803	1	0.340725	wap	1	0.147286	Coprox	1	0.33908	Chchd3	1	0.489035	CG7049	1	0.246412	Tom40	1	0.143013	Brr2	1	0.0621636	CG4404	1	0.958018
cnir	1	1.07388	CG12316	1	0.402187	CG40498	1	0.928493	Sgt	1	0.128636	bwa	1	0.419998	Vha36-1	1	1.71635	pad	1	0.611639	CG3842	1	1.56076	lncRNA:CR44212	1	1.28924	CG14013	1	4.47704
CG11241	1	1.24607	goe	1	0.17221	CG18577	1	2.91619	neb	1	0.230103	hoip	1	0.176591	mor	1	0.907504	CG11668	1	0.729538	CG1764	1	0.978258	Asciz	1	0.315023	Ndc1	1	0.318032
Ptip	1	0.397712	par-6	1	0.423138	lncRNA:CR43650	1	0.744184	bmm	1	0.116581	Polr2B	1	0.103948	CG2839	1	4.117	mRRF1	1	0.444714	CG32099	1	0.775617	eIF3e	1	0.00570996	Sgt	1	0.147864
Pif1	1	0.870407	Neb-cGP	1	0.150028	CG7747	1	0.310197	lncRNA:CR45758	1	3.96139	Œ≤ggt-I	1	0.615562	GstE13	1	0.955532	p115	1	0.528503	Vta1	1	0.342239	Vamp7	1	0.0654327	mey	1	2.14195
tea	1	0.488282	rswl	1	0.673323	CG44153	1	0.73463	mib2	1	0.21514	brm	1	0.15618	EMC2A	1	0.716069	Paf-AHŒ±	1	0.176766	CG12343	1	0.256485	CG10013	1	0.632173	ATP8A	1	0.237849
CG6230	1	0.613749	Ntf-2	1	0.158444	CG15561	1	0.119484	CG14647	1	0.389086	sw	1	0.736427	sas	1	1.05775	ND-49	1	0.232849	armi	1	1.84353	dmrt99B	1	3.2122	l(3)neo38	1	-0.798476
CG13344	1	0.711306	Tailor	1	0.500535	CG8578	1	0.183837	FBgn0058178	1	0.121513	CG10139	1	0.19363	Cdk5Œ±	1	4.04111	Cul1	1	0.174489	Sf3b5	1	0.256429	ocn	1	0.948413	CG34353	1	0.946037
Dph1	1	0.471643	slim	1	0.328297	Vps4	1	0.506603	slpr	1	0.17091	nonA	1	0.0800173	CG8924	1	1.32382	CG7394	1	0.251075	mEFTu2	1	0.301458	Sec13	1	0.116885	5PtaseI	1	1.47238
Slmap	1	0.248812	rho-4	1	0.197131	CG11398	1	0.360303	cmpy	1	1.62232	bchs	1	0.22941	Pis	1	0.805524	PIP4K	1	0.136714	CG16787	1	0.735577	ebi	1	0.0787253	Ekar	1	2.1505
RnpS1	1	0.234876	Sym	1	0.740061	Plod	1	0.229516	BOD1	1	0.408328	CDK2AP1	1	0.141515	grsm	1	3.11931	vito	1	0.29713	RhoGEF4	1	0.816849	CG2246	1	0.0635149	Ir25a	1	2.08662
CG7611	1	0.28619	Hem	1	0.457116	Scox	1	0.325822	Srlp	1	0.773069	exd	1	0.14497	dnc	1	0.78935	Pcyt1	1	0.541906	SerRS	1	0.952724	gny	1	0.0573938	Tab2	1	0.311166
CG13365	1	0.388939	CG2656	1	0.399806	CG4622	1	0.235209	Mys45A	1	0.197542	CG12316	1	0.26314	CG32264	1	0.444719	GatB	1	0.675995	CG5938	1	0.40464	CG8635	1	0.0564371	Stoml2	1	0.21999
CG7985	1	1.02493	CG32280	1	0.536453	CG6454	1	0.553816	CG7130	1	0.561932	xit	1	0.195919	CG17593	1	0.878955	Sccpdh1	1	0.227116	spn-E	1	1.4273	cN-IIIB	1	0.203928	mRpL32	1	0.178418
lark	1	0.201433	myo	1	0.147742	CG4168	1	4.77311	Rip11	1	0.292095	IntS1	1	0.449958	zuc	1	1.10971	scrt	1	1.11619	CG3045	1	1.2578	asRNA:CR44018	1	0.881127	tor	1	0.479513
SelT	1	0.322387	HP4	1	0.162626	CG1344	1	0.251464	AlaRS	1	0.59475	Sbds	1	0.40431	Syx13	1	1.28975	ste24a	1	0.245123	Ptp10D	1	0.227273	sals	1	0.552464	lncRNA:CR34044	1	3.91345
Teh2	1	0.813619	CG9799	1	1.21468	GATAd	1	0.210067	CG33107	1	0.316909	Trmt61	1	0.390539	spz	1	2.30457	Rgl	1	0.168668	Pms2	1	0.81201	CG42272	1	0.768735	fabp	1	0.150693
Rpn5	1	0.279497	GILT3	1	0.226567	CG32815	1	1.20046	CG30001	1	0.324609	rtv	1	0.837481	hb	1	0.464301	CG33941	1	0.231758	Dip-C	1	0.589307	lin-52	1	0.0764721	CG12935	1	0.315021
NTPase	1	0.223908	Tap42	1	0.635317	Pdxk	1	0.436649	Trpm	1	0.35843	DAAM	1	0.20342	CG43317	1	1.64272	Nxf3	1	0.345539	mdy	1	1.41349	crol	1	0.0345257	HP1b	1	0.268666
kst	1	0.404328	CG14321	1	0.360537	fz3	1	0.591227	Abd-B	1	0.31385	mip130	1	0.291107	Rnf146	1	1.52378	Plzf	1	0.710961	CG17985	1	0.868095	CG5961	1	0.26688	Taf5	1	0.339981
Ctl1	1	0.406274	CG9331	1	1.46734	fne	1	1.31815	Blos1	1	0.367236	Setx	1	0.273578	SCAP	1	1.91699	CCT8	1	0.588649	papi	1	0.340536	CG6418	1	0.160263	JMJD5	1	0.346987
ŒµCOP	1	0.236174	SkpA	1	0.137997	lncRNA:CR43765	1	1.06692	ATP7	1	0.43725	CG9776	1	0.1201	Tom70	1	2.29262	CG12237	1	0.355987	ftz-f1	1	1.33464	CG2767	1	0.086415	dnc	1	0.164859
CG7102	1	0.595872	Polr2L	1	0.300181	Rbp4	1	0.734633	Nup37	1	0.542475	CG9967	1	0.333661	Nca	1	1.34068	parvin	1	0.56344	Chi	1	0.315102	CG43192	1	0.736669	Lnpk	1	0.240416
CG31195	1	0.517642	Arc42	1	0.985169	CG32409	1	0.173864	Vav	1	0.208593	Cdc23	1	0.493074	CG17002	1	1.09468	PDZ-GEF	1	0.123979	Ntan1	1	0.734475	CG8545	1	0.0567645	Nca	1	0.368874
Strn-Mlck	1	0.485352	Ufm1	1	0.441441	slmb	1	0.100704	Nelf-A	1	0.204303	CG5281	1	0.517344	TM9SF2	1	0.758302	CG30286	1	1.49323	Aprt	1	0.26126	esn	1	1.21653	AP-1œÉ	1	0.20905
Miro	1	0.544463	CG5104	1	0.255102	Rim2	1	0.324801	Wnt5	1	0.42289	Adar	1	0.244055	mAcon1	1	0.928934	rdog	1	0.201947	Pld3	1	0.283044	Sans	1	0.439539	CG11127	1	0.164499
eIF1	1	0.204891	CG5013	1	0.250331	Obp99a	1	0.215719	l(3)87Df	1	0.336521	GILT3	1	0.124587	ND-B17	1	0.507009	GMF	1	0.229488	Mer	1	0.420167	Esyt2	1	0.24622	chas	1	0.695441
mxc	1	0.466133	Spc25	1	0.305219	Nurf-38	1	0.166513	Mrm2	1	0.452876	CG6136	1	0.410606	Got1	1	1.1124	cac	1	0.201625	Ubc7	1	0.391894	Iru	1	0.0600894	CG11555	1	0.151421
Spn27A	1	0.220624	NTPase	1	0.167667	Vps25	1	0.137152	IntS3	1	0.19883	Polr3G	1	0.261195	GstE1	1	1.83127	DIP1	1	0.204031	Syx13	1	0.314611	dlt	1	0.126805	CG8321	1	2.48916
caps	1	0.867142	CG11409	1	1.1842	CG3061	1	0.18357	CG4743	1	0.822131	MED11	1	0.126736	Mink	1	1.67681	vers	1	0.474824	CG10936	1	1.82967	Septin2	1	0.0544389	Reck	1	2.45951
Rab2	1	0.22577	CG14286	1	0.260383	larp	1	0.101863	Alms1a	1	0.313889	CG16734	1	0.550206	Eaat1	1	3.54987	M7BP	1	1.02201	grk	1	1.26867	Sdhaf3	1	0.0641098	daw	1	1.67657
MSBP	1	0.185978	qin	1	1.49842	CG18659	1	0.292816	psq	1	0.41821	Pp2C1	1	0.0984938	CG42240	1	1.83481	Cdk9	1	0.371335	CG43102	1	0.480159	mRpS14	1	0.0697181	PMP34	1	0.555087
CG8042	1	0.679742	CG4806	1	0.38825	Adgf-D	1	0.921902	CG6707	1	0.186293	rho-4	1	0.118526	Phb1	1	1.46811	CG10904	1	0.373342	Chmp1	1	0.705016	CG13423	1	0.361263	asl	1	0.394193
Orai	1	0.24298	Ddx56	1	0.249254	CG5793	1	0.497351	FBgn0028993	1	0.312257	Pka-R1	1	0.29463	Oatp30B	1	0.939224	CG8086	1	1.23361	Vsp37A	1	0.783223	TfAP-2	1	0.635228	Ns1	1	0.319293
HDAC1	1	0.279264	CG6805	1	0.347172	Fcp1	1	0.704893	CG16986	1	0.248182	CG9636	1	0.405888	ebi	1	1.20102	Taf13	1	0.198801	CG42694	1	1.50587	eIF4H1	1	0.00701391	hoe1	1	1.14714
Ipk1	1	0.473703	nolo	1	0.857991	mRpS2	1	0.26464	CG10702	1	0.247872	PSMG1	1	0.217234	Syx7	1	1.97821	eIF5	1	0.450858	Ogdh	1	0.511656	flfl	1	0.00332564	CG15482	1	3.34058
CG14005	1	0.414555	Atac2	1	0.576622	CR31032	1	0.574293	Atg13	1	0.182108	DIP1	1	0.149682	FBgn0259979	1	0.559754	CG12746	1	0.218098	Hsl	1	1.305	CG17343	1	0.135446	Gr66a	1	3.26479
Fs	1	1.64445	nompC	1	0.581944	CG6689	1	0.442988	CG32533	1	0.646238	CG6983	1	0.389113	mRpL10	1	1.33386	nullo	1	0.171982	CG10413	1	0.320315	Syx16	1	0.614063	CG17032	1	1.09379
Pex19	1	0.230824	CSN3	1	0.216901	Ask1	1	0.439388	trus	1	0.579226	CG8097	1	0.161084	CG8833	1	0.894889	RalGPS	1	0.150231	pll	1	0.496882	dmt	1	0.0419801	Sras	1	0.153666
Crag	1	0.458987	tral	1	0.142317	ergic53	1	0.0759625	Mipp2	1	0.555558	CG32026	1	2.17101	ZnT49B	1	1.70686	Vap33	1	0.126451	PQBP1	1	0.323989	CG14932	1	0.191581	Ocrl	1	1.38002
eys	1	1.41839	Tip60	1	0.505528	PIG-C	1	0.241846	CG13847	1	3.35946	Hydr2	1	0.261707	orion	1	0.706796	l(2)05714	1	0.266168	Ak2	1	0.128368	CG42266	1	0.80778	CG5104	1	0.167316
porin	1	0.197029	Atg16	1	0.390294	cmpy	1	1.28457	AIMP1	1	0.253627	CG9705	1	0.0878151	Nct	1	0.8055	Stam	1	0.416109	Alg13	1	0.764309	ImpE3	1	0.786823	mRpL18	1	0.224151
RN-tre	1	0.323825	CG14641	1	0.189281	CG11699	1	0.29599	mld	1	0.171903	CG1239	1	0.216124	dind	1	1.07067	CG34353	1	1.00532	Herc4	1	0.582453	mt:tRNA:Asn-GTT	1	0.492758	CG4953	1	0.810262
CG14969	1	0.880988	ImpL1	1	1.37743	Lpt	1	0.341045	Arglu1	1	0.1027	CG32262	1	0.616522	lncRNA:CR46148	1	2.83775	CG8042	1	0.446391	blw	1	0.104831	Ada1-2	1	0.186463	CG9948	1	0.374647
AdipoR	1	0.381131	CG13625	1	0.359436	RhoGAP18B	1	0.375166	Hs2st	1	0.204806	Rif1	1	0.22209	CSN3	1	0.681692	CG7601	1	0.34611	CG42674	1	0.746521	l(3)07882	1	0.0360713	r-l	1	0.49463
MED23	1	1.04986	Rcd1	1	0.307959	CARPA	1	0.311508	CG4360	1	0.189445	CG13531	1	0.6355	Son	1	0.726835	Atu	1	0.27157	CG13630	1	0.83973	MED25	1	0.313875	Vamp7	1	0.263427
CG8306	1	1.00284	Adss	1	0.205047	Smox	1	0.135977	Grip75	1	0.222077	Cdc5	1	0.249367	CG2767	1	1.43091	IscU	1	0.148827	thoc7	1	0.139337	CG15213	1	0.53686	ldd	1	1.53912
CG11562	1	0.284901	ppl	1	0.833161	CG31710	1	0.19494	EndoA	1	0.289098	TMEM216	1	0.112458	CG31301	1	0.953812	Nfs1	1	0.636967	Dyro	1	1.17327	CG17260	1	0.376333	Grp170	1	0.156981
Polr2C	1	0.364014	rt	1	0.357239	CG34348	1	0.637108	Pcmt	1	0.16725	spn-A	1	0.244446	Pink1	1	0.96793	Sirup	1	0.364136	CG1827	1	1.17637	sigmar	1	0.0844222	CG42541	1	1.28058
ppk8	1	0.835054	Nadsyn	1	0.228641	Nulp1	1	0.190858	N	1	0.48999	Naa15-16	1	0.458018	koko	1	0.696414	CG7840	1	0.215025	krz	1	0.231106	asRNA:CR45139	1	0.0330853	roq	1	0.394192
CG2126	1	1.45128	CG10375	1	0.215279	CG10602	1	0.412115	CG9135	1	0.202177	Samtor	1	0.443397	tef	1	1.43594	Ccm3	1	0.399435	sau	1	0.334899	RpL5	1	-0.028474	orb	1	1.21795
CG42588	1	0.346447	Bug22	1	0.226397	CG32625	1	0.2111	Lnk	1	0.253285	CG31122	1	0.272744	ncd	1	1.10917	dwg	1	0.667427	Capr	1	0.262863	CG45081	1	1.12933	Coa8	1	0.2202
Rab35	1	0.202535	Rbcn-3B	1	0.3026	Chd1	1	0.116596	Cdc6	1	0.100278	Trs23	1	0.195473	CG17684	1	1.5766	mRpL50	1	0.2195	puml	1	0.616065	CG34229	1	0.181373	lncRNA:CR43461	1	3.11587
Œ≤'COP	1	0.95645	CG3679	1	0.340277	HDAC6	1	0.201022	srp	1	0.108428	CG13185	1	0.206823	grp	1	0.995768	MED11	1	0.17071	EndoB	1	1.2898	Clc	1	0.0105776	His-Œ®:CR33867	1	0.926459
Hrd3	1	0.467068	Nup50	1	0.170342	CG15642	1	0.764478	Drat	1	0.826599	Zcchc7	1	0.1655	Noc2	1	1.15902	Bro	1	0.170508	Kots	1	0.703558	CG17118	1	0.344896	mt:tRNA:Asn-GTT	1	1.79054
dbr	1	0.475516	Nnk	1	0.408446	CG31638	1	0.360037	fok	1	0.240926	CG43342	1	0.594721	Elovl7	1	4.46055	cta	1	0.25167	CG6770	1	0.700983	CG5946	1	0.0458165	bam	1	1.77565
MED30	1	0.959551	spas	1	0.642763	CG6695	1	0.2836	CG7483	1	0.219542	Ctr1A	1	0.388788	Qsox1	1	0.550706	Sur-8	1	0.263243	Trxr1	1	0.470498	lncRNA:CR43356	1	0.602788	CG10737	1	0.869486
unk	1	0.414768	Taf4	1	0.137287	CG6683	1	0.293915	Smyd4-1	1	0.583526	CG8520	1	0.196581	disp	1	1.28858	CSN7	1	0.220701	Nup214	1	0.377303	CG6712	1	0.0617361	CG34250	1	0.985972
heix	1	0.444389	CG7006	1	0.172109	FAM21	1	0.339466	CG7120	1	0.799036	CG5862	1	0.0899369	CG6567	1	2.14247	Det	1	0.16303	CG33947	1	1.1896	CG10237	1	0.13499	CG5149	1	0.353434
Rs1	1	0.30385	Panx	1	0.315209	Mpc1	1	0.2461	senju	1	0.375254	CG10445	1	0.452399	TMEM216	1	0.660321	Start1	1	0.181658	CG6287	1	1.60011	yellow-h	1	0.389603	CycH	1	0.572327
CCT5	1	0.57069	neb	1	0.33488	AstC-R2	1	0.878848	MagR	1	0.47552	Kr-h2	1	0.351912	chas	1	2.13568	CG2765	1	0.203408	CG5828	1	0.662459	Acph-1	1	0.0870492	CG3770	1	0.226152
PGAP5	1	0.770119	CG12107	1	0.382806	Mical	1	0.0685696	ReepB	1	0.315911	CG41099	1	0.15624	Cbp53E	1	3.27761	ncm	1	0.13132	koko	1	0.157703	mthl4	1	0.559459	CG18649	1	6.71459
rt	1	0.486434	RpL22	1	0.208714	Ibf1	1	0.142183	Capr	1	0.268018	nAChRŒ≤2	1	0.751633	Ak6	1	1.17362	mRpS24	1	0.222059	CG14883	1	0.365142	GCC88	1	0.0825634	CG13690	1	0.328047
fzy	1	0.328581	ND-ACP	1	0.159338	Sec8	1	0.293933	E2f2	1	0.194526	Plzf	1	0.515252	eIF3a	1	0.567281	RpS3A	1	0.182872	qm	1	0.612871	hoe1	1	0.273919	tub	1	0.33914
PIG-V	1	0.624233	Cks85A	1	0.564557	CG2063	1	0.242148	FBgn0037010	1	0.155257	CG42260	1	0.214448	sigmar	1	1.40769	CG7639	1	0.730164	CG2116	1	0.426908	CG33230	1	0.144785	imd	1	0.212207
vnd	1	0.510416	CG34266	1	0.286374	l(3)72Dn	1	0.556848	Rel	1	1.40587	Fmr1	1	0.128139	nAChRŒ±6	1	2.36365	Nadsyn	1	0.174704	tgo	1	0.502227	sncRNA:CR43701	1	1.50937	Syx5	1	0.414902
rumi	1	0.401361	wat	1	2.41487	CG12929	1	0.350382	Spase25	1	0.103287	CG3294	1	0.445513	CG1024	1	1.43546	snRNA:7SKa	1	0.158071	Nopp140	1	0.231449	pall	1	0.0871124	PIG-L	1	1.50571
Sirt1	1	0.188023	lncRNA:CR45962	1	0.469937	Fign	1	0.284456	firl	1	2.41809	CG9667	1	0.145034	CG10702	1	1.09155	CG9586	1	0.158835	CG17272	1	0.171246	FBgn0032361	1	0.252237	CG18581	1	6.04164
eas	1	0.365048	Pgi	1	0.569035	Glg1	1	0.201396	x16	1	0.097836	CaMKI	1	0.215554	sl	1	2.72958	CG7611	1	0.159207	qkr58E-2	1	0.338505	mRpL37	1	0.151498	plu	1	0.336599
CG5002	1	0.645456	kto	1	0.727625	C3G	1	0.166989	CG13919	1	0.238772	CG13384	1	0.208168	CG12288	1	1.27997	CG8097	1	0.215941	r-l	1	0.550362	INPP5E	1	0.481769	Pldn	1	0.564875
SH3PX1	1	1.26339	ATPsynŒ≥	1	0.137899	lncRNA:CR45673	1	1.89288	Ipo9	1	0.174224	SmB	1	0.0751018	Iru	1	1.28916	Tsp86D	1	0.629003	mys	1	0.181423	CG42361	1	0.465682	kraken	1	0.207545
mamo	1	1.28982	E(spl)mŒ±-BFM	1	1.0387	CG11695	1	0.976022	RNaseX25	1	0.1071	Klp3A	1	0.451357	Ire1	1	0.91639	Baldspot	1	0.399369	Rpt3	1	0.326418	lncRNA:CR46002	1	0.633538	Bub1	1	0.32133
CG3107	1	0.327722	Dscam4	1	0.450124	Sem1	1	0.314165	Kdm4A	1	0.304664	CG8204	1	0.437546	Rpt6	1	0.827672	fzy	1	0.195574	Irp-1B	1	1.66189	CG18577	1	1.13881	CG7655	1	0.208421
CG14667	1	0.626366	CG12576	1	0.27828	Liprin-Œ±	1	0.249341	kkv	1	0.64774	CG5098	1	0.306998	Spec2	1	1.86402	ssp3	1	0.139952	CG6693	1	0.233413	CG32532	1	1.11394	Hsc20	1	0.427201
Ugt316A1	1	0.409563	CDase	1	2.40007	Moca-cyp	1	0.0877853	CG13603	1	0.348609	CG7766	1	0.253056	CG12075	1	3.13488	Ddx56	1	0.189168	Ts	1	0.572076	HP1c	1	0.0497592	para	1	0.78166
ssp3	1	0.272528	hd	1	0.523018	asRNA:CR45874	1	0.473066	dbo	1	0.212243	Bet5	1	0.279286	nonA	1	0.445324	Spt-I	1	0.171469	Tbc1d22	1	0.456803	cmb	1	0.13507	nonA-l	1	0.58527
shakB	1	1.2647	Nelf-A	1	0.31038	CG31522	1	0.252547	RfC3	1	0.387911	pll	1	0.479949	CG11596	1	0.950194	bmm	1	0.141771	Sik3	1	1.07737	CG30447	1	0.910405	CG32137	1	2.76066
CG3420	1	0.320136	CG17272	1	0.231787	otk	1	0.213128	mRpL49	1	0.119375	CG3277	1	0.582431	Aps	1	0.639364	Cbl	1	0.256272	Nubp1	1	0.297925	CG12496	1	0.876483	eIF3f1	1	0.0598087
Qsox1	1	0.2288	Aos1	1	0.167808	CG12107	1	0.177984	CG14966	1	0.160391	CG14711	1	0.460413	Dhit	1	1.50197	CG2200	1	0.411377	CG14220	1	0.417568	Apc2	1	0.0947306	Tsp3A	1	0.402148
CtBP	1	0.248041	RpS15Ab	1	0.206811	CG31922	1	0.436887	mRpS22	1	0.231579	CG11180	1	0.0874105	cav	1	0.97451	CG31729	1	0.347267	CG42709	1	0.245667	CG34430	1	2.17062	CG42365	1	2.08183
Tis11	1	0.230563	CG3732	1	0.226138	mRRF2	1	0.483085	cindr	1	0.078151	CG9281	1	0.125575	Bx	1	2.31802	CG13585	1	0.326249	Mesh1	1	0.554067	CG6878	1	0.0892716	Pop4	1	0.302741
Coop	1	0.384417	CG6329	1	0.616034	X11L	1	0.368938	rho	1	0.0900433	CG2656	1	0.238653	kri	1	0.830772	RpS12	1	0.131175	Glg1	1	0.243926	Mt2	1	0.213899	cid	1	0.535196
sisRNA:CR46360	1	0.776881	Smox	1	0.243766	eIF3f2	1	0.812058	crq	1	0.630617	mRpS14	1	0.181953	CG8490	1	1.27844	Amacr	1	0.45725	Boh1	1	0.678672	CG6523	1	0.0178957	FBgn0040237	1	0.93279
lncRNA:CR45911	1	0.203284	mxt	1	1.1271	CG33969	1	0.42534	Cep135	1	0.175147	CG4537	1	0.523465	Task6	1	2.58946	CG32568	1	0.502882	Use1	1	0.350213	CG15073	1	0.153909	Tudor-SN	1	0.11244
Vang	1	0.397951	eIF3d1	1	0.158828	CG6805	1	0.172076	CG4570	1	0.140352	Ufl1	1	0.381628	CG31510	1	1.53931	foi	1	0.104258	CG10444	1	0.751437	CG34001	1	0.277743	CG5026	1	0.753798
Psf3	1	0.373891	Pex7	1	5.20312	neb	1	0.172541	CG34357	1	1.24295	Suv3	1	0.393229	scf	1	1.12388	CG15747	1	0.249789	Glos	1	0.758554	REPTOR-BP	1	0.0532156	ALiX	1	0.710375
COX6B	1	0.239153	mxc	1	0.347542	Ankle2	1	0.207035	Arl2	1	0.626289	Usp32	1	0.710688	CG3618	1	1.37205	Nipped-A	1	0.101489	l(2)09851	1	0.393875	pix	1	0.0254481	Drsl2	1	4.62425
mRpL54	1	0.343908	CG41128	1	0.190038	muskelin	1	0.394822	CG7133	1	0.207949	CG42359	1	0.425486	CG10336	1	1.32104	CG31229	1	0.419083	Tsr1	1	0.370117	Vps15	1	0.081029	Ggt-1	1	1.12555
CG31800	1	0.784135	Rbsn-5	1	1.09523	pcx	1	0.193808	l(2)k05819	1	0.722535	Dim1	1	0.140738	Mys45A	1	0.790707	Ubc10	1	0.247223	rig	1	0.826665	CG5276	1	0.0592616	hwt	1	0.868446
shg	1	0.378979	CG31635	1	0.141762	MED14	1	0.277384	Patronin	1	0.0760304	Nadsyn	1	0.113884	CG30105	1	0.953221	GstO1	1	0.548677	tacc	1	0.192869	CG7326	1	0.0596061	CG7255	1	4.43842
CG3862	1	0.955557	Ctns	1	1.77101	spdo	1	1.80161	Adk3	1	2.87632	Hsepi	1	0.509003	Tsp26A	1	2.06485	Edem2	1	0.650667	Ras64B	1	0.597895	CG44005	1	0.410888	CG12128	1	0.361256
TFAM	1	0.28657	aPKC	1	0.240133	lawc	1	0.0829491	Sbf	1	0.162737	Pp1Œ±-96A	1	0.089001	osp	1	1.38917	Bap170	1	0.44559	Arp8	1	0.502022	spz4	1	0.998664	Idua	1	0.891311
Polr3G	1	0.582095	krz	1	0.340248	Fancd2	1	0.405788	Nup133	1	0.438029	Pcd	1	0.249625	Syb	1	0.450804	mbm	1	0.265834	Pxt	1	0.630374	nol	1	0.532059	Tom70	1	0.692959
DENR	1	0.213235	Cnx99A	1	0.164545	CG2685	1	0.406166	p53	1	0.832888	Epg5	1	1.29664	Adi1	1	0.855879	loqs	1	0.715123	ss	1	1.76968	CG2258	1	0.190114	mr	1	0.622227
B4	1	0.329358	CG2909	1	0.451694	CG5281	1	0.399459	coro	1	0.270688	Sirt4	1	0.50809	CG1316	1	0.632227	REPTOR-BP	1	0.3236	Srp14	1	0.20652	CG6574	1	0.383312	Grip91	1	1.09343
CG5131	1	0.699358	HDAC4	1	0.163607	eIF4E4	1	2.93595	Rho1	1	0.0860899	ana1	1	0.269774	CG12746	1	0.814095	Golgin104	1	0.4666	GCC185	1	0.793554	Rubicon	1	0.193608	asRNA:CR45396	1	0.556708
DCAF12	1	1.60055	Mcm5	1	0.744052	Fis1	1	0.0921582	lncRNA:CR42721	1	2.04724	Usp8	1	0.31624	CG14183	1	1.69874	CG14803	1	0.265301	Zpr1	1	0.778828	dyw	1	0.325981	CG8176	1	0.309154
Chd1	1	0.284893	CoRest	1	0.273936	CAH3	1	0.14086	CG5902	1	0.299704	CG11158	1	0.642156	Swip-1	1	2.53468	Catsup	1	0.122592	CG8475	1	1.5125	AOX3	1	0.588446	mge	1	1.00692
Cul1	1	0.264975	Ip6k	1	0.13926	Syx8	1	0.270704	Rab6	1	0.3338	lsn	1	0.408421	dtn	1	0.802023	neb	1	0.286985	Arpc5	1	0.150643	Acn	1	0.019664	Pngl	1	0.349846
Glg1	1	0.452074	Taf1	1	0.466052	CG5355	1	0.135955	Ptpa	1	0.338081	ORMDL	1	0.397498	CG17721	1	0.88376	CG14183	1	0.547637	CG4042	1	0.631446	CG14196	1	0.804098	OctŒ±2R	1	4.00264
CG11275	1	2.13514	Ifrd1	1	0.158541	lncRNA:CR44518	1	2.14714	ND-49	1	0.169975	Ada2b	1	0.139324	ms(3)76Cc	1	2.93845	vap	1	0.410073	Coq5	1	0.575226	CG10527	1	0.781795	CG12129	1	0.196726
SPoCk	1	0.275936	CG10809	1	0.459275	Rpn9	1	0.189412	CG9776	1	0.117774	CG12708	1	0.731864	UBL3	1	1.11773	Dic1	1	0.754439	CG9062	1	0.539704	asRNA:CR45518	1	1.93109	Hsf	1	0.137821
Set	1	0.184099	mRpL33	1	0.298031	lncRNA:CR43953	1	2.89299	IscU	1	0.106596	Asator	1	0.22385	mus201	1	2.50994	CG6443	1	0.380006	rogdi	1	0.252601	knon	1	1.92991	Rexo5	1	0.405368
snRNA:7SKa	1	0.267479	ND-42	1	0.180112	Mipp2	1	0.462093	Orct2	1	1.22966	Ctr9	1	0.247507	CG12237	1	1.14358	mthl4	1	2.24364	CG8891	1	0.261478	vnc	1	1.83036	CG13334	1	1.90055
Ubc6	1	0.503346	CG8578	1	0.294575	PpD3	1	0.333824	CG32625	1	0.241308	Lpin	1	0.648809	CG15449	1	2.19175	vlc	1	0.319535	GalT1	1	0.307953	nAChRŒ≤3	1	1.82327	CR41597	1	0.689979
CG4593	1	0.42055	qkr58E-3	1	0.212519	CG16985	1	0.17144	CG11920	1	0.283886	CG6523	1	0.0767211	dsd	1	0.622601	CG10324	1	0.20586	Bre1	1	0.261504	HisRS	1	0.080274	CG9536	1	0.498928
CG13177	1	2.65201	CG1703	1	0.252211	zyd	1	0.624769	CG9636	1	0.393745	Cow	1	0.427586	Nph	1	0.430823	CG2611	1	0.220185	vers	1	0.320431	Abi	1	0.119817	Gas8	1	2.35337
CG32708	1	0.550959	MED27	1	0.358629	CG3308	1	0.388504	CG8066	1	0.237184	CG17230	1	0.568596	Nup214	1	1.43847	sut1	1	0.452157	CSN4	1	0.138766	lncRNA:CR44718	1	0.303196	CG9297	1	3.76718
CG17328	1	0.839594	mio	1	0.810521	Mtmr6	1	0.752638	brm	1	0.168574	CG17019	1	0.55687	CYLD	1	0.716314	Cpr78Cb	1	1.72103	CNPYb	1	0.0781646	pic	1	0.0489653	Gs1	1	0.299335
Axn	1	0.279491	CG30015	1	0.201499	CG18628	1	0.575688	CG8728	1	0.771669	Acyp2	1	0.188382	CG9427	1	3.63732	Csp	1	0.171417	pst	1	0.705205	robls54B	1	0.50335	sced	1	0.706678
GŒ≥1	1	0.257489	CG1354	1	0.152681	GlcT	1	0.522241	mahj	1	0.373631	CG8306	1	0.487866	Pex3	1	1.35502	crn	1	0.401684	CG6479	1	0.204317	asRNA:CR46264	1	0.735973	ZnT86D	1	0.551853
Axud1	1	0.188758	REG	1	0.158149	Rpn2	1	0.158805	anchor	1	0.449058	Syt7	1	0.370033	Marf	1	1.76148	Vps29	1	0.176777	CG3704	1	0.249895	asRNA:CR43933	1	0.735885	Ns4	1	0.367662
MESK2	1	0.310288	Wnt5	1	0.559598	Rbsn-5	1	0.5836	Sccpdh1	1	0.147508	CG7506	1	0.142427	Cont	1	0.892598	cora	1	1.10468	mRpS30	1	0.442398	CG12104	1	0.135379	Trf4-2	1	0.575715
sip3	1	0.372516	htt	1	0.518452	CG15706	1	0.319212	CG34133	1	0.162961	Fim	1	0.142805	Cad86C	1	5.26554	CG10674	1	0.214911	CG18661	1	0.430893	CG18628	1	0.215261	Œ±Snap	1	0.15058
CG15922	1	1.49355	CG1074	1	0.285586	FBgn0025830	1	0.398613	VhaM9.7-a	1	0.171571	msps	1	0.241404	Ns2	1	1.29235	CG31715	1	0.125082	CG8237	1	0.114185	kdn	1	0.0344634	Arp8	1	0.501813
ATPsynCF6	1	0.217917	Nhe3	1	0.602892	Sbds	1	0.330967	Zw10	1	0.727355	CG11454	1	0.479152	CG11980	1	0.767641	GstE14	1	0.350639	ana2	1	0.734972	l(2)03659	1	0.305165	Slc25A46a	1	0.396216
shrb	1	0.405184	Chd3	1	0.647507	Cf2	1	0.204095	msl-2	1	0.121946	hfp	1	0.0824084	CG4294	1	0.612647	CG7789	1	0.363135	CG7394	1	0.200506	MtnF	1	1.34562	drd	1	1.8986
CG30389	1	0.289619	Pof	1	0.333566	l(1)G0196	1	0.564152	CG5274	1	0.449812	IscU	1	0.0971086	Prp3	1	0.924032	par-6	1	0.306084	NELF-B	1	0.413238	asRNA:CR44512	1	1.27019	Liprin-Œ±	1	0.301197
lncRNA:CR45668	1	0.715944	14-3-3Œµ	1	0.202712	Art7	1	1.43112	Aduk	1	0.45332	pea	1	0.202863	mRpL11	1	0.714043	BRWD3	1	0.168031	zda	1	0.320289	mt:tRNA:Ile-GAT	1	1.27653	CG1738	1	0.392508
CG34261	1	0.455484	Tdrd3	1	0.360909	Pak	1	0.165812	rdgA	1	0.462735	CG1789	1	0.155679	Sirup	1	1.2209	GCC88	1	0.362257	Fntb	1	0.640039	H	1	0.0751259	CG17598	1	0.568263
CG31717	1	0.332549	c12.1	1	0.269243	Hr4	1	0.508451	asRNA:CR31429	1	1.59318	cmet	1	0.202112	Tnpo-SR	1	1.3332	PQBP1	1	0.357262	IleRS	1	0.239309	CG10654	1	0.238676	CG2972	1	0.62358
ATPsynŒ≥	1	0.181854	mEFTs	1	0.461123	scny	1	0.0737538	dpa	1	0.433238	Golgin104	1	0.333054	VhaSFD	1	0.85385	GluProRS	1	0.769408	scpr-C	1	0.607243	CG15020	1	0.464353	COX5A	1	-0.0337561
pns	1	0.393338	Pgd	1	1.6752	disco-r	1	0.550307	Nup75	1	0.512216	CG11836	1	0.372829	Ubi-p63E	1	1.7562	Nthl1	1	0.581535	daed	1	0.274444	CG32944	1	0.615023	Abl	1	0.102912
Cyp18a1	1	1.17419	Tsp	1	2.93692	snRNP-U1-C	1	0.09452	dikar	1	0.0896143	Hmt-1	1	0.657631	Teh2	1	1.5495	caz	1	0.0860989	CG6425	1	0.780003	lncRNA:CR44919	1	0.57304	CG5160	1	3.48081
CG4882	1	0.764497	CG3995	1	0.382787	CG12134	1	0.260371	RpL41	1	-0.00491513	Cf2	1	0.251288	kkv	1	2.18497	cyp33	1	0.243668	clt	1	0.322281	Tim23	1	0.0709631	Uch-L5	1	0.105256
GILT2	1	0.194116	Stlk	1	0.138411	Not11	1	0.284931	cnir	1	0.532274	Snx6	1	0.289942	ear	1	1.63224	RtGEF	1	0.330859	Paics	1	1.58272	GstE9	1	0.938938	Mekk1	1	0.772108
RhoGAP1A	1	0.36688	CG34015	1	0.202442	CG3638	1	0.0632782	asp	1	0.139698	CG17672	1	0.689149	ArfGAP1	1	1.42441	CG7744	1	0.393019	tko	1	0.134854	wdn	1	0.137547	CG10064	1	2.30414
CG30394	1	0.593264	aus	1	0.135935	Neurl4	1	0.516698	lncRNA:CR45409	1	0.208989	Dek	1	0.113574	na	1	3.42508	4E-T	1	0.375407	Srp54	1	0.204169	serp	1	0.895701	shv	1	0.337864
Dhx15	1	0.649474	tei	1	0.160705	mira	1	0.0655644	Dark	1	0.174427	Sur-8	1	0.184992	Syx6	1	1.51811	Bx42	1	0.193389	Sugb	1	0.531317	Mon1	1	0.0493571	CG42495	1	0.322303
CG7772	1	0.714434	Iswi	1	0.258176	Gapvd1	1	0.692246	CG18528	1	0.695956	CG7997	1	0.128245	CG3719	1	1.04734	Tango14	1	0.289291	dop	1	0.569402	Tbca	1	0.246237	CG6567	1	0.61326
Pak	1	0.414568	CG12708	1	1.06863	CG2186	1	0.218323	CG42258	1	0.239882	Liprin-Œ±	1	0.270699	Xpc	1	0.77121	CG30392	1	0.906228	CG17691	1	0.23196	BTBD9	1	0.22621	mdy	1	1.32295
CG3040	1	0.673097	ubl	1	0.281498	CG8908	1	0.651848	CG6028	1	0.324798	KLHL18	1	0.303685	Uck	1	0.834968	Lar	1	0.130092	Œ≤COP	1	1.11208	AstC-R1	1	1.84328	g	1	0.383653
Cnot4	1	0.228614	CG5181	1	0.281269	lncRNA:CR45284	1	4.29672	Sbp2	1	0.222824	lin	1	0.347892	Lrt	1	1.76028	CG15814	1	0.188377	drosha	1	0.614406	CG3769	1	1.82432	Cyp6a13	1	1.27061
dpr7	1	1.16834	CD98hc	1	0.189185	E(spl)mŒ±-BFM	1	0.587977	Prx4	1	0.187436	CG42699	1	0.282615	dome	1	0.476269	SmB	1	0.137622	CG15107	1	0.275779	Acsx4	1	1.72439	CG12344	1	1.42421
Art1	1	0.276825	Hr4	1	0.901985	mRpL50	1	0.122975	FBgn0026749	1	0.234239	Prx4	1	0.159816	Asator	1	1.03073	Cyp6v1	1	0.154584	CG6565	1	1.00857	lncRNA:CR45585	1	1.75019	Cds	1	1.16251
CG15861	1	0.716954	CG1316	1	0.202013	ATP6AP2	1	0.0805412	scramb1	1	0.420118	Sirt2	1	1.06057	Ugt36E1	1	1.3824	CG12909	1	0.215886	CG5742	1	0.682792	CR30409	1	1.70884	Arpc1	1	0.357498
Marcal1	1	1.32751	CG43867	1	0.967675	T3dh	1	1.37047	Rpn3	1	0.355093	MED27	1	0.215719	Rab4	1	0.867511	Prx2	1	0.232766	I-2	1	0.219659	PLCXD	1	1.668	CG42674	1	0.736409
Œ±4GT1	1	0.478575	Pgm2a	1	0.496877	CG1598	1	1.11364	Ddx56	1	0.13471	brn	1	0.218479	CG11771	1	1.71291	cnir	1	0.629341	CG30291	1	0.659278	lncRNA:CR43958	1	1.7253	Hsp70Bb	1	3.13741
put	1	0.270264	kud	1	0.143901	CG32639	1	2.56311	SIFaR	1	0.566781	Ccz1	1	0.425663	CG31550	1	1.38061	Taf10b	1	0.149191	Pgant1	1	0.361566	THG	1	0.248408	CG4049	1	0.281863
Tnpo	1	0.247857	ari-1	1	0.380387	CG5199	1	0.259182	CG18659	1	0.29965	Pdrg1	1	0.233028	Setx	1	1.18292	uzip	1	0.226278	CG4069	1	0.352234	Shark	1	0.183423	tea	1	0.220924
dsh	1	0.46428	Rpn1	1	0.532103	ras	1	0.807005	Sema2a	1	0.0770663	Prim2	1	0.664373	Tsp3A	1	1.44322	CG4572	1	0.111626	CalpB	1	1.07532	CPT2	1	0.124939	CG30090	1	1.72421
timeout	1	0.628389	COX8	1	0.133354	RabX6	1	0.434728	Rcd1	1	0.191416	Rab39	1	0.19428	CG2608	1	1.90401	Gmer	1	0.410944	Nepl3	1	0.511949	CG7945	1	0.00872966	Sec31	1	0.930724
Mau2	1	0.373734	Cypl	1	0.217392	CR14798	1	1.58359	CG18809	1	0.247039	GAPcenA	1	0.245485	B52	1	0.449975	ATP6AP2	1	0.1357	Cyp4e2	1	0.509598	ApepP	1	0.0593187	term	1	0.293067
CG33169	1	1.08069	CG8545	1	0.338666	Ada2a	1	0.571939	polo	1	0.18916	FANCI	1	0.476442	Rrp46	1	0.788774	Smg6	1	0.518979	CG7246	1	0.949301	CG6321	1	0.143888	Sce	1	0.338074
Pop2	1	0.357254	Nup133	1	0.640048	cyp33	1	0.140561	wrd	1	0.132753	CG5002	1	0.267101	CG18178	1	1.1377	exex	1	3.19267	Cdk7	1	0.492791	CG2003	1	0.592406	agt	1	0.530154
Hmr	1	0.596748	Taf11	1	0.330339	mbo	1	0.376087	mRpS17	1	0.114579	CG30373	1	0.225725	mip40	1	0.805572	Dim1	1	0.18091	CIA30	1	0.593358	Sgp	1	1.24959	28SrRNA-Œ®:CR45859	1	0.487022
Rga	1	0.242898	Cnb	1	0.455408	CG34174	1	0.235607	CG4887	1	0.287029	COX7C	1	0.0871251	Pisd	1	0.982262	Ibf2	1	0.134543	PolG1	1	0.792944	Cdc27	1	0.0644221	Gbs-70E	1	0.14347
Duba	1	0.405512	yps	1	0.196275	CG42747	1	0.553086	CG34008	1	0.436522	Rad17	1	0.595247	strat	1	1.85831	lncRNA:CR46036	1	0.44914	msd1	1	0.155233	SNRPG	1	0.0146602	armi	1	1.70508
CG4554	1	1.04652	mRpL35	1	0.198956	BaraC	1	0.377144	Cp190	1	0.099264	CG11710	1	0.852029	CG6686	1	0.974551	rl	1	0.105682	CG8321	1	2.19926	CG3857	1	0.311534	Daxx	1	0.649576
Tpr2	1	0.247429	Pc	1	0.28989	Blos1	1	0.277127	Rrp42	1	0.389968	lncRNA:CR42491	1	0.744597	CG11398	1	1.58635	Caper	1	0.137124	Su(Ste):CR42418	1	2.19653	CG34216	1	0.315907	ranshi	1	1.06299
mei-9	1	1.24583	UQCR-6.4	1	0.368602	CG7168	1	0.489663	CR40801	1	2.48997	eIF4B	1	0.106515	Tbc1d15-17	1	1.35599	Gas41	1	0.406956	CG6013	1	0.239222	CG15142	1	0.297342	osi	1	0.184621
sni	1	0.615887	Mrtf	1	0.227964	Bdp1	1	0.868458	CG8199	1	0.839606	CG12056	1	0.373088	Itpr	1	2.59689	CG7332	1	0.237247	DCTN2-p50	1	0.300933	lncRNA:CR45608	1	0.583033	Abca3	1	0.416971
scrt	1	1.47592	Rpn13	1	0.237805	dgt3	1	0.558503	CG7766	1	0.272662	Edem2	1	0.50093	TfIIFŒ≤	1	0.843776	Spec2	1	0.637746	polybromo	1	0.151836	mey	1	0.536388	CG2811	1	0.129847
CG7903	1	0.647876	ND-18	1	0.230048	140up	1	0.214229	CG9018	1	0.2084	CG8209	1	0.152188	CG31549	1	0.633109	TyrRS	1	0.196206	PolrMT	1	1.22385	salt	1	0.866743	Socs44A	1	0.820562
CG8860	1	0.18382	NdufA3	1	0.156699	CG17776	1	0.740311	Zip99C	1	0.307936	CG13751	1	0.29027	cag	1	2.04982	nonC	1	0.469351	mth	1	0.312053	CG11883	1	0.847983	CG3860	1	1.22222
ArfGAP3	1	0.647394	sas	1	0.308474	Kebab	1	0.218988	YME1L	1	0.209934	CG8613	1	0.454539	Gem2	1	1.67222	dac	1	0.781634	ALiX	1	0.610935	CSN1b	1	0.0873991	CG31321	1	2.88433
CG5516	1	0.304389	CG3335	1	0.294764	Tim8	1	0.250753	Creld	1	0.344	eco	1	0.227165	kraken	1	0.828427	GC1	1	0.448501	Coq6	1	1.35659	Ccdc114	1	3.4084	ste24a	1	0.183182
Vps13	1	0.669554	ZC3H3	1	0.459784	ABCB7	1	0.41029	Shmt	1	0.738275	Yip1d1	1	0.280349	CG30096	1	2.61091	DEF8	1	0.872894	PIG-L	1	1.26335	tHMG1	1	3.10246	CG3857	1	1.15794
CG16959	1	1.06322	CG15128	1	0.930314	CG5674	1	0.333515	modSP	1	0.229911	CG3732	1	0.11562	rogdi	1	1.03468	SCCRO4	1	0.182515	CG31301	1	0.177128	Taf5	1	0.0649374	CG8149	1	0.125996
CG32809	1	1.05324	CG4880	1	0.163032	Mst85C	1	0.170195	CG5013	1	0.140905	Raf	1	0.325176	CG14442	1	0.904722	ATPsynG	1	0.124574	Cyp4p2	1	2.07986	MKP-4	1	0.0981098	sba	1	0.173891
CG32409	1	0.363304	CG5515	1	0.160912	HIPP1	1	0.172375	Obp56a	1	0.380658	CG6094	1	0.591962	mRpS18A	1	0.853137	CG31122	1	0.310355	CG8004	1	0.175352	CG11583	1	0.0444896	CG10492	1	0.403747
Prp19	1	0.502505	CG1965	1	0.210089	MED20	1	0.358658	PGAP3	1	0.276397	CtsB	1	0.0763084	Zip48C	1	0.850818	CG5112	1	0.410868	Arc1	1	1.31502	TTLL15	1	0.0803328	CG13460	1	24.9595
CG1636	1	0.287952	Ctps	1	0.341114	Ac13E	1	0.264754	CG17167	1	0.454808	Taf11	1	0.193324	chm	1	0.825439	HBS1	1	0.564057	CG17598	1	0.531786	CG8420	1	0.0734753	Hacd2	1	0.186405
pie	1	0.78636	tsg	1	0.21097	CG14969	1	0.325409	SmydA-7	1	0.793297	CG15317	1	0.457176	Art3	1	1.63124	Ppt2	1	0.142504	CG31937	1	0.0964216	CG7564	1	0.0458155	Snap24	1	0.590597
Caf1-105	1	0.219908	PAN2	1	0.808842	tna	1	0.151898	CR32745	1	1.47888	tko	1	0.0921633	Rad23	1	0.512734	senju	1	0.402186	CG5902	1	0.26256	ATPsynC	1	-0.0280641	Sgf11	1	0.133164
mre11	1	0.688126	Arpc3A	1	0.298415	TTLL5	1	0.38008	CG10737	1	0.731666	Zip99C	1	0.273712	CG9213	1	2.22059	Rok	1	0.115062	AMPKŒ±	1	0.697924	Ogg1	1	0.117333	CG13373	1	0.183521
CG17883	1	0.368893	CG33108	1	0.570527	sky	1	0.226095	Klp10A	1	0.312707	Chc	1	0.168695	vers	1	1.36374	Ubqn	1	0.315809	CG1662	1	0.591975	asRNA:CR44989	1	0.728336	CG30392	1	0.688362
Rcd-1	1	0.274824	Sp1	1	3.53397	UQCR-11	1	0.0522015	Ephrin	1	0.0887064	CG9536	1	0.459522	CG7785	1	1.01784	Cbp80	1	0.187928	vari	1	1.39363	dpr15	1	1.62618	CG3008	1	0.618337
CG11398	1	0.772875	CG12567	1	0.33219	Œ±-Spec	1	0.140915	Prim1	1	0.400987	Fic	1	0.612624	RpS5a	1	0.914818	Edg78E	1	1.75964	CG5026	1	0.660174	CheB38c	1	1.61514	Hat1	1	0.222685
Polr2F	1	0.207783	cyr	1	0.822596	Su(dx)	1	0.174521	CG34376	1	0.738046	HIPP1	1	0.189479	CG1647	1	1.08322	Vps37B	1	0.315945	su(Hw)	1	0.18085	lncRNA:CR43754	1	1.46556	CG3831	1	1.41743
CG8617	1	0.757576	CG5946	1	0.225139	Top3Œ≤	1	0.462471	Hrb27C	1	0.0935957	Atac2	1	0.317562	lic	1	1.05766	CG17271	1	0.107907	CG3168	1	2.02395	MED4	1	0.0734408	Argk1	1	0.739159
CG7720	1	1.90562	Lk6	1	0.131954	SF1	1	0.0951579	Lrrk	1	0.711567	pad	1	0.395462	Afg3l2	1	0.986815	CG5446	1	0.147318	CG11456	1	1.28221	Srp54k	1	0.0486728	CG13630	1	0.773326
pdgy	1	0.85838	Bap60	1	0.253225	uri	1	0.182267	Nsf2	1	0.438816	tank	1	0.251961	CG7766	1	1.13284	Sugb	1	0.628408	CG3008	1	0.539917	JhI-21	1	0.0241301	Pex5	1	1.98957
Hsepi	1	0.955306	CG11563	1	0.237741	CG4853	1	0.584189	Œ¥COP	1	0.441669	Ufc1	1	0.139994	CG4332	1	0.545833	tweek	1	0.267989	fray	1	2.04585	CG10418	1	0.0317736	CG5800	1	0.450619
CG11110	1	1.07681	eIF3m	1	0.128812	CG7706	1	0.170512	woc	1	0.134117	Idh3a	1	0.0823355	IntS14	1	1.76945	CG11885	1	0.219495	tapas	1	0.959022	hpo	1	0.119979	Coq5	1	0.569651
FBgn0259234	1	0.327151	jagn	1	0.155777	drpr	1	0.084156	achi	1	0.386492	mRpL46	1	0.613963	lncRNA:CR45232	1	3.80549	CG6878	1	0.544909	Adi1	1	0.169126	CG32801	1	0.572479	Sccpdh1	1	0.176538
Dus1	1	0.412189	Golgin104	1	0.561943	IFT43	1	0.434037	Nup205	1	0.250213	mRpS17	1	0.0932198	Arfrp1	1	1.92777	EMC7	1	0.120099	atl	1	0.124474	asRNA:ASTR	1	1.09121	RabX6	1	0.484839
Pp1Œ±-96A	1	0.210744	Rap2l	1	0.257405	CG13578	1	3.32731	Mur2B	1	0.716356	lncRNA:CR45266	1	0.743082	CG5726	1	2.93387	Mer	1	0.446447	CG5504	1	0.39563	CG12713	1	0.13412	Tailor	1	0.291993
Vps16A	1	1.03332	Rab39	1	0.327822	CG6153	1	0.632124	CG11700	1	1.33604	CG32176	1	0.287726	Tango11	1	0.627423	CG33523	1	0.61332	CG12219	1	0.662786	sofe	1	0.158005	CG14230	1	0.466474
Hap40	1	1.2477	Vha100-1	1	0.199844	CG1271	1	0.910779	lncRNA:CR32773	1	0.35548	Not11	1	0.332309	SCAR	1	2.90876	Vps13	1	0.423091	Mgat1	1	0.500851	lncRNA:CR45223	1	0.14938	Madm	1	0.414635
Vps4	1	0.943785	plx	1	0.501293	CG2126	1	0.624253	mms4	1	0.692611	CG30389	1	0.105426	Pdhb	1	1.19529	Su(z)12	1	0.297328	CG15084	1	0.772539	Mtap	1	0.0566329	Ugt37C2	1	5.74221
CG33108	1	0.766913	CG7453	1	0.576341	Pdha	1	0.331647	FLASH	1	0.165554	CG31156	1	0.365939	CG5902	1	1.19049	MBD-like	1	0.228285	Unc-76	1	0.506373	Lipt2	1	0.174923	GstO1	1	0.399966
CG10068	1	0.968296	Ciao1	1	0.56432	Pex1	1	0.977424	Srp54	1	0.166779	ppl	1	0.493856	CG3038	1	0.661696	mspo	1	1.77888	Grx1	1	0.44302	Agpat4	1	0.245859	U2af50	1	0.0887557
Zip102B	1	0.186946	Ublcp1	1	0.334449	CG31637	1	0.157638	Smn	1	0.0796123	Pbp95	1	0.608151	AdipoR	1	0.781189	geminin	1	0.108225	CG4210	1	0.341655	Rad60	1	0.0704485	CG43902	1	2.00193
dwg	1	0.972871	Pp2A-29B	1	0.203271	CG10353	1	0.132209	uex	1	0.0766232	isoQC	1	0.514653	swa	1	1.90915	Flacc	1	0.103811	CG13907	1	1.18982	CG8814	1	0.0951579	EMC2B	1	0.608731
spel1	1	0.920661	SMC6	1	0.43185	RPA1	1	0.417873	Snx16	1	0.457958	CG5793	1	0.487004	ND-B18	1	0.452209	CG33144	1	1.0687	tub	1	0.294833	CG13248	1	2.81061	rnh1	1	0.359963
Pdss2	1	0.720242	Clamp	1	0.301086	Rpi	1	0.252685	CG15118	1	0.634102	DNAlig1	1	0.387156	mamo	1	2.105	CG8635	1	0.240238	Taldo	1	0.336171	Trl	1	0.0435242	asRNA:CR45886	1	1.31865
CG7011	1	0.233942	CG16812	1	0.291383	mRpL42	1	0.105764	CG32228	1	1.52664	asRNA:CR43609	1	1.32425	Cht7	1	5.76214	CG5188	1	0.547911	Gle1	1	0.369494	Sec23	1	0.0865719	Osbp	1	1.33042
CG14270	1	0.267703	htk	1	0.186569	CG1951	1	0.564491	FBgn0035987	1	0.164818	muskelin	1	0.396903	Sh	1	2.42415	lncRNA:CR44417	1	0.409751	Orp8	1	0.530022	ArfGAP1	1	0.0719805	CG14130	1	0.797709
SMC3	1	0.66568	Tfb4	1	0.262271	mRpL17	1	0.298367	Rev1	1	0.958831	MBD-R2	1	0.598045	Cph	1	2.15262	Taf10	1	0.114861	gwl	1	0.249158	CanA1	1	0.488873	CG32669	1	1.6129
CrebB	1	0.426042	sp3	1	0.456549	CG17528	1	0.0876973	CG8149	1	0.106643	UQCR-C2	1	0.121913	CG12259	1	1.19536	Acer	1	0.135919	CG7332	1	0.188626	Kua	1	0.477851	pie	1	0.39849
CG14712	1	1.10366	mspo	1	2.11047	CG34159	1	0.0671888	CG33941	1	0.149732	Rrp5	1	0.199686	CG8679	1	2.34082	glu	1	0.165563	yip2	1	0.499523	ss	1	0.466822	lncRNA:CR43166	1	1.50992
qkr58E-2	1	0.608606	C3G	1	0.282599	FBgn0051713	1	0.111769	feo	1	0.141873	Alr	1	0.399345	STUB1	1	1.29261	CG3223	1	0.396777	Œ±Tub67C	1	0.601541	mei-38	1	0.0891008	gek	1	0.573539
TfIIEŒ≤	1	0.487719	CDK2AP1	1	0.222798	Met	1	0.117197	CG30349	1	0.434684	Pex6	1	0.498856	EDTP	1	1.72804	SamDC	1	0.445757	CG33635	1	0.121997	CG3085	1	0.432763	CG2202	1	0.669328
CG16779	1	0.854415	wap	1	0.194212	Strn-Mlck	1	0.163463	CG5316	1	0.335509	lncRNA:CR44092	1	0.139873	feo	1	0.710595	CG9921	1	0.247812	dgt4	1	0.25725	ZAP3	1	0.0156055	CG7369	1	0.415684
CG8187	1	0.813758	CG42404	1	0.553174	GABPI	1	0.140544	Polr2J	1	0.09531	CG3961	1	0.62098	Fpps	1	0.762549	vvl	1	0.676089	TBC1d7	1	0.45823	Smu1	1	0.104797	stet	1	1.34475
CG3386	1	0.746747	Orc4	1	0.733144	PGAP1	1	0.785855	nSMase	1	0.0898458	VhaPPA1-1	1	0.106957	CG6665	1	0.980304	lncRNA:CR46064	1	0.886679	mRpS33	1	0.234576	CG14013	1	1.51912	CG9391	1	1.27455
CG13531	1	1.12311	Polr1F	1	0.314684	CG14767	1	0.196982	asRNA:CR45189	1	2.48818	CG6230	1	0.232433	mute	1	0.993152	Sf3b2	1	0.144384	CG9175	1	1.78676	Zmynd10	1	1.48246	Mcm6	1	0.569831
CG3552	1	1.02994	enc	1	0.154222	pins	1	0.232954	Sfmbt	1	0.123966	Srrm234	1	0.0839834	Drp1	1	1.70926	CG11537	1	0.381455	Arpc1	1	0.316842	Arc1	1	0.252202	CG5969	1	0.102268
Syb	1	0.171457	Srrm234	1	0.162923	CG30349	1	0.335067	l(2)k09913	1	0.19194	Ide	1	0.645727	Ulp1	1	0.671911	CG15544	1	3.86734	CG4238	1	0.59436	Cftr	1	0.0584647	dpr3	1	1.47774
sub	1	0.467069	bchs	1	0.334435	Uvrag	1	0.431032	Cse1	1	0.326028	Uvrag	1	0.548206	cyr	1	1.89962	rdo	1	2.19273	CG1635	1	0.489844	PRAS40	1	0.00709477	CG15905	1	1.46265
Girdin	1	0.667983	nahoda	1	0.715648	CG4630	1	0.618885	La	1	0.462961	Cdc6	1	0.0787979	nonA-l	1	1.84243	MED7	1	0.120847	CG14650	1	0.211034	Irp-1B	1	0.401129	CG3630	1	1.45857
CG8229	1	1.01895	CG41099	1	0.261598	CG4022	1	0.0905297	CG32344	1	0.256087	arx	1	0.126062	CG12105	1	5.08576	Gpat4	1	0.133479	Usp12-46	1	0.974403	asRNA:CR44046	1	0.412018	Paf-AHŒ±	1	0.127301
Vha36-1	1	0.783475	CG4630	1	1.10644	Bruce	1	0.168164	CG5339	1	0.165773	Psf2	1	0.126728	Nxf3	1	1.04609	exd	1	0.180526	ldd	1	1.30096	CG34136	1	0.405162	Pdp1	1	0.543383
Psa	1	0.521779	CG17574	1	0.211575	CG16986	1	0.15712	nrv2	1	0.366009	asRNA:CR45139	1	0.115778	ND-SGDH	1	0.367743	holn1	1	0.277134	Pgant3	1	0.548952	chinmo	1	0.21922	CG6041	1	0.961104
Pfdn6	1	0.241424	CG8860	1	0.125903	CG17078	1	0.124991	p47	1	0.491948	CG16935	1	0.656042	Cdc27	1	0.968588	vir	1	0.444954	mEFTu1	1	0.226595	Cog4	1	0.266835	Wnt6	1	1.86555
CG32344	1	0.516863	wol	1	0.144373	ND-19	1	0.0743321	CG14687	1	2.1871	CG11961	1	0.69764	Uch	1	1.2823	MME1	1	0.50812	Pex13	1	0.637052	Pbp45	1	0.561034	Dpm3	1	1.12509
CG4645	1	0.520803	CG3358	1	0.484285	Miga	1	0.221412	CG42360	1	0.362401	Œ≤4GalT7	1	0.4741	CG10428	1	1.19989	Qtzl	1	0.728333	Tina-1	1	0.747132	wit	1	1.05937	OtopLc	1	2.56438
pr	1	0.265221	CG9581	1	0.447183	CHES-1-like	1	0.562392	CG14483	1	0.168233	SMSr	1	0.450915	CG1910	1	0.409568	slv	1	0.350411	GAPsec	1	0.725547	CG12003	1	0.986769	CG42694	1	1.3181
CG1523	1	0.99912	Orcokinin	1	0.909887	CG5068	1	0.510099	Taf9	1	0.0964829	mRpS25	1	0.351285	Trx-2	1	2.29669	CG2059	1	0.62845	Abi	1	0.479244	CG5567	1	0.251406	lncRNA:CR45406	1	4.44038
CSN5	1	0.179819	Pop4	1	0.472184	Ice1	1	0.194088	CG11170	1	0.223194	MagR	1	0.360443	CG7133	1	0.984809	CG9932	1	3.74307	CG7737	1	0.870566	CG15439	1	0.188732	CG11608	1	4.36718
Nup50	1	0.209134	udd	1	0.299316	REPTOR	1	0.0640495	Su(P)	1	0.352076	CG4615	1	0.193308	Tsen54	1	1.53116	CG44242	1	0.146005	nenya	1	1.0978	Ing3	1	0.0835164	CG10809	1	0.24975
CG11590	1	0.358261	CG4820	1	0.325484	mRpL27	1	0.144481	Nnk	1	0.225497	heph	1	0.0672433	CG11555	1	0.59786	CG31388	1	0.502791	CG8617	1	0.334869	Rdh1	1	0.230022	form3	1	1.40812
CG15561	1	0.267363	Cp1	1	0.124811	dmpd	1	0.143363	Rpt2	1	0.257538	EMRE	1	0.139298	Gos28	1	1.17694	CG7794	1	1.15146	CG15445	1	0.796368	Treh	1	0.726067	AnxB10	1	1.89496
p24-1	1	0.506413	Mtch	1	0.38102	ScpX	1	0.642645	CG18190	1	0.304208	Myo10A	1	0.422609	Gpdh1	1	1.34671	Spt6	1	0.207886	mRNA-cap	1	0.450373	GstD3	1	0.656505	CG3356	1	1.86363
CG7083	1	0.647146	Dok	1	0.246785	CG11791	1	0.0371703	Ssu72	1	0.558649	crc	1	0.100743	CG11367	1	0.797036	pit	1	0.197936	CG3831	1	1.23185	snoRNA:Œ®28S-1135a	1	2.33831	rdgBŒ≤	1	0.585388
CG16974	1	0.277907	SmF	1	0.154669	SERCA	1	0.182747	APC4	1	0.501514	MED31	1	0.10567	CG9864	1	1.6463	noi	1	0.379849	CG11755	1	0.447259	CG13949	1	2.33316	RpS19b	1	1.7935
CG9588	1	0.777851	X11L	1	0.55395	CG42697	1	0.252061	FANCI	1	0.447174	CG14050	1	0.492257	yps	1	0.594638	CG10466	1	0.228859	PyK	1	0.70454	Gr92a	1	2.42662	CG11409	1	0.645405
CG7639	1	0.986455	Rpn2	1	0.309203	sxc	1	0.0770679	CG9752	1	0.447984	Gnf1	1	0.238163	cib	1	1.41178	CG14194	1	0.112084	CG42327	1	0.854086	asRNA:CR45738	1	2.35991	kel	1	0.214083
CG8924	1	0.571344	Cenp-C	1	0.332025	TTLL6B	1	0.750466	CG10254	1	0.761841	Rca1	1	0.838477	unc-13-4A	1	4.59514	lawc	1	0.123338	Men-b	1	1.57411	CG3746	1	2.31691	HSPC300	1	0.527821
CG10516	1	0.792561	Srp14	1	0.257087	CG3335	1	0.156576	ergic53	1	0.0778866	SMC3	1	0.301091	Lkb1	1	1.98726	Oscillin	1	0.856881	CCT6	1	0.542412	snoRNA:2R:9445205	1	2.32448	RpLP0-like	1	0.13954
lncRNA:CR45593	1	0.525615	CG32100	1	0.595483	CCT2	1	0.054583	CG8206	1	0.875761	cer	1	0.229258	28SrRNA-Œ®:CR45859	1	1.79189	capt	1	0.357286	Rac1	1	0.114888	lncRNA:CR44777	1	2.28839	CG15449	1	0.560451
CG31678	1	0.702879	CG34133	1	0.25045	DIP-Œª	1	0.475748	vih	1	0.148411	CG5846	1	0.593399	CG17746	1	1.16558	sn	1	0.261947	mRpL18	1	0.163095	Lim3	1	2.19865	CG7483	1	0.210458
l(3)04053	1	1.20159	Coa7	1	0.371894	Zfrp8	1	0.316417	CG11885	1	0.156438	mei-9	1	0.662778	hzg	1	0.444007	rhi	1	0.437609	Grip91	1	0.817992	asRNA:CR44095	1	0.31506	olf186-M	1	1.22369
CG1275	1	0.555724	Scamp	1	0.129797	Atg10	1	0.443682	jus	1	1.59563	mEFTu2	1	0.194255	CG14712	1	2.00862	Inx7	1	1.69397	Mnt	1	0.450246	Ir41a	1	0.291652	Ufl1	1	0.398001
Irp-1A	1	0.805051	Hrb98DE	1	0.115635	casp	1	0.524528	ben	1	0.0698162	CG30324	1	0.644453	Schip1	1	1.97968	CG7785	1	0.267322	Gnptab	1	0.309594	CG31759	1	0.0639551	AGBE	1	0.693766
fry	1	0.385348	CG15012	1	0.157925	CG32344	1	0.192443	CG15643	1	0.978946	Lsp1Œ≥	1	1.92698	DENR	1	0.469281	CG6961	1	0.519271	CG5618	1	1.97953	CG3566	1	0.407441	RpL26	1	0.0173983
CG17593	1	0.329131	lost	1	0.210986	Phb2	1	0.290684	Dp	1	0.072823	Sec10	1	0.310168	mRpL30	1	0.901417	CG11444	1	0.143616	CG8635	1	0.237375	CG12096	1	0.629194	Chchd2	1	0.515391
MRG15	1	0.236352	sle	1	0.415043	CG8326	1	0.33422	ecd	1	0.385062	Creld	1	0.307917	CG42541	1	3.24346	lncRNA:CR44997	1	0.650245	CG5335	1	1.04857	GluRIIB	1	0.630115	Lmpt	1	1.04421
udt	1	0.233404	eIF3g1	1	0.120639	PolQ	1	0.393908	POLDIP2	1	0.232937	Nubp2	1	0.375547	l(3)07882	1	0.761899	CG8460	1	0.108019	CG8478	1	0.485506	Or22a	1	1.40495	CdGAPr	1	0.355326
cpo	1	0.477095	Liprin-Œ±	1	0.408522	tomboy40	1	0.483442	CG31549	1	0.115969	CG5516	1	0.115419	HDAC4	1	0.481841	Rsf1	1	0.0916483	Vinc	1	1.36237	CG33226	1	1.37177	pHCl-1	1	4.0419
Upf2	1	0.785852	Cad99C	1	1.49107	Tomosyn	1	0.5372	CG3021	1	0.426646	Las	1	0.427941	DCP1	1	1.18925	U2af50	1	0.107878	CG9515	1	0.358351	CG34043	1	0.561397	CG34307	1	3.95546
CG8149	1	0.235761	CG1387	1	2.86725	CG3511	1	0.301436	Dis3	1	0.493392	CG31710	1	0.188232	CG8908	1	2.25409	Noc3	1	0.140708	CG16972	1	1.26413	CG13082	1	1.32845	CG5727	1	0.468121
CG12159	1	0.48106	Bap55	1	0.223083	Tmem131	1	0.125715	kermit	1	1.00451	Sil1	1	0.592592	CG10417	1	0.508104	tup	1	0.110105	gd	1	1.72875	uncNacŒ≤	1	0.536375	E(spl)m7-HLH	1	0.373558
Eato	1	0.490261	Ak6	1	0.361326	lncRNA:CR44930	1	1.12958	sp3	1	0.300874	lncRNA:CR42549	1	0.164822	Prps	1	0.652501	CG17233	1	0.121943	Lsm11	1	1.09277	snoRNA:Or-ACA7	1	1.28114	GCC185	1	0.742961
Pect	1	0.407965	Cap-H2	1	0.546247	CG7744	1	0.200838	CG15525	1	0.155412	Vps13D	1	0.20719	csw	1	2.61051	Mettl2	1	0.232667	Snap24	1	0.500111	lncRNA:CR42746	1	0.185957	tgo	1	0.411361
GLaz	1	0.458222	ADD1	1	0.202809	roq	1	0.256585	Pex19	1	0.086087	Cap-D3	1	0.595262	CG17683	1	0.701021	Pus1	1	0.483727	Rat1	1	0.252279	ldbr	1	0.0610793	CG17841	1	0.156944
SelG	1	0.463579	lncRNA:CR44997	1	0.788524	Cmtr1	1	0.54316	Dpy-30L1	1	0.175794	CG33111	1	0.428812	CG3527	1	1.04	CG31038	1	0.755155	disp	1	0.249909	CG14860	1	0.335137	RfC3	1	0.321034
MED10	1	0.289998	CG5131	1	0.507519	timeout	1	0.245793	Dlip3	1	0.445565	CG9067	1	0.272215	5-HT2B	1	4.29866	dia	1	0.141737	vret	1	0.707382	DIP-Œ∑	1	0.144031	CG11980	1	0.165925
Ufd1	1	0.723136	CG15715	1	0.135177	Hmu	1	0.0980875	E(var)3-9	1	0.237999	CG43317	1	0.310787	CG3224	1	0.920223	Lhr	1	0.368947	CG13585	1	0.234606	Hinfp	1	0.0569361	CG5569	1	0.335735
Polr2A	1	0.178606	CG9135	1	0.260654	CG10338	1	0.373541	CG3793	1	0.362495	CG1316	1	0.0971693	C3G	1	0.828565	CG41099	1	0.201898	CG1602	1	0.843044	Mvl	1	0.0849299	asRNA:CR45132	1	0.88889
CG17684	1	0.676692	CG7382	1	0.267341	scpr-C	1	0.515067	Inx7	1	1.41752	dpr7	1	0.553259	lncRNA:CR44608	1	2.57165	CG31710	1	0.286142	CkIIŒ±-i3	1	1.03741	mt:tRNA:Arg-TCG	1	0.101869	CG5742	1	0.604329
pico	1	0.188735	CG15019	1	0.172972	BORCS6	1	0.351601	PSMG1	1	0.189656	CG14966	1	0.121386	dob	1	2.57287	Nemp	1	0.239243	muc	1	0.43891	Cyp309a2	1	0.591638	Ranbp16	1	0.181171
CG5645	1	1.03388	Nab2	1	0.275469	CG34228	1	0.321066	HP4	1	0.0809844	CG4313	1	0.354852	Traf6	1	1.96588	mEFTu1	1	0.270642	Snx6	1	0.26488	asRNA:CR44019	1	0.533799	Megf8	1	0.257767
ND-ACP	1	0.191811	Œ≤-Spec	1	0.195123	Bet1	1	0.276642	CG10395	1	0.114509	CG3777	1	1.01797	CG15744	1	1.15113	STUB1	1	0.378041	lncRNA:CR32027	1	2.22894	CG13196	1	0.904401	Tpst	1	1.43738
cyst	1	0.951364	CG4622	1	0.356099	Sur-8	1	0.138464	CG32448	1	0.563714	Orcokinin	1	0.538616	CG7702	1	1.96133	bol	1	0.181947	mt:tRNA:Ser-GCT	1	0.513478	snoRNA:Œ®28S-2622	1	0.43684	CG14696	1	1.43774
msl-2	1	0.250036	foi	1	0.128045	CG30466	1	0.820541	CG3246	1	0.453682	Cisd2	1	0.0629049	CG13369	1	0.825272	GAPcenA	1	0.32823	lncRNA:CR45102	1	1.88766	CG13339	1	0.0191895	Polr1C	1	1.42374
ND-39	1	0.184121	Cpr35B	1	3.21814	Mettl3	1	0.122495	sbm	1	2.92433	sas	1	0.142934	capt	1	1.14467	trem	1	0.665933	snRNA:U11	1	1.1653	D2hgdh	1	0.49913	CG3358	1	0.313544
Klp3A	1	0.789997	Psa	1	0.371966	Not10	1	0.565411	CrzR	1	2.89204	mRpL33	1	0.140948	mdlc	1	1.49157	Fip1	1	0.21669	CG44836	1	0.6844	asRNA:CR43465	1	0.179519	CG1662	1	0.562517
Crk	1	0.235775	PGAP3	1	0.410448	lncRNA:CR45242	1	4.35737	CtIP	1	0.574196	slim	1	0.157753	CG5568	1	3.02152	CG9471	1	0.1347	CG5969	1	0.0974508	CG17187	1	0.125204	7B2	1	0.748965
CG30349	1	0.848332	Npc1a	1	0.257565	DCTN5-p25	1	0.188788	Reph	1	0.278894	GABPI	1	0.170574	MED6	1	0.746655	Gip	1	0.110485	CG14270	1	0.126698	snRNA:U4atac	1	0.758514	CG10336	1	0.275671
rad50	1	0.367158	Fs	1	1.25998	Iswi	1	0.133064	COX7C	1	0.074287	Uck	1	0.147029	Tina-1	1	2.53567	CG12093	1	0.396143	Spc25	1	0.170301	CG33641	1	0.657266	ImpL1	1	0.742029
ArfGAP1	1	0.670762	CG40191	1	0.18833	CG7565	1	0.525951	lncRNA:CR44691	1	1.27706	Atg16	1	0.183427	Atx2	1	0.676623	CG4049	1	0.369715	Pop2	1	0.159018	CG43051	1	0.378786	Arp3	1	0.215949
Cyp6t2Œ®	1	2.64705	tank	1	0.414995	Raf	1	0.213061	CG6607	1	0.602845	Tab2	1	0.185203	Rox8	1	0.412028	Usp14	1	0.243206	CG7115	1	0.193383	CG7091	1	0.593558	ND-23	1	0.138315
CG31064	1	0.497228	Arp10	1	0.401859	Blos2	1	0.385673	CG8818	1	0.294821	Ube3a	1	0.225893	CG12104	1	1.95597	Liprin-Œ≤	1	0.377365	Arts	1	1.18287	lncRNA:CR45887	1	2.12187	sim	1	0.949997
APC4	1	0.968564	SecCl	1	0.854561	CG13229	1	1.86614	CG17982	1	0.535041	eIF2BŒ¥	1	0.383693	CG14573	1	4.04231	Rab7	1	0.331977	Blos2	1	0.448267	lncRNA:CR44366	1	2.04848	CG7341	1	1.37096
Syx5	1	0.704998	E(z)	1	0.215324	kto	1	0.319746	lncRNA:CR45082	1	0.638042	Isha	1	0.118005	Nopp140	1	0.808814	shrb	1	0.217724	CG32641	1	0.243641	RpS10a	1	2.01007	cerv	1	0.243097
dind	1	0.404381	Ube3a	1	0.412744	Pi3K92E	1	0.259317	CG12170	1	0.507267	CG32104	1	0.347081	Polr1E	1	0.792667	CG8389	1	0.264092	qtc	1	1.59321	CG14312	1	2.05084	janB	1	0.513347
mRRF1	1	0.572365	Spt6	1	0.263832	CG31601	1	2.37131	CG8128	1	0.408099	CG13876	1	0.361389	Tbcc	1	1.42475	CG11211	1	0.379219	mim	1	0.824963	CG18539	1	2.03879	Invadolysin	1	0.245976
Incenp	1	0.307826	lva	1	0.452881	CG11537	1	0.224518	ND-ACP	1	0.0852895	levy	1	0.0557955	Œ±4GT1	1	0.956434	rho-7	1	0.454187	Surf1	1	0.798886	snRNA:U4:38AB	1	1.92198	AMPKŒ±	1	0.691051
Uhg8	1	0.692854	prd1	1	0.487363	abs	1	0.413112	mRpL28	1	0.123102	CG32809	1	0.502576	CG9593	1	4.06699	SC35	1	0.092722	CG9467	1	0.475748	CG8834	1	2.00631	Œ±-Man-IIa	1	1.19866
Chro	1	0.17068	CG7886	1	2.1395	CG43051	1	1.46835	Pdcd4	1	0.0765192	Sf3b2	1	0.0935573	drpr	1	0.553254	CG7006	1	0.118812	Mtap	1	0.210388	CG13331	1	1.82969	CG8405	1	0.198664
phr6-4	1	0.907806	nopo	1	0.667862	AGO3	1	0.0999247	CG33969	1	0.449827	CG1792	1	0.417642	fend	1	0.392391	so	1	1.42973	CG33054	1	0.459236	Jheh1	1	0.0527034	CG33695	1	0.173049
Mulk	1	0.886488	kirre	1	0.166803	CG31388	1	0.253583	Cbp20	1	0.090051	CG6357	1	0.0853808	Nuf2	1	0.831395	CG40472	1	0.628381	CG5466	1	1.17855	Mulk	1	0.10129	CG7218	1	0.455821
CG3226	1	0.292532	Mvb12	1	0.368018	mtg	1	1.08885	CG1998	1	2.26561	Gpdh3	1	0.449131	CG1827	1	3.06408	128up	1	0.509941	aurA	1	0.563872	asRNA:CR44065	1	0.353073	eIF3h	1	0.045515
wrd	1	0.259671	ProsŒ≤3	1	0.151646	Tmx3	1	0.096096	Syx8	1	0.278129	PolA2	1	0.552088	mRpL32	1	0.603648	tomboy40	1	0.860972	CG10731	1	0.641571	Gem4b	1	0.585121	CG8475	1	1.37776
Lapsyn	1	0.292431	Baldspot	1	0.391359	CIA30	1	0.458031	CG6465	1	4.26528	asRNA:CR44843	1	0.956288	Œ≥Tub23C	1	1.22328	Idgf2	1	0.208987	escl	1	1.39847	CG32847	1	0.509318	CG30291	1	0.615169
Uhg1	1	0.168149	CG6685	1	0.445199	sd	1	0.0974983	Rpt6	1	0.138928	lncRNA:CR44917	1	0.588985	mTTF	1	0.861768	CG11586	1	0.143462	nst	1	0.316928	CG43324	1	1.19489	TfIIFŒ≤	1	0.166562
Pex13	1	1.29058	baf	1	0.109964	park	1	1.04864	Pp1-87B	1	0.123134	amx	1	0.190033	CG4404	1	2.47386	nudE	1	0.117064	dgt6	1	0.445839	CG42795	1	1.21211	koko	1	0.129682
Sce	1	0.62156	CG42336	1	0.201315	csul	1	0.147651	Mkrn1	1	0.107554	TfIIEŒ≤	1	0.175161	CG31957	1	0.712815	CG7974	1	0.60313	poe	1	0.427515	asRNA:CR45485	1	0.217138	Dyro	1	1.02871
tho2	1	0.215813	HP1c	1	0.272024	mino	1	0.221861	kto	1	0.391058	lncRNA:CR43144	1	0.850316	CG5850	1	2.45719	CG5498	1	0.705224	shtd	1	0.499957	Hexo2	1	1.16615	CG1218	1	0.279436
CG3652	1	0.433214	Dab	1	0.191599	eRF3	1	0.0997211	CG14207	1	0.348445	Ask1	1	0.403568	Prp4k	1	1.47362	CG3679	1	0.256286	CG32109	1	0.683572	rdgBŒ≤	1	0.114801	Rpn11	1	0.190079
Rab19	1	0.569689	Lamtor4	1	0.200273	gol	1	2.35602	Secp43	1	0.215589	C3G	1	0.152438	Rpn2	1	0.901108	tor	1	0.457649	5PtaseI	1	1.07531	CG43647	1	1.11843	ND-51L1	1	0.274003
Zn72D	1	0.424669	CG9953	1	0.136012	CG31635	1	0.0372167	Mcm2	1	0.458814	Adck5	1	0.363612	CRIF	1	0.620478	foxo	1	0.613407	Glut1	1	0.812949	ck	1	0.1703	CG15082	1	2.14554
CG1344	1	0.534058	omd	1	0.398224	CG5554	1	0.0483155	TTLL4A	1	0.427527	lute	1	0.347026	Nsun5	1	1.20988	asRNA:CR46194	1	2.40947	mof	1	0.664383	RtGEF	1	0.0514562	CG6650	1	0.240247
CG42445	1	0.287858	Kdm2	1	0.450012	asRNA:CR43730	1	0.620641	FBgn0040001	1	1.32328	Cog6	1	0.417504	CG10565	1	0.825846	mop	1	0.446858	CG7878	1	1.06242	Nelf-E	1	0.0600833	smog	1	0.952832
Aatf	1	0.448124	CG12499	1	0.471426	CG30001	1	0.1957	CG11007	1	0.307959	CG13933	1	0.448279	CG7384	1	1.68428	Sod2	1	0.122791	CG9356	1	0.376254	CG10731	1	0.147973	lncRNA:CR44504	1	0.0873215
f-cup	1	1.00751	Ltn1	1	0.327927	CG6621	1	0.126003	Ing5	1	0.122409	GAA1	1	0.387238	Sfxn1-3	1	2.46563	AdipoR	1	0.204447	TfIIS	1	0.158829	mTerf3	1	0.227885	CG30414	1	0.894963
CG9346	1	0.703931	CG7457	1	0.387542	CG30491	1	1.73013	Sec22	1	0.141242	CG4622	1	0.178014	RtGEF	1	1.00482	His2Av	1	0.156301	adp	1	1.24858	Pmm2	1	0.279381	Rab18	1	1.59528
SmydA-1	1	1.2619	lwr	1	0.137459	CG5080	1	0.478646	mex1	1	1.65275	Xpac	1	0.696054	Mst85C	1	0.807838	SP1029	1	0.178209	CG1275	1	0.233874	CG12863	1	0.0742291	Rgk2	1	1.56707
Bcs1	1	0.680485	CG31678	1	0.521351	Polr1A	1	0.392975	CG10333	1	0.162304	Arp1	1	0.378013	mre11	1	1.38106	Tbc1d8-9	1	0.251137	CG11134	1	0.175977	lncRNA:CR44092	1	0.0390189	mRpL14	1	0.127507
G6P	1	0.839156	disco	1	0.18542	lncRNA:CR43256	1	0.704027	CG7685	1	0.186025	CG42588	1	0.118335	alc	1	2.06165	CG3587	1	0.37857	CG7322	1	0.853009	Kots	1	0.124463	Sac1	1	0.573413
lncRNA:CR44779	1	1.14127	asRNA:CR45139	1	0.188605	omd	1	0.206296	CG9044	1	0.387072	Nek2	1	0.254078	Rab14	1	0.693764	CG13126	1	0.618437	TTLL5	1	0.347243	skl	1	0.466849	CG12341	1	0.328433
Mgat1	1	0.960044	Rga	1	0.164412	Rdh1	1	0.937596	Tango2	1	0.334412	CG33635	1	0.0869665	ATPsynŒ≥	1	0.375495	Pdk1	1	0.0936131	HP4	1	0.0721135	FBgn0031821	1	0.838501	Alp10	1	3.04253
Ublcp1	1	0.400502	Nckx30C	1	0.848313	MED11	1	0.0986494	Wdfy2	1	0.346623	CG30286	1	1.01721	lace	1	1.8411	CG3862	1	0.561134	CG8195	1	0.776785	Trs20	1	0.0957053	Srlp	1	0.624977
Polr3F	1	0.902987	Eaf6	1	0.300543	CG32679	1	0.659522	CG9782	1	1.92995	CG5382	1	0.348764	Arp10	1	1.11553	Nulp1	1	0.213772	cni	1	-0.261522	asRNA:CR44093	1	0.129083	mRpS29	1	0.438983
Tim17b	1	0.150968	Cox10	1	0.223891	dgo	1	0.422239	CG4294	1	0.0963032	CG15525	1	0.138014	Map205	1	0.480493	pip	1	1.41757	CG5535	1	0.251632	CG7332	1	0.0277788	prtp	1	0.0948763
Nxf3	1	0.481211	lncRNA:CR44440	1	0.45732	CG31751	1	0.660251	ais	1	0.397624	CG31855	1	0.183149	Lsd-2	1	1.41017	maf-S	1	0.100835	GlcAT-S	1	0.315128	Elp6	1	0.0384827	TfIIEŒ≤	1	0.217866
CG4676	1	1.20296	CG4751	1	0.552509	rswl	1	0.276673	CG4646	1	0.269681	Saf6	1	0.616628	CG34183	1	1.15909	ND-13B	1	0.272342	superdeath	1	1.95947	Hydr1	1	0.0561282	Pcif1	1	0.285518
udd	1	0.364611	nudE	1	0.152793	mRpL22	1	0.110435	mRpL34	1	0.210335	O-fut2	1	0.41028	CG5641	1	0.924619	CG12885	1	2.98706	Irbp18	1	1.62978	morgue	1	0.433418	Vha36-1	1	0.331361
CG4230	1	0.841661	mbf1	1	0.417003	Smyd4-1	1	0.42119	asRNA:CR44053	1	2.07709	Ttc7	1	0.460833	Gga	1	2.05694	CG6769	1	0.662487	CG11560	1	0.329405	CG5245	1	0.413252	Gcn5	1	0.144512
Hmt-1	1	1.07918	CSN4	1	0.172802	Tbce	1	0.276014	CG6686	1	0.182348	CG4049	1	0.257916	vg	1	2.75662	Akh	1	1.64819	CG17359	1	0.515245	Nos	1	0.206464	CG32544	1	2.97758
CG10343	1	0.318637	bves	1	0.461546	CG7239	1	0.319902	Uhg3	1	0.124419	CG4709	1	0.374028	Rtf1	1	1.01895	msl-2	1	0.136288	Oatp30B	1	0.208142	lncRNA:CR44478	1	0.654336	Spt7	1	0.405937
CG11155	1	1.59568	CycY	1	0.204436	CG7794	1	0.691386	Œ±-Est6	1	1.08692	ZnT63C	1	0.0823108	Ccdc58	1	0.616067	Pgam5	1	0.152676	prg	1	0.573644	GckIII	1	0.145056	Zip88E	1	0.593369
Pi4KIIIŒ±	1	0.695098	CG8613	1	0.624694	Coprox	1	0.224905	FBgn0025830	1	0.42479	CG42360	1	0.318022	IntS6	1	1.13907	CG9107	1	0.208025	grsm	1	0.837371	CG6225	1	0.638375	Cox10	1	0.163906
CG3909	1	0.597292	CG42259	1	0.212704	c12.2	1	0.339497	Pgant1	1	0.3061	CG16985	1	0.15314	Cbp20	1	0.483565	Tbp	1	0.390521	CG8841	1	1.6347	saturn	1	0.606248	Vha68-2	1	0.748877
CG10984	1	0.573339	Tmx3	1	0.240881	CG11883	1	2.10039	Dic1	1	0.532984	CG17328	1	0.370876	Ubc2	1	0.481418	RhoGAP102A	1	0.471912	GstE12	1	0.29369	ttm50	1	0.101942	CG13024	1	1.55205
Polr2B	1	0.218839	CG5823	1	0.39563	28SrRNA-Œ®:CR40596	1	0.757078	Hdc	1	5.3692	frj	1	0.36065	stai	1	1.64703	CG31908	1	0.356842	CG7328	1	1.49987	CG8407	1	1.82856	Usp12-46	1	0.976392
cl	1	0.157055	CG7519	1	0.19925	lncRNA:CR44299	1	0.659836	Oamb	1	2.62211	fok	1	0.191419	Sap130	1	1.38628	Sirt1	1	0.0703212	CG13631	1	3.25871	Ptp52F	1	1.81565	CG3107	1	0.136097
lncRNA:CR46064	1	1.19622	Sf3b2	1	0.167473	Hen1	1	0.86623	CG15432	1	0.174812	CrebB	1	0.164877	shakB	1	2.03344	CG14005	1	0.200655	CG14130	1	0.602175	GstE3	1	1.83498	Prip	1	0.73047
AstA-R1	1	0.633996	GstE13	1	0.253094	CG6345	1	0.784199	CG10353	1	0.142087	CG14411	1	0.470998	CG17493	1	0.664231	CG11596	1	0.227549	CG15237	1	0.204578	asRNA:CR45611	1	1.69167	CG1503	1	0.72167
sle	1	0.485525	CG10949	1	0.513735	UQCR-6.4L	1	1.62474	ProsŒ±6	1	0.0712508	Nle	1	0.461054	CG13373	1	0.718667	Adgf-A	1	0.797496	CG8319	1	0.997663	CG18810	1	1.63512	Prx4	1	0.160849
CG18004	1	0.193078	scu	1	0.153805	mTerf5	1	0.319995	Tdg	1	0.438624	XRCC1	1	0.202017	EMC2B	1	2.03613	Fkbp14	1	0.164997	Srp68	1	0.587656	CG6843	1	0.0154762	CG32053	1	2.85363
Pfrx	1	0.330295	tant	1	0.466759	rin	1	0.0273575	Sf3b1	1	0.291161	ihog	1	0.336798	CG3328	1	3.52483	ND-B16.6	1	0.107454	CG7341	1	1.17543	l(3)72Dp	1	0.0331442	eIF1A	1	0.0554174
Atac3	1	1.11572	CG4645	1	0.360869	CG41128	1	0.087484	Ric	1	0.516139	ph-d	1	0.147634	Pld3	1	0.931639	CG4645	1	0.303053	CG5068	1	0.489213	Mcm5	1	0.101395	CG8435	1	0.239795
ohgt	1	0.62153	CG15443	1	0.212545	CG34039	1	0.465127	CSN4	1	0.112858	CG6195	1	0.39946	mRpS22	1	0.913157	Orc5	1	0.306415	Myt1	1	0.801229	Nab2	1	0.0375326	CG13003	1	0.825614
Ndc1	1	0.480098	ABCB7	1	0.691871	mRpL20	1	0.216485	mio	1	0.477898	Cdk5	1	0.471862	Chi	1	0.983179	Dad1	1	0.0875385	RfC38	1	0.20308	CG33947	1	0.194901	SerRS	1	0.725363
CG7970	1	0.228859	Sf3a1	1	0.381024	Vti1a	1	0.342741	CG14036	1	0.335757	Abcd3	1	0.178702	CARPB	1	5.37087	Mal-A5	1	0.133887	CG34148	1	0.638825	Hsp68	1	0.345635	IBIN	1	2.00193
LSm7	1	0.462643	FBgn0001981	1	0.524384	CG31715	1	0.0610422	twr	1	0.0723762	CG40228	1	0.0840232	Tsp66E	1	1.77614	mt:tRNA:Leu-TAG	1	0.800341	shu	1	1.36203	brp	1	0.342393	CG10338	1	0.476795
Wnk	1	0.536786	seq	1	3.10824	Gcn2	1	0.979479	CG34242	1	0.49625	pod1	1	0.0644067	Eph	1	0.343008	Nsun5	1	0.349673	CG4407	1	1.35591	Bfc	1	0.520962	Alg13	1	0.636205
cmet	1	0.382952	CG5292	1	0.303894	Tob	1	0.134925	RIC-3	1	0.684028	FBgn0026749	1	0.198555	GCC185	1	2.27194	CG8353	1	0.566846	sordd2	1	0.894018	asRNA:CR45907	1	1.14997	qsm	1	0.44547
senju	1	0.626287	CG7728	1	0.556023	Plap	1	0.29757	SMC1	1	0.215238	asRNA:CR44690	1	0.461646	udt	1	0.531367	CG6179	1	0.279558	LpR1	1	0.881874	Tim17b1	1	1.00901	fu	1	0.773033
mIF3	1	0.625693	holn1	1	0.306432	lncRNA:CR44716	1	0.682143	CG7903	1	0.259998	Vps15	1	0.278796	AP-1Œº	1	1.48817	Mppe	1	0.320277	Ercc1	1	1.18724	CG4250	1	1.05136	barc	1	0.270536
AtpŒ±	1	0.276088	CG17075	1	0.593042	spas	1	0.278802	Ns2	1	0.255245	Diap1	1	0.0972881	trr	1	1.47751	Eph	1	0.085132	Df31	1	-0.494772	lncRNA:CR44851	1	1.07489	nudC	1	0.394811
MED1	1	0.770238	CG5382	1	0.564495	RNaseMRP:RNA	1	0.682147	Trmt61	1	0.305389	tws	1	0.181239	CG14478	1	0.37771	Sec24CD	1	0.389412	l(2)k10201	1	1.77024	Cyp12d1-d	1	1.00695	crq	1	0.486853
I-2	1	0.390983	CG31365	1	0.242878	bisc	1	0.272061	RhoBTB	1	0.275464	CG11279	1	0.305102	ApepP	1	1.19718	CG4306	1	1.1914	cav	1	0.155406	CG3032	1	0.986358	Ror	1	1.92076
mRpL13	1	0.339916	CG5885	1	0.167385	ApepP	1	0.23007	CG31495	1	0.361748	CG7083	1	0.248768	Prp5	1	0.781461	CG13919	1	0.237327	ND-18	1	0.126305	mib2	1	0.0409337	Bx	1	0.495836
mRpS26	1	0.534853	mEFG1	1	0.524462	lncRNA:CR42721	1	1.35038	arg	1	0.498942	CkIŒ±	1	0.0619162	dhd	1	0.941042	CG33158	1	0.5309	CG15356	1	0.310908	MAN1	1	0.0396683	CG1407	1	0.668343
CG14722	1	0.844436	retm	1	0.464726	CG44098	1	1.28297	lncRNA:CR42491	1	0.641401	APC4	1	0.425499	Sgf29	1	1.21079	Pldn	1	0.577034	CG10462	1	0.409368	CG9356	1	0.0672546	mt:tRNA:Val-TAC	1	0.545331
Cyt-c-p	1	0.168346	pen-2	1	0.115527	FBgn0284250	1	3.02532	CG4338	1	0.355804	Sem1	1	0.2361	Lamtor4	1	0.657695	lost	1	0.162702	CG8490	1	0.260392	NP15.6	1	-0.0475512	CG43219	1	2.77296
Orc4	1	0.912997	CG10948	1	0.420384	Art8	1	0.325401	CG18766	1	0.293627	Blos1	1	0.264424	CG6659	1	0.97867	IntS3	1	0.190863	mRpL33	1	0.155177	Taf10b	1	0.0186495	zda	1	0.269506
CG17493	1	0.259637	Elp6	1	0.340071	Cul3	1	0.0653215	Prp4k	1	0.353475	Ca-Ma2d	1	1.06216	CG3788	1	1.28057	CG8149	1	0.133391	CG11679	1	0.318619	CG15643	1	0.147133	CG10222	1	0.341014
Bap60	1	0.317134	CG6066	1	0.120525	CG14903	1	0.293559	nonA	1	0.07191	Mcm2	1	0.404242	Sgf11	1	0.574471	mago	1	0.091188	CG4617	1	1.37831	CG13365	1	0.0378777	Acadvl	1	0.329133
Ech1	1	0.960685	lama	1	0.524816	CG4408	1	0.0614064	trio	1	0.0908345	asRNA:CR45396	1	0.433663	stet	1	3.33796	CG5946	1	0.158611	CG11454	1	0.354558	smg	1	0.0159548	Capr	1	0.192147
CG9018	1	0.386196	Nup58	1	0.352702	CG9706	1	0.734945	RhoGAP54D	1	0.158205	Vps50	1	0.830764	Cnep1r2	1	0.363824	CG1227	1	0.297552	CG9855	1	1.17377	Ak3	1	0.126681	Cdc50	1	0.227489
CG2246	1	0.39921	CstF64	1	0.348766	Cap-G	1	0.16809	Vps15	1	0.315173	Tti1	1	0.6147	spag	1	2.17955	CG13599	1	0.295175	CG2694	1	1.14841	ifc	1	0.0113537	Liprin-Œ≤	1	0.269367
lin	1	0.688051	bru3	1	0.125945	CG6511	1	0.453427	Pex10	1	0.484938	Mcm3	1	0.212751	rngo	1	1.77903	S2P	1	0.286836	CG31109	1	0.147834	Pgd	1	0.172405	Spec2	1	0.406607
SmF	1	0.199308	ReepA	1	0.13598	CG7369	1	0.287031	Roe1	1	0.550691	Rad51D	1	0.81908	tty	1	0.61144	ND-13A	1	0.113998	CG40006	1	0.29603	moody	1	0.474947	Hus1-like	1	0.458621
ND-B17	1	0.172459	NC2Œ±	1	0.300456	LpR1	1	0.842301	ara	1	3.38197	PolD3	1	0.632585	RfC4	1	1.59569	CG14321	1	0.235045	Adck5	1	0.347398	asRNA:CR46093	1	0.390385	cbc	1	0.452669
Kap3	1	0.812623	Phs	1	0.204209	VhaM9.7-a	1	0.111374	babo	1	0.104534	CG44249	1	0.317463	Pdha	1	1.50067	san	1	0.0908748	nclb	1	0.63697	CG31601	1	0.844881	CG43678	1	24.7767
CG17834	1	0.612656	CG14270	1	0.171477	Gdi	1	0.258586	CG10405	1	0.951714	Tsp26A	1	0.456963	glob1	1	0.857658	Pgm2a	1	0.356899	CG2701	1	0.358426	CG8136	1	0.854329	RpS14b	1	-0.118128
Tsf2	1	0.722515	TfIIFŒ≤	1	0.24162	CG5033	1	0.332151	Xbp1	1	0.251095	MED19	1	0.0637594	FBgn0262511	1	0.425455	CG17721	1	0.192432	CG10737	1	0.505765	Fer1	1	0.776581	CG4407	1	1.51308
Rif1	1	0.408779	wds	1	0.239244	CG2260	1	0.350476	Edem1	1	0.278547	Ac3	1	0.27007	Mer	1	1.34753	CG32053	1	3.82242	agt	1	0.428432	CG6000	1	0.75698	CG10973	1	0.262896
CG6665	1	0.413024	RnrS	1	0.124846	mGluR	1	0.438943	Phf7	1	0.93174	wek	1	0.296187	CG14995	1	0.817868	CG7970	1	0.139423	Bug22	1	0.120067	lncRNA:CR44991	1	0.396424	CG7857	1	1.81229
spdi	1	0.21546	Start1	1	0.171815	hyd	1	0.0810504	CG6136	1	0.359469	didum	1	0.639588	Cap-H2	1	1.37089	CG4658	1	0.564414	Mov10	1	2.10681	CG8399	1	0.746036	CG15625	1	1.01638
SERCA	1	0.417385	IleRS	1	0.268049	IntS2	1	0.332929	CG3337	1	0.451846	wfs1	1	0.736697	cana	1	2.19406	HisRS	1	0.326136	Cat	1	0.641659	CG11426	1	22.0675	SkpC	1	2.47644
Tsp39D	1	0.467044	CG34125	1	0.185296	CG4537	1	0.339748	CG8860	1	0.0678594	Cib2	1	0.482325	CG10863	1	1.94338	Brr2	1	0.273372	TTLL12	1	0.477369	CG42847	1	22.311	squ	1	0.188808
Taf12	1	0.254593	Wwox	1	0.741197	asRNA:CR45889	1	0.958202	Elk	1	0.505872	Pop5	1	0.142721	PTP-ER	1	1.37477	hpo	1	0.649782	Ufm1	1	0.213938	CheB98a	1	22.176	p	1	0.635762
Cnb	1	0.540682	l(3)73Ah	1	0.227878	inv	1	0.745356	lncRNA:CR46004	1	2.43188	Neurl4	1	0.490673	gnu	1	1.97785	CCT7	1	0.672697	CG9643	1	0.178022	CG17570	1	22.1947	trh	1	1.15948
TTLL4B	1	1.28779	Pat1	1	0.224307	Tbc1d22	1	0.265719	lncRNA:CR45531	1	0.971019	DEF8	1	0.5779	CG3071	1	0.864829	Gpdh1	1	0.359395	Nt5c	1	0.745694	tRNA:Ser-GCT-2-2	1	22.1728	pths	1	0.213324
vap	1	0.508366	mTTF	1	0.262979	otk2	1	0.348322	Bap170	1	0.263383	a6	1	0.510134	Vps37B	1	1.05291	CG13667	1	1.03735	Tif-IA	1	0.1948	Npc1b	1	22.0764	CG5934	1	0.190086
CG18764	1	0.850561	ProsŒ≤5	1	0.114245	inaE	1	0.22637	spd-2	1	0.522527	CG10418	1	0.102831	M6	1	1.7552	Nna1	1	0.900107	CG32579	1	0.385694	tRNA:Thr-CGT-1-3	1	22.1769	asRNA:CR45189	1	1.68971
trc	1	1.74671	l(1)G0289	1	0.1137	nero	1	0.0916364	spict	1	0.196776	Ak2	1	0.0721824	Tasp1	1	1.49547	MSBP	1	0.0919638	nudC	1	0.338389	lush	1	22.1359	CG7943	1	0.223428
snRNA:U12	1	0.634363	Ski6	1	0.308684	CG14411	1	0.354431	CG2909	1	0.249899	Polr3E	1	0.373815	dod	1	0.44458	RagC-D	1	0.717051	CG14102	1	1.91251	lncRNA:CR45725	1	22.1764	CR43972	1	2.5046
Pdcd4	1	0.171638	asRNA:CR45366	1	1.31537	Nep7	1	0.53677	Rpi	1	0.319091	CG1074	1	0.131537	Jasper	1	0.750869	pea	1	0.268934	JMJD6	1	0.143564	CR43385	1	22.0889	Mgat4a	1	0.323495
Trxr1	1	0.761162	Cog3	1	0.652654	CG5188	1	0.319638	CG14671	1	0.146235	Hgsnat	1	0.665817	Mur2B	1	2.22544	Strip	1	0.454677	Dolk	1	0.271782	lncRNA:CR44772	1	22.2367	OstŒ≥	1	0.0761085
Piezo	1	0.185279	gek	1	0.823541	CG1603	1	0.500758	SMSr	1	0.492955	Blm	1	0.22341	Sbp2	1	0.909916	OstŒî	1	0.0906181	Acox57D-d	1	1.63199	CG17261	1	0.334603	CG2614	1	1.17026
Ravus	1	0.950874	asRNA:CR43460	1	0.913774	cin	1	0.153432	Spn27A	1	0.0754044	htk	1	0.0913369	spri	1	0.550433	SPoCk	1	0.127273	CG32590	1	0.24593	CG17652	1	0.0783767	CG13332	1	5.59813
fabp	1	0.209874	ProsŒ±6	1	0.110735	MED27	1	0.154149	Rrp1	1	0.398224	CG11396	1	0.621304	Abp1	1	1.17989	rpk	1	0.0918977	CG4872	1	1.3241	Dpm3	1	0.244708	CG12560	1	1.43767
CG12608	1	0.398074	BHD	1	0.901797	AP-2Œº	1	0.5514	eys	1	0.713381	Pym	1	0.383462	mRpL39	1	0.775646	LSm7	1	0.279815	CG34116	1	0.66916	Rtc1	1	0.10915	GIIIspla2	1	1.41204
lap	1	0.398478	wek	1	0.477251	CG11342	1	0.551334	Snrk	1	0.357616	Klp31E	1	0.195491	tho2	1	0.500811	CG7692	1	0.452096	Svip	1	0.232732	Kat60	1	0.0406615	trk	1	1.36347
CG3149	1	0.792297	Suv3	1	0.491839	lncRNA:CR44474	1	1.23674	NC2Œ≤	1	0.138221	FBgn0030170	1	0.83733	CG3021	1	1.59206	Mat89Ba	1	0.346056	Dcr-2	1	0.611364	asRNA:CR43159	1	0.380471	CG5171	1	4.84304
CG42748	1	0.246927	Nxf3	1	0.335024	Œ≥Snap1	1	0.29717	GŒ≥1	1	0.095127	CG7637	1	0.145785	Pvf1	1	2.55141	CG13123	1	0.599763	IntS10	1	0.773744	CCKLR-17D3	1	0.615136	CG4038	1	0.1164
Ada2b	1	0.280173	dmt	1	0.210968	CG3323	1	1.22793	Sgf29	1	0.268252	CG14182	1	0.220575	CG11241	1	1.94479	ec	1	0.14973	mt:tRNA:Gly-TCC	1	0.635644	CR43275	1	0.580333	Hsp68	1	1.40178
Gp93	1	0.173238	Sirt4	1	0.65653	CG7191	1	0.460609	GstE12	1	0.297629	CG15111	1	0.113592	CG30398	1	3.14986	ND-B17	1	0.0949895	wun2	1	0.384046	lncRNA:CR44023	1	0.511129	CG7745	1	0.87176
CG6843	1	0.182932	apolpp	1	0.440993	Cln7	1	0.194253	Tsp97E	1	0.0589825	CG17754	1	0.20547	Adk2	1	1.03967	ergic53	1	0.0937326	CG17292	1	1.44434	CG31510	1	0.0414673	krimp	1	0.874365
Idi	1	0.274445	FBgn0266421	1	0.178877	CG10321	1	0.246476	Uggt	1	0.197711	CG8128	1	0.35929	CCT3	1	0.934908	Snr1	1	0.125769	CG14613	1	0.959079	Or85f	1	1.59844	CG2617	1	0.104922
eIF2D	1	0.454158	CG10417	1	0.142466	dgt1	1	0.194535	AIMP3	1	0.363225	app	1	0.073178	CG14805	1	1.17139	ohgt	1	0.393898	CLS	1	0.697992	Acbp6	1	1.56563	Hexim	1	0.628931
mRpS35	1	0.683021	Taf7	1	0.333145	lncRNA:CR43751	1	1.45081	MED20	1	0.375005	Cbp80	1	0.109138	Prp16	1	0.514282	Hmu	1	0.147602	CG32196	1	0.88462	fs(1)N	1	1.54674	Sec24AB	1	0.422566
CG4119	1	0.39742	Nemp	1	0.264356	CG44158	1	1.41625	Nnp-1	1	0.141472	UK114	1	0.162711	CG3907	1	1.00516	EndoG	1	0.439141	HipHop	1	0.238935	CG33723	1	1.51696	lncRNA:CR45030	1	0.208749
Rpn6	1	0.207684	Polr3E	1	0.578689	CG6041	1	0.752851	CG3907	1	0.220082	CG8993	1	0.200345	ATPsynD	1	0.414224	H	1	0.302746	CG2972	1	0.394258	karr	1	1.53781	CG12531	1	2.30871
lgs	1	0.201813	Pex2	1	0.155592	spir	1	0.428061	dpr19	1	0.327571	Nufip	1	0.124041	CG8097	1	0.699344	Csl4	1	0.312278	pwn	1	1.56256	Lst	1	1.509	CNT2	1	4.51509
CG14683	1	0.370023	CG31126	1	0.351183	asRNA:CR43906	1	0.346977	Ttc19	1	0.281957	Hacd1	1	0.252489	CG4942	1	1.43324	snf	1	0.141022	CG9590	1	0.436185	CG15506	1	1.52445	Rbp9	1	4.49407
CG14883	1	0.630544	asRNA:CR43906	1	0.651281	Dph2	1	0.0898485	asRNA:CR45132	1	0.965214	CG3156	1	0.426706	CG6966	1	0.651916	Unc50	1	0.165101	U4-U6-60K	1	0.383862	asRNA:CR45549	1	1.52501	Srr	1	4.49491
CG5316	1	0.590176	CG32533	1	0.744011	modSP	1	0.143826	Rlb1	1	0.163797	Vps60	1	0.298727	Surf6	1	0.42237	MED27	1	0.227594	CG10927	1	0.575086	snoRNA:Œ®28S-3327b	1	1.48315	cactin	1	0.321309
Fpps	1	0.299848	UQCR-C2	1	0.202119	Usp5	1	0.867387	Bet5	1	0.234078	CG8578	1	0.136699	Ocrl	1	3.05795	Noc1	1	0.260703	l(2)10685	1	0.87923	CG43088	1	1.41591	dpr8	1	1.70991
Rrp6	1	0.47348	Neto	1	2.68041	CG13531	1	0.420668	CG7006	1	0.0820981	CG9044	1	0.335074	Bub1	1	1.04533	GstO2	1	0.178246	CG1847	1	1.22113	pre-mod(mdg4)-E	1	1.38193	scw	1	0.119038
SMC5	1	0.281261	Vps13	1	0.425981	Cep135	1	0.10786	CG5188	1	0.390134	pcm	1	0.445708	Fit1	1	1.02846	lncRNA:CR43837	1	0.560222	NitFhit	1	0.443281	myd	1	1.40271	Tsp74F	1	2.30891
cathD	1	0.233646	UbcE2H	1	0.234618	CG5377	1	0.387103	TfAP-2	1	1.8544	Nup188	1	0.348513	CG31109	1	0.730062	be	1	0.0863655	ZIPIC	1	0.511248	CG1907	1	0.0467853	lncRNA:CR43890	1	2.22463
CG6136	1	0.689827	CG9240	1	0.184088	Orc4	1	0.356192	nopo	1	0.424112	Atac1	1	0.339221	CG15073	1	2.17359	Asx	1	0.138839	wac	1	0.135976	Rabex-5	1	0.0647243	Rpt3	1	0.278894
CG7872	1	0.164278	Rrp42	1	0.550582	IntS14	1	0.335579	Mob3	1	0.11752	CG31301	1	0.135486	CG15747	1	0.716359	Gabat	1	0.17573	CG10654	1	0.598461	Cand1	1	0.073473	CG14445	1	4.11996
Crtc	1	0.168917	Spt7	1	0.576634	snoRNA:Me18S-C1968	1	2.54344	vito	1	0.164981	Vps20	1	0.26421	cin	1	0.926402	Rpt2	1	0.273362	CG3631	1	0.244514	Rcd5	1	0.0663005	Sox15	1	4.1143
dysc	1	0.683661	dod	1	0.126784	Rsph1	1	1.15465	ich	1	0.0764843	CG15141	1	0.180414	CG7564	1	0.842454	GXIVsPLA2	1	0.128096	Ak1	1	0.709417	Fit1	1	0.0349844	ppk12	1	1.66493
Spc25	1	0.327549	PrBP	1	0.291782	Rab7	1	0.180254	lncRNA:flam	1	1.03422	CG42376	1	0.532147	CG1965	1	0.568969	pasi2	1	0.121258	vg	1	0.724727	cGlr2	1	0.225317	GalT1	1	0.248876
Dpm1	1	0.438662	phr6-4	1	0.633472	Alr	1	0.314044	CG9330	1	0.38211	CG13295	1	0.707664	lig	1	0.407766	Fa2h	1	1.367	CG2260	1	0.425447	CG11756	1	0.483959	Ppox	1	0.622853
CG7332	1	0.338434	FBgn0051713	1	0.192531	yuri	1	0.890199	Rbp	1	0.867286	Usp47	1	0.0835401	CG6791	1	2.47987	mr	1	0.662368	CG31674	1	0.581898	CG33199	1	0.474887	kek1	1	0.107334
CG15525	1	0.314912	Hs2st	1	0.284661	CG9123	1	0.350245	mRpL36	1	0.175427	DgkŒµ	1	0.134333	Adck5	1	1.51923	gwl	1	0.316307	Stt3A	1	0.0746298	CG14613	1	0.183004	CG43184	1	0.115088
CG1647	1	0.457443	CG4408	1	0.130805	or	1	0.176438	dgt4	1	0.254231	Syp	1	0.626285	Fkbp14	1	0.626688	CG34109	1	1.99613	CG12118	1	0.741228	CG30427	1	1.02083	Trmt6	1	0.486019
CHOp24	1	0.145323	CG31368	1	0.357402	MICU3	1	0.202152	CG31156	1	0.319602	Alms1a	1	0.21116	CG5292	1	0.855604	ND-20	1	0.0914502	Usp30	1	0.425823	CG1835	1	0.997465	Eip78C	1	2.2243
Sirt7	1	1.23721	Ravus	1	0.698725	UbcE2M	1	0.0578467	Mulk	1	0.424921	pzg	1	0.10361	Pgam5	1	0.630519	simj	1	0.0909143	CG30392	1	0.495036	Zip89B	1	0.936765	CG31674	1	0.586882
Adck5	1	0.820393	TppII	1	0.30865	asRNA:CR43864	1	0.539319	TfIIS	1	0.12319	CG11035	1	0.477663	CG31365	1	0.717601	mRpL42	1	0.165414	Vps16B	1	1.42832	CG15390	1	0.0928316	CG1105	1	0.587588
Larp7	1	1.2565	NFAT	1	0.115213	CG10979	1	0.600642	imd	1	0.170801	CG7728	1	0.310488	mino	1	1.04627	jet	1	0.860563	CG32373	1	0.571728	Dsor1	1	0.0377296	Cnep1r2	1	0.0160074
PDCD-5	1	0.191494	SdhA	1	0.569516	pon	1	0.530498	ND-B18	1	0.0700083	arg	1	0.455559	Mical	1	0.379557	CG32473	1	0.162388	Gmd	1	0.289154	Su(var)3-9	1	0.036253	vg	1	0.905272
prtp	1	0.175106	Crk	1	0.155623	CG2681	1	0.651284	fz3	1	0.525884	fra	1	0.105836	AsnRS	1	1.38462	CG32163	1	0.288641	CG5567	1	0.705401	CG31551	1	0.122249	lncRNA:CR44417	1	0.247831
ergic53	1	0.165072	CG8818	1	0.415184	CG10005	1	0.663039	Elba2	1	0.064854	l(3)76BDm	1	0.590449	FLASH	1	0.749989	Tango4	1	0.252894	Bmcp	1	0.684455	CG46301	1	0.328392	RnpS1	1	0.0739441
Ide	1	1.08775	dpr16	1	1.35429	Spp	1	0.0247118	bab2	1	0.188998	Herp	1	0.298517	Hip14	1	0.933787	CG5377	1	0.546828	Gnpnat	1	0.567371	HSPBAP1	1	0.100003	lncRNA:CR44133	1	3.83572
Afg3l2	1	0.388103	dos	1	0.230355	Jra	1	0.280836	Hakai	1	0.155319	Hph	1	0.237952	CG12822	1	1.87624	CG42359	1	0.433627	CG3448	1	0.661904	CG32112	1	0.123567	CG18178	1	0.21721
crc	1	0.216826	mora	1	0.502993	eIF4E1	1	0.0787393	Hcf	1	0.0868851	Rbbp5	1	0.277483	CG14664	1	2.94022	chico	1	0.167449	Vps39	1	1.24292	CG1407	1	0.106757	CG18259	1	0.471275
CG15019	1	0.201348	CaMKII	1	0.123295	PIG-K	1	0.103045	Usp16-45	1	0.19603	chb	1	0.057044	Fas2	1	0.672589	CG46281	1	0.638895	Akr1B	1	1.19929	wat	1	0.348142	Ephrin	1	0.0819444
spict	1	0.393947	CG8611	1	0.398701	CG6951	1	0.278837	CG13321	1	3.69746	MRP	1	0.0746934	Rpt4	1	0.575297	CG6659	1	0.233672	CG34250	1	0.499773	Tmem131	1	0.0321994	CG10307	1	0.631358
CG34228	1	0.796182	CG8010	1	0.289389	CG14483	1	0.122805	CG31467	1	0.731726	CG14757	1	0.769234	ssh	1	0.5078	CG10737	1	0.822793	Fip1	1	0.136821	RabX4	1	0.164345	CG3552	1	0.399586
MED18	1	0.354415	CG34159	1	0.12421	Dus4	1	0.638046	Xpd	1	0.400569	Spt3	1	0.39045	Vps11	1	1.33236	Trl	1	0.185173	Atat	1	0.793575	CG6923	1	0.422741	CG31633	1	1.32516
kraken	1	0.326222	CG1317	1	0.527193	Paris	1	0.341826	lin-28	1	0.841631	Rlip	1	0.177871	Parg	1	2.39279	asRNA:CR44029	1	0.475715	pont	1	0.177571	SmydA-5	1	0.407146	botv	1	0.237566
CG14414	1	0.333332	Csp	1	0.162224	Atg18a	1	0.0565693	MED6	1	0.126431	Rab3-GAP	1	0.286711	VhaPPA1-1	1	0.556906	mip120	1	0.146996	cwo	1	1.04761	Cul6	1	0.113726	z	1	0.145051
CG11247	1	0.596079	CG16790	1	0.613111	CG13671	1	0.878631	CG45071	1	1.10642	CG8777	1	0.442923	SERCA	1	0.883273	Spt20	1	0.273	Qsox1	1	0.0817088	Arpc3B	1	0.724007	Phb2	1	0.292452
mim	1	1.64396	Mcm7	1	0.259928	lncRNA:CR46351	1	1.33173	bora	1	0.19641	apolpp	1	0.230815	g	1	1.27488	Dys	1	0.258343	MME1	1	0.258949	CG4650	1	0.689986	CG5938	1	0.333233
CG15432	1	0.358323	CG13097	1	0.276947	CG11110	1	0.396043	Œ±-Man-Ib	1	0.707965	CG2909	1	0.202026	CG2691	1	0.952023	Got1	1	0.231907	Snrk	1	0.29993	CG10280	1	3.85038	Dark	1	0.119122
Smyd4-1	1	0.877813	CG5861	1	0.12687	Xpc	1	0.0893383	Rab19	1	0.264957	CG5498	1	0.454978	EloC	1	0.345175	UQCR-C2	1	0.163199	mRRF1	1	0.217231	Atg8b	1	3.96556	CG5704	1	0.46469
CG11975	1	0.674204	Uba3	1	0.5614	Asator	1	0.161358	mRpS26	1	0.237436	14-3-3Œ∂	1	0.0640198	pie	1	1.39482	RpL17	1	-0.00562871	CG42365	1	1.36313	CG14961	1	3.93635	CG3618	1	0.274871
CG6805	1	0.345119	GCS2Œ≤	1	0.163527	fliI	1	0.303582	FBgn0036660	1	0.594892	CG7985	1	0.3646	CG11537	1	1.19972	lncRNA:CR40469	1	0.588679	AnxB10	1	1.34769	snoRNA:Me28S-A3407a	1	3.86149	snRNA:U11	1	1.11785
Rab30	1	0.979306	CG3107	1	0.190788	glec	1	0.28291	Tom7	1	0.07644	CG12379	1	0.366942	Idua	1	2.37756	Kap-Œ±3	1	0.10586	CG31142	1	0.353235	CG16926	1	3.92141	CG7990	1	2.15088
Kebab	1	0.473607	E(spl)m5-HLH	1	0.564772	Bem46	1	0.12901	C3G	1	0.148987	CG13690	1	0.205061	CG2187	1	2.83894	EloB	1	0.210182	CG11307	1	0.34663	lncRNA:CR45438	1	3.8494	CG14220	1	0.358273
Dcps	1	0.324562	Rpt2	1	0.328852	lncRNA:CR46036	1	0.182382	Cnb	1	0.234214	SRPK	1	0.058999	Mcr	1	1.08429	CG4278	1	0.343079	r2d2	1	0.159702	Srg1	1	3.99946	Ccm3	1	0.240128
Hmx	1	0.879784	Phf5a	1	0.12216	CG2145	1	0.0827581	CG8173	1	0.176449	Gba1b	1	1.72077	Etf-QO	1	1.62716	CG13220	1	0.125517	CG8001	1	1.66524	CG4783	1	3.72977	CG45067	1	3.6286
mRpL43	1	0.96671	zf30C	1	0.226763	Megf8	1	0.172716	enok	1	0.0973154	Upf1	1	0.330698	vtd	1	0.402104	cid	1	0.502428	CG5273	1	0.741545	Dop1R1	1	3.77163	Ald1	1	0.0828689
CG7544	1	1.17755	CG1344	1	0.347924	coil	1	0.09171	Ac13E	1	0.285943	mRpS34	1	0.340424	Skp2	1	0.909993	Trc8	1	0.221793	GluRIIB	1	1.58429	psh	1	3.73711	phu	1	0.0586519
CG2186	1	0.455924	CG15629	1	1.26454	asRNA:CR42547	1	0.880433	Utx	1	0.0829248	RecQ5	1	0.205122	PlexB	1	0.355544	Naxd	1	0.234709	a	1	0.714232	CG31785	1	3.55962	CG13766	1	1.00992
cer	1	0.469292	Nufip	1	0.22139	Hs3st-A	1	1.42654	lncRNA:CR44082	1	0.516887	RhoGAP102A	1	0.318887	Ppt1	1	0.509509	Bx	1	0.699627	CG18178	1	0.187649	CG8191	1	0.134924	alien	1	0.175443
CG31705	1	0.607096	CG10445	1	0.578309	m-cup	1	0.283799	CG44249	1	0.343097	Rtca	1	0.735267	Es2	1	2.30962	fs(2)ltoPP43	1	0.142049	btz	1	0.850188	Sara	1	0.0685321	Hydr1	1	0.283874
Srp14	1	0.276545	ND-15	1	0.100974	CG10469	1	1.3368	rtv	1	0.626836	wds	1	0.12073	Dek	1	0.521751	Ndc80	1	0.578808	CG4025	1	0.664468	Pex1	1	0.216325	CG5335	1	0.896777
CG10428	1	0.513875	Zasp52	1	0.228061	mspo	1	1.03878	Not1	1	0.063173	Dlg5	1	0.180447	Spc105R	1	1.79189	Lam	1	0.0883545	Pkc98E	1	0.838051	Pi3K59F	1	0.23221	CG11444	1	0.093708
brn	1	0.41229	CG7945	1	0.112403	CG3368	1	0.957356	Pld3	1	0.173716	baz	1	0.187285	Polr2E	1	0.557597	Ku80	1	0.816095	CG3085	1	1.22345	lncRNA:CR44930	1	0.296008	Cdc42	1	0.311868
CG5535	1	0.560339	ATPsynŒ¥	1	0.129397	CG33947	1	0.776366	su(w[a])	1	0.232251	CG6664	1	0.600534	sle	1	0.98398	CG5104	1	0.152114	asRNA:CR42254	1	0.350563	CG41520	1	0.212921	Pmvk	1	0.356437
O-fut1	1	0.196444	Uba2	1	0.176511	Afti	1	0.308731	CG7988	1	0.477716	RabGGTb	1	0.198909	Con	1	1.78139	CG14431	1	0.61862	Pka-R2	1	0.786301	ATPsynB	1	-0.0603155	asRNA:CR45620	1	0.939494
Mettl4	1	1.35091	CG8036	1	0.489804	Ist1	1	0.168824	Tbc1d8-9	1	0.170749	GCS1	1	0.513602	CG31997	1	1.3316	fuss	1	0.351051	lncRNA:CR43900	1	1.03742	Trm1	1	0.229591	CG12929	1	0.320265
140up	1	0.463417	ppan	1	0.253855	Enoph	1	0.555364	CG3625	1	0.10132	Fcp1	1	0.635976	Moca-cyp	1	0.437642	Crag	1	0.177411	asRNA:CR44020	1	1.55966	l(3)72Dn	1	0.0924078	CG42857	1	0.788739
Sym	1	0.703523	frj	1	0.52175	Rassf	1	0.293377	Cfp1	1	0.306443	CG12375	1	0.325412	CG9147	1	1.76069	GŒ≤13F	1	0.0592205	glec	1	0.186401	CG11034	1	0.139508	Fkbp59	1	0.325784
Hinfp	1	0.671667	CG6712	1	0.28223	CG13029	1	0.134704	lds	1	0.313656	mRpL38	1	0.811396	zf30C	1	0.737605	CG40470	1	0.714317	sti	1	0.178505	wcd	1	0.0579164	Golgin97	1	1.49884
Usp32	1	1.03819	Trm7-32	1	0.265634	mRpL2	1	0.1213	CG11267	1	0.105972	Pc	1	0.123018	CG7745	1	2.67912	Rcd4	1	0.135494	Ranbp21	1	0.457689	CG10151	1	0.532933	lncRNA:CR46351	1	1.45359
lncRNA:CR45472	1	0.777413	CG5355	1	0.212791	mtDNA-helicase	1	0.840925	gbb	1	0.0776185	Urod	1	0.468601	lncRNA:CR46253	1	2.29044	hll	1	0.152851	Spt7	1	0.233235	CG14304	1	0.51916	grk	1	0.896121
CG9752	1	0.773989	Skp2	1	0.318771	CG3226	1	0.0834064	CCT5	1	0.184306	FBgn0025830	1	0.352608	gwl	1	1.02494	CG6550	1	0.603884	CG2608	1	0.294736	lncRNA:CR45372	1	1.56212	CG9356	1	0.33774
E(spl)m4-BFM	1	0.310555	E(var)3-9	1	0.307497	CG32537	1	0.493765	Slmap	1	0.0738727	CR44003	1	0.418704	CG4502	1	0.92796	CG7275	1	0.439823	Acadvl	1	0.313036	pre-rRNA:CR45846	1	1.45229	borr	1	0.085712
Pp2A-29B	1	0.221069	l(2)37Cb	1	0.967368	RabGGTb	1	0.155105	nahoda	1	0.415572	eIF3f2	1	0.711546	Tsp39D	1	0.963986	Taf6	1	0.153295	CG33474	1	0.728917	Polr2G	1	0.0173278	Cenp-C	1	0.188718
Pisd	1	0.373691	CG7420	1	0.828753	CenB1A	1	0.1515	FBgn0034496	1	0.276852	Xbp1	1	0.206418	CG1246	1	6.15916	Papss	1	0.826587	Cdk5Œ±	1	0.952646	snoRNA:Œ®28S-3305a	1	1.3571	CanB2	1	0.585824
mRpL42	1	0.297752	Uhg8	1	0.490908	RasGAP1	1	0.0541733	Œ≤Glu	1	0.395662	Tsen15	1	0.422526	RhoGAP102A	1	1.43761	Gdi	1	0.368944	CG6961	1	0.259822	CG14752	1	1.36576	CG12084	1	0.586629
Arp5	1	0.842437	NO66	1	0.862562	CG15922	1	0.492279	dsd	1	0.0886392	CG4230	1	0.357465	bur	1	1.01421	CG30161	1	0.679592	CG4119	1	0.156528	lncRNA:CR46197	1	1.33909	Esp	1	0.856538
Septin1	1	0.282449	Arpc5	1	0.158679	Sam-S	1	0.082756	Alg12	1	0.302448	gzl	1	0.0989299	CG14005	1	0.684524	CanA1	1	1.82507	ac	1	0.86174	CG4781	1	1.37241	shop	1	0.740982
Suv3	1	0.669466	CG11125	1	0.635915	CG3907	1	0.174343	GAPcenA	1	0.22837	Rrp45	1	0.619116	asRNA:CR46089	1	2.69365	Swip-1	1	0.867185	lncRNA:CR44111	1	2.46994	ppk19	1	1.3263	CG17612	1	0.38995
Su(z)12	1	0.414271	CG3253	1	0.396075	dpr19	1	0.239018	Rab21	1	0.427124	CG10068	1	0.364177	Stam	1	1.1267	Dcp-1	1	0.114975	Atg4b	1	1.92737	cbt	1	1.26778	CG43783	1	0.823605
spd-2	1	0.955924	Mal-A5	1	0.147493	CG40045	1	0.0584711	H	1	0.196227	Rad9	1	0.854341	Eato	1	0.943795	Jarid2	1	0.0889744	verm	1	4.53796	sicily	1	0.087968	Non1	1	0.0720438
disco-r	1	1.03412	YME1L	1	0.251864	Phs	1	0.0959205	CG6674	1	0.338496	CenG1A	1	0.254846	Der-2	1	0.880043	rictor	1	0.400817	CG3939	1	0.498659	CG34149	1	0.0945116	Ubc10	1	0.17296
GlnRS	1	0.691076	Roc1a	1	0.120485	CG11710	1	0.542468	l(1)G0004	1	0.259941	PTP-ER	1	0.276096	Sik3	1	2.67523	CG14966	1	0.154709	Srrm234	1	0.0757889	CG3386	1	0.0559006	CG13994	1	0.160512
CG2021	1	0.355976	CG9636	1	0.451888	Sse	1	0.35094	CG30122	1	0.0719681	CG6885	1	0.161374	CG2100	1	0.917034	CG9399	1	0.239039	hwt	1	0.489659	Dpy-30L1	1	0.0126333	CG4511	1	0.353895
Mad1	1	0.663141	CG18809	1	0.300988	Spt	1	0.797775	su(sable)	1	0.117224	dj-1Œ≤	1	0.114074	asRNA:CR43465	1	2.67718	CG31223	1	0.339581	tral	1	-0.0971017	Rcd4	1	0.0166686	CG11807	1	1.46391
SMC2	1	0.427348	CG15382	1	0.134051	Crys	1	3.81507	CG7627	1	1.44172	Ih	1	0.915659	CG9304	1	1.08931	mbf1	1	0.31902	CG10638	1	0.360953	NdufV3	1	0.0188225	CG13409	1	1.42347
shtd	1	1.02959	Uba1	1	0.287824	IntS4	1	0.760827	P32	1	0.374545	CG4645	1	0.175008	CaBP1	1	0.363526	CG10948	1	0.345048	asRNA:CR46109	1	1.83701	beat-Vc	1	0.162458	p38a	1	1.38967
CG14483	1	0.311882	modSP	1	0.272279	CG10616	1	0.280758	Rrp4	1	0.268775	su(w[a])	1	0.195861	VhaAC45	1	0.546413	CG3907	1	0.252372	CycJ	1	1.81641	Pmvk	1	0.0695717	lncRNA:CR43961	1	1.88262
Dek	1	0.225747	CG5412	1	0.786932	Dip-C	1	0.302733	DAAM	1	0.15516	CG7453	1	0.260078	sim	1	2.62995	CG9257	1	0.414966	sturkopf	1	0.285457	chif	1	0.0192478	ssx	1	0.298768
ReepB	1	0.453524	Fib	1	0.187267	TAF1C-like	1	0.365583	Cchl	1	0.07633	CG11164	1	0.569773	rha	1	5.45357	Sf3a1	1	0.287681	Tig	1	3.85449	lncRNA:CR44058	1	0.461466	SecCl	1	0.451609
Mon1	1	0.61289	Rab27	1	1.04858	dia	1	0.0629969	crim	1	0.100571	Mgat4a	1	0.263172	l(1)G0196	1	1.90105	Fatp1	1	2.13796	asRNA:CR44724	1	1.19692	CG34342	1	0.452961	TTLL3B	1	3.01234
OstŒî	1	0.159817	CG14205	1	3.89833	CG7685	1	0.11468	Patr-1	1	0.171647	CG6511	1	0.511851	CG32075	1	1.52489	Œ≥Tub23C	1	0.321966	twf	1	0.605018	Hydr2	1	0.035297	glob1	1	0.142849
Kat60	1	0.413285	CG8060	1	0.712079	akirin	1	0.0398573	Naa35	1	0.612719	CG5292	1	0.151436	idc	1	1.21815	lncRNA:CR44214	1	0.90949	AMPdeam	1	1.11887	CG4362	1	1.00474	CG3021	1	0.364869
sv	1	1.03579	Eps-15	1	0.677594	CG7546	1	0.0974958	sktl	1	0.118528	fws	1	0.245404	CG1275	1	1.0027	Pgk	1	0.275784	lncRNA:CR43166	1	1.09058	lncRNA:CR44111	1	0.85545	CG3847	1	0.342733
nolo	1	0.833318	eIF2Œ≥	1	0.214386	CG32847	1	1.506	lncRNA:CR43651	1	1.83473	CG5674	1	0.285349	mRpS29	1	1.54298	Rpt6	1	0.166049	FBgn0052226	1	1.70196	CG7376	1	0.122879	Prp40	1	0.112308
HP4	1	0.154657	Best1	1	0.123347	Sccpdh2	1	0.331878	CG46301	1	1.45742	CG10194	1	0.647886	CG14207	1	1.17749	CG7849	1	0.416638	CG18304	1	1.67594	Ipk2	1	0.0736149	CG2921	1	0.583229
E(spl)m7-HLH	1	0.681904	Etl1	1	0.53524	RecQ4	1	0.126273	CG11444	1	0.0813942	Rlb1	1	0.13508	Vta1	1	1.01528	mEFG1	1	0.424032	CG33332	1	0.139994	Jwa	1	0.0379685	CG44405	1	2.80169
H	1	0.457178	Clbn	1	0.561241	eIF4H1	1	0.0311686	Rai1	1	0.606235	CG31908	1	0.198833	CG5276	1	0.96588	Zw10	1	0.739133	Prp31	1	0.251102	dare	1	0.248888	CG14252	1	0.167592
PIG-C	1	0.467731	Pi3K92E	1	0.492287	CG12279	1	0.345591	SREBP	1	2.01323	CG8060	1	0.411336	Dlg5	1	0.957443	Pink1	1	0.186061	CG9951	1	0.310082	Naglu	1	0.381569	CG42340	1	0.644192
CG10214	1	0.211992	Rab10	1	0.187607	ATPsynF	1	-0.0293556	CG9107	1	0.151182	CG13937	1	0.7333	Chd64	1	1.15652	Mulk	1	0.510329	mt:tRNA:Lys-CTT	1	0.63142	CG5002	1	0.0770616	CG34195	1	1.44846
Grip75	1	0.364227	CBP	1	0.162115	CG8520	1	0.113176	pon	1	0.670056	Clp	1	0.18694	Invadolysin	1	0.906398	CG9119	1	0.855203	mrj	1	0.122246	asRNA:CR45467	1	0.682422	KCNQ	1	1.38966
Atac2	1	0.529938	PGAP5	1	0.475566	sip2	1	0.118712	asRNA:CR44124	1	0.277316	E(z)	1	0.105207	Tgi	1	0.397317	wek	1	0.385636	Cyp6a23	1	1.21162	Tat	1	0.594645	red	1	0.697555
ND-15	1	0.139848	Mpp6	1	0.280761	CG17202	1	0.416289	Mettl2	1	0.174579	CG13599	1	0.149175	LRR	1	1.05844	Pc	1	0.16304	TSG101	1	0.410906	lncRNA:CR41257	1	0.575271	CG1951	1	0.482832
eIF3c	1	0.159883	CG30094	1	0.274798	sut1	1	0.242031	Art8	1	0.384064	snsl	1	0.359911	FBgn0030294	1	0.913026	RhoBTB	1	0.316009	IntS11	1	0.301192	snoRNA:Me28S-G3113a	1	2.83826	vkg	1	2.78222
CG31301	1	0.340112	wac	1	0.208357	lncRNA:CR45174	1	3.61973	CG10466	1	0.158847	CG12320	1	0.836997	Eip78C	1	5.0874	CR14033	1	0.292911	asRNA:CR45865	1	0.729277	asRNA:CR44160	1	2.8737	Ank2	1	0.771854
dpn	1	0.158504	CG13339	1	0.210398	Ref2	1	0.222192	p120ctn	1	0.0714726	CG14969	1	0.299479	endos	1	0.954183	CIA30	1	0.635095	mRpL54	1	0.111282	CG42788	1	0.159127	CG16711	1	1.10853
ND-42	1	0.191345	CG4502	1	0.32145	l(3)73Ah	1	0.115739	CG4080	1	0.05793	Naa35	1	0.544503	lncRNA:CR45179	1	3.22026	S6kII	1	0.360046	CG3176	1	1.0198	lncRNA:CR44506	1	2.76586	magu	1	0.38172
CG11906	1	0.60457	Membrin	1	0.444689	PpV	1	0.327101	Atg6	1	0.375155	Polr3I	1	0.224306	Nup35	1	0.664399	faf	1	0.535638	CG5087	1	0.895995	lncRNA:CR44365	1	2.78444	Ent3	1	1.40921
CG17746	1	0.473191	lin-52	1	0.329832	CG15653	1	0.896054	Gas41	1	0.266152	Syx17	1	0.391498	nxf2	1	1.51694	mRpS14	1	0.171003	Mdh2	1	0.915395	Phae1	1	2.80281	Galt	1	1.37955
fkh	1	0.23789	CG3038	1	0.16278	CG13295	1	0.44979	Hacl	1	0.226763	Tbc1d15-17	1	0.246285	Sms	1	0.594964	Pisd	1	0.20388	CG10344	1	3.28551	CG12590	1	2.7451	Alg2	1	0.100849
ItgaPS4	1	3.49008	CG3702	1	0.239324	CG33293	1	0.684667	Rap2l	1	0.132326	jet	1	0.636058	CSN4	1	0.519425	l(3)07882	1	0.175756	veli	1	0.205094	CG14109	1	2.70896	ECSIT	1	0.279519
CG3609	1	0.539097	Ero1L	1	0.148495	hpRNA:CR46342	1	0.313014	CG8461	1	0.179898	lncRNA:CR44517	1	0.783925	CG34261	1	0.900052	l(1)G0289	1	0.0763489	Vha100-1	1	0.0958583	lncRNA:CR45348	1	2.71223	mRpL39	1	0.13385
CG6340	1	0.156825	CG14710	1	0.40062	CG15525	1	0.121022	Nop56	1	0.0713646	CG2611	1	0.10447	nAChRŒ±7	1	2.58303	CG16953	1	0.198345	CG30484	1	2.12875	snoRNA:Me28S-G3255b	1	2.52805	Sfxn1-3	1	0.612652
CalpA	1	0.637114	CG3609	1	0.428854	CG14459	1	2.03079	Arv1	1	0.0718185	CG13016	1	0.204702	CG14439	1	4.80116	lace	1	0.504893	Spc105R	1	0.308977	Nepl5	1	2.60697	CG14435	1	0.535686
Mgtor	1	0.140814	GLaz	1	0.292793	Ada	1	0.413406	CG3294	1	0.382383	CG11125	1	0.354526	CG4570	1	0.553194	CG7326	1	0.309898	Had1	1	1.01636	Sap130	1	0.0587728	sstn	1	0.45741
Alg2	1	0.217259	Dhdds	1	0.433322	ArgRS-m	1	0.414111	flw	1	0.204363	botv	1	0.183025	CG1578	1	1.3765	Polr1B	1	1.07607	iPLA2-VIA	1	0.713355	CG33474	1	0.201917	CG4338	1	0.282258
CG11134	1	0.280431	stac	1	0.393076	asRNA:CR45479	1	0.577265	CG6685	1	0.248742	Rilpl	1	0.639486	up	1	3.16722	CG33521	1	0.31057	Snap29	1	0.264364	rept	1	0.0605874	Pfdn4	1	0.135534
sti	1	0.43327	su(w[a])	1	0.334968	CG5828	1	0.351901	Tip60	1	0.246685	5-HT1B	1	1.08728	Gmer	1	1.10913	fdl	1	0.263694	CG8839	1	0.638572	CG2076	1	0.0618846	Tsp86D	1	0.334027
Z600	1	0.247328	Bcs1	1	0.448365	U2A	1	0.233645	RfC38	1	0.173217	Atg10	1	0.373753	TBPH	1	0.505787	Gem2	1	0.445144	lab	1	1.28536	Akr1B	1	0.297626	mRpL30	1	0.165639
PH4Œ±EFB	1	0.71813	CG13022	1	4.86962	Hsc20	1	0.172314	Pop5	1	0.146705	Aprt	1	0.139447	CG9921	1	0.781681	UQCR-14	1	0.078333	pds5	1	0.194792	CG7142	1	0.537504	Mrp5	1	0.561173
GCS2Œ≤	1	0.212234	sick	1	0.111274	Rh4	1	0.137478	sif	1	1.41641	CG4820	1	0.131644	rols	1	4.57867	CG4036	1	0.866879	CG16756	1	3.1163	Saysd1	1	0.0403742	tum	1	0.296472
Grx1	1	0.774628	Slbp	1	0.107613	S1P	1	0.266789	Septin2	1	0.240789	stwl	1	0.155533	PIG-V	1	1.04867	CG1896	1	0.163533	mRpL11	1	0.101931	Mct1	1	1.23631	CG5194	1	1.08987
CG8611	1	0.510728	RASSF8	1	0.303811	CG9240	1	0.0785396	Œ≤4GalT7	1	0.446746	CG3995	1	0.149691	Sec23	1	1.65841	Tom20	1	0.145761	Etf-QO	1	0.323571	CG33155	1	1.27808	CG7182	1	0.164474
drk	1	0.160875	CG17839	1	1.22908	Mettl4	1	0.550546	lncRNA:CR45360	1	5.47274	CR43670	1	0.367604	ktub	1	0.427578	COX7B	1	0.104322	CG9593	1	1.11924	DIP-Œ≤	1	1.26197	l(2)37Bb	1	0.578518
Nup43	1	0.826109	Ada2a	1	0.828107	arg	1	0.333827	Pex11ab	1	0.67202	Rab21	1	0.335872	UQCR-C1	1	0.444	Brd8	1	0.387765	Sfxn2	1	2.13476	CG10694	1	1.2004	rig	1	0.623811
CG8728	1	1.09601	Abcd1	1	0.225338	ReepB	1	0.128766	Src64B	1	0.0665145	CG7903	1	0.202497	Paip2	1	0.368614	AsnRS	1	0.381372	CG17068	1	0.761317	loaf	1	1.18489	cv	1	0.452924
CG3803	1	0.530412	Syx13	1	0.323268	ProRS-m	1	0.249884	Irp-1A	1	0.349956	Ech1	1	0.402936	Taf9	1	0.450314	aub	1	0.501923	CG5447	1	0.19285	CG15923	1	1.21334	lncRNA:CR44214	1	0.60646
Nopp140	1	0.323144	Nlp	1	0.153309	CG14074	1	0.117032	FBgn0039632	1	0.390286	lncRNA:CR45030	1	0.142086	kek6	1	3.1301	Kdm4A	1	0.308225	Mal-B2	1	0.746073	Jon74E	1	1.13784	Su(Ste):CR42418	1	1.76323
Œ≤4GalT7	1	0.828582	FBgn0032906	1	0.198443	CCT8	1	0.216616	CG5641	1	0.173094	garz	1	0.319168	Sf3a1	1	1.05961	Wdr37	1	0.602767	Alg-2	1	0.0971697	tRNA:Val-AAC-2-2	1	1.14019	Snx3	1	0.119667
lama	1	0.646793	CG40470	1	0.809689	gfzf	1	0.280114	asRNA:CR43957	1	0.230718	Nab2	1	0.124803	slmb	1	0.446973	CR45716	1	1.18497	KaryŒ≤3	1	0.20114	CG30056	1	1.12414	AP-1-2Œ≤	1	0.375358
Ac13E	1	0.558752	CG8993	1	0.355781	LpR2	1	0.291757	raw	1	0.174094	CrebA	1	0.144516	CG3376	1	0.869772	CG34001	1	1.17701	CG7523	1	0.048297	Ude	1	1.10082	Tmem43	1	0.570955
babo	1	0.211013	rogdi	1	0.285037	Cyp9f2	1	1.51077	GCC88	1	0.211843	ATPCL	1	0.198621	Nnk	1	0.885684	Dp1	1	0.179526	CG12299	1	0.310128	fand	1	0.0918751	FBgn0001981	1	0.314707
CG10194	1	1.28151	PQBP1	1	0.324047	Spn42Da	1	0.589722	CG4806	1	0.191454	CG3065	1	0.511979	Vps24	1	1.12054	CG31313	1	0.255971	CG7458	1	1.29173	Prx6a	1	0.0322572	bi	1	0.532642
Nlp	1	0.249451	CG17266	1	0.315974	wde	1	0.0443009	DNAlig4	1	1.39729	Mettl3	1	0.114578	Bx42	1	0.601297	TORIP	1	0.124421	CG4953	1	0.430709	MED16	1	0.131021	Gapdh2	1	0.654363
Nhe3	1	0.611302	kdn	1	0.148497	CG17249	1	0.31946	Cdc27	1	0.175537	CG44242	1	0.0724025	pths	1	0.881072	CG7564	1	0.18991	CG10214	1	0.088987	Taf2	1	0.0344911	vret	1	0.65572
RanBPM	1	0.26301	c12.2	1	0.591203	mRpS33	1	0.125398	Taf6	1	0.10992	Noc3	1	0.0641281	Syp	1	2.07156	Mad1	1	0.408042	Zwilch	1	0.607426	CG3568	1	0.0841611	Phlpp	1	2.52405
CG32576	1	0.223636	CG5664	1	0.503899	Topors	1	0.354141	CG31381	1	0.627928	Cap-H2	1	0.249718	smid	1	0.634076	mAcon1	1	0.16623	CG7506	1	0.107397	Cdc23	1	0.0342977	snoRNA:Œ®18S-1086	1	1.68807
bmm	1	0.171165	Sf3b6	1	0.113297	asRNA:CR45009	1	0.794082	Uba1	1	0.179004	CG14442	1	0.11408	rost	1	2.41939	Pis	1	0.140487	Rpn5	1	0.0792672	CG10431	1	0.115815	Idh	1	0.47095
CG16717	1	0.87111	CG7943	1	0.375245	CG10914	1	0.290644	cyr	1	0.423001	Rho1	1	0.0522173	CG5742	1	2.13316	ACOX1	1	1.08355	CG4752	1	1.07855	ppk3	1	0.80095	CG42266	1	1.62299
BEAF-32	1	0.230063	Syx8	1	0.349899	CG31538	1	1.92616	Prp5	1	0.148555	Fancd2	1	0.27037	l(3)72Dp	1	0.927963	CG1636	1	0.120402	cold	1	0.0492931	Rsph3	1	0.790206	Oscillin	1	0.434975
UQCR-C1	1	0.176439	Naus	1	0.569233	Reph	1	0.147173	conv	1	0.294257	Tsp96F	1	0.0647633	CG34126	1	2.42483	mEFTs	1	0.279569	CG10916	1	0.712803	APC7	1	0.322925	CG4586	1	0.902424
CG5515	1	0.173293	CG2852	1	0.315927	Reps	1	0.315031	GŒ±q	1	0.232618	HDAC1	1	0.0670444	CG40006	1	1.33068	Vps51	1	1.14701	CG3021	1	0.266626	asRNA:CR45926	1	0.728127	CG15239	1	2.49113
Clamp	1	0.30187	fzy	1	0.178167	CG5989	1	0.141589	CG30487	1	2.35032	CG10516	1	0.271626	wapl	1	1.14618	brat	1	0.0988933	Tpc2	1	1.54053	snoRNA:Œ®28S-3342	1	0.719666	CG33468	1	2.46048
PIG-K	1	0.285282	Nnp-1	1	0.215756	ND-ASHI	1	0.039889	Myb	1	0.237574	CG3165	1	0.51911	CG10311	1	2.97841	CCT6	1	0.660289	trh	1	0.878595	Tmem43	1	0.132666	CG13807	1	0.165738
tor	1	0.609636	shg	1	0.225706	Spg7	1	0.273717	Rpt3R	1	0.573066	SNRPG	1	0.0517382	nolo	1	1.59312	Aprt	1	0.217276	Cyp49a1	1	0.804665	CR15345	1	0.0822312	SdhA	1	0.302664
p23	1	0.130047	CG42238	1	0.12943	Cph	1	0.350083	TMEM216	1	0.0908824	Tsp97E	1	0.0524241	CG7492	1	1.7964	mRNA-cap	1	0.50887	Rcd5	1	0.190484	CG7794	1	0.129679	CG1275	1	0.218001
CG6479	1	0.299733	blp	1	0.375113	CG14191	1	2.99381	Phax	1	0.168612	Cox11	1	0.530767	tor	1	1.34825	CG6425	1	0.851538	hpRNA:CR32205	1	0.6976	CG7920	1	0.0954781	sordd1	1	0.273577
stw	1	1.25709	CG6621	1	0.232097	CG34141	1	1.10744	CG6443	1	0.250622	mRpS21	1	0.131656	CG34376	1	2.05762	sip3	1	0.161083	Lerp	1	0.276044	ast	1	0.149829	Dhrs4	1	1.34067
CG15237	1	0.373479	ktub	1	0.123926	CG11679	1	0.243262	CG6005	1	0.306932	Notum	1	0.0513829	mei-S332	1	1.59105	CG7133	1	0.211976	tej	1	0.33296	CG15625	1	0.168967	Ankrd49	1	0.15082
beat-Vc	1	1.41243	CG1116	1	0.502969	CG31663	1	2.89385	CG6230	1	0.215502	CG13603	1	0.204865	kcc	1	1.17226	CG4364	1	0.0964284	CG15914	1	0.30891	png	1	0.358	pins	1	0.214861
CG5793	1	0.792563	CG9863	1	3.28832	Rubicon	1	0.484221	CG15877	1	0.297392	CG18731	1	0.383342	CG12084	1	1.99417	Cand1	1	0.38914	SMC2	1	0.198901	CG3257	1	0.285598	Ncc69	1	1.70821
Tsen15	1	0.899572	Pex11c	1	0.648488	Œ≤4GalT7	1	0.235884	crc	1	0.0930065	mRpS35	1	0.261119	rdog	1	0.543523	Coq6	1	1.31913	CG13377	1	0.652133	CG31988	1	0.30154	Bdbt	1	0.260868
Rab7	1	0.439782	Spt20	1	0.320944	syd	1	0.0855967	GlnRS	1	0.323739	nac	1	0.180937	sced	1	1.9907	CG13339	1	0.164726	RnrL	1	0.417228	lncRNA:CR43890	1	0.581598	Cyp4p2	1	1.61674
puml	1	0.887007	Sras	1	0.165409	CG17019	1	0.343303	phr6-4	1	0.358657	CG6984	1	0.284071	Spindly	1	0.709951	Rnp4F	1	0.808596	mldr	1	0.7879	Timp	1	0.595124	CG6686	1	0.146762
tos	1	0.826992	CG9393	1	0.237221	Rdl	1	0.58591	Tsp26A	1	0.419598	beag	1	0.224711	mop	1	1.31903	Syx17	1	0.50627	otu	1	1.20382	CR6900	1	0.594521	Sur	1	2.42944
RIOK1	1	0.940093	Tim9a	1	0.14209	IKKŒ≤	1	0.438084	Trf	1	0.214996	jub	1	0.378555	CG7110	1	1.29478	Pdk	1	0.261472	E(var)3-9	1	0.182358	asRNA:CR46135	1	0.522097	CG15696	1	0.582213
NAT1	1	0.144552	dysc	1	0.469823	CG11927	1	0.321712	AhcyL1	1	0.265645	CG13018	1	0.496804	Start1	1	0.519506	l(2)k14505	1	0.125104	GstE9	1	1.79068	Ndg	1	0.4673	lncRNA:CR44395	1	24.4117
AIMP2	1	0.26057	CG42663	1	0.942921	pb	1	0.733557	PAN2	1	0.371432	CG13123	1	0.391292	aPKC	1	0.587055	E(z)	1	0.139618	YL-1	1	0.154732	ZIPIC	1	0.118105	CG4615	1	0.149947
Git	1	0.932955	orb	1	1.29142	Tbca	1	0.489661	pros	1	0.0524686	Tace	1	0.429401	CG2698	1	1.00259	Tango11	1	0.119884	Tnks	1	0.236864	CG6567	1	0.0433592	Marf	1	0.278354
CG6724	1	0.791566	mRpL34	1	0.315124	CG5270	1	0.472953	Mettl14	1	0.300909	Ate1	1	0.168784	CG4210	1	1.19071	rumi	1	0.175644	Ice2	1	0.712879	CG8292	1	0.464168	CG3961	1	0.488094
PIG-H	1	0.165767	Son	1	0.175681	CG15771	1	0.633307	elgi	1	0.228515	pasha	1	0.717528	ND-B14.5A	1	0.394874	CG12121	1	0.106829	CG3107	1	0.10528	CG12483	1	2.26362	Esyt2	1	0.606052
Skp2	1	0.343387	Sox14	1	0.208052	UK114	1	0.128346	Dera	1	0.447936	spas	1	0.277538	snk	1	1.71786	MtpŒ≤	1	0.280322	Tsp74F	1	1.63117	ATPsynŒµL	1	2.25524	lncRNA:CR45631	1	1.3065
Tudor-SN	1	0.155289	MetRS-m	1	0.250549	CG32448	1	0.315027	Cib2	1	0.501902	CG18764	1	0.357766	CstF64	1	0.922636	CG8516	1	0.62919	Vps37B	1	0.167574	su(r)	1	2.34445	Regnase-1	1	1.22507
CG3704	1	0.364968	Uxt	1	0.216585	CG13937	1	0.549363	CG9921	1	0.160848	Adgf-D	1	0.690097	CG7889	1	1.55964	ArfGAP3	1	0.301945	Ythdf	1	0.170291	MESK4	1	2.3304	CG3045	1	0.726297
Cdk9	1	0.437025	Mettl3	1	0.195862	CG44837	1	0.502262	CG1233	1	0.414352	barr	1	0.260072	CG9992	1	1.98515	Zmynd8	1	0.149149	par-6	1	0.146956	lncRNA:CR43962	1	2.17022	Sdb	1	1.53528
ksh	1	0.522099	FBgn0044510	1	0.170932	CG5254	1	1.06921	chas	1	0.445956	Zfrp8	1	0.281463	CG6985	1	1.97845	CG12056	1	0.382852	CG31898	1	0.379073	CG31021	1	2.16546	GlyRS	1	0.568234
mRpL4	1	0.22954	caly	1	0.905613	conv	1	0.224267	cad	1	0.0988335	CG3149	1	0.298327	HipHop	1	1.12059	Nnf1b	1	0.525132	Arl6	1	1.09683	lncRNA:CR32661	1	2.15675	CG8031	1	0.130906
lncRNA:CR45232	1	2.13285	Atg13	1	0.185749	CG13217	1	0.610445	CG44085	1	1.38407	CG2126	1	0.543239	CG42674	1	1.93704	Usf	1	0.208602	CG4619	1	0.43172	CG18636	1	2.21765	Syx7	1	0.38645
CG17168	1	0.221475	Gmd	1	0.502495	CG13014	1	0.545963	CG30020	1	0.159102	Nup35	1	0.0883513	CG1463	1	1.17829	PTP-ER	1	0.381003	mt:tRNA:Pro-TGG	1	2.36733	Pstk	1	2.16976	CG45066	1	6.2289
hay	1	0.870866	sut1	1	0.42423	CG31251	1	0.456808	Œ∂COP	1	0.188725	Glys	1	0.18744	fw	1	1.97808	eIF3a	1	0.0885984	cyc	1	2.31469	snoRNA:Me28S-C788a	1	2.23076	asRNA:CR43787	1	6.11626
Fcp1	1	1.22185	CG3829	1	2.58029	FRG1	1	0.120509	Pcd	1	0.198503	dgt5	1	0.627262	CG14130	1	2.29635	Rat1	1	0.264502	Glys	1	0.180529	Obp83g	1	2.18052	Adsl	1	0.683358
Upf1	1	0.674336	sip2	1	0.217576	Tcs3	1	0.344574	CG10949	1	0.265949	CG3700	1	0.282623	exd	1	0.554478	Rcd2	1	1.56479	rngo	1	0.270002	asRNA:CR44165	1	2.24297	CG16736	1	1.25208
Dus3	1	0.74976	Afg3l2	1	0.271797	18SrRNA-Œ®:CR41602	1	0.636014	lncRNA:CR45472	1	0.359921	pds5	1	0.183912	Ca-Œ±1T	1	1.47326	Naa30A	1	0.206413	CR40190	1	1.65636	lncRNA:CR44526	1	2.1985	CG11309	1	1.23987
CG1317	1	0.61879	fs(2)ltoPP43	1	0.164445	CG7544	1	0.44607	Mcm5	1	0.333949	ash2	1	0.167777	stas	1	0.850727	HIP	1	0.514832	mr	1	0.380454	Ucp4B	1	2.19555	CG30156	1	1.19231
CG7239	1	0.655051	CG17219	1	0.485325	rsh	1	1.83747	hog	1	0.430659	nmdyn-D7	1	0.349997	norpA	1	1.29418	Tim8	1	0.316437	sni	1	0.180222	asRNA:CR44372	1	2.11427	p115	1	0.295366
mTor	1	0.934589	CG5445	1	0.302869	WASp	1	0.30644	gny	1	0.101561	CG34228	1	0.294847	pea	1	0.781466	CG1703	1	0.147362	mRpL15	1	0.15273	CG14857	1	2.13663	Smug	1	1.5947
AstC	1	0.934637	VhaAC45	1	0.160253	CG31368	1	0.136206	CG13398	1	0.132879	CG31495	1	0.267621	PolQ	1	1.54721	Pi4KIIIŒ±	1	0.33927	Exo84	1	1.37084	inaD	1	2.1929	asRNA:CR44340	1	1.5318
CG8128	1	0.661255	CaMKI	1	0.226656	asRNA:CR45140	1	1.7793	CG1544	1	1.09155	Rfk	1	0.261558	O-fut2	1	1.54791	PolE4	1	0.0866318	Ser	1	0.846653	CG43861	1	2.15894	Tsf2	1	0.294484
CG17612	1	0.794626	TyrRS	1	0.193573	PolD3	1	0.433174	kud	1	0.0643403	wge	1	0.0888936	UGP	1	1.99264	CG9662	1	0.0856811	Hnf4	1	1.28824	lncRNA:CR45941	1	2.02449	SH3PX1	1	0.436249
CG14074	1	0.316875	slam	1	0.154677	ClC-b	1	0.218638	Rpt5	1	0.258585	nahoda	1	0.317939	scu	1	0.452616	Iru	1	0.25497	HP5	1	0.0726556	asRNA:CR45604	1	2.10816	CG12025	1	0.0787718
Cip4	1	0.14022	RabX4	1	1.33659	Cks85A	1	0.153683	CG16952	1	0.355985	CG7376	1	0.450937	CG9123	1	1.50629	Rrp42	1	0.416569	CG42237	1	3.96523	tbrd-2	1	2.19206	lncRNA:CR44691	1	0.835274
Nup107	1	0.838487	CG5808	1	0.152055	FBgn0265988	1	0.390008	tant	1	0.255965	CG6951	1	0.246633	phtf	1	0.758338	CG42674	1	0.636783	Icmt	1	1.13724	lncRNA:CR44318	1	2.07376	Cc2d2a	1	2.24953
elgi	1	0.448974	stops	1	1.29397	Pex11ab	1	0.488789	GramD1B	1	0.248371	lncRNA:CR44932	1	2.53668	Dronc	1	1.35677	CG34228	1	0.432775	lncRNA:CR44057	1	2.18074	CG15711	1	2.14076	FBgn0031821	1	2.23623
Brr2	1	0.395189	Atg9	1	0.306643	Nnp-1	1	0.0966822	CG40472	1	0.392952	CG11007	1	0.231101	Rhp	1	2.17885	Cdc2rk	1	0.487361	Taz	1	0.555671	CG18635	1	1.97879	ND-B15	1	0.0899923
Ent2	1	0.197387	CG4789	1	0.902316	mtSSB	1	0.172649	CG5645	1	0.417678	gkt	1	0.979835	CG6805	1	0.760317	CG9132	1	0.363765	CG12560	1	1.00941	lncRNA:let7C	1	2.03854	His2B:CG33868	1	0.34599
CG12499	1	0.536897	CG11722	1	0.509115	Alg11	1	0.107767	CG12093	1	0.260225	lncRNA:CR43963	1	0.770574	CG32017	1	1.9047	eIF4H1	1	0.072071	spn-F	1	0.249558	CG13871	1	2.12896	Gos28	1	0.220792
D19B	1	1.66203	Psf2	1	0.175239	Sox21b	1	2.64293	dgo	1	0.436612	CkIIŒ±-i1	1	0.564427	Mhcl	1	0.625679	pins	1	0.312808	CG12713	1	0.269367	CG3611	1	2.08524	CG8545	1	0.148548
Pgant1	1	0.553528	CG34163	1	0.26488	mt:ND4L	1	0.501995	CG1607	1	3.76678	Ssrp	1	0.114703	ND-MLRQ	1	0.355793	sll	1	0.623142	NdufA3	1	0.0769766	CG8642	1	2.04167	Œ≤COP	1	0.89807
Pex16	1	0.675295	Sem1	1	0.384358	Ack-like	1	0.31214	mRpS21	1	0.171229	MED10	1	0.0833956	Gdap2	1	1.88841	Atg10	1	0.552286	CG4020	1	0.526834	CG6472	1	2.01325	CG8891	1	0.173842
CG34133	1	0.260877	Ldaf1	1	0.10382	Schip1	1	0.349678	Trl	1	0.118255	Zip102B	1	0.0539092	AspRS-m	1	0.803119	Hakai	1	0.184449	POSH	1	1.55467	CG45105	1	1.94292	CG11123	1	0.301908
Cdc7	1	0.763139	f-cup	1	0.6927	l(2)03659	1	0.837866	Tti1	1	0.545425	Eogt	1	0.215063	ImpE1	1	3.52853	Tusp	1	1.81642	CG13151	1	0.642491	MnM	1	2.05203	CG15912	1	0.807222
PTP-ER	1	0.565436	CG31637	1	0.227782	mRpL37	1	0.391856	CG7220	1	0.117609	Hr96	1	0.444543	Snx3	1	0.716968	bnk	1	0.0667438	CG4611	1	0.219586	OXA1L	1	0.141875	CG31807	1	2.20144
shv	1	0.547809	CG15535	1	0.356903	ZIPIC	1	0.436003	CG34155	1	0.575874	Taf13	1	0.0775288	CG31360	1	1.87972	lwr	1	0.0901203	APC10	1	0.329236	Fip1	1	0.020794	ato	1	2.19114
Cyt-c1	1	0.135445	CG32772	1	0.147807	CG3165	1	0.414222	Cog3	1	0.374344	lncRNA:CR44676	1	0.462877	CG5535	1	1.00959	CG12947	1	0.305547	DAT	1	0.806887	lncRNA:CR45233	1	0.0664856	CG13912	1	2.22557
Pomp	1	0.19503	Tmem18	1	0.6241	CG12241	1	0.807774	Mpv17	1	0.06352	RIOK2	1	0.419761	ix	1	1.25292	Ptp69D	1	0.117787	CG16711	1	0.778046	Prp40	1	0.0142525	sofe	1	0.54146
CG32679	1	1.37093	MTF-1	1	0.562517	CG15743	1	0.256981	CG8468	1	0.544766	PIG-S	1	0.611963	IntS3	1	0.667018	Nmdmc	1	0.822667	CG11807	1	1.06195	sds22	1	0.118088	CG3842	1	1.01127
CG10147	1	0.984514	Scm	1	0.362168	CG6813	1	0.792223	CG9541	1	2.35956	Arl1	1	0.1002	CG3420	1	0.515956	Ak6	1	0.247492	CCT7	1	0.257964	Polr3H	1	0.0656228	CG7101	1	0.345196
CG34163	1	0.376441	CG7182	1	0.235267	garz	1	0.29251	Inos	1	0.950859	FBgn0285962	1	0.124527	Hsc20	1	1.18243	Nup37	1	0.42915	Cyp303a1	1	2.11204	lncRNA:CR43144	1	0.103519	CG11110	1	0.368586
Grip71	1	0.854092	Wnt4	1	1.43543	CG12822	1	0.245211	CG4045	1	0.231146	CG4291	1	0.291571	Rim2	1	1.09628	CG2100	1	0.203893	dunk	1	-0.0278006	Cyp6t2Œ®	1	0.264408	CG42764	1	4.62218
nAChRŒ±6	1	1.05338	CG11825	1	0.131653	CG9254	1	0.780647	CG15456	1	0.204638	Fbxo42	1	0.589156	lncRNA:CR43166	1	3.49531	scaf6	1	0.0958517	CG6321	1	0.437778	Prp38	1	0.0315158	ProsŒ±6T	1	4.56144
CG7546	1	0.327014	DgkŒµ	1	0.242502	Vang	1	0.0984919	Nf-YB	1	0.240212	Mal-A5	1	0.0644474	CrebA	1	0.847885	Ras85D	1	0.0773699	CG3534	1	0.925824	r2d2	1	0.0369394	Tango10	1	0.247442
CG15107	1	0.481834	CG17162	1	0.408472	Sas-6	1	0.3231	Nup188	1	0.32969	Dbp45A	1	0.305862	nSyb	1	3.43592	Cnx99A	1	0.0924622	Hsp68	1	0.886924	CG13088	1	0.241895	papi	1	0.21691
CG2930	1	0.442166	Cdc2rk	1	0.662544	MetRS-m	1	0.102772	CG6094	1	0.460511	nesd	1	0.215092	I-2	1	0.777568	Ppcs	1	0.282714	Sply	1	1.64482	Hmx	1	0.0372627	CG6770	1	0.475498
Ipk2	1	1.075	CG5793	1	0.5969	CR14117	1	0.488068	Nrx-IV	1	0.398584	bves	1	0.179734	CG1142	1	0.39136	Alg2	1	0.102166	CG43117	1	1.5888	lncRNA:CR44977	1	0.231827	Ir76a	1	1.18657
NaCP60E	1	0.486261	CG4133	1	0.626775	bves	1	0.179522	Stt3A	1	0.0617614	Eps-15	1	0.335109	CycB3	1	0.369161	tacc	1	0.167408	ear	1	0.2182	CG2201	1	0.0127429	cib	1	0.239641
ver	1	0.516453	CG9782	1	2.18846	Hsp23	1	0.170187	CG31111	1	0.325228	Nmd3	1	0.74833	pic	1	0.946886	Ih	1	0.987792	CG5877	1	0.444269	CG31683	1	1.05828	Nup214	1	0.256126
CG17996	1	0.803262	FucTB	1	0.266378	CG14721	1	0.912771	CG2691	1	0.171115	CG31886	1	0.178503	CG14100	1	2.1961	Mob3	1	0.120016	Smug	1	1.22855	asRNA:CR45142	1	1.04796	CG16721	1	0.869085
Ddx1	1	0.846302	CG1024	1	0.399565	ETH	1	0.888253	rswl	1	0.277125	CG18659	1	0.177472	Spc25	1	0.636787	mtTFB2	1	0.464696	yl	1	1.19283	CG2556	1	1.03163	CR43975	1	0.591973
mRpL51	1	0.253936	SCCRO4	1	0.182159	Mkk4	1	0.11824	mia	1	0.498535	U4-U6-60K	1	0.378602	SF2	1	0.305049	VhaAC45	1	0.115586	Wsck	1	1.10433	CG5895	1	1.03478	AsnRS-m	1	0.820006
CG16986	1	0.350181	polo	1	0.209365	GstD1	1	0.581127	pho	1	0.0876256	E(spl)mŒ±-BFM	1	0.408824	rgr	1	1.34828	Top1	1	0.0581074	GM130	1	0.45239	asRNA:CR45182	1	1.02377	m	1	2.20338
dib	1	0.327497	CIAPIN1	1	0.286511	FBgn0032906	1	0.0923735	Fis1	1	0.0788295	Naa80	1	0.308801	CG9205	1	0.768775	CG31800	1	0.329898	janA	1	-0.0261235	lncRNA:CR45906	1	0.985622	atk	1	2.14945
CG5377	1	0.830851	CG31111	1	0.525317	Seipin	1	0.466061	DCTN2-p50	1	0.224397	mRpS28	1	0.0692018	Vti1b	1	0.734476	RabGGTb	1	0.25637	CG2202	1	0.342187	asRNA:CR46101	1	0.994719	CG15739	1	2.05182
CG14220	1	0.64866	DPCoAC	1	0.951588	Nle	1	0.320539	mt:tRNA:Arg-TCG	1	0.439582	not	1	0.112785	CG32243	1	1.49025	Cdk8	1	0.388392	Uros1	1	0.67437	sisRNA:4	1	0.938883	CG9426	1	0.463707
CG31109	1	0.266543	pasi1	1	0.0970918	SCaMC	1	0.107712	blanks	1	0.114145	e(y)2	1	0.114427	Myo61F	1	3.38503	asRNA:CR45270	1	0.209007	CG6293	1	1.50715	CG14000	1	0.992965	CG7272	1	2.02825
CG3335	1	0.30642	Ibf2	1	0.135387	Nrx-1	1	2.50457	CG6785	1	0.710434	Klp67A	1	0.179795	CG6066	1	0.338973	MICU1	1	0.117685	nebu	1	1.42526	twz	1	0.969458	E(spl)mŒ±-BFM	1	0.47582
net	1	0.150321	Madm	1	0.438899	okr	1	0.316727	CG17568	1	0.426315	Ufd1	1	0.238352	CG30001	1	0.966067	CG2246	1	0.189117	CG4707	1	0.618003	CG14931	1	0.96203	Mtr3	1	0.23416
SdhC	1	0.188185	CG14903	1	0.489877	CG33331	1	0.787114	CG32599	1	0.566895	spin	1	0.135241	Upf1	1	1.34692	Dyrk3	1	0.0781538	CG32669	1	0.767316	CG13359	1	0.936141	CG8301	1	0.941903
CG13016	1	0.502633	lncRNA:CR42549	1	0.212778	CG30431	1	0.568599	CG11902	1	0.759822	CG1440	1	0.0521171	CG46280	1	0.660668	CG6729	1	0.691976	Œ±-Est3	1	3.02066	pHCl-1	1	0.851078	sv	1	0.463973
slgA	1	0.619371	CG6357	1	0.136363	CG31064	1	0.136631	CG34409	1	1.32886	ClC-b	1	0.285869	mRpL50	1	0.600932	Fdx1	1	0.945059	Vm26Aa	1	3.04567	xmas	1	0.0614052	CG13901	1	0.131794
mora	1	0.634362	bab1	1	1.251	CG18789	1	1.3033	CG34276	1	1.80431	thoc7	1	0.0640464	Cypl	1	0.502641	Polr1E	1	0.163101	Art3	1	0.218842	l(2)37Cb	1	0.119775	Kap-Œ±1	1	0.438175
Arf1	1	0.138678	GXIVsPLA2	1	0.14577	CG31191	1	1.25502	Srp19	1	0.113534	CG8677	1	0.0449247	CG4301	1	5.67517	NdufV3	1	0.126873	CG7745	1	0.511774	CG7565	1	0.109379	pnut	1	0.168675
jus	1	1.92247	lgs	1	0.132336	CG3663	1	0.422084	nop5	1	0.060655	PsGEF	1	0.104387	Pcmt	1	0.545948	Nedd8	1	0.0752544	Chchd2	1	0.317478	yrt	1	-0.0154174	Mink	1	0.301765
CG5382	1	0.641879	CG9257	1	0.471595	CG6785	1	0.471209	polybromo	1	0.0987756	CG14985	1	0.132903	CG4887	1	0.956773	Gorab	1	0.55006	CG14131	1	1.43961	tefu	1	0.208348	l(2)k05911	1	2.06743
slmo	1	1.01022	Csk	1	0.100388	stops	1	0.604868	CG17343	1	0.315164	Cse1	1	0.21477	Hexim	1	2.12571	dind	1	0.20374	Sps2	1	0.180029	sv	1	0.0515618	CG30108	1	0.670342
Cyp312a1	1	1.28456	SdhC	1	0.1317	CysRS	1	0.539729	CG13251	1	2.21972	CG12659	1	0.221223	Daxx	1	1.82797	CG3386	1	0.388254	CG2059	1	0.280434	Pbgs	1	0.297861	nrv3	1	3.7685
Vps20	1	0.498656	Ir68a	1	0.758153	sordd1	1	0.175919	mRpL43	1	0.459142	Pex2	1	0.066007	Rcd5	1	0.887668	Ssb-c31a	1	0.295744	CG11906	1	0.186669	NPF	1	0.711472	Hrb87F	1	-0.0359028
c(3)G	1	0.537238	nudC	1	0.564017	Gk2	1	0.71166	MEP-1	1	0.303189	CG10874	1	0.314336	ECSIT	1	1.14771	CG14207	1	0.333395	CG6144	1	0.249817	CG6999	1	0.712406	Yod1	1	0.531528
Rbcn-3B	1	0.302727	CG1236	1	0.360397	Nuf2	1	0.115938	Coa7	1	0.161679	alph	1	0.0567249	Ppox	1	2.11664	CG31344	1	0.494083	Nmda1	1	0.0757633	Gat	1	0.68621	U2A	1	0.226813
CG11279	1	0.547795	spel1	1	0.599952	THADA	1	0.660963	CG11342	1	0.678104	CG10555	1	0.0534241	Fntb	1	1.82438	CG14969	1	0.4005	dl	1	1.76472	CG42324	1	0.690393	Pc	1	0.10938
asRNA:CR43864	1	1.15448	TAF1B	1	0.141412	asRNA:CR46005	1	2.41659	sip2	1	0.120161	Spg7	1	0.294792	Grip91	1	2.51218	mia	1	0.594799	crq	1	0.306473	Jheh2	1	0.519078	CTCF	1	0.517153
TM9SF3	1	0.31037	Miga	1	0.356156	lncRNA:CR44763	1	0.642177	lncRNA:CR45700	1	0.858352	car	1	0.1822	CG32809	1	1.64617	Tmem131	1	0.133554	CG9945	1	0.323779	CG14785	1	0.581575	CG9175	1	1.40152
mub	1	0.479191	Hap40	1	0.778278	Dhx15	1	0.16394	Las	1	0.368107	Ufsp2	1	0.459304	CG8545	1	0.775225	dpr7	1	0.594229	Ugalt	1	1.47566	CG13012	1	0.545496	CG31191	1	1.29114
CG34353	1	1.1791	CG5787	1	0.2372	CIAPIN1	1	0.125334	uno	1	0.575273	Uxt	1	0.0999123	Axud1	1	0.331177	Taf5	1	0.258079	EloB	1	0.114941	Uqcc1	1	0.0316177	Nrk	1	1.26121
CG7564	1	0.308055	CG11076	1	0.227452	prel	1	0.768362	CG5359	1	0.223959	CG17612	1	0.330768	Mitf	1	1.40421	CG7706	1	0.197496	CG33143	1	1.25474	Trap1	1	0.106046	dgt6	1	0.349826
Sirt6	1	1.10818	Rpn5	1	0.130881	Nct	1	0.0833464	CG10907	1	0.247646	aub	1	0.301275	Ube3a	1	0.928483	qin	1	0.824236	CG6426	1	1.08644	CG6610	1	0.0241574	Œ±4GT2	1	1.97391
mbl	1	0.399488	l(2)k09913	1	0.218639	CG9168	1	24.1264	CG10383	1	0.206786	Hexo1	1	0.161999	CG12344	1	3.15745	CG4911	1	0.17396	crm	1	0.304419	CG10864	1	0.14639	CG1074	1	0.108917
CG10600	1	0.14997	CG3420	1	0.15401	CG9330	1	0.25348	CG5439	1	0.180682	CG3163	1	0.364795	CG13197	1	1.59284	babo	1	0.109244	Pax	1	0.371244	Ip259	1	-0.0365591	CG15743	1	0.346405
bora	1	0.355394	l(2)dtl	1	0.662781	CG1529	1	0.216513	Œ≤3GalTII	1	0.304514	casp	1	0.414179	Pgm1	1	1.32787	beat-Ib	1	1.71178	vito	1	0.114239	SoYb	1	0.173158	Arc1	1	0.945226
MAN1	1	0.270197	Stip1	1	0.581436	Rtc1	1	0.313473	Prp40	1	0.0863213	Marcal1	1	0.464516	Papst2	1	0.899808	eIF3m	1	0.0768685	Ets97D	1	0.84771	Roc2	1	0.0187188	Mondo	1	0.09128
MetRS-m	1	0.325475	fbl	1	0.374739	U3-55K	1	0.326068	CG15027	1	0.267903	JMJD6	1	0.0839488	Cog3	1	1.43811	CG15382	1	0.0946628	CG5181	1	0.1133	MICU1	1	0.0214969	CG4991	1	0.889821
CG4511	1	0.667353	cin	1	0.27087	lqf	1	0.0473148	CG8569	1	0.505615	CG7275	1	0.215856	CG1236	1	0.980219	mRpS28	1	0.100601	CG8180	1	0.895276	Cyp309a1	1	0.157934	CG9109	1	3.73312
Secp43	1	0.367612	drpr	1	0.135234	Alg-2	1	0.0841235	asRNA:CR46104	1	0.716944	mib1	1	0.273906	cpa	1	0.972818	CG14671	1	0.14308	CG2187	1	0.559381	SelR	1	0.00863951	hebe	1	3.52736
slpr	1	0.25776	Pgant7	1	0.269419	5-HT1A	1	1.64322	MED14	1	0.230381	AhcyL1	1	0.233676	asRNA:CR42254	1	1.42163	hpRNA:CR46342	1	0.468874	cert	1	0.25953	Seipin	1	0.123077	anchor	1	0.221365
Noc3	1	0.17883	CG31441	1	0.591747	Mps1	1	0.570763	CG1738	1	0.292859	Atg2	1	0.342537	TTLL15	1	1.59364	CG42699	1	0.271341	CG4553	1	0.356295	GNBP1	1	0.0832478	ohgt	1	0.259888
tara	1	0.226789	CG9795	1	0.454203	CG15027	1	0.210595	Vti1b	1	0.150774	CG7987	1	0.287314	CG9837	1	2.40333	CG9752	1	0.42317	CG4709	1	0.241129	CG6428	1	0.287531	MED14	1	0.180288
CG7841	1	1.10763	CG9752	1	0.493695	CG10366	1	0.633093	Uck	1	0.128869	Pi4KIIIŒ±	1	0.207516	CG10602	1	1.42273	CG5554	1	0.0826439	Rbf2	1	0.228597	CG30054	1	0.479853	CG13894	1	0.10841
Tmem214	1	0.276252	borr	1	0.121986	Nxt1	1	0.0299988	ath	1	0.733732	Ctl1	1	0.0962996	Marf1	1	1.76146	Coq7	1	0.38034	CG8112	1	0.605998	CG31262	1	0.467277	del	1	1.42303
CG8814	1	0.832189	Rrp4	1	0.352022	Lsp1Œ≥	1	0.992974	ida	1	0.955651	MAPk-Ak2	1	0.0606406	CG2614	1	3.13925	HERC2	1	0.848997	mge	1	0.442324	CG8160	1	1.83278	CG13319	1	0.0854078
lncRNA:CR46267	1	5.15754	CG6154	1	4.20747	CG15864	1	2.31795	qkr58E-3	1	0.0779727	CG4278	1	0.16452	Liprin-Œ≤	1	1.04842	CG42390	1	1.37693	CG33655	1	1.22781	Scp2	1	1.8945	ear	1	0.297276
CG4806	1	0.349784	Ca-Œ±1T	1	0.502146	Polr2B	1	0.0544335	Naa40	1	0.11088	RNaseZ	1	0.366238	msd5	1	0.679148	Pdss2	1	0.333556	magu	1	0.247654	asRNA:CR44021	1	1.84939	CG8319	1	0.751341
CG3700	1	0.660652	FBgn0037010	1	0.154379	Œ±COP	1	0.410228	CG31717	1	0.100101	Uhg8	1	0.251945	KaryŒ≤3	1	0.980743	thr	1	0.291625	Gasz	1	0.530285	CG33278	1	1.81218	Phk-3	1	1.89342
Nlg3	1	0.835892	CG12769	1	1.29226	CG10973	1	0.157641	Obp56g	1	1.68905	Mpi	1	0.418167	CG42663	1	1.99833	CG34133	1	0.142321	CG16753	1	0.123419	TfIIA-S-2	1	1.8684	Parg	1	0.540079
CG9330	1	0.685277	Tim8	1	0.383586	CG12948	1	0.520206	Tif-IA	1	0.180573	Rassf	1	0.284004	Ank	1	0.661609	NAAT1	1	2.50874	FBgn0286831	1	-0.0667986	lncRNA:CR43828	1	1.90175	CG15221	1	1.8395
CG4572	1	0.144718	CG5969	1	0.125032	CG9886	1	1.21112	CG16812	1	0.135133	Swt1	1	0.229534	roq	1	1.0857	Ctps	1	0.178732	CG7272	1	1.61996	mt:tRNA:Glu-TTC	1	1.77824	spin	1	0.146851
CG11696	1	0.603491	lncRNA:CR46253	1	0.959958	L2HGDH	1	0.282262	pelo	1	0.344739	ecd	1	0.252331	IntS12	1	1.71902	bbc	1	0.172377	qkr54B	1	0.525174	Cpr49Af	1	1.86417	MME1	1	0.208915
Rad60	1	0.483181	CG5554	1	0.0956081	Cap-D3	1	0.356169	CG6712	1	0.139666	tomboy40	1	0.452258	Fibp	1	3.06609	CG17625	1	1.89668	atk	1	1.45386	CG6138	1	1.77226	IntS14	1	0.306105
Nemp	1	0.303444	CG32625	1	0.265275	CG3610	1	5.64011	CG8320	1	0.210043	CG5003	1	0.194876	CrebB	1	0.721428	AP-1-2Œ≤	1	0.587683	Tsp86D	1	0.268779	lncRNA:CR46040	1	1.82166	CG8306	1	0.29345
CG3436	1	0.241784	Parp	1	0.110315	Gel	1	0.434576	ND-B22	1	0.0545889	Kyat	1	0.414703	CG11779	1	2.447	CG9951	1	0.412414	Prx6b	1	0.294662	TTLL1B	1	1.77161	CG30159	1	0.685563
PCID2	1	0.355579	CG12391	1	0.242711	CG15602	1	0.604384	CG1513	1	0.167572	yem	1	0.734951	Tap42	1	1.22465	Sirt7	1	0.734843	Sans	1	0.863765	lncRNA:CR45677	1	1.78139	CG5568	1	0.818207
c12.2	1	0.701085	vsg	1	0.128167	CG9121	1	0.888495	Dbp45A	1	0.323149	Rh4	1	0.16959	CG18304	1	4.59103	bigmax	1	0.259644	wdn	1	0.208539	CG31883	1	1.75675	Drep4	1	0.644944
brm	1	0.261357	Nna1	1	0.92683	ana3	1	0.448571	CG4424	1	0.386839	AstA-R1	1	0.207462	Yip1d1	1	1.06709	CG5828	1	0.625915	CG15211	1	5.22313	lncRNA:CR43424	1	1.75665	CG8841	1	1.25622
Pi3K68D	1	0.208075	CG7139	1	0.189717	nAChRŒ≤2	1	0.356838	BHD	1	0.484084	CG12301	1	0.0827613	Srp54	1	0.63556	arg	1	0.489171	CG33144	1	0.398258	CG32855	1	1.81117	GstD3	1	1.86378
CG17162	1	0.535801	CG4576	1	1.02126	CG15014	1	0.326832	CG12895	1	0.110812	Tbcd	1	0.356008	nej	1	0.35454	Snap25	1	0.24203	CG3356	1	1.06459	CG32225	1	1.7318	HPS4	1	0.715613
CG9590	1	0.766865	CG4942	1	0.474722	Pect	1	0.122833	CG10516	1	0.306541	MRG15	1	0.0622301	ergic53	1	0.337276	CG5567	1	0.934038	CG3437	1	0.161012	lncRNA:CR44520	1	1.74819	Sik2	1	1.68401
Rbbp5	1	0.553408	Ada2b	1	0.176668	CG9485	1	0.603512	SpdS	1	0.180184	Chchd3	1	0.0473782	ana1	1	0.925832	GILT2	1	0.0725404	CG5966	1	0.956037	CG42851	1	1.68686	CG31897	1	0.625374
CG7289	1	0.85861	KLHL18	1	0.329095	CG16959	1	0.261502	Bap111	1	0.228299	MED1	1	0.260873	RIOK1	1	1.69495	CG6843	1	0.0874164	por	1	0.195724	asRNA:CR45798	1	1.65663	CG2258	1	0.479565
CG13364	1	0.138178	Bap111	1	0.353891	Hus1-like	1	0.22709	Atox1	1	0.0929678	Clbn	1	0.263709	CG1909	1	2.95373	Tmtc3	1	0.276079	CG31121	1	2.2493	Unc-115b	1	1.60049	CG4198	1	3.23849
TrpRS	1	1.83821	Rrp5	1	0.259144	snoRNA:Œ®28S-2444	1	2.231	CG40191	1	0.0985646	glo	1	0.0541761	l(2)k14505	1	0.482601	CG13364	1	0.0721562	vir-1	1	0.114479	CG33462	1	1.73926	CG15673	1	3.15385
CG11593	1	0.552636	CG1090	1	2.58165	Liprin-Œ≤	1	0.137504	DgkŒµ	1	0.137262	nbs	1	0.526769	Spn31A	1	1.73691	CG7565	1	0.678651	subdued	1	0.60572	CNMa	1	1.54227	CG31805	1	3.0558
SCOT	1	0.45007	Snx3	1	0.19666	CG45071	1	0.593579	Cnot4	1	0.071129	Œ≤3GalTII	1	0.211861	Srp19	1	0.645753	fh	1	0.405424	CG10337	1	0.592137	CG43220	1	1.60759	Myd88	1	0.701768
CG3760	1	0.58122	AnxB11	1	0.349791	sel	1	0.0862656	CG17684	1	0.275705	CG3652	1	0.136716	tau	1	4.34928	CG16772	1	1.63995	Nup107	1	0.294542	Atg13	1	0.0247264	Zip71B	1	0.795521
Œ±Tub67C	1	0.940459	mRRF1	1	0.344289	Rme-8	1	0.0908624	clos	1	0.873751	Nsun5	1	0.164268	CG7800	1	1.27499	msd5	1	0.164119	CG5646	1	1.52772	CG5021	1	0.106005	CG34213	1	0.238569
CG32447	1	1.84215	Pop2	1	0.192865	CG3808	1	0.732868	tweek	1	0.14138	Wwox	1	0.385795	ppan	1	0.715367	Mul1	1	0.415853	Uba3	1	0.24897	CG3663	1	0.0950625	CG33090	1	1.276
Fdx2	1	0.381419	Rpp25	1	0.257004	HIP	1	0.251995	Ca-Œ±1D	1	0.703693	Vps16A	1	0.342693	CG3529	1	1.96957	CG2116	1	0.377922	Fibp	1	0.759667	Grasp65	1	0.0446274	CG3939	1	0.567195
wap	1	0.194985	Fancd2	1	0.48167	CAH7	1	0.276463	Usp14	1	0.126468	MED14	1	0.193702	mip130	1	0.906311	Appl	1	0.945882	wbl	1	4.31482	Clp	1	0.0470162	Shmt	1	0.486025
CG32100	1	0.619795	tapas	1	1.27351	ebd1	1	1.17482	angel	1	0.428786	GstD5	1	0.606079	CG2063	1	0.816199	CG42857	1	0.939625	Vm26Ab	1	4.21424	CG33493	1	0.312901	CG12885	1	1.72323
mRpS16	1	0.228657	lncRNA:CR45223	1	0.845776	Nufip	1	0.0988523	Vha68-1	1	0.663903	CG31441	1	0.294418	CG11601	1	0.665653	CG42327	1	0.937472	Debcl	1	0.298699	HtrA2	1	0.0762274	lncRNA:CR43967	1	0.833885
scu	1	0.182748	CG4291	1	0.525709	Mzt1	1	4.71327	PGAP5	1	0.262643	cnc	1	0.0962276	CG10737	1	1.98599	Smyd4-1	1	0.453159	cag	1	0.23291	CG8281	1	0.114183	CG12091	1	0.293403
E(spl)m5-HLH	1	0.668341	pths	1	0.298582	CG15254	1	4.65162	CG6984	1	0.323685	en	1	1.07717	CG31897	1	2.29964	FBgn0038893	1	0.226446	CG13484	1	0.0982296	CG11382	1	0.479267	CG17111	1	2.85656
Nup214	1	0.486433	Pisd	1	0.234469	qkr58E-3	1	0.0615454	Ssrp	1	0.125643	Cog3	1	0.286918	mRpL28	1	0.530433	CG6254	1	0.329101	Vha26	1	0.0342381	lncRNA:CR44518	1	0.436533	pyx	1	0.734671
Ilk	1	0.675585	CAH7	1	0.536568	PSMG1	1	0.115786	Mo25	1	0.124167	E(spl)m8-HLH	1	0.529802	spt4	1	0.387555	CG31195	1	0.196763	Vsx1	1	2.05206	stil	1	0.385818	CG6769	1	0.374447
flr	1	0.969633	ND-30	1	0.0930181	CG17754	1	0.120687	CG11279	1	0.239836	asRNA:CR44124	1	0.23433	CG7943	1	0.933881	CG3224	1	0.170437	Tcs5	1	0.148959	CG18265	1	0.364498	Naxd	1	0.121323
CG5854	1	0.500547	CG13713	1	0.205259	Sirt6	1	0.472349	CG3038	1	0.0744498	Msh6	1	0.548759	Septin2	1	1.00556	cyr	1	0.494659	CG9485	1	0.42755	ChAT	1	0.978603	Tdc1	1	1.25031
lncRNA:CR45153	1	0.566756	Ns3	1	0.962826	Cul2	1	0.135101	Taf7	1	0.169709	Nup93-2	1	0.130267	CG5886	1	1.35939	CG7988	1	0.52847	Zasp66	1	1.42762	CG44385	1	0.974607	lncRNA:CR44779	1	0.387359
CG1354	1	0.150946	Bet5	1	0.310837	pnut	1	0.110221	MED30	1	0.354993	Aasdh	1	0.485868	Cyp4p2	1	4.18293	Cht6	1	0.763645	CR6900	1	1.46261	TTLL3A	1	0.950208	Prp19	1	0.162339
CG30432	1	1.43816	Bin1	1	0.111363	Vps8	1	0.306507	CG32537	1	0.528764	Tgt	1	0.609116	sima	1	0.338116	Mettl3	1	0.166636	CG8736	1	1.3336	AgmNAT	1	0.94779	GlcAT-S	1	0.223852
lncRNA:CR44157	1	2.48198	lncRNA:CR44178	1	0.355421	Dek	1	0.0537223	mTerf5	1	0.339458	CG5555	1	0.481943	Usp47	1	0.4809	Nup107	1	0.547484	Vps52	1	0.734043	CG31663	1	0.952534	CG14439	1	1.82335
Gabat	1	0.234987	Trs31	1	0.511606	CG18764	1	0.291965	COX5A	1	0.0762723	dgrn	1	0.329664	SecS	1	1.94054	Adss	1	0.0967752	Diap2	1	0.244378	mei-W68	1	0.929565	Mdr50	1	1.76806
FANCI	1	0.740546	Prp8	1	0.140834	Bx	1	0.331256	CG15908	1	0.389473	Zip88E	1	0.454841	sni	1	0.989638	CG8034	1	0.134502	CG6204	1	1.19942	SdhAL	1	0.86195	RYa-R	1	1.72877
Atac1	1	0.61481	CG12075	1	1.23797	CG17612	1	0.24646	CG5445	1	0.174761	br	1	0.686675	l(1)10Bb	1	0.668728	CG14937	1	0.0709889	out	1	0.219592	lncRNA:Irar	1	0.82719	grsm	1	0.547524
CG11811	1	0.361085	CG7523	1	0.0985896	Herc4	1	0.267206	Polr3B	1	0.706863	bigmax	1	0.171523	CG32816	1	2.26049	CG8379	1	0.332738	CG4598	1	0.289339	Mlp60A	1	0.814993	Cep290	1	1.60955
C15	1	2.39167	CG8187	1	0.469817	CG3919	1	0.298339	und	1	0.0946656	CG15642	1	0.56744	CG5787	1	0.68238	pav	1	0.168707	Dh44-R2	1	0.937357	CG17760	1	0.688681	CG10376	1	0.140096
Reps	1	0.783128	CG13251	1	2.94111	lncRNA:CR44171	1	2.14636	dpr8	1	1.80867	Lap1	1	0.404135	CRMP	1	2.28057	FLASH	1	0.16023	CG3342	1	0.587415	Idh3g	1	0.0319514	SdhB	1	0.103738
Atg2	1	0.760992	CG14005	1	0.206201	REPTOR-BP	1	0.126377	cav	1	0.127997	dx	1	0.380182	ksr	1	1.68255	Bruce	1	0.167626	CG14408	1	0.643366	Pop1	1	0.103954	CG7024	1	2.86598
CG14232	1	1.21952	ytr	1	0.178091	mei-9	1	0.382375	CG1635	1	0.342312	Pak	1	0.109807	CG9330	1	1.38468	CG5500	1	0.284044	Polr3H	1	0.264115	CG15725	1	0.215406	CG14237	1	2.78331
Srrm1	1	0.339264	Trmt61	1	0.395393	CG1620	1	0.140626	Herp	1	0.294953	bsf	1	0.60943	CG3995	1	0.813942	mRpL45	1	0.140291	PIG-S	1	0.364085	CG6753	1	0.314504	asRNA:CR46091	1	2.75511
CtIP	1	0.873962	Ssl1	1	0.377094	CG2017	1	0.52393	Rpp30	1	0.367106	Afg3l2	1	0.102217	CG8607	1	1.64292	CG17660	1	0.279421	CG30398	1	0.57148	CR43361	1	0.139523	l(2)34Fc	1	2.7395
su(f)	1	0.458701	ldbr	1	0.264778	CG11257	1	0.70397	Setd3	1	1.18833	Orc5	1	0.162151	CG4586	1	2.79577	Clp	1	0.220307	Tbc1d15-17	1	0.0994689	GV1	1	0.681302	Dbp73D	1	0.330173
CG17841	1	0.220169	Stim	1	0.0989818	CD98hc	1	0.0536243	Pfk	1	0.60094	CG10973	1	0.180327	Pur-Œ±	1	0.954236	dpr3	1	1.54364	dnd	1	1.31825	qvr	1	0.634936	bcd	1	0.361568
CG2617	1	0.187242	Rab14	1	0.18055	asRNA:CR46067	1	0.682578	asRNA:CR44029	1	0.323054	HipHop	1	0.184929	Nost	1	1.01661	Lrt	1	0.41235	CG5953	1	0.549771	asRNA:CR46070	1	0.64751	CG11583	1	0.107536
Aasdh	1	1.05321	CG5516	1	0.149835	scpr-B	1	4.50728	CG7728	1	0.272669	Uhg1	1	0.0378251	lncRNA:CR44092	1	0.588175	wdn	1	0.453982	Ncc69	1	0.940348	lncRNA:CR43752	1	0.601952	cue	1	0.0810179
TRAM	1	0.23472	mRpL19	1	0.14944	lncRNA:CR43804	1	4.25695	CG10616	1	0.323939	CG11975	1	0.227952	Ykt6	1	0.9797	CG6418	1	0.587233	CG9391	1	0.675345	sens	1	0.576624	sl	1	0.483673
CG15706	1	0.531166	CG14183	1	0.429279	CG1773	1	4.20347	Nopp140	1	0.130938	lncRNA:CR44759	1	1.01375	Use1	1	1.0459	gbb	1	0.0765683	CG15431	1	1.77628	CG15473	1	0.574923	CG42813	1	0.227062
eag	1	1.0453	CG3436	1	0.171361	Ced-12	1	0.267536	cerv	1	0.193884	TppII	1	0.115818	Caf1-55	1	0.652029	Cap-G	1	0.183716	knk	1	1.66769	CG10561	1	0.516554	CG11929	1	2.76846
Asciz	1	1.18498	gcl	1	0.24389	MagR	1	0.248995	CG5382	1	0.296356	CG12182	1	0.593607	Tsp86D	1	1.34474	Notum	1	0.0604234	grau	1	0.282041	lncRNA:CR44978	1	0.475995	Lgr3	1	2.70986
CG10195	1	0.98015	Rtnl2	1	0.543935	Gbs-70E	1	0.0758167	Ref1	1	0.0535345	CG33506	1	0.364799	CG5608	1	2.28138	CG3760	1	0.327585	CG6878	1	0.176943	Top3Œ≤	1	0.0821423	Arfrp1	1	0.324684
PolD3	1	1.09691	CG8617	1	0.433403	Spt20	1	0.124803	Sec8	1	0.207369	D12	1	0.251952	BtbVII	1	0.284588	plum	1	0.754203	Kaz	1	0.259047	Tspo	1	0.160239	omd	1	0.175937
MtnA	1	1.43674	CG10139	1	0.200479	lncRNA:CR46057	1	0.766137	CG33521	1	0.19466	U3-55K	1	0.336561	CG5916	1	2.77889	ITP	1	0.346504	tut	1	1.3492	CG7694	1	0.0805556	mthl3	1	0.207677
CG7800	1	0.605984	Dis3l2	1	0.431182	GlnRS	1	0.199373	CG1523	1	0.366928	CG9135	1	0.109129	CG32579	1	1.49418	Pif1	1	0.346522	put	1	0.0674511	Sik3	1	0.143665	CG7110	1	0.238523
Œ≤ggt-I	1	0.735926	Dpm3	1	1.30407	Arl2	1	0.291049	CanA1	1	1.4161	bsd	1	0.043462	Ge-1	1	1.48716	r2d2	1	0.201542	Nt5b	1	0.716273	CG30283	1	0.264711	Efhc1.1	1	1.66504
cGlr2	1	1.75682	CG16753	1	0.240526	CG8031	1	0.0957029	mRpL23	1	0.0984078	CG4743	1	0.460106	CG17777	1	2.73426	CG42319	1	1.73427	CG33199	1	1.03847	eIF5	1	0.0277102	Cad86C	1	1.56659
[truncated: 15,808 more rows]
