# Supplementary material for: Chromatin landscape at cis-regulatory elements orchestrates cell fate decisions in early embryogenesis
Source: Nat Commun. 2025 Mar 27;16:3007. doi: 10.1038/s41467-025-57719-4 (PMC11950382; doi:10.1038/s41467-025-57719-4)
Supplement: Supplementary file 7 — Supplementary Data 5 [file 41467_2025_57719_MOESM7_ESM.xlsx]

## Sheet: % relative to conditions
Germ layers	WT	E(z)-KD	CBP-KD
anterioposterior_ectoderm	39.5345	60.4655	0
anterior_endoderm	51.572	48.019	0.408981
dorsal_ectoderm	78.2318	21.7682	0
mesoderm	55.7018	44.2982	0
neuroectoderm	63.995	35.9134	0.0915873
undifferentiated_cells_2	0	0	100
posterior_endoderm	42.3686	57.6314	0
undifferentiated_cells	2.70916	12.252	85.0388
ventral_ectoderm	35.9583	63.8896	0.152079
yolk	7.36286	32.4518	60.1854

## Sheet: Raw numbers
	annotation_leiden12	sample	count
0	neuroectoderm	WT	4746
1	mesoderm	WT	2610
2	anterior_endoderm	WT	1713
3	ventral_ectoderm	WT	1606
4	dorsal_ectoderm	WT	1382
5	ventral_ectoderm	E(z)-KD	1306
6	undifferentiated_cells	CBP-KD	1257
7	neuroectoderm	E(z)-KD	1219
8	mesoderm	E(z)-KD	950
9	posterior_endoderm	WT	922
10	anterior_endoderm	E(z)-KD	730
11	yolk	E(z)-KD	585
12	posterior_endoderm	E(z)-KD	574
13	undifferentiated_cells	E(z)-KD	563
14	undifferentiated_cells_2	CBP-KD	441
15	anterioposterior_ectoderm	WT	390
16	yolk	CBP-KD	349
17	yolk	WT	290
18	anterioposterior_ectoderm	E(z)-KD	273
19	undifferentiated_cells	WT	272
20	dorsal_ectoderm	E(z)-KD	176
21	anterior_endoderm	CBP-KD	2
22	ventral_ectoderm	CBP-KD	1
23	neuroectoderm	CBP-KD	1
