# Supplementary material for: Chromatin landscape at cis-regulatory elements orchestrates cell fate decisions in early embryogenesis
Source: Nat Commun. 2025 Mar 27;16:3007. doi: 10.1038/s41467-025-57719-4 (PMC11950382; doi:10.1038/s41467-025-57719-4)
Supplement: Supplementary file 8 — Supplementary Data 6 [file 41467_2025_57719_MOESM8_ESM.xlsx]

## Sheet: E(z)-KD vs WT GEX
marker_genes	ez_vs_wt-anterioposterior_ectoderm_log2foldchange	ez_vs_wt-anterioposterior_ectoderm_pvals_adj	ez_vs_wt-anterior_endoderm_log2foldchange	ez_vs_wt-anterior_endoderm_pvals_adj	ez_vs_wt-dorsal_ectoderm_log2foldchange	ez_vs_wt-dorsal_ectoderm_pvals_adj	ez_vs_wt-mesoderm_log2foldchange	ez_vs_wt-mesoderm_pvals_adj	ez_vs_wt-neuroectoderm_log2foldchange	ez_vs_wt-neuroectoderm_pvals_adj	ez_vs_wt-posterior_endoderm_log2foldchange	ez_vs_wt-posterior_endoderm_pvals_adj	ez_vs_wt-undifferentiated_cells_log2foldchange	ez_vs_wt-undifferentiated_cells_pvals_adj	ez_vs_wt-ventral_ectoderm_log2foldchange	ez_vs_wt-ventral_ectoderm_pvals_adj	ez_vs_wt-yolk_log2foldchange	ez_vs_wt-yolk_pvals_adj
GEFmeso	-0.0555012	1	-0.149601	1	-0.147462	1	-1.30247	1.12815e-10	-0.00501345	1	-0.99434	0.33218	-0.810753	1	1.11603	1	0.279786	1
Mes2	2.09322	1	-0.749413	1			0.0471749	1	1.42717	1	0.179756	1	-0.732568	1	3.28219	1	0.316869	1
NetA	0.207935	1	0.071734	1	1.05636	1	0.386926	1	0.828035	0.0231518	0.783197	1	1.1079	1	2.31691	1.42614e-05	0.646202	1
ltl	-0.237899	1	-0.531014	1			-0.367225	1	-0.599136	1	0.0157794	1	0.193621	1	0.446801	1	-0.970267	1
sna	0.902125	1	0.742307	1	1.63674	1	1.56646	1.37545e-07	1.14773	1	1.95263	0.436105	1.26806	1	1.81872	1	2.39251	1
stumps	-0.448901	1	0.604126	1	0.99195	1	0.055535	1			1.25893	1	2.94913	1			-0.172714	1
twi	0.144816	1	0.676091	1	0.528902	1	0.445373	1	0.296764	1	0.413166	1	0.299218	1	0.670198	1	0.0124691	1
wgn	-0.35685	1	-0.367073	1	-0.910598	1	-0.15866	1	0.328	1	-1.26992	1			-1.0816	1
zfh1					1.15328	1	0.744314	0.483214			1.60186	1	26.93	1	2.52322	1	-1.2065	1
Abd-B	-0.0472677	1			0.479772	1	0.636297	1	1.49882	1	0.778978	1	0.411988	1	2.13768	1
Blimp-1	-0.0866408	1	0.335607	1	-1.08898	1	-0.0200117	1	0.308278	1	0.520608	1	1.25133	1	0.262207	1	0.47917	1
aos	0.227122	1	-0.256166	1	-1.66574	0.843926	-0.20713	1	1.49153	0.00430093	-0.93864	0.899352	1.15434	1	0.0965072	1	-1.06563	1
hb	-0.48733	1	-1.08083	0.0443537	-1.51335	1	-0.384315	1	-0.716609	0.574334	1.49034	0.0173418	-1.63593	1	-0.332031	1	0.153667	1
ken	-1.35738	0.792822			-1.90672	1	-0.487159	1	-0.746699	1	-1.45222	1
rau	1.17461	1	-0.45553	1	-1.28655	1	-0.13575	1	0.319666	1	-0.22975	1			-0.115614	1	2.25479	1
salm	-0.843332	0.304809	0.0192394	1	-0.350116	1	0.166232	1	-0.278187	1	0.940553	0.614025	0.485334	1	0.817592	0.181995	0.838411	1
Ance	-0.0317355	1	-0.334541	1	1.97537	0.0231055	-1.47811	0.0835557	-1.56155	0.09674	-1.74938	1	-2.31719	1	-1.63895	0.000386265	0.196568	1
Doc1	4.20018	0.168235	0.567502	1	2.36664	0.00264892			0.837305	1	-0.237705	1	0.208151	1	0.74728	1	1.96982	1
Doc2	5.76895	0.0709019	0.7265	1	4.22644	4.41468e-13			2.63236	1	0.0954041	1			1.5826	1	0.606633	1
Doc3	3.3944	1	0.59749	1	1.83942	0.265896			0.790757	1	0.820173	1	-0.212737	1	0.787658	1
egr	4.0073	5.72512e-06	0.680316	0.982702	3.06888	8.47864e-07	0.609235	1	0.688919	1	0.0932157	1	0.877468	1	0.0285481	1	0.997726	1
peb	3.77193	1			1.11189	1					-0.313595	1	1.10325	1			26.3906	1
ush	3.70383	1	0.00416414	1	2.96957	8.70036e-06	-0.0548925	1	1.09738	1	-0.621942	1	-0.818914	1	-0.61159	1	-0.679656	1
SoxN	-2.7047	2.41319e-05	-1.86867	3.26895e-13	-1.49682	1	-0.648943	1	-1.21749	2.53136e-20	-0.582805	1	-0.923919	1	-0.747911	0.177884	-1.87384	0.601332
brk	-1.06903	1	-1.13149	1	-1.79339	1	-0.713335	1	-0.0761884	1	0.97385	1	-1.50859	1	1.64894	1	0.210762	1
l(1)sc	-0.224569	1	-0.316109	1	1.92989	1	1.04214	1	1.1362	1	0.887105	1			0.932992	1	0.965602	1
mfas	-1.63237	0.143908	-0.484887	1	1.22608	1	0.430344	1	0.120127	1	-0.7337	1	-2.47274	1	0.369554	1	-0.690606	1
sog	-2.5925	4.37802e-08	-0.629167	0.0564917	0.449309	1	1.02595	0.565907	-0.917539	2.71878e-12	0.918815	0.560289	-2.62224	1.8523e-07	2.21859	3.62736e-18	0.684243	1
vnd	-0.188341	1	-0.336103	1	4.57074	1	0.842882	1	0.840661	1	0.675567	1	-0.391851	1	2.39603	1	1.73576	1
Ptr	0.513967	1	-0.012922	1	-0.193768	1	0.0691367	1	0.112789	0.0141101	1.19168	0.169959	-1.45744	1	0.192104	0.137386	-0.365735	1
bun	0.489916	1	0.296282	1	0.407987	1	0.0498981	0.0784991	0.423764	0.141145	0.0182835	0.0104803	-0.811087	1	-0.761219	7.78417e-20	-1.10198	0.254038
fra	0.738789	1	0.140936	1	0.628808	1	0.880877	0.148839	0.375099	1	0.460904	1	0.539294	1	-0.176592	0.00566459	0.639597	1
geko	-0.26528	1	-0.335461	1	-0.706621	1	-0.049834	1	-0.635752	0.0245019	0.0446229	1	-1.50902	1	-0.542079	5.60659e-05	-0.184067	1
lov	-0.432734	1	-0.787509	0.982702	-0.974679	0.452094	-1.37016	1	-1.48364	1.33392e-09	0.208754	1	-4.10744	2.21682e-06	-2.63587	1.20251e-58	-1.14157	1
numb	-0.495915	1	-1.80156	1.38761e-35	-0.611266	0.978834	-0.765335	0.0012476	-1.46207	2.77093e-23	-1.03699	7.94502e-06	-2.90567	7.09264e-05	-1.76823	2.00648e-64	-5.73016	1.24678e-40
Lim1	0.82305	1	-1.2683	0.000331328	-26.69	1	-0.00276498	1	0.11145	1	-0.51965	1	-0.0766304	1	0.993339	1	-2.31114	1
cnc	2.23457	1	-0.272	1	0.290338	1	-0.106544	1	0.27582	1	0.951716	1	-0.319224	1	-0.351452	1	1.46041	1
croc			0.645152	1	2.86227	1	0.708241	1			1.68536	1					1.62843	1
hbn	-2.45597	1	-0.430762	1	-1.84921	1					-0.436628	1	-2.10283	1	-2.45711	1	0.281956	1
jigr1	-1.85289	0.000265502	-0.633909	1.04733e-11	0.312281	1	-0.302088	0.0454618	-0.819315	3.27855e-19	0.878859	0.788305	0.942905	1	-0.339053	0.00178316	-2.88875	6.57676e-10
slp1	0.626338	1	1.16218	0.227205	0.937676	1	0.808274	1	0.633326	1	1.27203	1	0.0971852	1	1.76044	1	1.77093	1
CG2930	1.89212	1	1.36592	1	-26.6412	1	0.241198	1			-0.546486	1	1.22496	1
Ptx1	28.5224	1			4.94099	1	4.33737	1	27.8838	0.953448	1.42901	1	26.5483	1	6.39938	0.645881	26.2586	1
bbg	0.60482	1	-0.685898	1	0.173908	1	0.135417	1	1.73554	2.20457e-08	-2.63987	1.88839e-21	2.52494	1	-0.273706	1	0.554578	1
byn	0.879825	1	0.0497815	1	-1.50151	1	0.238254	1	1.14877	1	1.5861	0.00226706	2.83786	1	3.05524	1	2.71006	1
disco	0.0206558	1	-0.284909	1	-2.08416	1	-0.353005	1	0.174825	1	-2.36443	6.1235e-14	0.184191	1	-0.0572932	1	-0.744954	1
fkh	1.07306	1	0.155929	1	-2.59374	1	0.662101	1	0.194702	1	-1.17397	0.000137709	0.296686	1	-0.0530911	1	-0.249282	1
rib	1.27822	1	-0.57449	1	-2.04628	1	-0.166146	1	0.0901297	1	0.708753	1	-0.6113	1	0.732593	1	0.186118	1
tll	-0.357123	1	-0.310139	1	-3.07343	1	0.0478329	1	0.638205	1	-1.12937	1.5417e-05	-0.597051	1	0.810053	1	0.354662	1
Corp	1.29569	1	1.8315	1	1.59086	1	1.01229	1	1.69951	1	0.793424	1	0.98745	1	2.57439	1	0.842343	0.489984
beat-IIIc	1.12379	1	0.341936	1	-1.3046	1	1.19136	0.411944	1.14564	1	1.58055	1	1.35217	1	0.683938	1	-3.64782	3.26537e-18
sisA	2.08104	1	1.87514	1	1.88694	1	1.86315	1	1.99263	1	1.72528	1	0.329191	1	2.4665	0.959605	1.56284	1.15906e-09

## Sheet: E(z)-KD vs WT ATAC promoters
marker_genes	ez_vs_wt-anterioposterior_ectoderm_log2foldchange	ez_vs_wt-anterioposterior_ectoderm_pvals_adj	ez_vs_wt-anterior_endoderm_log2foldchange	ez_vs_wt-anterior_endoderm_pvals_adj	ez_vs_wt-dorsal_ectoderm_log2foldchange	ez_vs_wt-dorsal_ectoderm_pvals_adj	ez_vs_wt-mesoderm_log2foldchange	ez_vs_wt-mesoderm_pvals_adj	ez_vs_wt-neuroectoderm_log2foldchange	ez_vs_wt-neuroectoderm_pvals_adj	ez_vs_wt-posterior_endoderm_log2foldchange	ez_vs_wt-posterior_endoderm_pvals_adj	ez_vs_wt-undifferentiated_cells_log2foldchange	ez_vs_wt-undifferentiated_cells_pvals_adj	ez_vs_wt-ventral_ectoderm_log2foldchange	ez_vs_wt-ventral_ectoderm_pvals_adj	ez_vs_wt-yolk_log2foldchange	ez_vs_wt-yolk_pvals_adj	promoter_peaks
GEFmeso	-0.123257	1	-0.424904	1	-0.434818	1	-0.145916	1	-0.0595613	1	-0.163195	1	0.140257	1	0.241305	1	-0.0569822	1	chr2R:18582263-18583747
Mes2	0.00201888	1	-0.181848	1	-0.0874701	1	0.115732	1	0.146898	1	0.0843958	1	0.509402	1	-0.126102	1	-0.676772	0.435241	chr3L:22944870-22945955
NetA	0.457499	1	0.816545	2.07031e-05	0.358849	1	0.529378	0.000834779	0.444029	0.00286545	0.324082	1	-0.429152	1	0.494395	0.00423712	0.738879	0.435241	chrX:14653509-14654386
ltl	-0.118659	1	-0.0439163	1	0.0923704	1	0.395444	0.066779	0.0143688	1	-0.00756592	1	0.205956	1	0.280861	1	-0.174468	1	chr3L:7518486-7520011
sna	0.121674	1	0.0450532	1	0.513764	1	0.434849	3.92254e-06	0.179946	0.595822	0.347829	0.578505	0.459937	1	0.177239	1	0.0800137	1	chr2L:15476900-15478776
stumps	0.617224	1	0.727745	0.0249737	0.186347	1	0.685813	7.92512e-05	0.938663	5.60287e-07	0.731637	0.206157	0.635084	1	1.20798	2.73791e-07	0.34815	1	chr3R:14590687-14591490
twi	0.378008	1	0.548286	0.00913303	0.879188	0.242444	0.331011	0.116599	0.552169	2.04831e-05	0.397133	0.515292	0.772214	1	0.491599	0.00574787	-0.129903	1	chr2R:23045916-23047417
wgn	-0.410401	1	0.238354	1	0.0772935	1	0.39742	1	0.339074	0.744896	0.0646844	1	-0.44838	1	0.276308	1	-0.439419	1	chrX:18634516-18635311
zfh1	0.293233	1	0.399578	0.0512942	0.408467	1	0.380896	0.0052278	0.316048	0.00822773	0.465902	0.0715674	0.247762	1	0.276548	0.249188	0.0551237	1	chr3R:30765367-30766233
Abd-B	0.325781	1	0.156143	1	0.624819	1	0.228386	1	0.456262	0.00446243	0.04407	1	0.0105641	1	0.14582	1	-0.0658576	1	chr3R:16933973-16934752
Blimp-1	0.263291	1	0.289091	0.291195	0.551235	0.748819	0.0288243	1	0.310348	0.00529138	0.483621	0.0336715	-0.0947555	1	0.227397	0.468377	-0.0296045	1	chr3L:5630350-5631300
aos	0.0817064	1	0.10347	1	0.41101	1	0.314277	0.0828186	0.271878	0.0388423	-0.0157748	1	-0.132898	1	0.0480293	1	-0.0641067	1	chr3L:16482608-16484483
hb	-0.189409	1	0.177407	1	-0.485902	1	0.237128	1	-0.0510865	1	0.790473	0.000333587	0.639398	1	0.479627	0.0056132	0.0479268	1	chr3R:8692060-8694959
rau	0.206225	1	0.276548	1	0.230075	1	0.188503	1	0.302693	0.487981	-0.0781562	1	0.158111	1	0.1501	1	-0.280758	1	chr2L:5878862-5879887
salm	-0.0275691	1	0.436875	0.00089652	0.0551718	1	0.376327	0.0025871	0.230301	0.0945996	0.4333	0.0277883	0.259367	1	0.328363	0.00917818	0.127368	1	chr2L:11445265-11446556
Ance	0.316967	1	0.132933	1	0.83577	1	0.103048	1	-0.191706	1	0.116841	1	0.196935	1	-0.0906225	1	1.17331	1	chr2L:13905301-13905567
Doc1	0.565001	1	0.436837	0.011408	0.518605	0.729	0.363762	0.0314697	0.374618	0.0018081	0.522222	0.0267305	0.523925	1	0.396489	0.00769441	0.0241887	1	chr3L:9040741-9041644
Doc2	0.597715	1	0.0665305	1	0.593717	1	0.106227	1	0.252353	0.672709	0.256673	1	-0.00155872	1	-0.145048	1	-0.219844	1	chr3L:9018989-9019778
Doc3	0.189761	1	0.401243	0.364399	0.51956	1	0.350251	0.529591	0.539241	0.000238518	0.320713	1	0.812309	1	0.280672	0.711296	-0.00627996	1	chr3L:9004765-9005578
egr	0.152824	1	0.39285	0.484845	0.171366	1	0.0547173	1	0.423302	0.0121594	0.317507	1	-0.0812043	1	0.0911103	1	0.143849	1	chr2R:10077905-10078719
peb	0.609835	1	0.248731	1	0.541806	1	0.241987	0.658968	0.378165	0.00523923	0.210057	1	-0.107787	1	0.15563	1	0.600175	1	chrX:4616160-4617783
ush	0.78807	0.0886943	0.0833242	1	0.582854	0.436355	0.302387	0.168039	0.470214	7.78739e-06	0.247756	1	0.632547	1	0.187098	1	-0.201672	1	chr2L:523156-523986
SoxN	0.133341	1	0.219226	0.807172	-0.0161021	1	0.446233	4.23107e-05	0.336658	0.000386976	0.306546	0.42208	-0.15969	1	0.354331	0.00300063	0.0227966	1	chr2L:8825000-8826165
brk	0.00479804	1	0.326682	0.39184	0.240524	1	0.411784	0.0103405	0.226031	0.230861	0.353068	0.967846	-0.0790913	1	0.333267	0.0837929	0.221493	1	chrX:7307388-7308310
l(1)sc	0.0767657	1	0.208449	1	0.202761	1	0.2937	0.667898	0.449441	0.000903367	0.358708	1	0.0823631	1	0.100121	1	0.667126	1	chrX:409138-410322
mfas	0.0302343	1	0.0531731	1	0.382736	1	0.521118	0.450359	0.197818	1	0.243946	1	-0.472303	1	0.298164	1	0.127541	1	chr3R:11992716-11994118
sog	-0.0249415	1	0.257923	1	0.572834	1	0.537424	0.0951104	0.397152	0.179792	0.343127	1	-0.172845	1	0.934002	0.000205981	0.727329	1	chrX:15626034-15626890
vnd	0.575181	0.678987	0.0193574	1	0.6702	0.242444	0.281203	0.216366	0.38002	0.000347696	0.25003	1	0.405276	1	0.281744	0.15587	-0.0549134	1	chrX:590250-591318
Ptr	0.280163	1	0.589079	3.7847e-08	0.51303	0.343469	0.193274	0.683535	0.242748	0.0453451	0.508022	0.000802665	-0.19071	1	0.336201	0.00109134	0.0248189	1	chr2R:6195658-6196916
bun	0.253664	1	0.102432	1	0.686819	0.139857	0.340846	0.0320501	0.300079	0.0269932	0.109472	1	-0.138623	1	0.182413	1	0.0127933	1	chr2L:12545469-12546974
fra	0.66185	1	0.469879	0.238205	0.52309	1	0.664614	0.000136039	0.545871	0.000518241	0.754973	0.00580329	-0.104971	1	0.630057	0.000112964	0.610534	1	chr2R:12528749-12529779
geko	0.356944	1	-0.111788	1	0.325216	1	0.243736	0.506313	0.0921632	1	0.329665	0.751557	-0.30378	1	0.348897	0.0241166	0.165688	1	chr3L:18138075-18139990
lov	0.635673	1	0.0292592	1	0.207662	1	0.448206	0.946368	0.24842	0.320198	0.224586	1	-0.475175	1	0.161133	1	0.298436	1	chr2R:25098095-25098800
numb	0.0821497	1	0.153473	1	-0.0638255	1	0.17166	1	0.0910286	1	0.438773	0.0127262	-0.218633	1	0.10709	1	-0.238539	1	chr2L:9448046-9450218
Lim1	0.0691421	1	-0.0281053	1	0.0347239	1	0.0825594	1	-0.00692704	1	-0.0502703	1	-0.216003	1	0.191184	1	-0.0899375	1	chrX:8805330-8807043
cnc	0.00798215	1	0.26736	0.944226	0.607665	0.61192	0.532306	0.000727724	0.413063	0.000242344	0.310145	1	0.159535	1	0.0472116	1	-0.252269	1	chr3R:23193015-23193972
croc	0.0915776	1	0.221426	1	0.544022	1	0.374031	0.00887043	0.358837	0.00123206	0.379367	0.360314	0.804048	1	0.220276	0.565673	-0.105401	1	chr3L:21476194-21477245
hbn	0.682628	0.153396	0.172231	1	0.312025	1	0.321971	0.051405	0.216007	0.253985	0.373594	0.196689	0.557079	1	0.345764	0.0192677	0.176832	1	chr2R:20960615-20961746
jigr1	0.368187	1	0.22831	1	0.644717	0.858178	0.442822	0.0184211	0.536942	8.8636e-05	0.181403	1	-0.445258	1	0.55532	0.000236881	0.404821	1	chr3R:25646892-25647507
slp1	-0.143036	1	0.38785	0.170652	0.292115	1	0.302057	0.500642	0.279688	0.125339	0.00653127	1	0.0553466	1	0.191658	1	-0.0180642	1	chr2L:3825279-3826741
CG2930	0.162693	1	0.409559	1	-0.128878	1	0.439367	1	0.356752	1	0.0201828	1	-0.463013	1	0.572791	1	0.631975	1	chrX:3868762-3869710
Ptx1	0.230194	1	0.0253931	1	0.369157	1	0.453102	0.00160768	0.46276	1.58357e-05	0.38696	0.371577	0.641076	1	0.501068	0.000122006	0.124653	1	chr3R:30911997-30913085
bbg	0.165278	1	0.0576327	1	0.392385	1	0.280977	1	0.512558	0.018009	0.418936	1	-0.511934	1	0.197725	1	-0.0569411	1	chr3L:14448344-14448958
byn	-0.137448	1	-0.230617	1	0.350337	1	0.397528	0.354221	0.0584705	1	0.294088	1	0.669368	1	0.319156	0.28153	0.382177	1	chr3L:11927119-11927893
disco	0.40923	0.769531	0.230922	0.227438	0.580477	0.0428842	0.336804	0.00014477	0.30779	8.72285e-05	0.292632	0.124732	-0.00588411	1	0.364723	7.48734e-06	0.0703784	1	chrX:16216312-16217972
fkh	0.242057	1	0.498086	7.9073e-08	0.604852	0.0310517	0.539329	4.12118e-10	0.500828	8.18917e-13	0.116626	1	0.610571	1	0.438432	6.2041e-06	0.362226	1	chr3R:28584918-28586781
rib	0.383367	1	0.177733	1	0.0950224	1	0.338674	0.0600272	0.30794	0.023716	0.407711	0.178479	-0.0709606	1	0.380311	0.0133411	-0.0433217	1	chr2R:19275221-19275962
tll	0.583817	0.625622	0.506548	0.000282953	0.488111	1	0.413114	0.000874043	0.384982	9.78235e-05	0.385128	0.168871	0.184338	1	0.28911	0.09111	0.507094	0.518134	chr3R:30851699-30852582
sisA	0.241115	1	0.321038	0.460498	0.224824	1	0.348396	0.161638	0.0514819	1	0.324051	1	0.414582	1	0.399972	0.00880297	0.53356	0.0274388	chrX:11321889-11323310
Corp	0.613762	1	0.211607	1	0.493654	1	0.412486	0.0511165	0.294855	0.254215	0.0442899	1	0.114708	1	0.170255	1	0.179969	1	chrX:8271108-8271973
beat-IIIc	0.163693	1	0.471841	1	0.441775	1	0.519805	0.0790656	0.210897	1	0.264896	1	0.101835	1	0.723002	0.0011024	0.175212	1	chr2L:17260415-17261113
ken

## Sheet: E(z)-KD vs WT ATAC enhancers
marker_genes	ez_vs_wt-anterioposterior_ectoderm_log2foldchanges	ez_vs_wt-anterioposterior_ectoderm_pvals_adj	ez_vs_wt-anterior_endoderm_log2foldchanges	ez_vs_wt-anterior_endoderm_pvals_adj	ez_vs_wt-dorsal_ectoderm_log2foldchanges	ez_vs_wt-dorsal_ectoderm_pvals_adj	ez_vs_wt-mesoderm_log2foldchanges	ez_vs_wt-mesoderm_pvals_adj	ez_vs_wt-neuroectoderm_log2foldchanges	ez_vs_wt-neuroectoderm_pvals_adj	ez_vs_wt-posterior_endoderm_log2foldchanges	ez_vs_wt-posterior_endoderm_pvals_adj	ez_vs_wt-undifferentiated_cells_log2foldchanges	ez_vs_wt-undifferentiated_cells_pvals_adj	ez_vs_wt-ventral_ectoderm_log2foldchanges	ez_vs_wt-ventral_ectoderm_pvals_adj	ez_vs_wt-yolk_log2foldchanges	ez_vs_wt-yolk_pvals_adj	enhancer_peaks
GEFmeso	0.0807544	1	0.67636	1	-0.0206447	1	0.265158	1	0.395025	1	0.967902	1	0.508665	1	0.309336	1	1.47187	1	chr2R:18568255-18569046
Mes2	-0.340772	1	0.0314055	1	-0.413632	1	-0.194689	1	-0.079977	1	-0.356265	1	2.09933	1	0.166122	1	-0.252827	1	chr3L:22943258-22943944
NetA	0.184632	1	0.477367	1	0.632458	1	0.927707	8.38242e-08	0.64799	0.0774794	0.807514	1	0.225921	1	1.06126	0.0142475	0.498668	1	chrX:14649351-14650189
sna	-0.492565	1	0.238142	1	0.128825	1	0.315857	0.25753	0.187524	1	0.625547	0.0905648	0.762295	1	0.868828	0.001421	0.157617	1	chr2L:15479413-15480254
stumps	0.109694	1	-0.0489252	1	-0.810714	1	0.432366	0.78248	0.281044	1	0.651637	1	-0.00271518	1	-0.0662685	1	0.494645	1	chr3R:14589543-14590113
twi	0.268843	1	0.137708	1	0.950269	1	0.0652458	1	0.763089	0.000755193	-0.0120245	1	1.15583	1	-0.147594	1	-0.650699	1	chr2R:23049540-23050290
wgn	0.0156516	1	0.0899304	1	0.171939	1	0.158354	1	-0.200424	1	-0.309056	1	0.422883	1	-0.100136	1	-0.0306856	1	chrX:18626866-18627815
zfh1	0.531034	1	0.402953	1	0.134269	1	0.216801	1	0.577001	0.0142993	0.307904	1	0.78209	1	0.340048	1	-0.69627	1	chr3R:30754620-30755646
Abd-B	0.488105	1	0.476595	1	0.205595	1	0.522061	0.389298	0.55481	0.0606636	0.948935	0.00641293	0.389263	1	0.708348	0.0513181	-0.551869	1	chr3R:16950732-16951893
Blimp-1	-0.605265	1	-0.218788	1	-0.182555	1	-0.620725	1	0.157247	1	-0.274723	1	-1.05112	1	-0.220385	1	-0.228276	1	chr3L:5646783-5648724
aos	0.716262	0.476723	0.11137	1	0.269207	1	0.632316	0.0287414	0.781396	2.85515e-11	0.40984	1	0.536781	1	-0.0110142	1	-0.559357	1	chr3L:16490690-16491716
hb	-0.517553	1	0.485389	0.00938546	0.241872	1	0.386847	1	0.140278	1	0.157302	1	1.31078	1	0.687093	0.00384459	0.0773177	1	chr3R:8698994-8700019
ken	-0.187472	1	-0.042684	1	0.00223495	1	0.402931	1	0.141791	1	0.704366	1	-0.485137	1	0.845888	0.175267	1.26339	1	chr2R:23868658-23869272
rau	-0.68191	1	-0.254289	1	-0.487	1	-0.388657	1	-0.45854	1	-0.0711675	1	0.220901	1	-0.429712	1	0.127626	1	chr2L:5860176-5861404
salm	0.279779	1	0.343868	0.492199	0.837017	0.625075	0.366354	0.369488	0.360916	0.0410098	0.35168	1	0.530692	1	0.484708	0.0291349	-0.159598	1	chr2L:11455156-11456308
Ance	0.681697	0.832631	0.190841	1	0.484064	1	0.245271	0.561193	0.152533	1	0.18261	1	-0.156602	1	0.332777	0.0394399	0.482745	1	chr2L:13903643-13905108
Doc1	0.69745	1	0.390402	0.0632423	0.705008	0.291945	0.366793	0.138604	0.211181	1	0.462608	0.0980776	-0.184186	1	0.180223	1	0.496074	1	chr3L:9028885-9030154
Doc3	0.602804	1	0.412195	0.396935	0.619292	0.758314	0.349635	0.959124	0.450779	0.0148702	-0.215085	1	0.494619	1	-0.194578	1	-0.75589	1	chr3L:9002489-9003876
egr	1.0611	1	-0.23194	1	0.773104	1	-0.313076	1	-0.936565	0.77295	-0.445687	1	-0.639616	1	-0.473572	1	0.158748	1	chr2R:10082604-10083949
ush	0.351492	1	0.0444647	1	0.849654	0.000167442	0.178744	1	0.200903	0.253897	0.378922	0.43966	0.12983	1	-0.0518183	1	-0.0268952	1	chr2L:517872-519622
SoxN	-0.236326	1	-0.44768	0.607387	-0.155787	1	-0.048267	1	-0.457605	0.0254729	0.280059	1	-0.822629	1	-0.0916079	1	0.746487	1	chr2L:8826626-8828591
brk	0.163454	1	0.217995	1	-0.092758	1	0.211799	1	0.0902465	1	0.260925	1	-0.218036	1	0.611322	0.0392943	0.99612	0.320388	chrX:7296826-7297505
mfas	-1.34391	1	-0.217977	1	0.440793	1	-0.0278186	1	-0.276822	1	-0.536834	1	-0.487436	1	-0.558785	1	-0.590131	1	chr3R:11985846-11987248
sog	-0.275136	1	0.0763976	1	-0.260164	1	0.3502	0.0947616	0.0639465	1	0.264944	1	-0.755205	1	0.358278	0.0980926	0.181254	1	chrX:15646417-15647743
vnd	0.308437	1	0.2088	1	1.14101	1	0.314897	1	0.170741	1	0.694998	0.939928	0.296233	1	0.765463	0.450886	-0.382676	1	chrX:583728-584754
Ptr	-0.13207	1	-0.730185	1	-1.55808	1	-0.435178	1	-0.400081	1	-0.257357	1	-1.14762	1	-0.448943	1	-0.274672	1	chr2R:6182791-6183603
bun	0.392726	1	0.319033	0.613217	0.632106	0.534923	0.496174	0.0019047	0.485266	5.89034e-05	0.368346	0.769434	0.282642	1	-0.0136874	1	0.487633	1	chr2L:12457103-12458953
fra	0.336284	1	0.221627	1	0.386049	1	0.581569	1	0.293602	0.796233	0.555772	1	0.139019	1	-0.0915356	1	0.796822	1	chr2R:12530399-12531191
lov	0.412296	1	-1.53227	1	-0.673355	1	-1.27562	1	-1.23194	1	-0.263929	1	-1.85185	1	-0.475799	1	0.271822	1	chr2R:25086786-25087167
numb	-1.11143	1	-0.771785	0.404413	0.124648	1	-0.408195	1	-0.559904	1	-0.500534	1	-0.313633	1	-0.976784	0.0271861	-0.905403	1	chr2L:9461068-9462198
Lim1	-0.486451	1	0.485807	0.284397	0.263806	1	0.453777	1	-0.00746137	1	0.0253214	1	0.881676	1	0.404365	1	0.0759598	1	chrX:8776297-8777354
cnc	-0.862818	1	0.0654936	1	-0.232452	1	-0.214404	1	-0.0340613	1	-0.0541121	1	1.31414	1	0.583027	1	0.979602	1	chr3R:23211077-23211774
croc	0.0489843	1	0.16561	1	0.693317	0.321403	0.440441	0.00455881	0.378539	0.00367257	0.1507	1	0.3324	1	0.431837	0.0165785	-0.124291	1	chr3L:21479468-21480937
hbn	0.212464	1	0.292169	1	0.866949	1	0.339723	1	0.514773	1	-0.224137	1	0.751235	1	-0.349942	1	0.146501	1	chr2R:20962177-20962719
jigr1	0.0336968	1	0.326201	0.386208	-0.0371909	1	0.262246	1	0.142477	1	0.00719075	1	0.419887	1	0.114926	1	-0.270901	1	chr3R:25632735-25633918
slp1	0.376095	1	0.268625	1	-0.420917	1	0.230458	1	0.125638	1	-0.111924	1	1.0344	1	0.527817	0.937155	0.162237	1	chr2L:3833547-3834485
bbg	0.360244	1	0.475484	0.0174912	0.367406	1	0.546751	0.002297	0.545232	8.82251e-09	0.326168	0.789018	0.70436	1	0.418002	0.00259929	0.262192	1	chr3L:14451642-14453477
byn	0.19237	1	0.456907	0.417597	0.159059	1	0.425519	0.0287414	0.373524	0.0688449	0.198768	1	0.37169	1	0.691052	2.75065e-06	0.408842	1	chr3L:11925014-11926061
disco	0.0324552	1	0.476077	1	0.458986	1	0.364942	1	0.458447	1	0.0585414	1	-0.376916	1	0.449662	1	-0.0422334	1	chrX:16204522-16205146
fkh	0.00936682	1	0.240373	1	0.781518	1	0.453878	1	0.156971	1	-0.0803421	1	0.248373	1	0.116707	1	0.522151	1	chr3R:28588575-28589043
rib	-0.0121666	1	0.563227	0.482941	-0.391669	1	0.754122	3.80325e-05	0.777026	6.73215e-05	0.306218	1	0.644229	1	0.896457	0.000327324	1.04724	0.435241	chr2R:19272121-19273479
tll	0.448863	1	0.152528	1	-2.39213	1	-0.153917	1	-0.195805	1	-0.0291512	1	1.31525	1	0.06658	1	1.04867	1	chr3R:30853322-30853973
beat-IIIc	1.2493	1	0.538063	1	1.47677	1	1.61501	2.48238e-05	0.866127	0.587226	1.39865	0.00274542	1.4232	1	1.27968	0.0516635	0.822401	0.403187	chr2L:17262257-17262900
ltl
Doc2	0.602804		0.412195		0.619292		0.349635		0.450779		-0.215085		0.494619		-0.194578		-0.75589		chr3L:9002489-9003876
peb
l(1)sc
geko
CG2930
Ptx1
sisA
Corp

## Sheet: CBP-KD vs WT GEX
marker_genes	cbp_vs_wt-undifferentiated_cells_log2foldchange	cbp_vs_wt-undifferentiated_cells_pvals_adj	cbp_vs_wt-yolk_log2foldchange	cbp_vs_wt-yolk_pvals_adj
GEFmeso	-0.561459	1	-1.2645	1
Mes2	-0.729203	1	-1.8888	1
NetA	-1.52155	1	-29.4308	1
ltl	-0.247569	1	-3.6917	1
sna	1.87899	1	-1.31718	1
stumps			-2.20436	1
twi	0.626056	1	-1.66546	1
wgn
zfh1			-4.48313	1
Abd-B	-4.04519	1
Blimp-1	-5.46322	1	-2.71492	1
aos	-0.548412	1	-4.50229	0.000358655
hb	1.55218	0.730569	0.820432	1
ken			1.1158	1
rau
salm	-1.3285	1	-0.945945	1
Ance	-4.14973	0.559689	-3.63477	0.391833
Doc1	-3.21546	1
Doc2
Doc3	-2.78057	1
egr	-2.81703	1	-3.57558	0.459965
peb
ush	-1.89197	1	-1.5038	1
SoxN	-2.47911	0.351114	-4.66108	0.0109499
brk	-2.41427	1	-26.9359	1
l(1)sc
mfas	-5.00039	1	-27.9811	1
sog	-5.18615	1.08811e-30	-3.79359	1.43081e-06
vnd	1.1589	1	0.674611	1
Ptr	-4.66906	1.7054e-12	-4.19979	0.000119232
bun	-2.2184	1.10987e-05	-1.83369	0.00712238
fra	0.660752	1	1.7582	1
geko	-3.79791	7.92047e-05	-4.26345	0.00107019
lov	-6.70916	8.65965e-13	-6.46921	0.315056
numb	-2.81633	4.64719e-08	-8.62975	7.98006e-51
Lim1	0.198905	1	-2.22697	1
cnc	0.145781	1	1.29129	1
croc
hbn	0.387748	1	-2.86406	1
jigr1	-0.215148	1	-7.13713	5.08632e-32
slp1	0.0796607	1	-0.202705	1
CG2930
Ptx1
bbg	-0.804068	1	-1.47958	1
byn
disco	0.533305	1	-0.521448	1
fkh	-0.982959	1	-2.14953	1
rib	-3.61154	0.691346	-28.3984	1
tll	-0.769884	1	-2.29546	1
Corp	3.1311	1	-0.158324	1
beat-IIIc	0.774787	1	-6.93354	1.98716e-46
sisA	1.71919	1	-0.383485	1

## Sheet: CBP-KD vs WT ATAC promoters
marker_genes	CBPKD_vs_wt-undifferentiated_cells_log2foldchange	CBPKD_vs_wt-undifferentiated_cells_pvals_adj	CBPKD_vs_wt-yolk_log2foldchange	CBPKD_vs_wt-yolk_pvals_adj	promoter_peaks
GEFmeso	0.229646	1	-0.989558	1	chr2R:18582263-18583747
Mes2	-0.224379	1	-0.92906	0.0290807	chr3L:22944870-22945955
NetA	0.16787	1	0.677618	0.52602	chrX:14653509-14654386
ltl	-0.19848	1	-0.623032	1	chr3L:7518486-7520011
sna	0.891029	0.0437484	0.595135	0.182094	chr2L:15476900-15478776
stumps	0.164044	1	-0.408431	1	chr3R:14590687-14591490
twi	1.40801	0.00123724	-0.0154103	1	chr2R:23045916-23047417
wgn	0.202492	1	-0.242252	1	chrX:18634516-18635311
zfh1	0.342858	1	-0.187719	1	chr3R:30765367-30766233
Abd-B	0.601472	1	0.946997	0.249733	chr3R:16933973-16934752
Blimp-1	0.630902	0.551443	1.14228	1.42207e-07	chr3L:5630350-5631300
aos	0.0917223	1	-0.425497	0.70427	chr3L:16482608-16484483
hb	1.15357	0.00988142	0.569379	1	chr3R:8692060-8694959
rau	0.409269	1	-0.196105	1	chr2L:5878862-5879887
salm	0.778524	0.0374095	0.675916	0.0016198	chr2L:11445265-11446556
Ance	0.147199	1	-0.0592392	1	chr2L:13905301-13905567
Doc1	0.688385	0.685234	0.319256	1	chr3L:9040741-9041644
Doc2	1.16106	0.194894	0.658144	0.789344	chr3L:9018989-9019778
Doc3	1.13364	0.373163	0.615493	1	chr3L:9004765-9005578
egr	0.385527	1	-0.0913804	1	chr2R:10077905-10078719
peb	0.0375522	1	0.819656	0.364734	chrX:4616160-4617783
ush	0.0141445	1	-1.01409	0.0720194	chr2L:523156-523986
SoxN	-0.108974	1	0.406306	1	chr2L:8825000-8826165
brk	0.531307	1	0.89578	0.00376895	chrX:7307388-7308310
l(1)sc	0.268413	1	0.826451	0.175718	chrX:409138-410322
mfas	-0.9153	1	-0.556344	1	chr3R:11992716-11994118
sog	0.0135012	1	0.716867	1	chrX:15626034-15626890
vnd	0.509492	1	0.302719	1	chrX:590250-591318
Ptr	-0.293109	1	-0.219583	1	chr2R:6195658-6196916
bun	0.158066	1	0.234403	1	chr2L:12545469-12546974
fra	0.378147	1	1.02696	0.188037	chr2R:12528749-12529779
geko	0.141853	1	0.369466	1	chr3L:18138075-18139990
lov	-0.44486	1	0.263335	1	chr2R:25098095-25098800
numb	0.196449	1	-0.195714	1	chr2L:9448046-9450218
Lim1	0.876904	0.210665	0.776892	0.051017	chrX:8805330-8807043
cnc	0.420851	1	0.201627	1	chr3R:23193015-23193972
croc	1.18391	0.00347413	-0.0399421	1	chr3L:21476194-21477245
hbn	1.38121	2.98723e-06	0.48439	0.111542	chr2R:20960615-20961746
jigr1	0.0509057	1	0.772941	0.200172	chr3R:25646892-25647507
slp1	0.831617	0.371643	0.699834	0.241145	chr2L:3825279-3826741
CG2930	-0.320844	1	-0.290309	1	chrX:3868762-3869710
Ptx1	0.696249	0.479055	0.338354	1	chr3R:30911997-30913085
bbg	-0.118931	1	-0.101796	1	chr3L:14448344-14448958
byn	1.02258	0.30304	0.157022	1	chr3L:11927119-11927893
disco	0.695853	0.00912662	0.996692	1.54562e-12	chrX:16216312-16217972
fkh	1.12771	2.16092e-06	1.03916	9.71747e-07	chr3R:28584918-28586781
rib	0.445864	1	0.683298	0.0484574	chr2R:19275221-19275962
tll	0.982645	0.00232955	1.08704	2.5276e-07	chr3R:30851699-30852582
sisA	1.40643	1.90931e-05	0.419537	0.399027	chrX:11321889-11323310
Corp	0.656051	1	-0.211003	1	chrX:8271108-8271973
beat-IIIc	0.559259	1	-0.394972	1	chr2L:17260415-17261113
ken

## Sheet: CBP-KD vs WT ATAC enhancers
marker_genes	CBPKD_vs_wt-undifferentiated_cells_log2foldchanges	CBPKD_vs_wt-undifferentiated_cells_pvals_adj	CBPKD_vs_wt-yolk_log2foldchanges	CBPKD_vs_wt-yolk_pvals_adj	enhancer_peaks
GEFmeso	0.175305	1	0.908073	1	chr2R:18568255-18569046
Mes2	0.780589	1	-1.19888	1	chr3L:22943258-22943944
NetA	-0.707058	1	-0.391388	1	chrX:14649351-14650189
sna	2.34472	3.40807e-08	1.66991	2.58559e-09	chr2L:15479413-15480254
stumps	-0.341882	1	0.0549842	1	chr3R:14589543-14590113
twi	-0.191668	1	-1.39536	1	chr2R:23049540-23050290
wgn	0.168447	1	-1.07457	1	chrX:18626866-18627815
zfh1	-0.260627	1	-1.23205	0.434374	chr3R:30754620-30755646
Abd-B	0.748119	1	0.199458	1	chr3R:16950732-16951893
Blimp-1	-0.841578	1	0.149514	1	chr3L:5646783-5648724
aos	-2.12247	0.65806	-2.19582	0.00466968	chr3L:16490690-16491716
hb	2.1311	0.000159617	0.240089	1	chr3R:8698994-8700019
ken	-2.37994	1	-1.17992	1	chr2R:23868658-23869272
rau	0.537241	1	0.536246	1	chr2L:5860176-5861404
salm	1.14455	0.121345	0.0312828	1	chr2L:11455156-11456308
Ance	-0.0519097	1	0.410357	1	chr2L:13903643-13905108
Doc1	0.83708	0.0907681	0.641446	0.148708	chr3L:9028885-9030154
Doc3	-0.0216547	1	-0.230355	1	chr3L:9002489-9003876
egr	-0.65431	1	-0.938395	1	chr2R:10082604-10083949
ush	0.514416	1	0.174724	1	chr2L:517872-519622
SoxN	-0.440455	1	0.289061	1	chr2L:8826626-8828591
brk	0.9872	0.65806	1.77583	9.9827e-07	chrX:7296826-7297505
mfas	0.309954	1	-1.76145	1	chr3R:11985846-11987248
sog	0.0306329	1	0.956463	0.00243124	chrX:15646417-15647743
vnd	0.678718	1	-0.233145	1	chrX:583728-584754
Ptr	-1.54932	1	-0.268697	1	chr2R:6182791-6183603
bun	0.207109	1	0.0584341	1	chr2L:12457103-12458953
fra	0.348088	1	0.632287	1	chr2R:12530399-12531191
lov	-1.58118	1	-0.471611	1	chr2R:25086786-25087167
numb	0.414215	1	-1.43181	1	chr2L:9461068-9462198
Lim1	2.32572	1	0.397409	1	chrX:8776297-8777354
cnc	1.94385	1	1.61159	1	chr3R:23211077-23211774
croc	0.832409	0.391776	0.0602485	1	chr3L:21479468-21480937
hbn	1.1886	1	0.174427	1	chr2R:20962177-20962719
jigr1	0.619825	1	-1.25619	0.00109899	chr3R:25632735-25633918
slp1	2.26717	0.000472422	1.1406	0.0595943	chr2L:3833547-3834485
bbg	0.868382	0.0928592	0.485949	0.784768	chr3L:14451642-14453477
byn	1.09453	0.030393	0.899079	0.122369	chr3L:11925014-11926061
disco	-0.618626	1	-0.38753	1	chrX:16204522-16205146
fkh	1.51573	1	1.60303	0.768866	chr3R:28588575-28589043
rib	1.39338	0.0197629	1.75887	6.71161e-05	chr2R:19272121-19273479
tll	0.475267	1	0.642028	1	chr3R:30853322-30853973
beat-IIIc	2.51433	0.829886	-0.406967	1	chr2L:17262257-17262900
ltl
Doc2	-0.0216547		-0.230355		chr3L:9002489-9003876
peb
l(1)sc
geko
CG2930
Ptx1
sisA
Corp
