# Supplementary material for: Chromatin landscape at cis-regulatory elements orchestrates cell fate decisions in early embryogenesis
Source: Nat Commun. 2025 Mar 27;16:3007. doi: 10.1038/s41467-025-57719-4 (PMC11950382; doi:10.1038/s41467-025-57719-4)
Supplement: Supplementary file 9 — Supplementary Data 7 [file 41467_2025_57719_MOESM9_ESM.xlsx]

## Sheet: Sheet1
BDSC	Transgene/allele	referred to as	Source	Experiment	Reference
33659	Valium 20 shRNA E(z) attP2	E(z)-KD	BDSC	RNAi KD of E(z)	(22) DOI: 10.1126/science.aam5339
36303	attP2 integration site	WT	BDSC	control line for RNAi KD	(22) DOI: 10.1126/science.aam5339
7063	matα4-GAL-VP16		BDSC	driveline to induce late oogenesis RNAi (~st. 3-4)
	Walium20 shRNA nej-3UTR-1 attp2	CBP-KD	Iovino lab	RNAi KD of CBP	(24) DOI: 10.1126/sciadv.adf2687
	w*;pDest-BDP-LacZw_VT27867 (Doc2)	VT27867, ctr	Iovino lab	control line for enhancer reporter assay
	w* ;pDest-BDP-LacZw_VT27870-(Doc2)	VT27870, ctr	Iovino lab	control line for enhancer reporter assay
	w*pDest-BDP-LacZw_VT50187-(Ptx1)	VT50192, ctr	Iovino lab	control line for enhancer reporter assay
	w* pDest-BDP-LacZw_VT50192-(Ptx-1)	VT50187, ctr	Iovino lab	control line for enhancer reporter assay
	w*;pDest-BDP-LacZw_VT27867-(Doc2); Valium 20 shRNA E(z)	VT27867, E(z)-KD	Iovino lab	enhancer reporter line containing the shE(z) for RNAi KD
	w*;pDest-BDP-LacZw_VT27870-(Doc2) ; Valium 20 shRNA E(z)	VT27870, E(z)-KD	Iovino lab	enhancer reporter line containing the shE(z) for RNAi KD
	w*; pDest-BDP-LacZw_VT50192-(Ptx1); Valium 20 shRNA E(z)	VT50192, E(z)-KD	Iovino lab	enhancer reporter line containing the shE(z) for RNAi KD
	w*;pDest-BDP-LacZw_VT50187-(Ptx1); Valium 20 shRNA E(z)	VT50187, E(z)-KD	Iovino lab	enhancer reporter line containing the shE(z) for RNAi KD
	w*;pDest-BDP-LacZw_VT27867-(Doc2); Walium20 shRNA nej-3UTR-1	VT27867, CBP-KD	Iovino lab	enhancer reporter line containing the shCBP for RNAi KD
	w*;pDest-BDP-LacZw_VT27870-(Doc2); Walium20 shRNA nej-3UTR-1	VT27870, CBP-KD	Iovino lab	enhancer reporter line containing the shCBP for RNAi KD
	w*;pDest-BDP-LacZw_VT50192-(Ptx1); Walium20 shRNA nej-3UTR-1	VT50192, CBP-KD	Iovino lab	enhancer reporter line containing the shCBP for RNAi KD
	w*;pDest-BDP-LacZw_VT50187-(Ptx1); Walium20 shRNA nej-3UTR-1	VT50187, CBP-KD	Iovino lab	enhancer reporter line containing the shCBP for RNAi KD
