# Supplementary material for: Chromatin landscape at cis-regulatory elements orchestrates cell fate decisions in early embryogenesis
Source: Nat Commun. 2025 Mar 27;16:3007. doi: 10.1038/s41467-025-57719-4 (PMC11950382; doi:10.1038/s41467-025-57719-4)
Supplement: Supplementary file 10 — Supplementary Data 8 [file 41467_2025_57719_MOESM10_ESM.xlsx]

## Sheet: Sheet1
Antigen	Host species	Manufacturer, catalogue number	Lot-Nr.	Experiment	dilution
H3K27me3	rabbit	Diagenode, C15410195	A1811-001P	CUT&Tag	1 μg
H3K27ac	rabbit	Duagenode, C15410196	A1723-041D	CUT&Tag	1 μg
H3K27me3	rabbit	Thomas Jenuwein Lab	(22) DOI: 10.1126/science.aam5339	IF	1:200
H3K27ac	mouse	Wako, 306-34849 (Clone MABI0309)	11003	IF	1:200
H3	mouse	Active Motif, 39763	13421026	CUT&Tag	1 μg
CBP	mouse	Yuri Schwartz Lab		CUT&Tag	3 μg
Zelda	rabbit	Melissa Harrison Lab	(96) https://doi.org/10.1016/j.ydbio.2010.06.026	CUT&Tag	5 μL
GAF	rabbit	Maxim Erokhin and Daria Chetverina	(97) https://www.pnas.org/doi/10.1073/pnas.1515276112	CUT&Tag	1 μg
RNAPII-S5P	mouse	Abcam, ab5131	1093785-1	CUT&Tag	1 μg
RNAPII-S2P	mouse	Abcam, ab5095	1086876-3	CUT&Tag	1 μg
BRD4	rabbit	Renato Paro Lab		CUT&Tag	3 μL
rabbit anti mouse	rabbit	Abcam, ab46540	GR3396095-1	CUT&Tag	1 μg
guinea pig anti rabbit	guinea pig	antibodies online, ABIN101961	NE-200-032202	CUT&Tag	1 μg
rabbit IgG (H+L)	goat	Molecular Probes by ThermoScientific, A11070	1775509	IF	1:500
mouse IgG (H+L)	goat	Molecular Probes by ThermoScientific, A21425	1874003A	IF	1:500
