# Supplementary material for: Chromatin landscape at cis-regulatory elements orchestrates cell fate decisions in early embryogenesis
Source: Nat Commun. 2025 Mar 27;16:3007. doi: 10.1038/s41467-025-57719-4 (PMC11950382; doi:10.1038/s41467-025-57719-4)
Supplement: Supplementary file 11 — Supplementary Data 9 [file 41467_2025_57719_MOESM11_ESM.xlsx]

## Sheet: Sheet1
Sample	nFeature	nCount	Fraction reads in peaks	Nucleosome signal	TSS enrichment
WT rep.1	200	500	0.6	1.2	1.4
WT rep.2	300	500	0.85	1.2	1.2
E(z)-KD rep1	200	500	0.6	1.5	1
E(z)-KD rep2	500	500	0.8	1.5	1
CBP-KD rep1	200	500	0.6	1.2	1
CBP-KD rep2	50	200	0.75	1.2	1
