# Supplementary material for: Chromatin landscape at cis-regulatory elements orchestrates cell fate decisions in early embryogenesis
Source: Nat Commun. 2025 Mar 27;16:3007. doi: 10.1038/s41467-025-57719-4 (PMC11950382; doi:10.1038/s41467-025-57719-4)
Supplement: Supplementary file 14 — Source Data [file 41467_2025_57719_MOESM14_ESM.xlsx]

## Sheet: Figure 2i
DEseq2 ZGA vs Before ZGA
gene	log2FoldChange	pvalue	padj
CG42381	-23.851	1.82459e-22	4.91282e-22
CG33502	-21.5484	2.71523e-05	4.40693e-05
snRNA:U2:38ABa	-20.7179	5.49343e-05	8.76761e-05
CG9926	-10.0469	1.99094e-17	4.78985e-17
CG32500	-9.56606	4.75907e-10	9.3147e-10
Cyp6a19	-8.751	1.08252e-205	4.42322e-204
CG8159	-8.57549	3.40263e-13	7.35765e-13
Tsp42Ef	-8.45701	2.0495e-31	6.63291e-31
CG8180	-7.94549	0	0
CG10344	-7.7826	4.55894e-20	1.16891e-19
CG12123	-7.76801	3.13523e-20	8.0771e-20
CG31743	-7.7052	0.000535502	0.000805767
CG4476	-7.69872	2.27954e-156	5.12697e-155
CG17896	-7.65046	7.85561e-111	9.50084e-110
CG10960	-7.64625	1.3273e-233	7.52089e-232
CG4842	-7.59327	2.33414e-10	4.61607e-10
GstD1	-7.57829	0	0
CG6126	-7.55708	2.60171e-19	6.54319e-19
dhd	-7.42777	0	0
CG31075	-7.38196	8.14367e-51	3.70712e-50
sqz	-7.32842	6.31726e-89	5.43995e-88
CG14545	-7.08645	4.94678e-81	3.70323e-80
CG45084	-7.05984	6.08251e-71	3.89889e-70
cort	-7.05955	1.32511e-81	1.00595e-80
stet	-7.04372	1.4431e-197	5.38199e-196
CG9547	-7.03015	3.4098e-37	1.23311e-36
yin	-6.99245	0	0
CG15093	-6.99161	8.29752e-101	8.63077e-100
D19A	-6.95567	4.67124e-121	6.70984e-120
CG2129	-6.88247	4.85129e-69	3.01179e-68
cbt	-6.86157	1.19469e-39	4.49806e-39
CG6927	-6.81924	6.16793e-231	3.31195e-229
Dhfr	-6.79911	1.29242e-15	2.98136e-15
CG33056	-6.7897	1.68429e-11	3.46383e-11
QC	-6.72654	3.0359e-125	4.60595e-124
CG3902	-6.72334	5.86485e-248	3.93137e-246
Got2	-6.71925	0	0
GstO3	-6.70445	7.17136e-08	1.30222e-07
CG7966	-6.69955	2.51364e-19	6.32946e-19
alpha-Est10	-6.67906	1.6477e-08	3.06749e-08
CG15047	-6.67835	2.83725e-19	7.12509e-19
CG11883	-6.66235	2.24436e-54	1.08525e-53
CG3566	-6.65589	2.2769e-41	8.83871e-41
CG14882	-6.6073	7.94848e-63	4.43765e-62
Gapdh2	-6.59912	0	0
Adh	-6.56672	0	0
CG9265	-6.56601	6.71144e-114	8.51887e-113
CG6770	-6.50626	5.48869e-63	3.07438e-62
CG8321	-6.49152	1.92257e-83	1.50175e-82
CG42514	-6.43176	2.09279e-66	1.25226e-65
cdc14	-6.42801	9.92552e-167	2.53224e-165
Rbpn-5	-6.39835	2.09924e-84	1.67808e-83
CG2556	-6.37725	3.03127e-125	4.60574e-124
CG33964	-6.37702	5.52516e-05	8.8155e-05
CG14931	-6.33686	2.49971e-130	4.06937e-129
Snx1	-6.3296	7.36491e-137	1.28898e-135
mtrm	-6.32166	2.06397e-251	1.44987e-249
Tpi	-6.29467	0	0
CG9896	-6.26798	2.60821e-100	2.69655e-99
CG4991	-6.25464	8.8352e-267	7.0792e-265
wkd	-6.22987	9.96308e-91	8.86222e-90
CG30503	-6.20995	0.106511	0.130605
Aldh	-6.12571	1.12698e-259	8.49879e-258
CG13741	-6.11976	1.41064e-52	6.65479e-52
CG17544	-6.06726	8.67847e-37	3.10668e-36
mus301	-6.05912	3.39032e-149	6.9962e-148
GstE6	-6.0535	1.36627e-43	5.48005e-43
Ork1	-6.03826	0	0
CG7429	-6.00048	4.72263e-12	9.88274e-12
CG9065	-5.93364	2.18435e-19	5.5084e-19
aft	-5.93004	1.18495e-97	1.18564e-96
CG30159	-5.92349	7.17186e-77	5.06924e-76
CG12811	-5.9109	1.4403e-42	5.66401e-42
CG18048	-5.91049	1.05413e-18	2.61517e-18
Sclp	-5.90352	5.73031e-12	1.19524e-11
Jheh2	-5.8756	1.76714e-165	4.40969e-164
CG43107	-5.86638	1.60127e-06	2.75686e-06
CG1749	-5.86017	2.45753e-127	3.83629e-126
CG10340	-5.85309	5.38076e-46	2.23784e-45
mos	-5.85298	3.31465e-135	5.67531e-134
Coq2	-5.84609	2.03881e-88	1.74833e-87
cbs	-5.84386	7.45057e-107	8.49034e-106
IP3K1	-5.8246	1.05382e-44	4.2957e-44
gammaTub37C	-5.81031	1.33482e-202	5.18557e-201
Alg10	-5.80668	1.06927e-72	7.04329e-72
CG15771	-5.77205	2.20952e-267	1.78432e-265
CG6638	-5.76819	2.68892e-87	2.26231e-86
Mdh2	-5.76183	0	0
CG6084	-5.75264	2.48404e-89	2.15353e-88
GIIIspla2	-5.73329	7.33012e-34	2.4976e-33
fs(1)Ya	-5.70286	0	0
CG32795	-5.69809	9.9964e-80	7.37046e-79
CG7386	-5.69699	4.41361e-18	1.07956e-17
Trx-2	-5.68891	0	0
aret	-5.64025	0	0
CG31689	-5.63123	4.08885e-221	2.00647e-219
CG3603	-5.62106	1.39589e-26	4.09855e-26
CG13005	-5.59789	7.38161e-124	1.10038e-122
Mctp	-5.57635	7.08176e-115	9.17053e-114
CG10254	-5.57151	0	0
CG7922	-5.5411	1.02131e-89	8.93734e-89
Uch	-5.53709	6.96331e-189	2.31869e-187
ras	-5.50703	0	0
exu	-5.50661	0	0
CG6613	-5.50519	2.64228e-98	2.67514e-97
Cht2	-5.48719	2.28855e-156	5.13596e-155
PGRP-LD	-5.47632	1.26511e-15	2.91901e-15
CG10959	-5.4674	4.97882e-71	3.19542e-70
Hayan	-5.44753	2.32232e-17	5.57922e-17
Ipod	-5.44544	2.10699e-09	4.04667e-09
CG3548	-5.43639	8.53505e-140	1.54112e-138
CG15820	-5.43026	9.12845e-34	3.10313e-33
bip1	-5.41295	6.12671e-97	6.03028e-96
Jabba	-5.41184	1.93014e-163	4.65776e-162
Jheh3	-5.40355	3.67054e-27	1.09021e-26
beta4GalNAcTA	-5.39926	3.67729e-82	2.8103e-81
CG16711	-5.39514	1.59757e-175	4.68134e-174
fs(1)M3	-5.39394	0	0
bgm	-5.39078	0	0
alphaTub67C	-5.3837	0	0
CG33156	-5.3732	0	0
Pld	-5.36577	0	0
CG9149	-5.36083	1.50616e-115	1.9703e-114
CG6812	-5.35461	3.53607e-66	2.10603e-65
CG6967	-5.35198	1.12677e-175	3.32074e-174
CG14131	-5.34602	9.79862e-06	1.62508e-05
CG17734	-5.34403	2.33479e-126	3.60084e-125
CG2061	-5.34272	1.38792e-107	1.59759e-106
dmGlut	-5.33915	0	0
CG5285	-5.33832	1.07829e-15	2.49244e-15
Exn	-5.31365	3.65068e-101	3.81665e-100
CG4239	-5.31113	6.69408e-21	1.74871e-20
Fibp	-5.31064	5.69689e-50	2.55476e-49
CG10932	-5.30318	3.39157e-172	9.37572e-171
Evi5	-5.30253	2.22972e-193	7.77825e-192
CG9870	-5.29701	7.27694e-23	1.97859e-22
CG31249	-5.28787	8.96874e-75	6.07954e-74
slif	-5.28043	0	0
aralar1	-5.27432	1.70125e-183	5.41863e-182
CG4594	-5.26043	8.18652e-24	2.26432e-23
PGRP-LE	-5.24695	4.20878e-64	2.41687e-63
CycJ	-5.23	2.53612e-111	3.10758e-110
CG8331	-5.21971	3.27953e-165	8.0853e-164
CG8080	-5.19108	7.74538e-44	3.11761e-43
CG15362	-5.18671	9.67992e-28	2.91307e-27
CG12883	-5.18587	1.63775e-59	8.60488e-59
CG7322	-5.18539	1.9061e-20	4.9366e-20
CG5194	-5.1792	1.52381e-111	1.88747e-110
CG17658	-5.17186	3.21178e-54	1.54648e-53
Jafrac1	-5.16742	2.71944e-292	2.76144e-290
Duox	-5.1609	1.30668e-246	8.42848e-245
CG7091	-5.13237	3.55315e-160	8.28206e-159
CG6180	-5.12619	2.32084e-49	1.02819e-48
l(1)G0469	-5.12065	1.01966e-64	5.9183e-64
CG13698	-5.11681	2.26877e-54	1.09654e-53
HLH106	-5.11099	1.28929e-246	8.36894e-245
C1GalTA	-5.09924	6.20337e-100	6.38132e-99
CG34150	-5.08834	1.01013e-06	1.75383e-06
escl	-5.07211	9.9489e-69	6.14674e-68
Tomosyn	-5.06475	9.70661e-252	6.91326e-250
del	-5.05143	3.65133e-194	1.29578e-192
olf186-M	-5.04366	1.76812e-180	5.47851e-179
CG13850	-5.01045	5.25332e-117	7.03368e-116
vib	-5.00881	1.8867e-129	3.01872e-128
clos	-5.00652	3.6157e-286	3.53168e-284
CG3164	-5.00272	6.93234e-78	4.96842e-77
p38b	-4.9972	2.03198e-129	3.2461e-128
CG34195	-4.99322	2.62307e-43	1.04556e-42
dl	-4.97114	6.54679e-195	2.39799e-193
Cyp311a1	-4.96837	7.43584e-05	0.000117815
CG1774	-4.92501	3.77262e-43	1.49679e-42
CG18262	-4.92062	5.17338e-43	2.04937e-42
Fen1	-4.91148	1.81477e-104	1.99275e-103
CG9609	-4.90625	5.81544e-122	8.46003e-121
CG4496	-4.9043	1.28164e-33	4.341e-33
Hsp26	-4.89186	0	0
rev7	-4.88586	8.44262e-13	1.80616e-12
CG11655	-4.8767	2.8692e-92	2.63442e-91
CG11178	-4.85626	1.05351e-196	3.90063e-195
CG14516	-4.84869	0	0
GstD3	-4.83036	1.82113e-26	5.32729e-26
CG17202	-4.81895	3.90484e-100	4.02898e-99
CG5611	-4.81122	6.45939e-28	1.95248e-27
nmdyn-D6	-4.80963	1.05695e-37	3.86319e-37
stai	-4.80687	4.58284e-157	1.04216e-155
CDC45L	-4.80491	0	0
Gtp-bp	-4.80022	8.02522e-189	2.66365e-187
CG1663	-4.79267	4.15296e-60	2.20459e-59
SLC5A11	-4.79068	1.09651e-108	1.2823e-107
Hnf4	-4.78746	1.1637e-211	5.07868e-210
CG15100	-4.77693	2.90572e-201	1.11615e-199
CG7777	-4.75577	4.36852e-303	4.76633e-301
CG14440	-4.7415	2.51015e-109	2.97619e-108
Tsp74F	-4.74133	6.57316e-166	1.65231e-164
CG18190	-4.74026	4.7049e-247	3.11312e-245
CG5805	-4.73242	2.74908e-129	4.37125e-128
CG7745	-4.73159	7.35557e-168	1.89069e-166
mtm	-4.72679	7.81001e-131	1.27547e-129
CG6293	-4.72128	1.61369e-232	8.89787e-231
CG18853	-4.71849	0.309143	0.35209
Ets97D	-4.71332	4.05029e-89	3.49662e-88
Orc4	-4.71224	1.20953e-87	1.02435e-86
CG5010	-4.70464	1.74537e-169	4.6616e-168
CG8112	-4.70229	2.79254e-101	2.92546e-100
zpg	-4.70214	0	0
CG8089	-4.68361	9.70226e-48	4.17918e-47
Rab9	-4.67707	1.55199e-33	5.24974e-33
nod	-4.66554	6.67164e-297	6.91155e-295
mge	-4.65904	2.06248e-119	2.87012e-118
orb	-4.65243	0	0
Nbr	-4.65144	2.05189e-238	1.24522e-236
CAHbeta	-4.65074	1.73795e-31	5.64064e-31
srl	-4.6498	5.34665e-303	5.77213e-301
vas	-4.64623	0	0
Cep97	-4.6347	7.74739e-118	1.05381e-116
CG34132	-4.60956	9.16073e-65	5.32007e-64
CG7550	-4.60835	9.71674e-22	2.57973e-21
CG4789	-4.60695	2.35976e-55	1.15909e-54
CG14814	-4.60608	0	0
fok	-4.59108	8.52136e-140	1.54112e-138
CG8323	-4.58878	1.6159e-15	3.71419e-15
png	-4.58461	5.92738e-96	5.75675e-95
CG9987	-4.57777	4.18649e-86	3.44872e-85
Oseg1	-4.56352	1.0429e-174	3.00449e-173
CG13813	-4.56286	0.000225883	0.000348421
CG8001	-4.55565	1.63094e-145	3.22913e-144
CG12384	-4.54976	5.57849e-55	2.72054e-54
CG1598	-4.54278	2.47107e-124	3.71059e-123
lap	-4.53751	0	0
Bx	-4.53698	1.43998e-164	3.5163e-163
CG1890	-4.52455	2.73629e-69	1.70598e-68
Ntmt	-4.52228	4.18279e-59	2.1787e-58
Hsp27	-4.52117	6.24395e-248	4.15831e-246
CG6287	-4.51545	8.47121e-132	1.3968e-130
mmy	-4.50679	3.30155e-203	1.29735e-201
mus312	-4.50285	5.2348e-30	1.65398e-29
l(3)02640	-4.5002	0	0
Cyp6t1	-4.49727	7.74553e-50	3.46589e-49
kat80	-4.4963	1.36283e-287	1.35701e-285
ACC	-4.48948	0	0
PyK	-4.48167	1.19398e-235	6.95767e-234
CG6308	-4.47948	1.23248e-12	2.62356e-12
Mocs1	-4.47479	9.25324e-34	3.14451e-33
CG4267	-4.47134	4.62143e-130	7.49959e-129
CG17698	-4.46321	3.20849e-219	1.53768e-217
CG45071	-4.46301	2.72333e-148	5.54176e-147
ste14	-4.45895	7.70678e-83	5.96984e-82
CG3626	-4.45513	1.11186e-189	3.72653e-188
CG15117	-4.44049	0.000675981	0.00100959
CG7231	-4.43918	1.06712e-32	3.55453e-32
CG6428	-4.43762	7.79538e-126	1.19328e-124
DppIII	-4.42038	0	0
Hr39	-4.41476	1.99471e-165	4.96546e-164
CG5118	-4.40595	7.62797e-75	5.17753e-74
Brca2	-4.40387	1.10707e-203	4.41795e-202
cutlet	-4.40285	3.93236e-123	5.80292e-122
cib	-4.39483	0	0
CG1628	-4.38328	1.73529e-12	3.68318e-12
CanA-14F	-4.38006	0	0
mus101	-4.37759	1.01609e-181	3.18686e-180
CG8026	-4.37098	2.63157e-10	5.19426e-10
CG3011	-4.3622	1.41323e-224	7.10497e-223
CG7255	-4.35945	3.213e-92	2.94745e-91
cyc	-4.35463	7.29646e-92	6.66362e-91
CG4238	-4.348	1.78957e-172	5.01471e-171
Dip-B	-4.34773	0	0
gnu	-4.34529	7.24038e-96	7.01203e-95
CG10184	-4.32601	2.15578e-08	4.00175e-08
CG17292	-4.32529	1.32422e-89	1.15486e-88
pes	-4.32505	9.17321e-247	5.99238e-245
Mitf	-4.31408	1.42314e-232	7.93244e-231
CG7627	-4.30692	8.08394e-251	5.56436e-249
Nacalpha	-4.30111	0	0
Klp68D	-4.30097	1.27393e-228	6.63219e-227
APC7	-4.2979	1.52488e-264	1.19383e-262
CG12024	-4.29503	2.20753e-113	2.77797e-112
CG17209	-4.29164	3.21793e-212	1.41644e-210
CG11418	-4.28907	1.30689e-101	1.3719e-100
osk	-4.28576	0	0
Men-b	-4.28128	2.55445e-232	1.40099e-230
ttk	-4.28069	1.29364e-209	5.59814e-208
Vps16B	-4.27625	5.58181e-45	2.28897e-44
CG9641	-4.27511	1.63938e-184	5.25421e-183
RhoGAP68F	-4.27353	8.71395e-125	1.3162e-123
AMPdeam	-4.27257	9.45305e-135	1.60249e-133
CG5414	-4.26875	3.35396e-67	2.027e-66
CG1516	-4.26753	8.03241e-231	4.26841e-229
Msh6	-4.26448	2.01134e-207	8.35153e-206
CG2614	-4.24775	2.38894e-116	3.15735e-115
CG8360	-4.24535	9.47145e-18	2.29481e-17
CG7920	-4.24361	3.35677e-238	2.02512e-236
DNApol-delta	-4.24151	3.53153e-278	3.17714e-276
stil	-4.23015	4.48653e-50	2.01904e-49
CG11899	-4.22559	5.88032e-143	1.13149e-141
CG9531	-4.22477	6.34592e-37	2.28124e-36
CG7857	-4.22439	2.92007e-64	1.68532e-63
hoip	-4.21688	1.57904e-140	2.91795e-139
UGP	-4.21433	1.42078e-281	1.31275e-279
CG12096	-4.2056	7.89482e-105	8.72513e-104
CG15602	-4.20483	8.01678e-48	3.45899e-47
trc	-4.20368	1.09576e-137	1.9376e-136
CG13088	-4.2034	1.02887e-45	4.26176e-45
CG9376	-4.19918	3.32862e-84	2.64228e-83
Irk1	-4.19598	4.69305e-60	2.48873e-59
CG5044	-4.18985	8.29767e-187	2.70162e-185
CG15011	-4.18825	5.391e-121	7.72208e-120
CG30491	-4.18613	1.57752e-20	4.09285e-20
shu	-4.18376	1.66355e-91	1.50985e-90
SCAR	-4.18242	5.08255e-198	1.91642e-196
fs(1)N	-4.18226	0	0
AP-2alpha	-4.17416	5.1303e-168	1.32535e-166
ebd1	-4.17183	3.8526e-99	3.92766e-98
Rab21	-4.16463	2.63079e-55	1.28974e-54
Adhr	-4.15938	0.140736	0.16969
HipHop	-4.15289	8.69704e-268	7.07912e-266
CG30401	-4.15058	0.000623062	0.000933409
CG3652	-4.14969	3.72811e-60	1.98112e-59
CG11164	-4.14761	5.98177e-130	9.69179e-129
mxt	-4.14544	1.22426e-235	7.09379e-234
CG6928	-4.14278	1.29322e-128	2.0468e-127
mlt	-4.13528	8.17513e-111	9.87564e-110
CG3630	-4.13337	2.77893e-82	2.13488e-81
POSH	-4.12152	4.95547e-165	1.21587e-163
CG10527	-4.10936	2.76317e-193	9.60647e-192
Tpc1	-4.10828	4.00584e-95	3.83603e-94
Pex11	-4.10531	3.05432e-87	2.56763e-86
cu	-4.0913	4.48058e-91	4.03095e-90
CG9917	-4.08617	6.4035e-160	1.48921e-158
CG3267	-4.0857	2.03665e-136	3.53434e-135
CG3368	-4.07419	2.06089e-226	1.04636e-224
sut1	-4.05882	6.99783e-130	1.13201e-128
Hcs	-4.05338	9.29829e-192	3.17877e-190
CG4753	-4.05266	4.97401e-122	7.24623e-121
Grip84	-4.03618	0	0
CG6401	-4.03498	4.40068e-86	3.61936e-85
CG17646	-4.03265	3.19942e-29	9.93439e-29
CG12945	-4.03215	1.60063e-118	2.19173e-117
rdgB	-4.03149	0	0
CG8298	-4.03061	5.94422e-216	2.75855e-214
CG12592	-4.02935	3.82558e-06	6.46485e-06
CG13004	-4.02826	5.89454e-91	5.26606e-90
CG42271	-4.01205	4.22779e-124	6.32995e-123
Dhc98D	-4.00941	0.000461504	0.000696672
Hr78	-4.0072	5.92557e-190	1.9991e-188
l(2)gd1	-4.00638	4.9324e-169	1.30378e-167
CG32736	-4.00587	0.141074	0.170058
CG12065	-4.00476	1.13646e-61	6.20966e-61
Dhc64C	-3.99446	3.51479e-170	9.48623e-169
Drp1	-3.99236	1.11514e-245	7.05982e-244
nopo	-3.98487	1.79389e-89	1.55916e-88
Hsp83	-3.97196	2.5579e-190	8.65802e-189
Kap3	-3.97062	0	0
Calx	-3.96692	0	0
didum	-3.95907	0	0
CG12520	-3.95771	5.38589e-07	9.46337e-07
CG10133	-3.94916	1.33665e-71	8.64899e-71
Pgd	-3.94734	4.19056e-211	1.82112e-209
ovo	-3.94566	4.05166e-306	4.51672e-304
Gs1l	-3.94237	4.16041e-101	4.34513e-100
CG45083	-3.94133	0.119792	0.14593
CG2789	-3.93382	1.57672e-80	1.17435e-79
P32	-3.93282	5.14047e-134	8.62858e-133
CG30100	-3.93189	0.435857	0.482581
grsm	-3.93101	6.99489e-219	3.32128e-217
vig2	-3.93009	7.39912e-231	3.95236e-229
CG6163	-3.92951	4.71107e-46	1.9625e-45
Myt1	-3.92308	6.65299e-138	1.17846e-136
sle	-3.91654	1.67954e-229	8.8335e-228
yl	-3.91593	3.67845e-208	1.54615e-206
fz4	-3.91548	4.67572e-251	3.26219e-249
CG6567	-3.89974	8.49995e-79	6.17827e-78
CG13175	-3.8985	0.00805303	0.0111385
CG5151	-3.8955	8.09428e-152	1.71165e-150
Hira	-3.89227	1.7204e-262	1.31675e-260
inaF-A	-3.88936	0.181202	0.214845
Cerk	-3.88854	1.15967e-187	3.81205e-186
CG5568	-3.88588	2.66726e-169	7.1053e-168
mtSSB	-3.88513	4.55232e-70	2.87669e-69
CG31176	-3.88201	0.00273421	0.00392307
CG33977	-3.8814	3.12111e-15	7.11335e-15
CG14200	-3.87617	1.61502e-218	7.63301e-217
CG1640	-3.87492	0	0
CG6276	-3.87263	1.40947e-116	1.87734e-115
Rab18	-3.8726	2.97189e-44	1.20331e-43
snz	-3.87237	0	0
Hsp60	-3.86095	0	0
Phb2	-3.86049	1.81016e-251	1.28034e-249
CG45085	-3.85883	0.00444221	0.00628467
CG31548	-3.84153	2.20885e-81	1.66328e-80
GstD2	-3.83276	0.00719427	0.00999383
CG3940	-3.82455	8.03902e-50	3.59408e-49
CG5706	-3.81943	5.42662e-157	1.23131e-155
crol	-3.81789	1.30414e-243	8.15563e-242
Syx16	-3.815	7.86956e-60	4.15604e-59
Acsl	-3.81481	1.71429e-145	3.38763e-144
Ccs	-3.80254	1.11003e-31	3.61181e-31
CG9706	-3.79897	2.20236e-100	2.28155e-99
CG11779	-3.79804	8.5167e-110	1.01922e-108
CG6178	-3.79417	2.78694e-169	7.40488e-168
CG9902	-3.7891	2.12915e-76	1.48751e-75
DNApol-eta	-3.77823	2.12225e-188	6.99865e-187
CG9752	-3.7701	6.07879e-119	8.37958e-118
CG11122	-3.76771	4.53894e-53	2.15516e-52
WRNexo	-3.76684	1.06974e-69	6.70616e-69
CG9911	-3.76667	5.32859e-180	1.64608e-178
ade5	-3.76578	4.82088e-183	1.53074e-181
CR43964	-3.76253	0.0223482	0.0297628
CG42708	-3.75871	9.71497e-13	2.07317e-12
Ugt86Da	-3.75583	3.40557e-73	2.26214e-72
CG13255	-3.74698	0.0075368	0.0104512
ptr	-3.7466	2.95168e-193	1.02272e-191
iPLA2-VIA	-3.74428	1.56979e-236	9.19986e-235
dap	-3.74358	0	0
abo	-3.73983	1.34048e-108	1.56226e-107
Swip-1	-3.73971	1.81905e-96	1.78017e-95
CG12795	-3.73895	9.78318e-204	3.91939e-202
Pgi	-3.73774	0	0
CG40042	-3.73589	8.78268e-251	6.00501e-249
CG32152	-3.73214	0.000119725	0.000187983
Ipk2	-3.73162	7.67956e-119	1.05578e-117
E23	-3.72946	9.61574e-223	4.7413e-221
FKBP59	-3.72449	8.85825e-232	4.80689e-230
l(2)k10201	-3.72405	3.47836e-23	9.51054e-23
CG7208	-3.7219	2.11155e-208	8.91195e-207
Prat	-3.71879	1.60321e-214	7.24341e-213
CG5660	-3.7142	7.22768e-95	6.90196e-94
Pi3K21B	-3.70992	5.3412e-232	2.91379e-230
Cyp6a17	-3.70739	6.05653e-24	1.68108e-23
Ctf4	-3.70369	9.25352e-144	1.79403e-142
fu12	-3.70276	2.43727e-84	1.94527e-83
CG17801	-3.6986	7.29102e-06	1.21727e-05
debcl	-3.68793	5.02561e-233	2.83201e-231
CG17294	-3.68407	2.47482e-21	6.5232e-21
CG9855	-3.67839	5.62369e-209	2.39322e-207
Pxt	-3.67516	8.82315e-205	3.56261e-203
bbx	-3.67078	4.3394e-51	1.98949e-50
CG3353	-3.67075	2.70767e-36	9.63562e-36
Pka-R2	-3.67056	7.09104e-103	7.56771e-102
RpA-70	-3.67013	5.43973e-104	5.91622e-103
Gk	-3.66953	2.8109e-90	2.48095e-89
mRpL38	-3.66695	1.32444e-117	1.79201e-116
p38a	-3.66294	2.41967e-87	2.03745e-86
Synj	-3.65999	7.05709e-195	2.56658e-193
CG6745	-3.65854	4.54562e-149	9.34267e-148
Rca1	-3.65279	3.6727e-252	2.63407e-250
CG3032	-3.65019	6.93146e-22	1.84599e-21
Gclc	-3.649	9.90824e-166	2.48457e-164
CG13671	-3.64887	1.4188e-91	1.29229e-90
CG12018	-3.64716	9.00239e-116	1.18067e-114
twf	-3.64641	3.99896e-140	7.31075e-139
CG11309	-3.64548	7.85334e-46	3.26088e-45
CG11403	-3.64412	1.44447e-166	3.66831e-165
CG2118	-3.63263	1.90555e-162	4.5662e-161
glec	-3.63113	5.202e-76	3.60728e-75
Irbp	-3.62583	2.87544e-203	1.13425e-201
Ahcy13	-3.62269	0	0
CG42388	-3.61854	0	0
zyd	-3.61399	3.40329e-156	7.60439e-155
CG3529	-3.61062	1.15942e-123	1.72333e-122
Aats-trp	-3.60064	2.78082e-194	9.9028e-193
unc-45	-3.59994	3.48485e-115	4.54715e-114
Mis12	-3.59755	5.81424e-23	1.58466e-22
Sply	-3.58812	1.28478e-144	2.51464e-143
Tsp42Ea	-3.58393	1.80589e-11	3.71019e-11
CG12107	-3.58307	2.63057e-76	1.83406e-75
Galphaf	-3.58199	6.38853e-06	1.06938e-05
Bzd	-3.57391	6.79688e-98	6.83995e-97
CG4562	-3.56556	6.50758e-186	2.10542e-184
egl	-3.56523	1.54799e-214	7.02486e-213
MCPH1	-3.56317	1.1917e-141	2.25085e-140
pinta	-3.56211	8.3066e-17	1.97296e-16
CR44704	-3.56111	0.0355704	0.0463192
qua	-3.55859	5.01885e-200	1.92065e-198
RfC4	-3.55503	1.13131e-168	2.95235e-167
CG1665	-3.54941	1.55335e-48	6.785e-48
crq	-3.54788	1.97814e-203	7.83314e-202
ksh	-3.54723	1.23445e-29	3.86698e-29
La	-3.54593	2.23058e-178	6.68914e-177
Hmgs	-3.54515	1.93645e-208	8.20669e-207
mim	-3.54212	2.65962e-165	6.58866e-164
Hmt-1	-3.54028	2.718e-164	6.60563e-163
rux	-3.54026	1.92844e-114	2.4661e-113
CG8272	-3.53981	3.75276e-125	5.67675e-124
Dhpr	-3.53325	6.3647e-117	8.51061e-116
CG5021	-3.53299	3.38461e-100	3.49573e-99
prel	-3.53291	4.04992e-158	9.27142e-157
nos	-3.53208	0	0
CG42498	-3.53044	0.138254	0.166992
yem	-3.52842	0	0
CG15717	-3.52818	5.50053e-25	1.55968e-24
CG5147	-3.52807	3.43268e-117	4.6141e-116
CG7878	-3.52773	1.52936e-133	2.55457e-132
His1:CG33837	-3.52606	0.493499	0.540336
Hexo2	-3.52013	1.16842e-82	9.03037e-82
spz	-3.51397	1.49059e-166	3.7747e-165
Ocrl	-3.5132	6.34772e-190	2.1345e-188
CG7441	-3.51106	5.35145e-94	5.05381e-93
Ggt-1	-3.50722	9.67927e-270	8.07078e-268
p24-1	-3.50511	4.03099e-115	5.2531e-114
mthl5	-3.50129	6.00741e-35	2.08925e-34
Npl4	-3.49629	1.5828e-137	2.78921e-136
CG17712	-3.49512	3.39129e-96	3.30618e-95
Tapdelta	-3.49306	3.35043e-152	7.12905e-151
CG33506	-3.4922	6.66659e-72	4.34663e-71
Alas	-3.48623	4.09796e-111	4.99153e-110
fabp	-3.48595	4.49843e-204	1.80925e-202
Cyp6a9	-3.4798	1.89128e-06	3.24581e-06
Klc	-3.47948	5.25314e-91	4.70534e-90
CG3808	-3.47506	6.63102e-139	1.1848e-137
ORMDL	-3.47301	6.89967e-65	4.01606e-64
CR17567	-3.4676	0.0150462	0.0203661
CG34116	-3.46233	1.60112e-35	5.63136e-35
LSm1	-3.4623	7.48009e-36	2.64811e-35
CG9674	-3.46179	1.71727e-275	1.50533e-273
P5cr	-3.4551	8.18688e-75	5.55321e-74
CG14721	-3.45501	3.71989e-41	1.43695e-40
CG2982	-3.45461	1.42926e-138	2.5493e-137
CG11851	-3.45235	9.19322e-148	1.85237e-146
CG16833	-3.45197	1.59403e-228	8.21524e-227
CG10194	-3.44999	3.7147e-44	1.50288e-43
armi	-3.44731	4.57907e-145	8.99674e-144
Ssb-c31a	-3.44608	1.2087e-68	7.45872e-68
CG7609	-3.44443	1.68602e-199	6.42817e-198
CG10445	-3.44398	5.20654e-115	6.76784e-114
CG7272	-3.44246	1.90466e-20	4.93413e-20
CG4972	-3.43809	2.91061e-270	2.44682e-268
mei-P26	-3.4352	0	0
CG1407	-3.43227	2.36627e-164	5.76448e-163
Cf2	-3.43027	2.96682e-97	2.93988e-96
l(2)k05819	-3.42852	1.17988e-219	5.68116e-218
RhoGAP92B	-3.42645	0	0
Men	-3.42194	2.71333e-152	5.80958e-151
CG8320	-3.42064	5.23091e-46	2.17728e-45
RecQ4	-3.41752	3.96754e-153	8.65768e-152
Mat1	-3.41036	1.67463e-33	5.66086e-33
CG16771	-3.40774	3.72083e-13	8.03724e-13
CG17568	-3.40768	3.41348e-75	2.33391e-74
Samuel	-3.4037	8.07855e-71	5.17511e-70
Pdp1	-3.40326	2.74581e-19	6.89882e-19
Xpac	-3.39953	1.67325e-34	5.77612e-34
CG13014	-3.39929	2.24061e-43	8.95547e-43
CG3760	-3.39883	1.91163e-161	4.51744e-160
CR43685	-3.39806	4.81178e-53	2.28365e-52
Dad	-3.398	9.46996e-23	2.56942e-22
Kr-h2	-3.39436	2.1332e-127	3.34018e-126
CG9650	-3.38953	6.7028e-25	1.89638e-24
CG4199	-3.38933	1.24785e-172	3.51591e-171
Rint1	-3.38876	4.26638e-58	2.1889e-57
CR44524	-3.38863	0.0252689	0.0334959
CG4592	-3.3873	6.64928e-30	2.09444e-29
DhpD	-3.38691	4.16554e-99	4.23827e-98
CG5776	-3.38676	6.9202e-238	4.1505e-236
CG1575	-3.38059	1.97471e-120	2.8012e-119
Tim8	-3.37492	4.4561e-136	7.71989e-135
CG12321	-3.37107	1.78504e-143	3.45423e-142
CR45144	-3.3684	0.0672776	0.0847352
CG8920	-3.36423	0	0
CG7277	-3.36202	4.42387e-97	4.37946e-96
Sirt2	-3.35985	9.53819e-102	1.00229e-100
alpha-Est3	-3.35701	6.19507e-46	2.57442e-45
Zw10	-3.35523	0	0
rost	-3.34483	1.75257e-85	1.42315e-84
casp	-3.34434	6.10144e-171	1.66426e-169
CG8778	-3.34389	7.09699e-70	4.47643e-69
CG32676	-3.34218	0	0
mei-P22	-3.33834	0.000562911	0.000846017
c(2)M	-3.33722	3.51108e-76	2.44133e-75
Top3alpha	-3.32728	9.53513e-208	3.99152e-206
Argk	-3.32467	1.4147e-291	1.42246e-289
beta4GalT7	-3.32381	6.69938e-69	4.1541e-68
wash	-3.32286	4.99152e-136	8.63289e-135
endos	-3.32009	4.45078e-269	3.68123e-267
CG1358	-3.31668	3.35832e-77	2.3869e-76
CR45433	-3.31563	0.0167111	0.0225304
CG5916	-3.31395	3.87914e-138	6.88313e-137
CG15916	-3.31366	2.23753e-79	1.64267e-78
fz3	-3.31349	4.87377e-69	3.02392e-68
CG34317	-3.3108	0.124316	0.15119
Sesn	-3.30869	1.56907e-111	1.93651e-110
CG18480	-3.30792	0.104961	0.128828
CG6272	-3.30604	5.35021e-07	9.4023e-07
Phf7	-3.29808	4.56223e-203	1.7791e-201
CG18094	-3.291	2.37274e-19	5.97761e-19
pigeon	-3.29029	1.8262e-162	4.3863e-161
CG7101	-3.28809	3.46238e-103	3.71739e-102
ald	-3.28404	2.21454e-120	3.13273e-119
CR32027	-3.28279	3.54262e-42	1.38517e-41
Hsc70-5	-3.28216	0	0
jnj	-3.27658	1.61027e-109	1.91366e-108
CG9331	-3.27647	1.7457e-69	1.09037e-68
DNApol-epsilon	-3.2715	2.8878e-108	3.35037e-107
psidin	-3.2714	6.43267e-175	1.86366e-173
CG42671	-3.26802	6.88079e-249	4.67347e-247
Rbf	-3.2669	0	0
CG5721	-3.26365	9.12623e-93	8.41714e-92
spg	-3.26305	1.18247e-183	3.778e-182
CG2889	-3.25774	6.36512e-51	2.90524e-50
CG33649	-3.25302	0.227992	0.265745
Nat1	-3.24217	6.20439e-220	3.00152e-218
CG6568	-3.23517	5.7945e-63	3.24391e-62
l(1)G0255	-3.22261	2.30846e-213	1.03387e-211
Dcr-1	-3.22171	2.09088e-182	6.59817e-181
mbf1	-3.22112	5.57154e-114	7.08076e-113
CG9503	-3.22055	2.89231e-20	7.4569e-20
Adk3	-3.22052	2.16139e-24	6.0467e-24
CG4627	-3.21893	4.3059e-49	1.89778e-48
CG4407	-3.21424	5.00136e-74	3.36354e-73
CG5498	-3.20444	1.09728e-150	2.30609e-149
CG15653	-3.20419	4.97332e-15	1.12647e-14
capu	-3.20296	2.79787e-172	7.75539e-171
Rab23	-3.2008	1.03679e-124	1.56372e-123
CG11802	-3.20056	1.01445e-79	7.47429e-79
mtDNA-helicase	-3.20036	7.10403e-111	8.602e-110
CG9203	-3.19916	4.67388e-101	4.87643e-100
CG2147	-3.197	7.70665e-64	4.39596e-63
Cyp6u1	-3.1967	6.68646e-100	6.87138e-99
snRNA:U6:96Ab	-3.19171	0.15488	0.185557
Aats-arg	-3.19124	7.96816e-195	2.88768e-193
CG13366	-3.19023	1.80165e-212	7.99901e-211
EndoGI	-3.1865	2.95145e-103	3.1763e-102
pgc	-3.18038	0	0
CR44599	-3.17928	1.24966e-17	3.01778e-17
CG32732	-3.17734	2.41905e-224	1.21023e-222
Opbp	-3.17713	9.58078e-76	6.59466e-75
mst	-3.17436	2.22744e-114	2.84492e-113
CG17036	-3.17267	1.14132e-27	3.42462e-27
Aats-asp	-3.16989	0	0
CG30183	-3.16872	1.80408e-179	5.52318e-178
CG12042	-3.16594	4.30316e-109	5.07279e-108
CG6903	-3.16203	3.23013e-105	3.59699e-104
Rpn8	-3.16058	4.85345e-216	2.26259e-214
CG12948	-3.15744	1.34588e-56	6.74981e-56
Prestin	-3.15644	2.98717e-102	3.1682e-101
Clbn	-3.14959	4.56293e-97	4.50842e-96
CG33722	-3.14951	7.00287e-132	1.15841e-130
nmdyn-D7	-3.1486	2.63745e-68	1.61587e-67
tos	-3.14566	1.28721e-97	1.2867e-96
Efr	-3.14521	4.23364e-79	3.09702e-78
p47	-3.14015	9.66187e-162	2.2938e-160
CG14618	-3.13753	2.14854e-47	9.19293e-47
CG9323	-3.13724	1.48682e-156	3.35139e-155
mgr	-3.13498	1.40771e-83	1.1021e-82
CG42365	-3.12938	7.74808e-23	2.10557e-22
CG12717	-3.12889	2.08154e-119	2.89272e-118
ca	-3.12632	3.72138e-231	2.00876e-229
HPS1	-3.1263	4.81704e-61	2.60019e-60
CG3356	-3.12536	6.76213e-206	2.7741e-204
Atg12	-3.12532	1.97112e-10	3.91098e-10
Vps45	-3.12404	1.08639e-83	8.52484e-83
CG6937	-3.12213	7.90861e-180	2.42846e-178
CG15356	-3.12083	6.08198e-244	3.8268e-242
CG31808	-3.1199	0.0133614	0.0181696
CG11902	-3.11906	2.13291e-134	3.58609e-133
CG11396	-3.11735	3.4172e-102	3.62053e-101
CG2046	-3.11383	3.57242e-81	2.68219e-80
CG11095	-3.11206	2.57584e-44	1.04501e-43
Idh	-3.11198	3.18782e-207	1.31832e-205
rasp	-3.1118	1.15988e-63	6.59773e-63
CG1812	-3.11026	2.44305e-225	1.23428e-223
wibg	-3.1078	4.3141e-91	3.88459e-90
SMSr	-3.09887	5.79298e-167	1.48532e-165
CG30377	-3.09223	2.67094e-270	2.2639e-268
Gnf1	-3.08995	7.32255e-153	1.58439e-151
CG12236	-3.08828	1.08893e-211	4.77266e-210
Gmap	-3.08362	1.73888e-103	1.87528e-102
P58IPK	-3.08175	5.02315e-169	1.32435e-167
CG9945	-3.0805	4.51545e-91	4.05876e-90
CG3394	-3.07453	1.08256e-97	1.08426e-96
GlcAT-P	-3.06782	2.02209e-105	2.2591e-104
CG3608	-3.06315	2.88474e-79	2.11479e-78
CG2974	-3.06302	1.78811e-32	5.92723e-32
CG30463	-3.05767	1.02562e-151	2.16435e-150
CG2263	-3.04281	1.77562e-182	5.6206e-181
CG15317	-3.04063	3.318e-34	1.13735e-33
Rpn11	-3.03375	3.10994e-152	6.63108e-151
CG8258	-3.03348	0	0
Rpt5	-3.03209	4.02551e-297	4.21282e-295
betaggt-I	-3.02939	2.97171e-96	2.89989e-95
Pdp	-3.02807	1.71207e-209	7.37774e-208
bam	-3.02137	5.06391e-86	4.15484e-85
CG2990	-3.02067	8.86788e-71	5.67014e-70
CanB2	-3.02064	3.64681e-104	3.98739e-103
CG4901	-3.02045	2.00042e-154	4.4121e-153
CG33331	-3.01322	3.46529e-56	1.7219e-55
Hr96	-3.01288	5.09446e-162	1.21509e-160
Rbsn-5	-3.01283	2.70814e-79	1.98675e-78
CG32698	-3.01055	0.000303637	0.000464307
CG9801	-3.00888	3.83641e-65	2.24451e-64
P5CDh1	-3.00474	1.86302e-160	4.36235e-159
CG12159	-3.00384	2.58447e-62	1.42891e-61
eIF-4E	-2.99964	0	0
FeCH	-2.99665	9.15529e-86	7.47584e-85
CG5270	-2.99648	4.55035e-97	4.50033e-96
CG7492	-2.994	2.83761e-214	1.27642e-212
mfrn	-2.99043	3.17586e-265	2.50551e-263
CG5793	-2.98981	4.31709e-33	1.44882e-32
CG15879	-2.98776	0.000152854	0.000238647
CG9391	-2.98754	1.66123e-95	1.59827e-94
Galk	-2.98691	1.35605e-62	7.53804e-62
Pbgs	-2.98484	7.34331e-45	3.00291e-44
Mes-4	-2.98339	2.38497e-142	4.55498e-141
CG17776	-2.97979	9.06413e-18	2.19716e-17
CG6073	-2.97854	5.81384e-47	2.46086e-46
CG3939	-2.97854	2.134e-41	8.28714e-41
bsf	-2.97681	4.49176e-93	4.169e-92
Lsd-2	-2.97645	2.68361e-192	9.20506e-191
CG10420	-2.9757	1.57371e-73	1.05078e-72
CG4433	-2.97541	4.73999e-159	1.09489e-157
Syt4	-2.97458	1.77686e-45	7.3452e-45
CG3792	-2.97332	4.05526e-76	2.81399e-75
Dysb	-2.97198	4.60531e-36	1.63433e-35
CG8319	-2.97138	1.03476e-60	5.56209e-60
Mlh1	-2.96774	2.76787e-97	2.74539e-96
CG31251	-2.96555	3.73923e-19	9.34672e-19
Rnp4F	-2.96236	2.51772e-206	1.03702e-204
CG11007	-2.95972	4.92788e-81	3.69177e-80
CG6404	-2.95964	1.63552e-152	3.50918e-151
Eip75B	-2.95894	1.00823e-77	7.20588e-77
CG13603	-2.95711	3.90209e-93	3.63486e-92
CG6950	-2.95702	7.41868e-122	1.07771e-120
CG13197	-2.9546	8.65818e-93	7.99265e-92
CG5290	-2.95412	4.35789e-50	1.96287e-49
Pex5	-2.95284	1.56003e-105	1.74669e-104
CG5885	-2.95079	3.66607e-203	1.43509e-201
CG10274	-2.9497	2.21332e-108	2.57368e-107
Orc2	-2.94756	2.39449e-165	5.94622e-164
Rev1	-2.94634	8.3072e-84	6.54367e-83
Tcp-1eta	-2.94474	1.0271e-220	5.01616e-219
cdi	-2.94309	6.60864e-170	1.76967e-168
CG11210	-2.93964	1.20017e-178	3.64171e-177
CG7889	-2.9386	1.48613e-99	1.52113e-98
CAH2	-2.93733	9.59963e-136	1.64914e-134
Hop	-2.9372	6.52816e-306	7.19923e-304
CG11377	-2.93105	4.25287e-102	4.49664e-101
l(1)G0334	-2.93081	2.95329e-131	4.8385e-130
Grip71	-2.93076	6.08093e-268	4.98928e-266
CG9986	-2.93025	6.71544e-195	2.45102e-193
CG33123	-2.92814	9.67154e-246	6.16095e-244
CG8858	-2.92794	1.01464e-114	1.30895e-113
CG12173	-2.92733	4.45798e-50	2.00707e-49
CG10672	-2.92648	4.31324e-61	2.3307e-60
CG6565	-2.92593	6.03181e-113	7.55338e-112
CG11710	-2.92059	3.48537e-82	2.66562e-81
Gdi	-2.91982	9.98919e-117	1.33224e-115
Reg-5	-2.91954	2.9543e-27	8.7875e-27
CG30109	-2.91599	6.63008e-49	2.91088e-48
CG4065	-2.91551	1.97202e-32	6.5284e-32
Ctr1A	-2.91548	2.13282e-87	1.80035e-86
CG18622	-2.91284	0.0502734	0.0644344
Dlic	-2.9127	1.78712e-258	1.30919e-256
Fem-1	-2.91074	3.55841e-78	2.56285e-77
CG13397	-2.91019	3.43632e-81	2.5819e-80
CG10866	-2.90702	2.64272e-65	1.55144e-64
CG15097	-2.90623	0.133921	0.162064
Srp68	-2.90265	9.69696e-241	5.95521e-239
CG2709	-2.90231	0.0642197	0.081103
CG30392	-2.90231	3.25473e-71	2.09677e-70
CG3589	-2.90151	1.6073e-47	6.90014e-47
Oseg6	-2.90019	2.04608e-78	1.47883e-77
CG4957	-2.89934	8.52095e-32	2.77961e-31
CG4610	-2.89159	1.10817e-103	1.19888e-102
Cas	-2.89129	1.82135e-171	4.98126e-170
aur	-2.89017	1.15065e-201	4.4365e-200
CG5577	-2.88422	1.94508e-06	3.33368e-06
CG10979	-2.88343	0	0
CG13101	-2.88262	2.41599e-20	6.23984e-20
lds	-2.88251	3.52176e-185	1.13582e-183
Fcp1	-2.88067	3.32607e-127	5.17636e-126
Roe1	-2.87967	2.25743e-102	2.39919e-101
Pkc98E	-2.87841	1.7089e-103	1.8449e-102
CG8235	-2.87668	2.21526e-43	8.8576e-43
Exo70	-2.8747	2.35448e-50	1.06424e-49
yata	-2.87259	1.3132e-87	1.11032e-86
EfSec	-2.87257	2.25453e-15	5.16126e-15
mei-41	-2.87069	2.52929e-159	5.85563e-158
Nhe1	-2.86506	9.64901e-78	6.90099e-77
Fim	-2.86406	0	0
Nxf3	-2.86133	1.23646e-262	9.53472e-261
otu	-2.85996	1.21035e-194	4.35555e-193
CG11267	-2.85821	1.37481e-91	1.25334e-90
CG5846	-2.85794	1.80179e-29	5.62189e-29
CG8230	-2.85648	4.99612e-139	8.95808e-138
path	-2.85618	3.19345e-30	1.01305e-29
Vps20	-2.85618	1.38517e-17	3.34108e-17
Zw	-2.85481	1.68542e-35	5.92583e-35
CG5961	-2.85338	3.81796e-81	2.86445e-80
CG5555	-2.84902	1.50367e-133	2.51576e-132
CG5599	-2.8486	2.28753e-121	3.29971e-120
Csat	-2.84549	1.24842e-125	1.90533e-124
sav	-2.84438	1.24092e-124	1.86885e-123
Mvl	-2.84306	2.68873e-224	1.33862e-222
l(1)G0148	-2.83852	2.72146e-230	1.43873e-228
CG32485	-2.83805	2.03066e-46	8.51796e-46
CG33158	-2.83765	9.79171e-63	5.45189e-62
E(var)3-9	-2.83521	4.29787e-287	4.23836e-285
CG33172	-2.83275	4.66881e-75	3.18373e-74
cnir	-2.8309	3.18538e-30	1.01081e-29
CR44833	-2.82622	0.00333622	0.00475953
Arp1	-2.82586	4.71201e-123	6.93348e-122
msps	-2.82454	8.76515e-178	2.60566e-176
ppl	-2.82361	9.69864e-62	5.30786e-61
CG13390	-2.82283	8.93564e-17	2.12041e-16
cwo	-2.81837	1.59951e-93	1.49676e-92
spd-2	-2.81417	8.63209e-246	5.53317e-244
Tsp66E	-2.81375	3.06235e-137	5.378e-136
Scox	-2.81006	1.8236e-78	1.31896e-77
CG14040	-2.80863	3.17908e-84	2.52749e-83
5PtaseI	-2.80757	2.07633e-135	3.56102e-134
ana2	-2.80216	4.16456e-109	4.91504e-108
AcCoAS	-2.80152	2.82465e-56	1.40834e-55
CG13631	-2.80074	1.35449e-12	2.87969e-12
a	-2.80071	5.23662e-170	1.40594e-168
CG34126	-2.79548	1.1293e-120	1.61086e-119
CG14411	-2.79227	2.00124e-223	9.91531e-222
bves	-2.79049	5.60276e-182	1.76264e-180
Chmp1	-2.78999	1.81796e-38	6.74322e-38
Claspin	-2.78706	5.55392e-98	5.59539e-97
CG4733	-2.78684	1.02285e-12	2.18185e-12
CG6553	-2.78462	0.0821238	0.102196
CG10737	-2.78156	2.18439e-106	2.46459e-105
CG11070	-2.78014	7.94487e-247	5.22324e-245
dgrn	-2.7767	7.89551e-94	7.42221e-93
Inos	-2.77512	2.45258e-117	3.301e-116
mub	-2.77444	1.45055e-160	3.40431e-159
CR43979	-2.77259	0.109463	0.133984
CG18815	-2.77253	3.19811e-108	3.70201e-107
CG16817	-2.76927	1.35709e-175	3.98805e-174
CG2126	-2.76922	2.05431e-69	1.28235e-68
CG3040	-2.76772	3.34019e-62	1.84276e-61
Aats-ala	-2.7652	3.46207e-145	6.81516e-144
Nop17l	-2.76317	2.50379e-197	9.30396e-196
CG42788	-2.76208	4.4098e-119	6.09527e-118
CG7289	-2.76078	8.15899e-77	5.75902e-76
CG12118	-2.75567	1.88211e-73	1.25589e-72
Lpin	-2.75412	6.66399e-68	4.06821e-67
Ack-like	-2.75113	1.80697e-107	2.07761e-106
CR44975	-2.75096	0.112851	0.137851
galectin	-2.74779	6.32249e-139	1.13165e-137
Rrp1	-2.74697	8.95278e-130	1.44598e-128
CG14971	-2.74588	1.12761e-157	2.56995e-156
fray	-2.74431	4.90703e-152	1.04196e-150
CG12708	-2.7404	4.92406e-51	2.2525e-50
CG13907	-2.73965	9.01963e-193	3.11466e-191
Snx16	-2.73912	1.75999e-81	1.32919e-80
CG8728	-2.73885	7.57034e-102	7.96322e-101
Rpn7	-2.73765	1.02088e-237	6.08732e-236
muskelin	-2.73693	1.30621e-197	4.88925e-196
CG11807	-2.73613	1.21415e-117	1.64495e-116
CTCF	-2.73456	7.97927e-119	1.09552e-117
CG9003	-2.73405	9.04411e-114	1.14514e-112
CG6746	-2.7286	5.36651e-51	2.45272e-50
CG8142	-2.72613	2.61124e-71	1.68433e-70
Hsc70Cb	-2.7232	0	0
morgue	-2.72266	7.25842e-62	3.98088e-61
Hsp67Bb	-2.72208	0.285257	0.327518
CG3812	-2.72135	1.24029e-75	8.53147e-75
CG14036	-2.72001	1.41288e-36	5.0472e-36
CG17230	-2.71778	4.30824e-49	1.89799e-48
CG10576	-2.7132	0	0
Fic	-2.71225	1.20395e-152	2.59341e-151
CG5382	-2.71054	5.35211e-50	2.40435e-49
CG11284	-2.7066	4.66371e-148	9.45277e-147
eIF2B-delta	-2.70527	2.64975e-170	7.1704e-169
Mtp	-2.70442	4.6112e-127	7.15468e-126
CG10795	-2.70295	3.32178e-50	1.4975e-49
CG8399	-2.70242	4.09373e-154	8.99043e-153
CG12375	-2.70196	2.32553e-51	1.07242e-50
raw	-2.69988	2.33241e-116	3.0905e-115
CG1792	-2.69568	2.28238e-54	1.10259e-53
CG4593	-2.69458	1.17466e-49	5.23796e-49
Bmcp	-2.69388	3.45873e-66	2.06117e-65
CG7744	-2.69144	1.1516e-207	4.80115e-206
CG8270	-2.68963	2.24907e-61	1.22174e-60
CG16742	-2.6894	2.22877e-77	1.58738e-76
RagC-D	-2.68774	3.57748e-96	3.48439e-95
Pgk	-2.68158	1.01249e-144	1.98549e-143
CG10688	-2.68003	4.42827e-21	1.16036e-20
26-29-p	-2.67976	1.76469e-111	2.17271e-110
Rim2	-2.67923	4.95155e-88	4.21436e-87
alpha-Man-II	-2.6782	2.43346e-120	3.43769e-119
Mob2	-2.6777	1.15509e-71	7.49785e-71
CG17802	-2.67599	2.19598e-58	1.1329e-57
CG7841	-2.67344	1.75151e-63	9.93009e-63
CG1620	-2.67312	2.13504e-172	5.96648e-171
Pglym78	-2.67156	6.07903e-155	1.34658e-153
CG14299	-2.67042	5.787e-91	5.17901e-90
CG32221	-2.66818	1.34744e-59	7.08685e-59
sky	-2.66759	0	0
Pex12	-2.66592	4.42327e-19	1.10324e-18
CG5844	-2.66125	1.73144e-89	1.50616e-88
Wnk	-2.66117	2.80974e-179	8.57638e-178
Pol32	-2.65888	1.11114e-85	9.05155e-85
CG5262	-2.65817	1.65934e-91	1.50737e-90
grp	-2.65623	0	0
piwi	-2.65614	7.21252e-110	8.65165e-109
CG10495	-2.6538	2.68501e-41	1.04072e-40
Etl1	-2.65152	4.11954e-271	3.52083e-269
Lig4	-2.64954	3.10512e-63	1.74979e-62
alpha-Man-Ib	-2.64854	3.63865e-187	1.19227e-185
APP-BP1	-2.64781	1.54733e-90	1.37398e-89
CG9104	-2.64716	9.86609e-96	9.54591e-95
Marcal1	-2.64604	1.53115e-77	1.0928e-76
CG3831	-2.64579	6.49039e-91	5.7883e-90
Ady43A	-2.64565	4.30991e-41	1.66425e-40
GAA1	-2.64451	2.4841e-129	3.95604e-128
Sas-4	-2.64384	2.8901e-149	5.97599e-148
CG16717	-2.64149	7.6706e-59	3.98731e-58
ldlCp	-2.6392	2.42893e-51	1.11859e-50
stas	-2.63531	2.33715e-119	3.23916e-118
tud	-2.63306	7.24007e-88	6.14687e-87
dx	-2.6314	7.34606e-234	4.18562e-232
phr6-4	-2.63098	5.87523e-115	7.61775e-114
CG14353	-2.62676	1.00339e-27	3.01781e-27
CG6762	-2.62306	7.55816e-07	1.3219e-06
rt	-2.62228	6.51018e-54	3.11711e-53
Srp72	-2.62105	7.46514e-93	6.91622e-92
CG33090	-2.61842	4.22049e-194	1.4926e-192
Mef2	-2.61711	3.3717e-42	1.31885e-41
rod	-2.61657	8.51071e-194	2.98924e-192
CR45141	-2.61613	0.101807	0.12521
CG34039	-2.61234	4.59452e-20	1.17774e-19
CG4617	-2.6088	2.48877e-107	2.85513e-106
deltaCOP	-2.60402	7.23299e-118	9.85147e-117
RnrL	-2.60196	2.38602e-257	1.73554e-255
Gapdh1	-2.6	4.49707e-219	2.14521e-217
CG9921	-2.59749	2.56289e-52	1.20188e-51
CG32138	-2.59633	3.36185e-144	6.53015e-143
opm	-2.59476	1.64807e-147	3.30129e-146
Rip11	-2.59164	4.27462e-96	4.15885e-95
usp	-2.59004	1.84289e-175	5.38482e-174
CG14613	-2.58964	5.58337e-105	6.18391e-104
CR45631	-2.5873	2.32776e-08	4.31475e-08
CG4603	-2.58676	1.07784e-106	1.22148e-105
CG8206	-2.58596	9.93591e-52	4.61098e-51
CG8993	-2.58516	2.27253e-34	7.81855e-34
CG2023	-2.58262	2.37766e-73	1.58346e-72
CG8481	-2.57417	2.52308e-83	1.96631e-82
mod(r)	-2.56941	4.14221e-103	4.4345e-102
Chd3	-2.56806	4.69094e-106	5.28685e-105
Tal	-2.56761	6.01577e-76	4.15753e-75
GstE11	-2.56472	6.05706e-64	3.46465e-63
ETH	-2.56206	4.89051e-05	7.83093e-05
CG30118	-2.56151	1.00535e-164	2.46084e-163
CG15014	-2.56139	1.65015e-57	8.38232e-57
CG6664	-2.56043	1.1135e-168	2.91327e-167
ZnT35C	-2.55778	4.4273e-78	3.17972e-77
az2	-2.55721	2.94839e-56	1.46861e-55
dre4	-2.55453	4.44134e-302	4.69591e-300
CG42389	-2.55246	3.64652e-165	8.96851e-164
Mcr	-2.55219	2.04286e-99	2.08889e-98
CG11448	-2.55092	1.03794e-96	1.01965e-95
CG13766	-2.55057	4.87528e-59	2.53683e-58
CG8531	-2.54997	2.03028e-147	4.05897e-146
CG17721	-2.54563	9.95782e-29	3.06046e-28
Su(z)2	-2.54093	7.48344e-52	3.47915e-51
nrv1	-2.53931	8.53471e-140	1.54112e-138
CG14232	-2.53803	2.55009e-41	9.89172e-41
Zip89B	-2.53724	2.32283e-08	4.30639e-08
CG17726	-2.53558	4.21852e-49	1.86007e-48
CG7330	-2.53554	0.174364	0.207216
Larp7	-2.53291	1.40081e-58	7.25227e-58
Aats-glupro	-2.53267	4.29578e-75	2.93326e-74
Mct1	-2.53085	1.37421e-16	3.24072e-16
st	-2.53062	0.296498	0.33915
CG42598	-2.52881	0.368077	0.412507
pelo	-2.52827	2.77766e-83	2.1598e-82
phr	-2.52733	2.28556e-29	7.11619e-29
CG7556	-2.52732	2.76962e-156	6.20202e-155
His2A:CG33817	-2.52695	0.563692	0.6108
CG44254	-2.52581	8.04683e-69	4.98359e-68
GlcT-1	-2.52292	1.95823e-194	6.99776e-193
CG2662	-2.52137	1.02644e-66	6.16345e-66
CG11876	-2.51953	2.68274e-120	3.78462e-119
HDAC4	-2.51791	3.68191e-113	4.61634e-112
swi2	-2.51642	0.00127631	0.00186864
ida	-2.51507	6.98818e-74	4.68436e-73
Sin1	-2.51465	3.54302e-93	3.30339e-92
p	-2.51151	1.08924e-107	1.2552e-106
CG14562	-2.51137	2.37326e-142	4.54108e-141
Unc-76	-2.51018	6.94118e-86	5.69055e-85
MFS17	-2.50911	1.30756e-111	1.62156e-110
ken	-2.50757	8.82267e-109	1.03294e-107
l(3)04053	-2.50748	2.02703e-133	3.38036e-132
mRpL3	-2.5069	1.27347e-72	8.36691e-72
Mcm5	-2.50678	1.7059e-284	1.65054e-282
CG10366	-2.50566	1.41324e-93	1.32367e-92
CG30010	-2.50476	2.60033e-10	5.13457e-10
hppy	-2.50133	1.68942e-168	4.38651e-167
CG9344	-2.50073	3.30621e-21	8.68336e-21
pon	-2.49683	3.13308e-98	3.16892e-97
Acox57D-d	-2.48953	1.73161e-81	1.30873e-80
Cog7	-2.48487	1.30421e-45	5.39789e-45
AP-2mu	-2.48379	4.54618e-209	1.94273e-207
CG10561	-2.48295	4.19885e-38	1.54626e-37
CG14218	-2.47996	0.00105915	0.00156028
Nup43	-2.47835	5.09691e-66	3.02511e-65
CG10050	-2.47817	2.10504e-30	6.69634e-30
CG6923	-2.47616	1.01852e-158	2.34739e-157
CG15387	-2.476	1.67744e-31	5.44769e-31
CG33129	-2.47396	1.02361e-173	2.90807e-172
CG32532	-2.47332	0.019693	0.0263635
mkg-p	-2.469	9.63601e-36	3.4043e-35
Khc	-2.46707	0	0
SMC1	-2.46593	1.31845e-119	1.84223e-118
CG9578	-2.46507	2.33425e-51	1.07596e-50
CG4061	-2.46419	3.91731e-53	1.86258e-52
Vha13	-2.46267	1.54312e-168	4.01681e-167
mus201	-2.46076	1.37849e-78	9.99135e-78
CG3773	-2.45935	6.05191e-43	2.39461e-42
Ufd1-like	-2.45696	1.5482e-76	1.08385e-75
G9a	-2.45521	1.04149e-228	5.44976e-227
Atac3	-2.45412	5.83173e-72	3.80714e-71
Grip128	-2.45289	1.4976e-258	1.10499e-256
CG2540	-2.45101	1.70974e-42	6.71073e-42
mRpL43	-2.4497	7.69178e-25	2.17259e-24
CG14182	-2.44819	9.88886e-35	3.42404e-34
CG14711	-2.44612	1.44464e-89	1.25881e-88
CG11398	-2.44608	3.70804e-66	2.20717e-65
Ric	-2.44577	1.64505e-60	8.81944e-60
CG9257	-2.44011	1.76533e-97	1.7612e-96
Tgt	-2.43905	5.20503e-30	1.64508e-29
CG3408	-2.43782	4.21267e-40	1.59487e-39
AnxB10	-2.43776	8.76761e-70	5.5166e-69
Pcd	-2.43631	3.02107e-61	1.63764e-60
CG32857	-2.43268	0.0396411	0.0513462
CG6195	-2.43249	1.07603e-68	6.64406e-68
CG13760	-2.43171	1.58004e-75	1.08466e-74
Gasz	-2.43106	1.12007e-139	2.01888e-138
dare	-2.43045	4.82313e-74	3.24794e-73
Seipin	-2.43014	4.92307e-79	3.59622e-78
CG4933	-2.42966	4.72542e-36	1.67637e-35
schlank	-2.42861	4.01343e-166	1.01384e-164
CG42233	-2.42724	2.92101e-34	1.00261e-33
bru	-2.42451	3.64806e-155	8.09837e-154
CG11699	-2.42399	7.46995e-21	1.94891e-20
CG12264	-2.42391	3.18526e-103	3.42432e-102
CG8613	-2.42239	8.28832e-95	7.87813e-94
CG5734	-2.42201	5.24914e-152	1.1123e-150
CG5196	-2.41998	4.98783e-82	3.80902e-81
CG9125	-2.41967	6.43328e-49	2.8269e-48
CG13025	-2.41878	3.26556e-141	6.10046e-140
CG13982	-2.41878	6.30976e-14	1.39108e-13
CR44998	-2.41787	0.0543162	0.069287
Rab19	-2.41345	2.29531e-31	7.40973e-31
spn-B	-2.41189	2.23355e-45	9.2071e-45
CHES-1-like	-2.40942	4.53889e-181	1.41492e-179
CG1239	-2.40835	1.66917e-78	1.20812e-77
zfh1	-2.40821	4.23414e-66	2.51887e-65
CG32699	-2.40033	4.02147e-114	5.12351e-113
CG7544	-2.39963	5.4201e-63	3.03929e-62
Ubi-p63E	-2.39175	1.05323e-79	7.75443e-79
CG8028	-2.38979	0.103305	0.126916
CG4585	-2.38575	2.90217e-160	6.7801e-159
tst	-2.38573	3.3487e-81	2.51791e-80
CG8791	-2.38551	1.58814e-26	4.6577e-26
CG31262	-2.38458	9.74797e-47	4.10744e-46
CG10616	-2.38377	9.47296e-69	5.85975e-68
CG11138	-2.38342	3.37191e-65	1.97501e-64
inaE	-2.38293	2.12457e-148	4.33193e-147
CG6966	-2.38141	6.49363e-136	1.11931e-134
cid	-2.38117	7.45584e-36	2.64044e-35
CG6023	-2.37952	5.15811e-06	8.67239e-06
hd	-2.37623	7.56793e-106	8.50128e-105
wun2	-2.37612	1.12237e-108	1.31105e-107
CG32103	-2.37522	1.23261e-160	2.90613e-159
sol	-2.37519	7.78864e-101	8.10968e-100
Trap1	-2.37367	1.14277e-122	1.67433e-121
pgant5	-2.37276	4.60408e-175	1.34146e-173
Cyp12b2	-2.3716	0.20396	0.239667
CG8111	-2.3694	4.6293e-93	4.29278e-92
AIF	-2.3677	3.60963e-173	1.02266e-171
Desat1	-2.36761	1.60053e-227	8.1667e-226
T-cp1	-2.36677	0	0
btz	-2.36652	2.66891e-113	3.35445e-112
Fmr1	-2.36601	1.23688e-172	3.4946e-171
Ercc1	-2.36572	4.5034e-39	1.68197e-38
Ranbp11	-2.36532	1.03371e-89	9.03817e-89
Rpn1	-2.36477	0	0
DNApol-alpha73	-2.36437	3.67654e-141	6.85575e-140
Socs44A	-2.36371	1.02638e-76	7.22978e-76
CG9426	-2.36328	1.05002e-171	2.88714e-170
CG5567	-2.36297	6.89977e-104	7.49619e-103
COQ7	-2.36266	3.41821e-57	1.73036e-56
CG13890	-2.36254	1.38835e-81	1.05318e-80
CG6388	-2.36253	2.65499e-19	6.67555e-19
Not11	-2.35948	2.28676e-19	5.7624e-19
lat	-2.35671	1.70908e-119	2.38481e-118
CG6470	-2.35464	0.15489	0.185557
CG6424	-2.35252	1.95494e-120	2.77699e-119
Nhe3	-2.35188	4.93779e-141	9.19092e-140
rad50	-2.35053	8.98384e-150	1.86515e-148
shep	-2.34592	1.35801e-178	4.10849e-177
CR44568	-2.34328	0.239863	0.278663
Tango14	-2.34315	2.12244e-120	3.0066e-119
dgt2	-2.34283	5.84245e-28	1.77121e-27
MFS18	-2.33621	1.53298e-56	7.68064e-56
CG13380	-2.33217	8.32188e-06	1.38644e-05
CG18731	-2.33102	5.63345e-12	1.176e-11
Lasp	-2.33038	2.11451e-124	3.17982e-123
Cpsf73	-2.32983	2.54239e-138	4.52687e-137
CG5199	-2.32511	2.58864e-140	4.75791e-139
krimp	-2.32422	1.37183e-130	2.2368e-129
CG4169	-2.3224	1.9976e-81	1.50643e-80
sofe	-2.32122	7.23616e-95	6.90363e-94
LSm7	-2.32028	1.02992e-45	4.26439e-45
CG3711	-2.32018	7.81752e-86	6.40387e-85
CG7033	-2.31905	0	0
ttm50	-2.31651	6.98484e-102	7.35488e-101
rgr	-2.31307	4.58465e-75	3.12842e-74
CG12868	-2.31297	2.7688e-07	4.93e-07
trk	-2.31159	7.71553e-09	1.45434e-08
CG1319	-2.31116	1.95554e-35	6.86615e-35
Ssrp	-2.30661	8.29007e-115	1.07217e-113
Amph	-2.30569	1.38681e-94	1.31453e-93
CG11882	-2.30537	2.18555e-49	9.6867e-49
CR44381	-2.30485	2.35692e-06	4.03011e-06
eco	-2.30472	4.89676e-174	1.39892e-172
CG13630	-2.30324	2.01356e-88	1.72813e-87
CG7326	-2.30107	7.7401e-137	1.35234e-135
CG32250	-2.30096	8.20286e-91	7.30282e-90
CG2906	-2.29967	8.68317e-15	1.95595e-14
mRpS2	-2.29773	2.40061e-37	8.72763e-37
GstE8	-2.29407	3.32736e-19	8.33343e-19
DnaJ-1	-2.29328	7.36099e-179	2.24019e-177
Pen	-2.29253	0	0
slgA	-2.2924	1.21386e-238	7.4103e-237
CG12576	-2.29087	1.19619e-88	1.02834e-87
Ide	-2.28938	2.73897e-113	3.4383e-112
NC2alpha	-2.28885	2.03123e-110	2.44224e-109
CG10669	-2.28353	7.00166e-53	3.31682e-52
U2A	-2.28305	4.67166e-32	1.53369e-31
Shawn	-2.28073	1.44195e-57	7.332e-57
CG4853	-2.27736	2.66989e-53	1.27124e-52
Rpn2	-2.2761	0	0
CG9684	-2.27577	1.55057e-73	1.036e-72
CG11475	-2.2746	6.34777e-05	0.000100934
Nf-YC	-2.27238	1.26812e-160	2.98299e-159
CG9588	-2.27221	3.51801e-46	1.46975e-45
CG5872	-2.26896	1.53157e-69	9.57794e-69
Itp-r83A	-2.26378	1.22551e-81	9.31027e-81
CG10237	-2.26333	7.0694e-137	1.23938e-135
b	-2.25878	0.104996	0.128854
CG3740	-2.25691	8.79741e-39	3.27144e-38
CG2202	-2.25406	3.69558e-103	3.96048e-102
CG1597	-2.25235	1.35273e-86	1.12246e-85
Der-1	-2.25128	2.28307e-60	1.21891e-59
CG18870	-2.25101	1.43273e-85	1.16527e-84
CG14945	-2.24831	0.133427	0.161524
CG3160	-2.24763	4.43182e-93	4.1171e-92
mdy	-2.2473	1.54132e-81	1.16835e-80
Tcp-1zeta	-2.24662	1.32712e-252	9.58516e-251
nbs	-2.24504	9.1059e-107	1.03422e-105
Uba1	-2.24279	1.00796e-234	5.80764e-233
Bet1	-2.24217	6.34144e-22	1.69061e-21
CG9577	-2.24078	1.20761e-51	5.59913e-51
CG4679	-2.23992	4.64833e-97	4.58838e-96
CG10898	-2.23966	1.07291e-42	4.22897e-42
CG8273	-2.2388	4.89815e-124	7.32295e-123
CG30493	-2.23778	1.98964e-17	4.78784e-17
Trpm	-2.23669	2.12522e-88	1.82091e-87
ATPCL	-2.23603	8.13926e-153	1.7574e-151
CG12272	-2.2339	9.61077e-38	3.51652e-37
Pk92B	-2.23342	7.87167e-106	8.83281e-105
CG14969	-2.23246	2.72567e-92	2.50488e-91
CG1941	-2.23226	0.0870316	0.107828
CG9410	-2.23193	2.31789e-17	5.56988e-17
CG4449	-2.23104	2.21465e-80	1.6459e-79
CG33932	-2.23052	0.00512351	0.00720904
CG14073	-2.23017	8.53776e-86	6.98272e-85
Hex-A	-2.22979	8.70783e-137	1.51884e-135
CG8783	-2.22891	2.18856e-87	1.84588e-86
Eno	-2.22874	6.71203e-168	1.72961e-166
CG3430	-2.22564	3.23883e-120	4.55658e-119
Snm1	-2.22177	1.49946e-91	1.36455e-90
CG4098	-2.22145	2.49146e-37	9.04188e-37
CG4612	-2.21906	2.00367e-77	1.42805e-76
CG14550	-2.21601	0.0542883	0.0692686
CG11695	-2.216	8.39158e-39	3.12166e-38
CG8289	-2.21544	2.06755e-111	2.5395e-110
CG31751	-2.21481	4.22666e-35	1.47645e-34
CG11342	-2.21278	1.57468e-22	4.24662e-22
CG33786	-2.21138	0.294118	0.336623
CG7120	-2.21021	1.94195e-40	7.41223e-40
fus	-2.209	4.47672e-84	3.54494e-83
phol	-2.20871	6.4315e-119	8.85389e-118
Ero1L	-2.20867	1.05022e-78	7.62822e-78
CG12769	-2.20689	1.41409e-34	4.88973e-34
Adam	-2.20391	2.83473e-49	1.25315e-48
CG1582	-2.20244	1.82269e-111	2.24143e-110
CG1968	-2.20027	1.80496e-48	7.86391e-48
Oga	-2.19721	9.40093e-106	1.05373e-104
lok	-2.19574	5.40046e-243	3.35679e-241
GS	-2.19304	0.163906	0.195592
scramb1	-2.19262	1.2362e-65	7.28227e-65
mRpS25	-2.1924	1.13806e-14	2.55236e-14
EndoG	-2.19171	1.65105e-62	9.16795e-62
CG16972	-2.19077	5.40692e-97	5.32693e-96
l(2)37Cc	-2.19046	1.64496e-190	5.58631e-189
CG4658	-2.1872	8.95383e-155	1.9791e-153
CG5823	-2.18452	2.3431e-73	1.56146e-72
CBP	-2.18285	9.85908e-85	7.91814e-84
dpa	-2.18277	3.19903e-165	7.90584e-164
mRpL46	-2.1827	2.60901e-57	1.32335e-56
CG1847	-2.18049	1.11646e-65	6.58827e-65
Smc5	-2.17968	1.39402e-84	1.11609e-83
CG4598	-2.17959	8.35932e-46	3.46957e-45
Orc1	-2.17931	3.54731e-150	7.39456e-149
CG33052	-2.17826	7.38408e-51	3.36583e-50
CG8668	-2.17676	2.29566e-76	1.60275e-75
Spt	-2.17662	3.22139e-50	1.45288e-49
CG5569	-2.17581	1.01894e-39	3.83918e-39
CG13933	-2.17553	3.42288e-70	2.16966e-69
CG14647	-2.17471	5.06118e-77	3.58724e-76
CG14615	-2.17427	5.18963e-29	1.60461e-28
CG5377	-2.17254	8.90639e-37	3.18605e-36
CycH	-2.17199	9.64967e-86	7.86701e-85
CG3065	-2.17021	1.44992e-64	8.39187e-64
Ipp	-2.16938	6.34706e-57	3.20825e-56
CG13624	-2.16916	3.15313e-73	2.09677e-72
CG12091	-2.16914	1.32023e-129	2.1223e-128
gwl	-2.16808	4.75727e-172	1.31158e-170
Klp3A	-2.16699	1.59115e-136	2.7659e-135
MICAL-like	-2.16683	8.21677e-74	5.50073e-73
Pex23	-2.16227	1.2376e-89	1.08024e-88
Ccm3	-2.16176	2.64515e-44	1.07228e-43
APC10	-2.16055	2.47273e-29	7.6896e-29
CG7149	-2.15943	4.75039e-11	9.61706e-11
Zwilch	-2.15865	7.8382e-109	9.18727e-108
CG17259	-2.15506	7.19834e-118	9.81731e-117
FucT6	-2.15347	1.40777e-110	1.6966e-109
CG6984	-2.15043	3.27923e-32	1.07932e-31
Vha36-1	-2.14906	9.62036e-135	1.62816e-133
140up	-2.14864	4.17409e-33	1.40175e-32
Vha68-2	-2.14831	4.87851e-140	8.88703e-139
spas	-2.14822	4.89167e-126	7.51033e-125
CG8712	-2.14414	6.69387e-75	4.55254e-74
CG3570	-2.14085	3.99273e-36	1.41743e-35
CG4511	-2.14008	3.69391e-84	2.92999e-83
CG43340	-2.13852	2.38176e-127	3.72367e-126
CG8032	-2.13751	1.59629e-80	1.18807e-79
CG7950	-2.13574	0.00853133	0.0117762
FBX011	-2.13243	2.94422e-88	2.51633e-87
AGBE	-2.13221	3.84035e-104	4.19452e-103
CG42327	-2.13198	7.60098e-81	5.67776e-80
CG18549	-2.13117	1.88533e-85	1.52854e-84
CR43683	-2.12798	0.163309	0.19496
GstT2	-2.12744	1.16302e-25	3.34678e-25
CG5168	-2.12557	5.38345e-87	4.49615e-86
CG34348	-2.12522	1.98073e-139	3.56393e-138
l(2)dtl	-2.12496	3.22081e-107	3.68667e-106
rdx	-2.12415	3.80003e-64	2.18582e-63
Arc42	-2.12244	8.3795e-118	1.13828e-116
MTF-1	-2.1191	1.02379e-70	6.54206e-70
CR45145	-2.1185	0.172255	0.204923
IP3K2	-2.11828	0.0125626	0.017115
CG30185	-2.1177	1.49028e-54	7.2266e-54
mTerf5	-2.11343	8.96451e-110	1.07156e-108
Lrr47	-2.11204	6.84072e-55	3.32978e-54
CG33144	-2.11187	2.93758e-56	1.46394e-55
SH3PX1	-2.11167	1.23415e-84	9.9041e-84
sll	-2.10996	2.16436e-102	2.30267e-101
RYBP	-2.10967	2.2141e-178	6.65919e-177
Rabex-5	-2.10918	4.20854e-91	3.79286e-90
CG12942	-2.10766	4.31822e-94	4.08181e-93
spict	-2.10608	1.36124e-39	5.12325e-39
CG9305	-2.10498	3.43635e-58	1.76835e-57
Fit2	-2.10107	3.06745e-67	1.85494e-66
CG8134	-2.09931	8.58132e-56	4.24349e-55
CG5707	-2.09917	7.00777e-20	1.78563e-19
CG32495	-2.09846	4.79287e-05	7.67818e-05
CG8034	-2.09794	4.83296e-59	2.51608e-58
Cap	-2.09717	2.50584e-142	4.77693e-141
Sec5	-2.09664	1.86789e-83	1.46014e-82
CG10426	-2.09419	5.53837e-81	4.14308e-80
dpr14	-2.09297	0.0712933	0.0895181
CG10889	-2.0914	1.70403e-49	7.58202e-49
CG40045	-2.08764	2.83076e-85	2.28601e-84
CG10738	-2.08608	1.29048e-27	3.8654e-27
foxo	-2.08412	9.60326e-105	1.05677e-103
unc-104	-2.08366	2.22063e-95	2.13247e-94
CG33169	-2.08282	8.58903e-13	1.83634e-12
CG30381	-2.08081	1.31303e-26	3.85969e-26
CG12093	-2.08016	3.42733e-61	1.8559e-60
CG17167	-2.08007	7.40275e-12	1.53783e-11
CG11110	-2.07927	3.46255e-31	1.11637e-30
GABA-B-R3	-2.07873	0.123338	0.150072
CG3756	-2.07871	1.19289e-29	3.74022e-29
CG8043	-2.07826	5.91319e-53	2.80378e-52
CG1648	-2.0778	0.126885	0.154096
gkt	-2.07731	5.10773e-141	9.49002e-140
garz	-2.07591	3.66459e-60	1.94938e-59
gce	-2.07414	1.15432e-08	2.16231e-08
PGAP5	-2.07258	2.46549e-40	9.38954e-40
l(3)72Dn	-2.07099	4.27806e-96	4.15885e-95
Tret1-1	-2.07033	0.00931652	0.0128204
CG6184	-2.07008	0.244039	0.283162
Cnb	-2.06982	2.26185e-46	9.48001e-46
isoQC	-2.0693	4.27473e-52	1.99825e-51
CR43144	-2.06873	1.47608e-06	2.54602e-06
CG7565	-2.06845	4.65877e-38	1.71379e-37
E2f2	-2.06668	9.17547e-98	9.19879e-97
CG13367	-2.06538	5.55571e-39	2.07122e-38
tws	-2.06428	1.71891e-120	2.44849e-119
Sas-6	-2.06385	1.12004e-46	4.71753e-46
CG1764	-2.06329	1.63653e-21	4.32808e-21
eIF-2beta	-2.06328	9.70076e-113	1.20888e-111
Coprox	-2.06281	2.02145e-107	2.32161e-106
CG2658	-2.06255	2.23718e-116	2.96825e-115
Thiolase	-2.06209	1.03198e-134	1.74365e-133
Acox57D-p	-2.06146	3.68508e-73	2.44464e-72
park	-2.0601	5.70873e-17	1.36128e-16
CG6511	-2.05923	1.0025e-76	7.06644e-76
CG42258	-2.05882	8.76806e-111	1.05794e-109
esc	-2.05805	2.05653e-97	2.04775e-96
tefu	-2.05686	3.9803e-116	5.2403e-115
CG9135	-2.05629	8.75151e-160	2.03067e-158
Upf1	-2.05522	3.4113e-169	9.04038e-168
CG17660	-2.05515	8.48176e-76	5.84996e-75
CG6153	-2.05417	3.42467e-40	1.29894e-39
CASK	-2.05292	1.1575e-109	1.37878e-108
CG6406	-2.05238	1.43458e-144	2.80249e-143
Ndc80	-2.04859	3.3655e-67	2.03278e-66
Rpn3	-2.04778	6.19048e-163	1.49037e-161
CG17019	-2.04523	3.07395e-109	3.64047e-108
hoe1	-2.04497	3.20986e-116	4.23141e-115
PhKgamma	-2.04457	4.76701e-148	9.64309e-147
jub	-2.04351	6.08661e-113	7.61271e-112
mRpS35	-2.0433	3.26236e-51	1.49972e-50
Spc105R	-2.04292	5.12534e-117	6.8713e-116
CG18749	-2.04212	0.478096	0.525378
CG10166	-2.04107	3.1844e-22	8.52277e-22
CG8036	-2.03773	6.19744e-150	1.28927e-148
tacc	-2.03701	6.6029e-153	1.43473e-151
CG11737	-2.03555	9.7784e-101	1.01608e-99
Atpalpha	-2.03476	2.47274e-139	4.4414e-138
Nurf-38	-2.0318	1.60835e-134	2.70858e-133
CG11739	-2.03096	4.3992e-93	4.0905e-92
CG12155	-2.02971	2.07175e-129	3.30449e-128
CG8243	-2.02751	3.38413e-104	3.70413e-103
CG13018	-2.02649	1.4722e-08	2.74474e-08
CG17754	-2.02628	1.90232e-67	1.15376e-66
CG16935	-2.02519	1.95022e-45	8.0521e-45
CG43313	-2.02283	7.14784e-96	6.92894e-95
yip2	-2.02229	1.50882e-165	3.77425e-164
Pole2	-2.02156	1.44169e-63	8.18715e-63
pie	-2.01965	7.20456e-37	2.58537e-36
CG9636	-2.01797	2.06879e-106	2.33673e-105
CG5966	-2.01755	1.17636e-59	6.1966e-59
boi	-2.01682	6.51363e-133	1.08272e-131
CG10092	-2.01365	5.35425e-30	1.6912e-29
Wsck	-2.01198	3.2901e-48	1.42859e-47
Aats-ala-m	-2.01153	4.58403e-69	2.84932e-68
CG12316	-2.01045	9.2786e-103	9.89203e-102
Exo84	-2.0094	6.24505e-62	3.42693e-61
Aats-gly	-2.00876	1.1759e-196	4.33814e-195
mxc	-2.00828	1.677e-158	3.84773e-157
CG7987	-2.00779	6.76692e-142	1.28284e-140
Arl4	-2.00665	3.81832e-50	1.72059e-49
ana3	-2.00487	2.03916e-63	1.15545e-62
Cenp-C	-2.00446	1.71598e-215	7.82181e-214
Dhap-at	-2.00428	8.81957e-86	7.20745e-85
Dsor1	-2.00354	3.74589e-58	1.92474e-57
CG6607	-2.00241	1.9486e-28	5.95319e-28
olf186-F	-2.00236	6.34791e-112	7.88187e-111
CG9422	-2.0013	6.26595e-24	1.73779e-23
CG7914	-2.0009	6.76442e-12	1.40807e-11
RpI1	-2.00065	2.9528e-59	1.54589e-58
CG13344	-2.00011	3.07741e-91	2.78324e-90
spag	-1.99842	6.82353e-68	4.16312e-67
NiPp1	-1.99835	1.75254e-51	8.10005e-51
Eps-15	-1.99759	1.24169e-90	1.10353e-89
CG6744	-1.99662	1.26039e-77	9.00177e-77
dm	-1.99483	1.55495e-137	2.74484e-136
Zip88E	-1.99453	8.82975e-29	2.71864e-28
insc	-1.9925	4.79076e-31	1.54025e-30
Tre1	-1.98931	7.22822e-53	3.42256e-52
CG5913	-1.98759	4.05389e-70	2.56805e-69
CG16989	-1.98753	1.3543e-76	9.50701e-76
SppL	-1.9862	1.24287e-65	7.31736e-65
CG1434	-1.98611	1.30493e-71	8.45977e-71
SCAP	-1.98587	2.72797e-85	2.20473e-84
Rbcn-3A	-1.98546	6.60678e-57	3.33789e-56
Elp3	-1.98376	2.83057e-55	1.38702e-54
l(1)G0136	-1.98268	3.93734e-24	1.09553e-23
Cdk5	-1.98051	7.19663e-43	2.84536e-42
CR43767	-1.98005	0.144538	0.173948
CG3016	-1.97956	2.1085e-82	1.62226e-81
Mnn1	-1.97921	7.39977e-95	7.05316e-94
mld	-1.97884	8.57134e-81	6.39794e-80
Aats-ser	-1.97781	6.60018e-49	2.89899e-48
dmt	-1.97567	5.97292e-157	1.35228e-155
JhI-1	-1.97453	2.84655e-55	1.39418e-54
drpr	-1.97384	3.55901e-43	1.41368e-42
Aats-cys	-1.9738	6.58506e-124	9.83062e-123
Gl	-1.97185	3.77891e-164	9.1623e-163
CG32212	-1.97153	0.233809	0.272096
CR45018	-1.9705	0.167581	0.199757
CG18596	-1.97009	7.43726e-75	5.05143e-74
rictor	-1.96909	2.69004e-76	1.87425e-75
CG4404	-1.96878	2.97531e-41	1.1515e-40
CG10055	-1.96686	2.51699e-55	1.23454e-54
CG7339	-1.9634	7.51137e-18	1.82594e-17
CG6463	-1.96295	7.88641e-40	2.97802e-39
DnaJ-H	-1.96132	1.60565e-82	1.23816e-81
CG13771	-1.96132	0.166833	0.198935
Reck	-1.96051	7.13456e-07	1.24867e-06
crim	-1.95902	9.22914e-38	3.37809e-37
Sec6	-1.95704	2.29162e-32	7.57425e-32
sug	-1.95247	0.200781	0.236229
Tango13	-1.95242	2.64299e-83	2.0582e-82
Xbp1	-1.95153	1.02111e-114	1.31564e-113
qsm	-1.94956	8.84396e-09	1.66215e-08
CG6094	-1.94955	2.93402e-15	6.69292e-15
CG34250	-1.94781	0.00226058	0.003259
128up	-1.94718	6.53391e-108	7.55487e-107
Rad51D	-1.94706	2.66664e-14	5.9287e-14
Vav	-1.94537	8.7503e-120	1.22433e-118
blp	-1.94449	3.50367e-35	1.22557e-34
CG42376	-1.94409	1.52851e-15	3.51962e-15
CG15118	-1.94303	1.52426e-100	1.58067e-99
Vps16A	-1.93996	3.39025e-64	1.95449e-63
Pp2B-14D	-1.93897	2.5118e-97	2.49381e-96
cup	-1.93879	1.51668e-96	1.48711e-95
RnrS	-1.93815	1.10561e-43	4.44151e-43
Rpn10	-1.93771	5.17141e-175	1.50249e-173
CG15877	-1.93761	5.90393e-28	1.78851e-27
Picot	-1.93674	3.6487e-47	1.55017e-46
Sec13	-1.93359	5.12976e-121	7.35816e-120
Plc21C	-1.93144	9.28112e-94	8.71677e-93
Pex1	-1.92959	2.08617e-61	1.13385e-60
RhoGEF2	-1.92923	8.9939e-115	1.16173e-113
Atg4b	-1.9281	2.91012e-120	4.09975e-119
CG15891	-1.92729	7.50383e-22	1.99739e-21
sei	-1.92644	8.29161e-37	2.97027e-36
Arpc3A	-1.92614	1.51771e-32	5.03742e-32
DNApol-alpha60	-1.92491	3.34257e-79	2.44867e-78
SsRbeta	-1.92352	1.1239e-93	1.05363e-92
l(1)G0045	-1.92259	8.9063e-66	5.26776e-65
CG11505	-1.92129	1.73892e-90	1.54277e-89
CG4558	-1.92118	6.70613e-58	3.4235e-57
Mcm3	-1.92045	1.58029e-184	5.08071e-183
pad	-1.91944	7.09046e-84	5.59383e-83
slv	-1.91893	8.97045e-28	2.70114e-27
jdp	-1.91874	0.117344	0.143067
mrn	-1.91764	5.21284e-65	3.04112e-64
bs	-1.91452	2.62301e-89	2.27018e-88
Pex13	-1.91216	8.90765e-76	6.13958e-75
CG15743	-1.91193	3.51734e-73	2.33488e-72
l(1)G0020	-1.91084	3.26989e-99	3.34024e-98
CG10188	-1.91082	5.38545e-102	5.68243e-101
betaCOP	-1.90941	2.10411e-145	4.14996e-144
Rala	-1.90859	3.57869e-98	3.6125e-97
CG8892	-1.90848	9.35951e-92	8.54014e-91
GlcAT-S	-1.90766	1.89042e-81	1.42665e-80
shark	-1.90728	6.00125e-134	1.0057e-132
CG13917	-1.90726	1.41238e-43	5.66276e-43
Gbeta5	-1.90689	0.000464588	0.000701223
Phm	-1.90668	5.05847e-35	1.76341e-34
kst	-1.90648	6.33289e-55	3.08497e-54
Arfip	-1.90479	1.16159e-106	1.31493e-105
CG11337	-1.90273	4.55303e-88	3.88162e-87
CG4996	-1.9019	1.56331e-129	2.50912e-128
lva	-1.90012	9.55845e-141	1.76952e-139
CG2246	-1.89912	1.70339e-75	1.16856e-74
Tango9	-1.89842	9.86581e-61	5.30591e-60
fsd	-1.8982	1.11916e-14	2.51161e-14
CG11474	-1.89772	1.18435e-56	5.94553e-56
CG6379	-1.89407	8.94585e-62	4.9011e-61
Ku80	-1.8937	1.53164e-53	7.30287e-53
DLP	-1.89299	1.68517e-131	2.76973e-130
Drep-4	-1.89089	1.41973e-41	5.52379e-41
Leash	-1.89083	5.83461e-58	2.98602e-57
CG7504	-1.89082	1.43125e-103	1.54678e-102
rec	-1.88987	5.28492e-26	1.53113e-25
CG17065	-1.88923	1.53638e-18	3.79873e-18
Aats-leu	-1.88795	1.9966e-96	1.95206e-95
pkaap	-1.88795	2.8859e-75	1.97582e-74
CG5590	-1.88445	3.11621e-144	6.06448e-143
Hph	-1.88428	2.08823e-111	2.56183e-110
frj	-1.88353	3.50333e-58	1.80191e-57
CG11836	-1.88312	6.06981e-38	2.22886e-37
gcl	-1.88267	2.06965e-178	6.24303e-177
MESK2	-1.87996	1.91063e-93	1.78628e-92
Tom70	-1.87909	4.11485e-149	8.47428e-148
CG17598	-1.87671	1.75817e-76	1.23e-75
Rlip	-1.87516	2.52491e-27	7.53212e-27
Ts	-1.87513	2.36465e-66	1.41328e-65
CG33228	-1.87438	3.35169e-33	1.12705e-32
Vha55	-1.87394	5.18475e-187	1.69346e-185
Tif-IA	-1.87131	1.38761e-125	2.11147e-124
CG5521	-1.86981	2.69985e-65	1.58408e-64
Trxr-1	-1.86845	3.1729e-104	3.47663e-103
CG12125	-1.86764	7.03099e-104	7.63067e-103
CG40191	-1.86581	7.029e-103	7.50932e-102
Zip99C	-1.86562	8.60788e-71	5.50733e-70
Asciz	-1.86507	4.86298e-28	1.47602e-27
lost	-1.86299	3.83807e-140	7.02915e-139
CG9799	-1.86052	1.52271e-50	6.90402e-50
CG11593	-1.86038	5.63288e-111	6.83678e-110
swa	-1.85955	1.03761e-117	1.40764e-116
Cyp1	-1.85869	7.74077e-216	3.5761e-214
Rcd6	-1.85739	0.00125943	0.00184471
cdc2c	-1.85513	9.84542e-69	6.08647e-68
SA	-1.85412	7.19201e-55	3.49911e-54
Snoo	-1.85273	6.57732e-29	2.02817e-28
CG32364	-1.85239	4.73859e-06	7.98274e-06
trus	-1.85138	1.55591e-34	5.37649e-34
CG12333	-1.84586	5.50017e-74	3.69658e-73
Afti	-1.84543	4.09239e-88	3.49181e-87
CG3226	-1.84336	7.29873e-120	1.02262e-118
CD98hc	-1.84224	1.59128e-295	1.63202e-293
Herp	-1.84194	3.58616e-77	2.54707e-76
CG4042	-1.84181	3.45119e-24	9.62353e-24
Cctgamma	-1.84097	4.54707e-148	9.23461e-147
CG6236	-1.84069	6.78546e-79	4.94259e-78
CG17327	-1.8405	0.488317	0.535406
CG8494	-1.83603	3.53675e-177	1.04533e-175
Syx17	-1.83577	1.6624e-41	6.4606e-41
CG13773	-1.8356	2.08048e-33	7.0235e-33
CG11456	-1.83437	7.25995e-43	2.86929e-42
Sirup	-1.83293	2.04035e-16	4.79619e-16
Art4	-1.82945	3.24055e-105	3.60467e-104
Ubpy	-1.82677	5.49108e-136	9.48089e-135
Papss	-1.82578	2.47886e-37	9.00573e-37
CG8003	-1.82334	5.85559e-67	3.52435e-66
CR43429	-1.82234	0.155636	0.18631
Fancd2	-1.82063	4.39514e-74	2.96167e-73
CG7453	-1.82049	1.43253e-99	1.46773e-98
Jra	-1.81922	2.70209e-49	1.19554e-48
CG33303	-1.8191	3.84413e-62	2.1151e-61
L	-1.81748	1.77516e-110	2.13685e-109
Klp64D	-1.81626	1.5456e-111	1.90984e-110
CG3313	-1.81428	9.90009e-46	4.1041e-45
cnc	-1.81309	7.97609e-117	1.06514e-115
CG14482	-1.81303	1.96955e-11	4.04237e-11
CG5500	-1.8129	2.54693e-38	9.41988e-38
vih	-1.81167	8.64906e-46	3.58838e-45
CG9836	-1.80849	8.10833e-23	2.20172e-22
fbl6	-1.80839	4.80118e-92	4.38867e-91
CR45617	-1.80803	0.47022	0.517332
CG10462	-1.80661	2.85113e-84	2.27381e-83
CG30051	-1.80586	1.53544e-15	3.53321e-15
mus81	-1.80557	5.25961e-116	6.91571e-115
Pi3K92E	-1.80328	1.32866e-63	7.55365e-63
CG13204	-1.80242	2.46162e-16	5.77324e-16
mtd	-1.80099	3.70706e-80	2.74708e-79
CG7458	-1.8007	2.03512e-80	1.51357e-79
CG5261	-1.80019	4.3546e-102	4.59946e-101
CG7158	-1.79996	2.94669e-93	2.74988e-92
Rrp45	-1.79964	1.18435e-55	5.84536e-55
Tim10	-1.79889	0.0772606	0.0965381
l(3)73Ah	-1.79806	1.89215e-64	1.09391e-63
DNA-ligI	-1.79787	5.3599e-50	2.40679e-49
Capr	-1.79761	1.14687e-215	5.27457e-214
CG3702	-1.79676	2.70499e-121	3.89093e-120
spir	-1.79669	1.00702e-94	9.56294e-94
Hil	-1.79275	6.65333e-12	1.38523e-11
Bruce	-1.79246	6.04476e-75	4.11381e-74
CG3894	-1.79138	7.51891e-70	4.73964e-69
Sdic1	-1.79126	0.370381	0.414743
CG43658	-1.79107	2.90791e-84	2.31729e-83
CG32547	-1.79085	0.179095	0.21242
CG17078	-1.78937	4.30471e-67	2.59701e-66
CG12010	-1.78918	7.65211e-31	2.4502e-30
CG5339	-1.78672	4.0647e-74	2.7426e-73
CG31342	-1.78635	7.32276e-151	1.54214e-149
CG14712	-1.78302	3.86204e-170	1.03961e-168
CG12404	-1.78283	2.172e-45	8.95701e-45
CG7639	-1.78279	5.66209e-56	2.80669e-55
sba	-1.78161	2.63923e-46	1.10481e-45
Ppat-Dpck	-1.78086	1.60298e-57	8.14675e-57
CG11089	-1.77892	6.07069e-119	8.37958e-118
CG14543	-1.77864	0.000141777	0.000221792
CG13865	-1.77806	1.61106e-67	9.78274e-67
CG13322	-1.77758	2.17023e-44	8.80804e-44
CG8334	-1.77725	6.53385e-97	6.42484e-96
CG9922	-1.77717	1.12916e-07	2.03526e-07
CR44083	-1.77638	0.586996	0.633042
Alr	-1.775	4.11358e-37	1.48448e-36
CalpC	-1.77275	2.43294e-95	2.33416e-94
CG30389	-1.77152	1.17938e-66	7.07766e-66
CG5001	-1.77065	8.66525e-06	1.44107e-05
Nmnat	-1.76954	2.14647e-24	6.0066e-24
Rab6	-1.76943	4.51808e-78	3.24264e-77
CG15523	-1.76857	3.02484e-21	7.95251e-21
mRpL37	-1.76826	1.89248e-56	9.47718e-56
CdsA	-1.76781	5.04037e-88	4.28641e-87
CG4198	-1.76759	0.000188404	0.000292414
Sse	-1.76657	1.79299e-42	7.03207e-42
CG12869	-1.76562	0.275831	0.317535
Ddx1	-1.76551	4.39945e-73	2.9129e-72
RPA2	-1.76503	1.01208e-66	6.08081e-66
CkIIbeta	-1.76503	6.68648e-96	6.48785e-95
CLIP-190	-1.7643	4.63067e-103	4.95225e-102
CG12241	-1.76411	1.63537e-71	1.05619e-70
CG18659	-1.7639	2.38954e-109	2.83647e-108
Cnx99A	-1.76176	4.00764e-140	7.3136e-139
Rfx	-1.75744	4.65803e-62	2.56154e-61
CG17221	-1.75708	5.72334e-27	1.69307e-26
CR43958	-1.75541	0.00714275	0.00992361
CG3689	-1.75271	1.52708e-54	7.4016e-54
CG2765	-1.75232	1.87457e-90	1.66167e-89
CG13016	-1.75123	1.03201e-53	4.92522e-53
CG32647	-1.75056	0.466773	0.514037
CG10651	-1.75013	0.498216	0.545151
CG9941	-1.75005	2.30705e-100	2.3876e-99
CG10494	-1.74745	1.898e-49	8.43043e-49
poe	-1.74731	1.46754e-55	7.22568e-55
CG14186	-1.74668	0.248504	0.287854
S1P	-1.74661	5.2742e-29	1.63026e-28
TM9SF4	-1.74588	1.55802e-68	9.57978e-68
mRpL21	-1.74554	2.8878e-25	8.22703e-25
stg	-1.74484	8.13544e-110	9.74732e-109
CG11247	-1.74473	2.08551e-62	1.15616e-61
CG5828	-1.74382	1.56783e-79	1.15184e-78
CG3077	-1.74335	1.42496e-46	5.99442e-46
CG14883	-1.74282	1.01265e-51	4.6973e-51
CG7115	-1.7413	1.706e-142	3.27042e-141
mms4	-1.74016	2.06393e-28	6.29615e-28
RIOK2	-1.73822	5.35558e-46	2.22827e-45
veli	-1.73787	8.90788e-30	2.79814e-29
GstO1	-1.73762	3.23051e-59	1.68783e-58
CG11076	-1.73611	7.63503e-82	5.82192e-81
CG4925	-1.73545	1.97998e-29	6.17037e-29
CG3288	-1.73409	0.353032	0.397311
CG13601	-1.73259	2.22132e-56	1.11023e-55
CG10638	-1.73183	2.05316e-47	8.7885e-47
CG2846	-1.73164	1.51031e-30	4.81647e-30
ZnT41F	-1.73159	3.73591e-06	6.3154e-06
CG8195	-1.7302	7.01325e-69	4.3461e-68
tra2	-1.72985	1.85508e-108	2.15956e-107
orb2	-1.72857	7.85699e-73	5.18875e-72
BigH1	-1.72791	2.93718e-64	1.69425e-63
pgant6	-1.72557	7.60355e-105	8.4123e-104
CG15431	-1.7253	0.505771	0.55271
CG8202	-1.72205	4.90004e-87	4.09574e-86
His4:CG33909	-1.72092	0.655348	0.699037
eIF2B-gamma	-1.72036	1.54968e-49	6.90421e-49
UBL3	-1.71924	2.5009e-71	1.61417e-70
ScpX	-1.71858	1.0275e-56	5.17588e-56
CG3967	-1.71738	4.95252e-52	2.31298e-51
imd	-1.71736	8.87769e-28	2.67478e-27
CG11023	-1.71732	0.313089	0.356229
Tab2	-1.71724	1.23198e-98	1.24977e-97
CG5056	-1.71701	5.15925e-65	3.01157e-64
Cog3	-1.71697	7.30842e-40	2.76281e-39
Mgat1	-1.7167	1.17472e-99	1.2048e-98
CG4813	-1.71366	4.05936e-37	1.46543e-36
Plip	-1.71152	5.75695e-18	1.40512e-17
Ssadh	-1.71148	2.54086e-63	1.43497e-62
CG31344	-1.70913	2.75712e-35	9.66407e-35
CG32536	-1.70817	3.02967e-22	8.11712e-22
eIF-2gamma	-1.7074	3.31958e-129	5.27022e-128
cal1	-1.7073	3.21892e-125	4.8764e-124
CG15535	-1.70728	4.52219e-10	8.85445e-10
CG8498	-1.70649	2.30499e-14	5.13578e-14
cmet	-1.70544	5.80828e-74	3.90109e-73
Sbf	-1.70274	1.14855e-30	3.66622e-30
CG13377	-1.70138	0.0551739	0.0702675
CG10915	-1.70056	5.16e-31	1.65637e-30
U3-55K	-1.69882	3.97982e-43	1.57838e-42
CG4552	-1.69524	1.29575e-61	7.06875e-61
CG13398	-1.6952	5.06557e-90	4.45944e-89
CG17163	-1.69464	5.07636e-79	3.70556e-78
CG7408	-1.69428	4.24812e-07	7.50021e-07
CG4848	-1.6936	1.00995e-39	3.80671e-39
CG13912	-1.69145	0.147909	0.177692
Fancl	-1.68968	3.41936e-20	8.79583e-20
Mes2	-1.68812	2.29422e-39	8.61571e-39
CG44286	-1.68784	0.000389568	0.000590164
CG12170	-1.6878	6.63869e-34	2.26577e-33
Sik3	-1.68636	3.87796e-59	2.02404e-58
CG34293	-1.68562	0.000530023	0.000797875
slmb	-1.68531	8.7882e-141	1.62987e-139
CG11722	-1.6844	1.30869e-19	3.31489e-19
pncr009:3L	-1.68109	1.67521e-34	5.78095e-34
CG10631	-1.68063	2.00931e-56	1.00573e-55
CkIIalpha	-1.67991	7.83697e-122	1.13686e-120
CG11000	-1.67877	0.0424635	0.0548012
Shc	-1.67813	9.62493e-52	4.46869e-51
Fdh	-1.67598	2.29238e-172	6.37145e-171
gammaSnap1	-1.6745	2.8342e-16	6.63642e-16
CG6852	-1.67379	1.47382e-19	3.72947e-19
CG34001	-1.67257	4.28011e-05	6.8793e-05
mute	-1.67243	8.57751e-93	7.92531e-92
Uvrag	-1.67122	6.4595e-25	1.82805e-24
CLS	-1.67091	1.33059e-45	5.50484e-45
CG5742	-1.67088	5.96921e-72	3.89442e-71
Tina-1	-1.67022	1.70426e-16	4.01168e-16
stmA	-1.67005	3.35007e-82	2.56597e-81
CG6758	-1.66889	2.19916e-60	1.17533e-59
CG42732	-1.66792	3.18928e-59	1.66714e-58
PIP4K	-1.66714	6.34378e-47	2.68185e-46
gammaCOP	-1.66695	6.15748e-68	3.76123e-67
CG8814	-1.66635	2.78484e-43	1.10875e-42
ABCB7	-1.66427	1.42648e-73	9.53717e-73
CG4951	-1.6626	3.46512e-103	3.71739e-102
CG3328	-1.66136	8.18552e-10	1.59178e-09
CG3860	-1.66087	4.1712e-63	2.34281e-62
CG9044	-1.65785	3.14632e-26	9.15682e-26
CG8239	-1.65733	4.40848e-58	2.26067e-57
O-fut2	-1.65643	1.86425e-15	4.27736e-15
Rpt2	-1.65475	1.61121e-149	3.33829e-148
Sec61gamma	-1.65365	7.41857e-58	3.78155e-57
CG3815	-1.65347	1.52209e-87	1.28588e-86
Fs(2)Ket	-1.65231	4.31474e-119	5.97192e-118
CG13562	-1.65144	0.0001877	0.000291365
CG6191	-1.65129	9.72772e-70	6.10946e-69
CG2017	-1.64997	4.40259e-18	1.07712e-17
eIF4G2	-1.64823	5.67536e-107	6.47458e-106
CG45086	-1.64819	2.37073e-09	4.54896e-09
CG4041	-1.64392	1.85749e-61	1.01063e-60
CG12012	-1.64069	1.74973e-33	5.91276e-33
CG6412	-1.63907	1.25118e-37	4.56984e-37
Elf	-1.63781	1.85838e-174	5.32391e-173
CG13623	-1.63758	0.000263898	0.000405474
RfC3	-1.63504	5.80615e-30	1.83224e-29
CG17233	-1.63431	3.72776e-60	1.98112e-59
Rad9	-1.63306	3.52152e-19	8.81111e-19
Ns3	-1.63289	6.32263e-79	4.60873e-78
CG14408	-1.63223	2.22856e-65	1.30906e-64
CG4884	-1.6318	0.248369	0.287729
Klp98A	-1.63087	1.42381e-71	9.20721e-71
Nedd4	-1.62589	4.48872e-168	1.16253e-166
CG7600	-1.62586	3.83674e-64	2.20569e-63
Mnt	-1.62451	1.65916e-50	7.51606e-50
CG18812	-1.624	1.46574e-70	9.33706e-70
babo	-1.6228	2.00191e-49	8.88044e-49
Nmd3	-1.61856	5.76213e-50	2.58176e-49
CG10262	-1.61784	0.270388	0.31176
PGAP3	-1.61784	7.63859e-22	2.0322e-21
lkb1	-1.6178	1.4651e-100	1.52085e-99
flr	-1.61741	4.7959e-91	4.29954e-90
Ubi-p5E	-1.61605	3.1444e-54	1.51475e-53
CG32088	-1.61597	0.361269	0.405691
GLaz	-1.6151	6.91161e-18	1.68214e-17
Surf1	-1.61463	2.17e-33	7.31608e-33
Hs2st	-1.61461	9.15499e-35	3.17315e-34
Cp1	-1.61301	1.85122e-284	1.77441e-282
CG4095	-1.61285	0.306223	0.349191
NKAIN	-1.61279	9.25153e-64	5.26839e-63
Updo	-1.61249	7.06892e-67	4.25213e-66
CG43986	-1.61161	2.51148e-28	7.65461e-28
CG11537	-1.6113	5.05774e-109	5.95548e-108
CG15099	-1.6108	3.9639e-59	2.06784e-58
CG34325	-1.60902	0.0421932	0.0545073
mRpS29	-1.60548	2.35203e-51	1.08367e-50
CG8635	-1.59962	6.83442e-47	2.88571e-46
CG8060	-1.59819	2.75129e-49	1.21679e-48
Aats-val	-1.59693	2.96587e-60	1.58016e-59
spartin	-1.59656	2.71847e-18	6.68761e-18
CG12279	-1.59361	1.26397e-10	2.52302e-10
CG17018	-1.59252	2.55697e-89	2.21488e-88
CG30403	-1.59224	3.82559e-24	1.06502e-23
CG8915	-1.59203	1.73138e-132	2.87331e-131
Sec15	-1.58937	1.20755e-59	6.35438e-59
Cct5	-1.58918	4.19424e-122	6.11894e-121
Fur2	-1.58755	6.05574e-60	3.20143e-59
CR43872	-1.58727	0.189667	0.224105
CG33969	-1.58713	2.45055e-36	8.72365e-36
rdgBbeta	-1.58634	1.00503e-53	4.79867e-53
CG14117	-1.58574	2.97052e-14	6.60144e-14
CG14102	-1.58569	4.70372e-54	2.25849e-53
unc	-1.5851	1.6565e-08	3.08275e-08
CG7730	-1.58343	4.9457e-54	2.37245e-53
CG15385	-1.582	0.194273	0.229072
CG10777	-1.5818	1.4601e-232	8.09448e-231
Ptp99A	-1.58086	4.59964e-46	1.91764e-45
Rab4	-1.57949	1.70968e-39	6.42759e-39
CG4882	-1.57881	7.96416e-63	4.44398e-62
WASp	-1.5756	2.73343e-63	1.54287e-62
Edem2	-1.57389	7.17249e-64	4.1004e-63
Sym	-1.57364	1.08786e-70	6.9428e-70
qless	-1.57362	6.71158e-44	2.70361e-43
tai	-1.57236	3.4533e-51	1.58466e-50
CG30152	-1.57108	6.13053e-17	1.4606e-16
yki	-1.56961	5.90047e-44	2.37968e-43
CG12082	-1.56829	1.45791e-117	1.97e-116
CG10399	-1.56738	1.53744e-20	3.99088e-20
ssh	-1.56555	3.10036e-130	5.0392e-129
cuff	-1.56546	2.29991e-06	3.93394e-06
MBD-R2	-1.56509	1.31307e-71	8.50716e-71
Sara	-1.56483	2.92177e-108	3.38595e-107
CG8184	-1.56327	1.02341e-37	3.74191e-37
mrt	-1.5609	4.5429e-64	2.60727e-63
CG7632	-1.56002	2.85166e-41	1.10406e-40
IntS1	-1.55962	1.20653e-38	4.48014e-38
CG9330	-1.5595	2.45901e-97	2.44376e-96
MED19	-1.55899	1.18337e-123	1.75639e-122
CG3523	-1.55837	6.76315e-13	1.4502e-12
Sirt4	-1.55721	6.65108e-10	1.2961e-09
CG14435	-1.55603	4.7182e-66	2.80358e-65
pncr014:3L	-1.55505	1.04239e-05	1.72682e-05
CG8199	-1.55355	3.3903e-44	1.37217e-43
CG42813	-1.54767	5.98752e-43	2.37005e-42
CG13609	-1.54607	2.50803e-32	8.2815e-32
CG12975	-1.5452	2.67291e-17	6.41099e-17
CG15309	-1.54445	1.3786e-24	3.87367e-24
CG7685	-1.54346	1.07066e-17	2.59039e-17
Scm	-1.54337	2.72813e-71	1.75862e-70
CaMKI	-1.54315	3.45724e-83	2.68617e-82
Hmgcr	-1.54311	1.04155e-72	6.86516e-72
CG14442	-1.54028	7.84521e-77	5.54136e-76
Ect4	-1.53991	4.54004e-70	2.87069e-69
CG32174	-1.53963	0.19024	0.224677
CG4554	-1.53924	4.5533e-40	1.7232e-39
jv	-1.53898	0.229787	0.267533
CG11576	-1.53853	6.81244e-61	3.66956e-60
trem	-1.53714	2.82065e-45	1.16132e-44
CG34310	-1.53604	1.83822e-137	3.23376e-136
cert	-1.53567	4.15609e-59	2.1659e-58
Rpn9	-1.53494	3.95173e-122	5.77336e-121
CG2453	-1.53439	1.90917e-26	5.58167e-26
AMPKalpha	-1.52886	7.15003e-51	3.26204e-50
Glut1	-1.52845	2.09988e-62	1.1635e-61
D12	-1.52763	8.10881e-86	6.63719e-85
Fdxh	-1.52706	7.23373e-12	1.50363e-11
CG7852	-1.52441	1.22579e-52	5.78543e-52
CG42526	-1.5241	0.000302268	0.000462281
CG17977	-1.52276	2.1996e-08	4.08162e-08
Irp-1B	-1.52231	9.78366e-62	5.35153e-61
CG11534	-1.52226	6.3493e-29	1.95963e-28
CG3184	-1.52088	6.94819e-11	1.39919e-10
att-ORFA	-1.51536	3.27853e-35	1.14838e-34
CG1309	-1.5139	1.09046e-70	6.95508e-70
CG2144	-1.51374	1.95117e-39	7.33278e-39
CG32428	-1.51238	1.92936e-85	1.56299e-84
ihog	-1.51187	2.20016e-37	8.00739e-37
CG6454	-1.51153	1.43909e-123	2.13284e-122
Tfb1	-1.51028	2.05439e-98	2.082e-97
CG3680	-1.50867	9.2644e-80	6.83566e-79
wfs1	-1.50776	9.64729e-26	2.77851e-25
CG10068	-1.50716	2.49512e-43	9.95716e-43
CG6420	-1.50431	8.42374e-31	2.69644e-30
CG1671	-1.49707	7.78589e-18	1.89133e-17
CG7369	-1.49628	2.22738e-85	1.803e-84
HDAC6	-1.49112	1.22709e-35	4.32325e-35
ast	-1.48625	4.89578e-84	3.87133e-83
Mob4	-1.48597	1.1452e-65	6.75398e-65
CG43143	-1.48569	1.74454e-49	7.75553e-49
CG5903	-1.48439	1.33368e-64	7.7322e-64
Elp2	-1.4799	7.52877e-08	1.36543e-07
Vps2	-1.47923	3.19244e-24	8.90445e-24
CG14767	-1.47709	1.83573e-35	6.4499e-35
CR45175	-1.47688	0.080083	0.0998458
CG1492	-1.475	2.66696e-17	6.39821e-17
CG10674	-1.47491	1.87617e-21	4.958e-21
CG14777	-1.47411	0.0294765	0.0387033
CG3402	-1.47404	9.59054e-42	3.73568e-41
rha	-1.47366	0.0864059	0.107104
Tgs1	-1.47327	0.346236	0.390453
CG31648	-1.4711	2.5764e-11	5.27206e-11
CG1657	-1.46909	4.70182e-55	2.29738e-54
CG11539	-1.46811	3.1976e-06	5.42687e-06
CG15073	-1.46744	3.68608e-17	8.82045e-17
CG4619	-1.46596	2.1194e-54	1.02531e-53
CG9215	-1.46325	2.6011e-27	7.75265e-27
mus205	-1.46292	1.73355e-120	2.46592e-119
dgt3	-1.46156	3.12446e-25	8.89382e-25
CG7949	-1.45989	6.64178e-17	1.5812e-16
CG9630	-1.45947	1.19554e-20	3.10967e-20
mRpL12	-1.45893	1.78273e-30	5.67464e-30
GlyP	-1.45713	4.70936e-100	4.85419e-99
CG7206	-1.45702	3.67751e-51	1.68678e-50
CG3714	-1.45577	1.31352e-40	5.0323e-40
Pex10	-1.45559	2.32244e-30	7.38113e-30
norpA	-1.45527	7.07829e-153	1.53478e-151
CG6325	-1.45522	3.29488e-105	3.66113e-104
mRpS34	-1.45472	1.99441e-19	5.03313e-19
bel	-1.45451	6.49921e-178	1.93767e-176
fu2	-1.45128	3.09184e-57	1.5667e-56
Syx6	-1.45099	2.12711e-34	7.32313e-34
Rpn13	-1.44795	1.8261e-191	6.22209e-190
SdhA	-1.4457	1.45052e-123	2.14669e-122
CR45134	-1.44398	0.153975	0.184569
Phax	-1.44337	4.53256e-60	2.40486e-59
CG14260	-1.44159	0.432631	0.479113
CG7837	-1.44111	2.78383e-37	1.00887e-36
Ire1	-1.44056	3.53801e-102	3.74467e-101
Orc6	-1.43995	1.07369e-22	2.90931e-22
pico	-1.43947	1.58397e-36	5.65247e-36
Moe	-1.43725	3.22265e-63	1.81403e-62
CG17803	-1.43685	1.06692e-07	1.92512e-07
CG31688	-1.43664	2.80953e-25	8.0085e-25
Reph	-1.43485	2.34355e-60	1.25054e-59
CG7457	-1.43477	2.28997e-51	1.0565e-50
Nipsnap	-1.43473	1.04454e-93	9.80131e-93
CG8516	-1.43304	1.24502e-145	2.46981e-144
c12.2	-1.43299	7.9721e-49	3.49708e-48
CG32772	-1.43246	9.22046e-124	1.3725e-122
TfIIEalpha	-1.43151	2.86162e-45	1.17772e-44
retm	-1.43128	1.10449e-30	3.52769e-30
Mical	-1.43109	3.95089e-67	2.38495e-66
CG14431	-1.43036	0.014318	0.0194317
AP-2sigma	-1.43015	2.16597e-25	6.19297e-25
CG4645	-1.42912	1.10481e-30	3.52769e-30
CG8300	-1.42855	3.89767e-19	9.73801e-19
mahj	-1.42806	2.43856e-83	1.90334e-82
CR43430	-1.42802	0.144413	0.173838
Kaz1-ORFB	-1.42727	0.0674075	0.084878
CG2918	-1.42633	2.0912e-96	2.04261e-95
sel	-1.42603	1.00111e-40	3.84422e-40
CG17187	-1.42585	1.36739e-21	3.61907e-21
MED20	-1.4227	6.84508e-23	1.86314e-22
IntS10	-1.41775	3.96584e-55	1.94054e-54
CG15107	-1.41707	1.54693e-28	4.73593e-28
Lint-1	-1.41481	5.08305e-25	1.44249e-24
mRpL47	-1.41381	9.02363e-16	2.08767e-15
CG9536	-1.41374	3.39991e-95	3.25883e-94
lin	-1.41259	3.99402e-60	2.12132e-59
KrT95D	-1.41247	2.75315e-56	1.37336e-55
CG15435	-1.41212	1.45709e-34	5.03672e-34
CG12822	-1.41137	2.5255e-32	8.33383e-32
mal	-1.41046	2.125e-52	9.99268e-52
CrebB	-1.40917	1.0984e-32	3.65752e-32
vret	-1.40852	3.09407e-63	1.74452e-62
Pmi	-1.40846	0.0338998	0.0442505
Aef1	-1.40752	1.08697e-65	6.41794e-65
CG2059	-1.40628	1.12655e-34	3.89676e-34
CG31886	-1.40453	1.52286e-28	4.66363e-28
htt	-1.40361	1.88289e-36	6.71452e-36
CG8414	-1.4024	1.18847e-79	8.73759e-79
Rpt3	-1.40199	6.93617e-68	4.22933e-67
Las	-1.40106	1.31302e-35	4.62442e-35
CG7218	-1.40044	3.00359e-72	1.96584e-71
sds22	-1.40039	2.56504e-37	9.30563e-37
CR43899	-1.40002	0.450891	0.498205
CG5989	-1.39973	2.91136e-39	1.09213e-38
Myo31DF	-1.39856	6.10222e-49	2.68257e-48
rap	-1.39833	5.2652e-97	5.1923e-96
Art7	-1.39648	2.80247e-18	6.89094e-18
CG5384	-1.39603	1.38288e-51	6.40596e-51
CG7718	-1.39496	1.24338e-72	8.17444e-72
Spindly	-1.39252	2.0669e-23	5.67098e-23
step	-1.39243	3.20777e-27	9.5359e-27
lama	-1.39195	3.12488e-59	1.63431e-58
CG15766	-1.39162	1.63851e-05	2.68743e-05
CG11279	-1.39145	1.58764e-06	2.73477e-06
CG9175	-1.39127	1.57426e-47	6.76113e-47
l(2)not	-1.39014	3.12491e-38	1.15451e-37
rngo	-1.39011	1.18867e-82	9.18e-82
CG9992	-1.38994	6.94808e-66	4.11429e-65
CG2321	-1.38851	8.40037e-17	1.99431e-16
ZnT86D	-1.38577	1.77318e-48	7.72876e-48
Apc	-1.38565	6.2693e-32	2.05097e-31
CG42638	-1.38465	0.313491	0.356606
CG11964	-1.38405	1.47265e-50	6.68001e-50
CG7130	-1.38331	8.58497e-11	1.72338e-10
CG13926	-1.37839	7.36267e-14	1.62007e-13
Ravus	-1.37754	7.02134e-26	2.02962e-25
chrb	-1.37709	3.23878e-84	2.57296e-83
CR44386	-1.37689	0.417139	0.463147
BtbVII	-1.37583	9.37591e-103	9.98539e-102
CG11306	-1.3754	7.97103e-42	3.10722e-41
CR31514	-1.37517	0.621264	0.666843
Cap-D3	-1.37481	5.56087e-14	1.22809e-13
CG7461	-1.37451	8.49715e-128	1.33456e-126
Nap1	-1.37431	1.76699e-193	6.18508e-192
CG5484	-1.37419	5.74502e-47	2.43274e-46
CG10803	-1.37392	4.00475e-99	4.07872e-98
CG17333	-1.37382	4.41973e-21	1.15841e-20
CG7766	-1.37377	1.6864e-64	9.75506e-64
E(z)	-1.37332	1.28082e-13	2.79908e-13
Sec10	-1.37252	2.44974e-43	9.78369e-43
wus	-1.37139	7.04539e-78	5.04591e-77
CR44321	-1.36843	0.376903	0.421355
CG8549	-1.36714	2.54644e-14	5.66269e-14
Rel	-1.36691	2.01771e-44	8.19873e-44
CG4705	-1.36609	3.11591e-65	1.8261e-64
mtacp1	-1.36585	2.65146e-44	1.07441e-43
Pms2	-1.36376	1.20109e-70	7.65594e-70
CG4050	-1.36372	7.72073e-53	3.65239e-52
adp	-1.36333	5.12524e-52	2.39256e-51
CG18823	-1.36332	0.4706	0.517639
HPS4	-1.3629	1.64543e-47	7.06091e-47
CG34149	-1.36162	2.05958e-10	4.08332e-10
osp	-1.35966	4.65936e-55	2.27771e-54
Syx18	-1.35901	1.1322e-38	4.20568e-38
dpr18	-1.3584	0.381651	0.426199
asp	-1.35818	2.10929e-48	9.17812e-48
fal	-1.35794	8.82799e-60	4.6574e-59
Patsas	-1.35717	1.54491e-07	2.77392e-07
CG14231	-1.35646	2.74385e-22	7.36094e-22
lin-52	-1.35595	6.06614e-23	1.65244e-22
CR45162	-1.35518	0.413499	0.459414
CG10660	-1.35315	0.417391	0.463336
CG2182	-1.35119	4.58897e-87	3.83887e-86
CG17186	-1.35096	1.36958e-09	2.64379e-09
CG3634	-1.3499	3.23091e-53	1.53764e-52
CG13339	-1.34919	9.52719e-08	1.72178e-07
DAT	-1.34769	0.376049	0.420538
CG31224	-1.34705	3.44698e-54	1.65895e-53
CG2371	-1.34556	9.54891e-29	2.9383e-28
CenG1A	-1.3448	2.3422e-32	7.73643e-32
CG14322	-1.34456	1.02868e-49	4.59302e-49
CG11329	-1.34438	7.43505e-28	2.24342e-27
CG8735	-1.34414	3.31825e-66	1.9786e-65
Smox	-1.34386	3.93102e-87	3.29384e-86
[truncated: 8,252 more rows]

## Sheet: Extended Data Figure 2b
ID	Description	GeneRatio	BgRatio	pvalue	p.adjust	qvalue	geneID	Count
GO:0048565	digestive tract development	5/33	115/12531	0.0000115308857155558	0.00345876367836037	0.0026951405285925	rib/emc/Antp/l(1)sc/ct	5
GO:0055123	digestive system development	5/33	115/12531	0.0000115308857155558	0.00345876367836037	0.0026951405285925	rib/emc/Antp/l(1)sc/ct	5
GO:0045165	cell fate commitment	7/33	322/12531	0.000016657453872623	0.00345876367836037	0.0026951405285925	l(2)gl/emc/cas/Antp/htl/sv/l(1)sc	7
GO:0061525	hindgut development	4/33	62/12531	0.0000199640039155	0.00345876367836037	0.0026951405285925	rib/emc/l(1)sc/ct	4
GO:0007419	ventral cord development	4/33	73/12531	0.0000381668080635427	0.00379029258371403	0.00295347474055639	cas/Antp/htl/l(1)sc	4
GO:0001655	urogenital system development	4/33	75/12531	0.0000424632974397835	0.00379029258371403	0.00295347474055639	rib/htl/l(1)sc/ct	4
GO:0072001	renal system development	4/33	75/12531	0.0000424632974397835	0.00379029258371403	0.00295347474055639	rib/htl/l(1)sc/ct	4
GO:0048598	embryonic morphogenesis	6/33	252/12531	0.0000437551813415761	0.00379029258371403	0.00295347474055639	l(2)gl/rib/emc/htl/l(1)sc/ct	6
GO:0007417	central nervous system development	6/33	295/12531	0.000104851649432494	0.00807357700630203	0.00629109896594963	rib/cas/Antp/htl/l(1)sc/ct	6
GO:0001708	cell fate specification	4/33	103/12531	0.000146658435424431	0.0101634295749131	0.00791955551291927	l(2)gl/Antp/htl/sv	4
GO:0014016	neuroblast differentiation	3/33	44/12531	0.000204748219693867	0.012465364732311	0.0097132712199826	cas/Antp/l(1)sc	3
GO:0007443	Malpighian tubule morphogenesis	3/33	46/12531	0.000233838010851433	0.012465364732311	0.0097132712199826	rib/l(1)sc/ct	3
GO:0061333	renal tubule morphogenesis	3/33	46/12531	0.000233838010851433	0.012465364732311	0.0097132712199826	rib/l(1)sc/ct	3
GO:0008406	gonad development	3/33	51/12531	0.000317932625149154	0.0137292926588116	0.0106981501237493	rib/htl/ct	3
GO:0045137	development of primary sexual characteristics	3/33	51/12531	0.000317932625149154	0.0137292926588116	0.0106981501237493	rib/htl/ct	3
GO:0001709	cell fate determination	4/33	127/12531	0.000327915332041669	0.0137292926588116	0.0106981501237493	l(2)gl/cas/htl/l(1)sc	4
GO:0048619	embryonic hindgut morphogenesis	3/33	52/12531	0.000336793615006923	0.0137292926588116	0.0106981501237493	rib/l(1)sc/ct	3
GO:0007442	hindgut morphogenesis	3/33	59/12531	0.000489245600838659	0.0188359556322884	0.0146773680251598	rib/l(1)sc/ct	3
GO:0008360	regulation of cell shape	3/33	63/12531	0.000593364952084003	0.021642205883906	0.0168640565329138	rib/htl/ovo	3
GO:0061326	renal tubule development	3/33	66/12531	0.000680085307151741	0.0217728202170944	0.0169658339353983	rib/l(1)sc/ct	3
GO:0072002	Malpighian tubule development	3/33	66/12531	0.000680085307151741	0.0217728202170944	0.0169658339353983	rib/l(1)sc/ct	3
GO:0042675	compound eye cone cell differentiation	2/33	15/12531	0.000691200641812522	0.0217728202170944	0.0169658339353983	emc/sv	2
GO:0045595	regulation of cell differentiation	5/33	284/12531	0.000814131522723742	0.0245301367498936	0.0191143922726444	l(2)gl/cas/Antp/sv/l(1)sc	5
GO:0048546	digestive tract morphogenesis	3/33	74/12531	0.000949712447282619	0.0274229469152856	0.0213685300638589	rib/l(1)sc/ct	3
GO:0008283	cell population proliferation	5/33	310/12531	0.00120528347039421	0.0280272081420602	0.0218393829678392	l(2)gl/Mkp3/cas/htl/l(1)sc	5
GO:0014019	neuroblast development	2/33	20/12531	0.00124048512401584	0.0280272081420602	0.0218393829678392	cas/Antp	2
GO:0048707	instar larval or pupal morphogenesis	6/33	471/12531	0.00127431873542535	0.0280272081420602	0.0218393829678392	l(2)gl/emc/Mkp3/ovo/Atg5/ct	6
GO:0048608	reproductive structure development	3/33	82/12531	0.00127901583984406	0.0280272081420602	0.0218393829678392	rib/htl/ct	3
GO:0061458	reproductive system development	3/33	82/12531	0.00127901583984406	0.0280272081420602	0.0218393829678392	rib/htl/ct	3
GO:0045892	negative regulation of DNA-templated transcription	5/33	315/12531	0.00129418565735343	0.0280272081420602	0.0218393829678392	emc/cas/Antp/ovo/ct	5
GO:1902679	negative regulation of RNA biosynthetic process	5/33	315/12531	0.00129418565735343	0.0280272081420602	0.0218393829678392	emc/cas/Antp/ovo/ct	5
GO:1903507	negative regulation of nucleic acid-templated transcription	5/33	315/12531	0.00129418565735343	0.0280272081420602	0.0218393829678392	emc/cas/Antp/ovo/ct	5
GO:0022604	regulation of cell morphogenesis	3/33	84/12531	0.00137121098507425	0.0287954306865593	0.0224379979375787	rib/htl/ovo	3
GO:0009886	post-embryonic animal morphogenesis	6/33	486/12531	0.00149693105822595	0.0305109771573701	0.0237747873953534	l(2)gl/emc/Mkp3/ovo/Atg5/ct	6
GO:0048732	gland development	4/33	193/12531	0.00157358101887547	0.030592816219886	0.0238385580934176	l(2)gl/rib/Antp/htl	4
GO:0060562	epithelial tube morphogenesis	6/33	494/12531	0.00162726062524102	0.030592816219886	0.0238385580934176	rib/emc/Mkp3/l(1)sc/ovo/ct	6
GO:0045944	positive regulation of transcription by RNA polymerase II	5/33	334/12531	0.00167700138522074	0.030592816219886	0.0238385580934176	cas/Antp/sv/l(1)sc/ovo	5
GO:0007552	metamorphosis	6/33	498/12531	0.00169560253542384	0.030592816219886	0.0238385580934176	l(2)gl/emc/Mkp3/ovo/Atg5/ct	6
GO:0051253	negative regulation of RNA metabolic process	5/33	336/12531	0.00172167364008016	0.030592816219886	0.0238385580934176	emc/cas/Antp/ovo/ct	5
GO:0044092	negative regulation of molecular function	3/33	96/12531	0.00201249954925379	0.0348665546908219	0.0271687439149262	l(2)gl/emc/htl	3
GO:0000122	negative regulation of transcription by RNA polymerase II	4/33	213/12531	0.00225636896608136	0.0381381388657166	0.0297180302849739	emc/Antp/ovo/ct	4
GO:0007548	sex differentiation	3/33	101/12531	0.00232642177716809	0.038223918472807	0.0297848715372522	rib/htl/ct	3
GO:0051098	regulation of binding	2/33	28/12531	0.00243563561372147	0.038223918472807	0.0297848715372522	emc/htl	2
GO:0045934	negative regulation of nucleobase-containing compound metabolic process	5/33	364/12531	0.00244352401451272	0.038223918472807	0.0297848715372522	emc/cas/Antp/ovo/ct	5
GO:0042127	regulation of cell population proliferation	4/33	219/12531	0.00249570428239542	0.038223918472807	0.0297848715372522	l(2)gl/Mkp3/cas/htl	4
GO:0051960	regulation of nervous system development	4/33	220/12531	0.00253722979761778	0.038223918472807	0.0297848715372522	l(2)gl/Antp/htl/l(1)sc	4
GO:0007391	dorsal closure	3/33	107/12531	0.00274129023148687	0.0404194495834128	0.0314956750000619	l(2)gl/rib/emc	3
GO:0021782	glial cell development	2/33	33/12531	0.00337430646841798	0.0487165496377846	0.0379609477697023	cas/htl	2
GO:0007530	sex determination	2/33	35/12531	0.00379001000525778	0.0525295386728728	0.040932108056784	emc/ovo	2
GO:0035017	cuticle pattern formation	2/33	35/12531	0.00379001000525778	0.0525295386728728	0.040932108056784	l(2)gl/ovo	2
GO:0007494	midgut development	2/33	36/12531	0.00400636484703216	0.0533237384300858	0.0415509650104565	emc/Antp	2
GO:0007431	salivary gland development	3/33	124/12531	0.00415509650104565	0.0533237384300858	0.0415509650104565	l(2)gl/rib/htl	3
GO:0016331	morphogenesis of embryonic epithelium	3/33	124/12531	0.00415509650104565	0.0533237384300858	0.0415509650104565	l(2)gl/rib/emc	3
GO:0035272	exocrine system development	3/33	124/12531	0.00415509650104565	0.0533237384300858	0.0415509650104565	l(2)gl/rib/htl	3
GO:0010558	negative regulation of macromolecule biosynthetic process	5/33	417/12531	0.00438183163041211	0.0552110785431926	0.0430216196440461	emc/cas/Antp/ovo/ct	5
GO:0010001	glial cell differentiation	2/33	39/12531	0.00468908897294997	0.0569005288365539	0.0443380744180939	cas/htl	2
GO:0045893	positive regulation of DNA-templated transcription	5/33	427/12531	0.00484434516790286	0.0569005288365539	0.0443380744180939	cas/Antp/sv/l(1)sc/ovo	5
GO:1902680	positive regulation of RNA biosynthetic process	5/33	427/12531	0.00484434516790286	0.0569005288365539	0.0443380744180939	cas/Antp/sv/l(1)sc/ovo	5
GO:1903508	positive regulation of nucleic acid-templated transcription	5/33	427/12531	0.00484434516790286	0.0569005288365539	0.0443380744180939	cas/Antp/sv/l(1)sc/ovo	5
GO:0031327	negative regulation of cellular biosynthetic process	5/33	435/12531	0.00523877851865889	0.0598503533607449	0.0466366389823986	emc/cas/Antp/ovo/ct	5
GO:0050767	regulation of neurogenesis	3/33	135/12531	0.00526821292208577	0.0598503533607449	0.0466366389823986	l(2)gl/Antp/l(1)sc	3
GO:0009890	negative regulation of biosynthetic process	5/33	440/12531	0.00549665744482153	0.0614384453106665	0.0478741132290907	emc/cas/Antp/ovo/ct	5
GO:0008258	head involution	2/33	43/12531	0.00567683961067177	0.0624452357173895	0.0486586252343294	rib/emc	2
GO:2000026	regulation of multicellular organismal development	4/33	286/12531	0.00645632072932785	0.0699098478972531	0.0544752061537037	l(2)gl/Antp/htl/l(1)sc	4
GO:0010557	positive regulation of macromolecule biosynthetic process	5/33	479/12531	0.00782768131144407	0.0834551253666268	0.0650299678181507	cas/Antp/sv/l(1)sc/ovo	5
GO:0051254	positive regulation of RNA metabolic process	5/33	484/12531	0.00816985018380822	0.0857834269299863	0.0668442287766127	cas/Antp/sv/l(1)sc/ovo	5
GO:0048859	formation of anatomical boundary	2/33	55/12531	0.00915380404578303	0.0946803911004125	0.0737769281301916	l(2)gl/ct	2
GO:0060284	regulation of cell development	3/33	171/12531	0.0100893038277042	0.102821875773515	0.0801209421611805	l(2)gl/Antp/l(1)sc	3
GO:0060033	anatomical structure regression	2/33	59/12531	0.0104780572307203	0.105236140012887	0.0820021870230288	l(2)gl/Atg5	2
GO:2000177	regulation of neural precursor cell proliferation	2/33	60/12531	0.0108216428777071	0.107134264489301	0.0834812450565979	l(2)gl/cas	2
GO:0001745	compound eye morphogenesis	4/33	335/12531	0.0111383482950775	0.108716554485756	0.0847141983005892	l(2)gl/emc/aux/sv	4
GO:0008544	epidermis development	2/33	62/12531	0.0115236521519589	0.110915151962604	0.0864273911396917	l(2)gl/ovo	2
GO:0007422	peripheral nervous system development	2/33	63/12531	0.0118820222240859	0.112797827414953	0.0878944109726905	l(1)sc/ct	2
GO:0001700	embryonic development via the syncytial blastoderm	3/33	185/12531	0.0124784570498969	0.115531784565785	0.0900247671941183	l(2)gl/rib/emc	3
GO:0045466	R7 cell differentiation	2/33	65/12531	0.0126133600945353	0.115531784565785	0.0900247671941183	emc/sv	2
GO:0035120	post-embryonic appendage morphogenesis	4/33	348/12531	0.0126722648575128	0.115531784565785	0.0900247671941183	emc/Mkp3/ovo/ct	4
GO:0022603	regulation of anatomical structure morphogenesis	3/33	187/12531	0.0128440868451829	0.115531784565785	0.0900247671941183	rib/htl/ovo	3
GO:0048592	eye morphogenesis	4/33	352/12531	0.0131702900154358	0.115531784565785	0.0900247671941183	l(2)gl/emc/aux/sv	4
GO:0090596	sensory organ morphogenesis	4/33	352/12531	0.0131702900154358	0.115531784565785	0.0900247671941183	l(2)gl/emc/aux/sv	4
GO:0035114	imaginal disc-derived appendage morphogenesis	4/33	358/12531	0.0139407144823633	0.120761439203472	0.0940998227559525	emc/Mkp3/ovo/ct	4
GO:0035107	appendage morphogenesis	4/33	360/12531	0.01420381280569	0.121521509559793	0.0946920853712669	emc/Mkp3/ovo/ct	4
GO:0048737	imaginal disc-derived appendage development	4/33	365/12531	0.0148754423088906	0.124949766656168	0.0973634545372738	emc/Mkp3/ovo/ct	4
GO:0009792	embryo development ending in birth or egg hatching	3/33	198/12531	0.0149651235677662	0.124949766656168	0.0973634545372738	l(2)gl/rib/emc	3
GO:0048736	appendage development	4/33	368/12531	0.0152880039848952	0.126126032875385	0.0982800256171832	emc/Mkp3/ovo/ct	4
GO:0048542	lymph gland development	2/33	73/12531	0.015729489247098	0.127180803809243	0.0991019250461632	Antp/htl	2
GO:0001751	compound eye photoreceptor cell differentiation	3/33	202/12531	0.0157828991740186	0.127180803809243	0.0991019250461632	l(2)gl/emc/sv	3

## Sheet: Extended Data Figure 4c
	Number of DAPI+ nuclei
WT	102	105	106
E(z)-KD	107	102	94
CBP-KD	97	87	82

## Sheet: Extended Data Figure 4d
	Cellularization rate
WT	90	87	92	93	95	96
E(z)-KD	12	29	14	24	18	16
CBP-KD	26	23	24	21
	Hatching rate
WT	88	84	87	93
E(z)-KD	0	0	0	0
CBP-KD	0	0	0	0

## Sheet: Extended Data Figure 8e
	RT-qPCR
condition	Zelda relative expression to Rp49		GAF relative expression to Rp49
WT	0.182378	0.239816	0.0302903	0.0296669
E(z)-KD	0.203063	0.223756	0.0248605	0.0224833
CBP-KD	0.167822	0.218393	0.0264608	0.0332616
	Bulk RNA-seq
gene	log2FoldChange	padj	comparison	baseMean	lfcSE
Zelda	-0.504308	5.61902e-05	CBP-KD vs WT	20868.7	0.118483
GAF	-0.386026	1.22593e-06	CBP-KD vs WT	2505.95	0.0759894

## Sheet: Extended Data Figure 9b
ID	Description	GeneRatio	BgRatio	pvalue	p.adjust	qvalue	geneID	Count	Classification
GO:0045165	cell fate commitment	10/65	311/12175	0.00000527727381438348	0.00109450658910313	0.000839919790247139	robo2/CycE/TBCD/aop/dpp/tkv/numb/lola/cnn/phyl	10	Zelda-dependent
GO:0048663	neuron fate commitment	6/65	93/12175	0.00000970277667991451	0.00122781618349713	0.000942221016823662	CycE/aop/dpp/tkv/lola/phyl	6	Zelda-dependent
GO:0001745	compound eye morphogenesis	9/65	313/12175	0.0000394232498942995	0.00287324685833973	0.00220491765203759	CycE/aop/dpp/smo/ed/tutl/tkv/lola/phyl	9	Zelda-dependent
GO:0016331	morphogenesis of embryonic epithelium	6/65	120/12175	0.0000415609478062641	0.00287324685833973	0.00220491765203759	aop/dpp/ed/tkv/shn/Lac	6	Zelda-dependent
GO:0001752	compound eye photoreceptor fate commitment	5/65	75/12175	0.0000480014331667905	0.00292808742317422	0.00224700207269929	aop/dpp/tkv/lola/phyl	5	Zelda-dependent
GO:0042706	eye photoreceptor cell fate commitment	5/65	75/12175	0.0000480014331667905	0.00292808742317422	0.00224700207269929	aop/dpp/tkv/lola/phyl	5	Zelda-dependent
GO:0048592	eye morphogenesis	9/65	331/12175	0.0000608617896741329	0.00328041193951269	0.00251737443665594	CycE/aop/dpp/smo/ed/tutl/tkv/lola/phyl	9	Zelda-dependent
GO:0090596	sensory organ morphogenesis	9/65	331/12175	0.0000608617896741329	0.00328041193951269	0.00251737443665594	CycE/aop/dpp/smo/ed/tutl/tkv/lola/phyl	9	Zelda-dependent
GO:0001751	compound eye photoreceptor cell differentiation	7/65	189/12175	0.0000632673469529931	0.00328041193951269	0.00251737443665594	aop/dpp/ed/tutl/tkv/lola/phyl	7	Zelda-dependent
GO:0046552	photoreceptor cell fate commitment	5/65	81/12175	0.0000695261117618079	0.00343326561414261	0.00263467370886851	aop/dpp/tkv/lola/phyl	5	Zelda-dependent
GO:0001754	eye photoreceptor cell differentiation	7/65	196/12175	0.0000795785747289699	0.00375104463608826	0.0028785360045503	aop/dpp/ed/tutl/tkv/lola/phyl	7	Zelda-dependent
GO:0007167	enzyme linked receptor protein signaling pathway	8/65	280/12175	0.000114724327329931	0.00495704697671411	0.00380401716936088	aop/dpp/ed/tkv/eIF4A/CG13398/shn/phyl	8	Zelda-dependent
GO:0046530	photoreceptor cell differentiation	7/65	217/12175	0.000150212507882137	0.00599056635183388	0.00459713562603301	aop/dpp/ed/tutl/tkv/lola/phyl	7	Zelda-dependent
GO:0019827	stem cell population maintenance	5/65	98/12175	0.000171878510877493	0.00608549219729833	0.00466998132381621	CycE/dpp/smo/tkv/eIF4A	5	Zelda-dependent
GO:0098727	maintenance of cell number	5/65	98/12175	0.000171878510877493	0.00608549219729833	0.00466998132381621	CycE/dpp/smo/tkv/eIF4A	5	Zelda-dependent
GO:0048749	compound eye development	9/65	386/12175	0.000195862918062693	0.00608549219729833	0.00466998132381621	CycE/aop/dpp/smo/ed/tutl/tkv/lola/phyl	9	Zelda-dependent
GO:0051241	negative regulation of multicellular organismal process	6/65	161/12175	0.000211261059886924	0.00608549219729833	0.00466998132381621	aop/dpp/ed/tkv/numb/shn	6	Zelda-dependent
GO:0007391	dorsal closure	5/65	105/12175	0.000237482547096591	0.00648077371945171	0.00497331871482058	aop/dpp/ed/tkv/shn	5	Zelda-dependent
GO:0001654	eye development	9/65	414/12175	0.000329206900441424	0.00782449370274456	0.00600448382406221	CycE/aop/dpp/smo/ed/tutl/tkv/lola/phyl	9	Zelda-dependent
GO:0048880	sensory system development	9/65	414/12175	0.000329206900441424	0.00782449370274456	0.00600448382406221	CycE/aop/dpp/smo/ed/tutl/tkv/lola/phyl	9	Zelda-dependent
GO:0150063	visual system development	9/65	414/12175	0.000329206900441424	0.00782449370274456	0.00600448382406221	CycE/aop/dpp/smo/ed/tutl/tkv/lola/phyl	9	Zelda-dependent
GO:0048598	embryonic morphogenesis	7/65	247/12175	0.000331993946885979	0.00782449370274456	0.00600448382406221	sala/aop/dpp/ed/tkv/shn/Lac	7	Zelda-dependent
GO:0045466	R7 cell differentiation	4/65	63/12175	0.000347960462295142	0.00784423911739265	0.0060196363728862	aop/tutl/lola/phyl	4	Zelda-dependent
GO:0061326	renal tubule development	4/65	64/12175	0.000369678881969234	0.00798660417921033	0.00612888672738467	dpp/tkv/numb/shn	4	Zelda-dependent
GO:0072002	Malpighian tubule development	4/65	64/12175	0.000369678881969234	0.00798660417921033	0.00612888672738467	dpp/tkv/numb/shn	4	Zelda-dependent
GO:0045595	regulation of cell differentiation	7/65	271/12175	0.000579193925325498	0.0119302469744941	0.00915522175579105	CycE/aop/dpp/smo/ed/tkv/numb	7	Zelda-dependent
GO:0072001	renal system development	4/65	72/12175	0.000579770009257544	0.0119302469744941	0.00915522175579105	dpp/tkv/numb/shn	4	Zelda-dependent
GO:0001655	urogenital system development	4/65	73/12175	0.000610938220528084	0.012183517974762	0.00934958086476176	dpp/tkv/numb/shn	4	Zelda-dependent
GO:0051093	negative regulation of developmental process	6/65	200/12175	0.000672750530433368	0.0131630622652717	0.0101012790666857	aop/dpp/ed/tkv/numb/shn	6	Zelda-dependent
GO:0030855	epithelial cell differentiation	8/65	400/12175	0.00124075860247505	0.0208443291060684	0.015995851194425	CycE/aop/dpp/smo/ed/tkv/numb/phyl	8	Zelda-dependent
GO:0016477	cell migration	7/65	313/12175	0.00134671473563656	0.0221673520770652	0.0170111335027776	robo2/aop/dpp/Arpc5/tkv/slam/numb	7	Zelda-dependent
GO:0007424	open tracheal system development	6/65	234/12175	0.00151572674544865	0.0241816713081576	0.0185569136770717	robo2/aop/dpp/ed/tkv/Lac	6	Zelda-dependent
GO:0071495	cellular response to endogenous stimulus	6/65	241/12175	0.00176062425264916	0.0253834736536855	0.0194791717831662	aop/dpp/tkv/eIF4A/CG13398/shn	6	Zelda-dependent
GO:0060541	respiratory system development	6/65	243/12175	0.00183583464226269	0.0253834736536855	0.0194791717831662	robo2/aop/dpp/ed/tkv/Lac	6	Zelda-dependent
GO:0009719	response to endogenous stimulus	6/65	249/12175	0.00207618606766888	0.0283290125285873	0.0217395660271146	aop/dpp/tkv/eIF4A/CG13398/shn	6	Zelda-dependent
GO:0071310	cellular response to organic substance	7/65	354/12175	0.00270778670469837	0.0350996851596526	0.0269353519572627	aop/dpp/tkv/Spp/eIF4A/CG13398/shn	7	Zelda-dependent
GO:0007447	imaginal disc pattern formation	4/65	110/12175	0.00279680376385549	0.0353233623593736	0.0271070009071577	dpp/smo/tkv/shn	4	Zelda-dependent
GO:0001700	embryonic development via the syncytial blastoderm	5/65	182/12175	0.00282723150995951	0.0353233623593736	0.0271070009071577	aop/dpp/ed/tkv/shn	5	Zelda-dependent
GO:0048732	gland development	5/65	186/12175	0.00310467098624348	0.0378769860321704	0.0290666410600628	robo2/dpp/tkv/lola/shn	5	Zelda-dependent
GO:0048870	cell motility	7/65	371/12175	0.00351250649658439	0.0401874106094639	0.0308396512416939	robo2/aop/dpp/Arpc5/tkv/slam/numb	7	Zelda-dependent
GO:0006935	chemotaxis	6/65	277/12175	0.00352657122995296	0.0401874106094639	0.0308396512416939	robo2/dpp/smo/tutl/lola/E(Pc)	6	Zelda-dependent
GO:0035019	somatic stem cell population maintenance	2/65	17/12175	0.00362471264640264	0.0408568153730385	0.0313533496645355	CycE/smo	2	Zelda-dependent
GO:0009792	embryo development ending in birth or egg hatching	5/65	195/12175	0.00380020686005924	0.0414409231809068	0.031801591559423	aop/dpp/ed/tkv/shn	5	Zelda-dependent
GO:0051674	localization of cell	7/65	377/12175	0.00383638247383515	0.0414409231809068	0.031801591559423	robo2/aop/dpp/Arpc5/tkv/slam/numb	7	Zelda-dependent
GO:0090175	regulation of establishment of planar polarity	2/65	18/12175	0.00406381122522946	0.0425673963693227	0.0326660423846196	aop/ed	2	Zelda-dependent
GO:0007476	imaginal disc-derived wing morphogenesis	6/65	286/12175	0.0041235582503912	0.0427612990565568	0.03281484249785	dpp/smo/ed/tkv/psq/shn	6	Zelda-dependent
GO:0009952	anterior/posterior pattern specification	5/65	202/12175	0.00441373721950197	0.0442811696698258	0.0339811848656431	dpp/smo/tkv/psq/shn	5	Zelda-dependent
GO:0001709	cell fate determination	4/65	125/12175	0.00442371727532217	0.0442811696698258	0.0339811848656431	CycE/aop/numb/phyl	4	Zelda-dependent
GO:0060795	cell fate commitment involved in formation of primary germ layer	2/65	19/12175	0.00452632978302944	0.0442811696698258	0.0339811848656431	dpp/tkv	2	Zelda-dependent
GO:0003002	regionalization	8/65	498/12175	0.00481648688033146	0.0462471934713307	0.0354899033287581	robo2/dpp/smo/tkv/numb/psq/shn/phyl	8	Zelda-dependent
GO:0007173	epidermal growth factor receptor signaling pathway	3/65	65/12175	0.00501154658950993	0.0468239467410252	0.0359325013817338	aop/ed/phyl	3	Zelda-dependent
GO:0038127	ERBB signaling pathway	3/65	65/12175	0.00501154658950993	0.0468239467410252	0.0359325013817338	aop/ed/phyl	3	Zelda-dependent
GO:0007472	wing disc morphogenesis	6/65	299/12175	0.00511437739098924	0.0473536549504986	0.0363389972517657	dpp/smo/ed/tkv/psq/shn	6	Zelda-dependent
GO:0030855	epithelial cell differentiation	15/79	400/12175	0.0000000341046641245917	0.0000109150410247265	0.00000735022465322378	me31B/Pten/da/spen/cact/chif/spi/kis/ft/Hrb27C/smt3/RanBPM/rl/drk/mam	15	H2av-negative
GO:0045165	cell fate commitment	13/79	311/12175	0.0000000891360999026048	0.0000171777998240877	0.0000115675871001426	Pten/GATAd/da/spen/Socs36E/brat/spi/uif/rl/drk/mam/pcs/bdg	13	H2av-negative
GO:0007476	imaginal disc-derived wing morphogenesis	12/79	286/12175	0.000000282243889151825	0.0000250858213444306	0.0000168928748938736	spen/Socs36E/spi/step/kis/Chd1/ft/rl/drk/mam/cg/sbb	12	H2av-negative
GO:0007472	wing disc morphogenesis	12/79	299/12175	0.000000454607389317633	0.0000340702982327493	0.0000229430512854455	spen/Socs36E/spi/step/kis/Chd1/ft/rl/drk/mam/cg/sbb	12	H2av-negative
GO:0003002	regionalization	15/79	498/12175	0.000000585663180901217	0.0000415820858439864	0.0000280015138569391	spen/cact/brat/step/kis/ft/chic/Hrb27C/uif/dmpd/rl/SmD3/pcs/lolal/sbb	15	H2av-negative
GO:0048663	neuron fate commitment	7/79	93/12175	0.00000223793493615889	0.000116114393418398	0.0000781918157856324	da/Socs36E/spi/rl/drk/mam/bdg	7	H2av-negative
GO:0007173	epidermal growth factor receptor signaling pathway	6/79	65/12175	0.00000375033493071309	0.00017445523522524	0.000117478731223426	spen/Socs36E/spi/step/rl/drk	6	H2av-negative
GO:0038127	ERBB signaling pathway	6/79	65/12175	0.00000375033493071309	0.00017445523522524	0.000117478731223426	spen/Socs36E/spi/step/rl/drk	6	H2av-negative
GO:0001709	cell fate determination	7/79	125/12175	0.000015957976278904	0.000551982307698499	0.000371706707926967	Pten/da/spen/brat/spi/uif/mam	7	H2av-negative
GO:0007424	open tracheal system development	9/79	234/12175	0.0000196104230095762	0.000629868110474246	0.00042415526459309	Pten/spi/barr/ft/Lam/uif/rl/drk/lolal	9	H2av-negative
GO:0060541	respiratory system development	9/79	243/12175	0.0000264344317335901	0.000810455645650297	0.000545763506844217	Pten/spi/barr/ft/Lam/uif/rl/drk/lolal	9	H2av-negative
GO:0048749	compound eye development	11/79	386/12175	0.0000367711082592443	0.00110231611203823	0.000742303308250943	Pten/spen/Socs36E/spi/Nhe2/ft/Lam/rl/drk/fl(2)d/bdg	11	H2av-negative
GO:0001654	eye development	11/79	414/12175	0.0000693468858393674	0.00176507450938314	0.0011886070005834	Pten/spen/Socs36E/spi/Nhe2/ft/Lam/rl/drk/fl(2)d/bdg	11	H2av-negative
GO:0048880	sensory system development	11/79	414/12175	0.0000693468858393674	0.00176507450938314	0.0011886070005834	Pten/spen/Socs36E/spi/Nhe2/ft/Lam/rl/drk/fl(2)d/bdg	11	H2av-negative
GO:0150063	visual system development	11/79	414/12175	0.0000693468858393674	0.00176507450938314	0.0011886070005834	Pten/spen/Socs36E/spi/Nhe2/ft/Lam/rl/drk/fl(2)d/bdg	11	H2av-negative
GO:0007167	enzyme linked receptor protein signaling pathway	9/79	280/12175	0.000079631983857734	0.00198932493007561	0.00133961797405896	Pten/spen/Socs36E/spi/step/dock/Pp2A-29B/rl/drk	9	H2av-negative
GO:0035019	somatic stem cell population maintenance	3/79	17/12175	0.000167466723373546	0.00365530418410072	0.00246149390260147	da/chic/mam	3	H2av-negative
GO:0046552	photoreceptor cell fate commitment	5/79	81/12175	0.000176415856704255	0.00371851547959438	0.00250406059762783	Socs36E/spi/rl/drk/bdg	5	H2av-negative
GO:0001745	compound eye morphogenesis	9/79	313/12175	0.000185295688298866	0.00378733156841166	0.00255040157897801	Pten/Socs36E/spi/Nhe2/ft/Lam/rl/drk/bdg	9	H2av-negative
GO:0048592	eye morphogenesis	9/79	331/12175	0.000280823739835237	0.00470941702770151	0.00317133697078257	Pten/Socs36E/spi/Nhe2/ft/Lam/rl/drk/bdg	9	H2av-negative
GO:0090596	sensory organ morphogenesis	9/79	331/12175	0.000280823739835237	0.00470941702770151	0.00317133697078257	Pten/Socs36E/spi/Nhe2/ft/Lam/rl/drk/bdg	9	H2av-negative
GO:0045595	regulation of cell differentiation	8/79	271/12175	0.000361402859008857	0.00563457933590007	0.00379434432279799	Pten/cact/Socs36E/brat/spi/chic/Cka/rl	8	H2av-negative
GO:0071310	cellular response to organic substance	9/79	354/12175	0.000459263214154667	0.00625804117065299	0.0042141855801752	Pten/Utx/grnd/smt3/dock/Pp2A-29B/Akap200/rl/drk	9	H2av-negative
GO:0016477	cell migration	8/79	313/12175	0.000933094262980654	0.0102336923639098	0.00689140221610872	Pten/spi/kis/Hrb27C/dock/oys/Sin3A/drk	8	H2av-negative
GO:0001700	embryonic development via the syncytial blastoderm	6/79	182/12175	0.0011573439315733	0.0120107396635167	0.00808807173314726	spi/barr/step/chic/Cka/lolal	6	H2av-negative
GO:0001752	compound eye photoreceptor fate commitment	4/79	75/12175	0.00140763558493853	0.013661153986202	0.00919946618555059	Socs36E/rl/drk/bdg	4	H2av-negative
GO:0042706	eye photoreceptor cell fate commitment	4/79	75/12175	0.00140763558493853	0.013661153986202	0.00919946618555059	Socs36E/rl/drk/bdg	4	H2av-negative
GO:0009792	embryo development ending in birth or egg hatching	6/79	195/12175	0.00164751940935868	0.0154340533557282	0.0103933424727817	spi/barr/step/chic/Cka/lolal	6	H2av-negative
GO:0009952	anterior/posterior pattern specification	6/79	202/12175	0.00196964858675896	0.01795308069958	0.0120896638006613	chic/Hrb27C/dmpd/rl/SmD3/pcs	6	H2av-negative
GO:0048870	cell motility	8/79	371/12175	0.00272860137273852	0.0216522544224957	0.0145806995955006	Pten/spi/kis/Hrb27C/dock/oys/Sin3A/drk	8	H2av-negative
GO:0046530	photoreceptor cell differentiation	6/79	217/12175	0.00281884582317131	0.022237561493907	0.0149748473093065	Pten/Socs36E/spi/rl/drk/bdg	6	H2av-negative
GO:0051674	localization of cell	8/79	377/12175	0.00301084350957449	0.0232093022538056	0.0156292207444378	Pten/spi/kis/Hrb27C/dock/oys/Sin3A/drk	8	H2av-negative
GO:0019827	stem cell population maintenance	4/79	98/12175	0.00373919973973287	0.0258675920456392	0.0174193218644506	da/Socs36E/chic/mam	4	H2av-negative
GO:0098727	maintenance of cell number	4/79	98/12175	0.00373919973973287	0.0258675920456392	0.0174193218644506	da/Socs36E/chic/mam	4	H2av-negative
GO:0051241	negative regulation of multicellular organismal process	5/79	161/12175	0.00389883158452657	0.026632304042111	0.0179342814469523	Pten/Socs36E/brat/ft/Sin3A	5	H2av-negative
GO:0071495	cellular response to endogenous stimulus	6/79	241/12175	0.00471353812135346	0.0294377913227121	0.0198235058417546	Pten/smt3/dock/Pp2A-29B/rl/drk	6	H2av-negative
GO:0007391	dorsal closure	4/79	105/12175	0.00478238263281622	0.0297301113901801	0.0200203551400456	spi/step/chic/Cka	4	H2av-negative
GO:0048598	embryonic morphogenesis	6/79	247/12175	0.0053067776549181	0.0321090159663498	0.0216223173336662	spi/barr/step/chic/Cka/mam	6	H2av-negative
GO:0009719	response to endogenous stimulus	6/79	249/12175	0.00551621066979572	0.0327813576808565	0.0220750744634069	Pten/smt3/dock/Pp2A-29B/rl/drk	6	H2av-negative
GO:0007447	imaginal disc pattern formation	4/79	110/12175	0.00563701440630205	0.0332066918519714	0.0223614958981322	spen/ft/rl/sbb	4	H2av-negative
GO:0090175	regulation of establishment of planar polarity	2/79	18/12175	0.00594634590077683	0.0335894565851445	0.0226192509328389	Pten/ft	2	H2av-negative
GO:0060795	cell fate commitment involved in formation of primary germ layer	2/79	19/12175	0.00661810208184109	0.0351488964897781	0.0236693829118478	spi/mam	2	H2av-negative
GO:0048732	gland development	5/79	186/12175	0.00714105108773507	0.036768236325781	0.0247598517023518	Pten/Utx/chic/rl/lolal	5	H2av-negative
GO:0001751	compound eye photoreceptor cell differentiation	5/79	189/12175	0.00762742212901985	0.0374307532180002	0.0252059927643355	Pten/Socs36E/rl/drk/bdg	5	H2av-negative
GO:0016331	morphogenesis of embryonic epithelium	4/79	120/12175	0.00764050698340469	0.0374307532180002	0.0252059927643355	spi/step/chic/Cka	4	H2av-negative
GO:0045466	R7 cell differentiation	3/79	63/12175	0.007896571276365	0.0380445523279157	0.0256193271109135	Socs36E/rl/drk	3	H2av-negative
GO:0061326	renal tubule development	3/79	64/12175	0.0082467365386195	0.0393104155144795	0.0264717635589683	da/spi/barr	3	H2av-negative
GO:0072002	Malpighian tubule development	3/79	64/12175	0.0082467365386195	0.0393104155144795	0.0264717635589683	da/spi/barr	3	H2av-negative
GO:0001754	eye photoreceptor cell differentiation	5/79	196/12175	0.00885141291555419	0.040614136132934	0.0273496933266139	Pten/Socs36E/rl/drk/bdg	5	H2av-negative
GO:0006935	chemotaxis	6/79	277/12175	0.00912440296693203	0.0415838500080787	0.0280027018508618	spen/chif/kis/chic/dock/sbb	6	H2av-negative
GO:0051093	negative regulation of developmental process	5/79	200/12175	0.00960880005453063	0.0423111363982885	0.0284924589065764	Pten/cact/Socs36E/brat/ft	5	H2av-negative
GO:0072001	renal system development	3/79	72/12175	0.0113769636186309	0.0463671417568974	0.0312237863026822	da/spi/barr	3	H2av-negative
GO:0001655	urogenital system development	3/79	73/12175	0.0118099939573489	0.0478428884338249	0.0322175589859084	da/spi/barr	3	H2av-negative
